# Supplementary material for: Tardigrade secretory proteins protect biological structures from desiccation
Source: Commun Biol. 2024 May 25;7:633. doi: 10.1038/s42003-024-06336-w (PMC11127935; doi:10.1038/s42003-024-06336-w)
Supplement: Supplementary file 4 — Supplementary Data 1 [file 42003_2024_6336_MOESM4_ESM.xlsx]

## Sheet: Figure 2
		(A) Non-dried liposome	(B) Dried liposome without excipients	(C) RvSAHS1			(D) RvSAHS4			(E) HeSAHS4			(F) RvSAHS6			(G) BSA			(H) Trehalose
	Diameter (nm)	Intensity (%)	Intensity (%)	Intensity (%)			Intensity (%)			Intensity (%)			Intensity (%)			Intensity (%)			Intensity (%)
				10mg/mL	1mg/mL	0.1mg/mL	10mg/mL	1mg/mL	0.1mg/mL	10mg/mL	1mg/mL	0.1mg/mL	10mg/mL	1mg/mL	0.1mg/mL	10mg/mL	1mg/mL	0.1mg/mL	10mg/mL	1mg/mL	0.1mg/mL
	0.033159	0	0	0	0	0	0	0	0	0	0	0	0	0	0	0	0	0	0	0	0
	0.04205	0	0	0	0	0	0	0	0	0	0	0	0	0	0	0	0	0	0	0	0
	0.053327	0	0	0	0	0	0	0	0	0	0	0	0	0	0	0	0	0	0	0	0
	0.067626	0	0	0	0	0	0	0	0	0	0	0	0	0	0	0	0	0	0	0	0
	0.085761	0	0	0	0	0	0	0	0	0	0	0	0	0	0	0	0	0	0	0	0
	0.108759	0	0	0	0	0	0	0	0	0	0	0	0	0	0	0	0	0	0	0	0
	0.137923	0	0	0	0	0	0	0	0	0	0	0	0	0	0	0	0	0	0	0	0
	0.174909	0	0	0	0	0	0	0	0	0	0	0	0	0	0	0	0	0	0	0	0
	0.221812	0	0	0	0	0	0	0	0	0	0	0	0	0	0	0	0	0	0	0	0
	0.281293	0	0	0	0	0	0	0	0	0	0	0	0	0	0	0	0	0	0	0	0
	0.356725	0	0	0	0	0	0	0	0	0	0	0	0	0	0	0	0	0	0	0	0
	0.452384	0	0	0	0	0	0	0	0	0	0	0	0	0	0	0	0	0	0	0	0
	0.573694	0	0	0	0	0	0	0	0	0	0	0	0	0	0	0	0	0	0	0	0
	0.727536	0	0	0	0	0	0	0	0	0	0	0	0	0	0	0	0	0	0	0	0
	0.922631	0	0	0	0	0	0	0	0	0	0	0	0	0	0	0	0	0	0	0	0
	1.17004	0	0	0	0	0	0	0	0	0	0	0	0	0	0	0	0	0	0	0	0
	1.4838	0	0	0	0	0	0	0	0	0	0	0	0	0	0	0	0	0	0	0	0
	1.8817	0	0	0	0	0	0	0	0	0	0	0	0	0	0	0	0	0	0	0	0
	2.38629	0	0	0	0	0	0	0	0	0	0	0	0	0	0	0	0	0	0	0	0
	3.0262	0	0	0	0	0	0	0	0	0	0	0	0	0	0	0	0	0	0	0	0
	3.8377	0	0	0	0	0	0	0	0	0	0	0	0	0	0	0.988519	0	0	0	0	0
	4.86681	0	0	0	0	0	0	0	0	0	0	0	0	0	0	0.961474	0	0	0	0	0
	6.17189	0	0	0	0	0	0	0	0	0	0	0	0	0	0	0	0	0	0	0	0
	7.82695	0	0	0	0	0	0	0	0	0	0	0	0	0	0	0	0	0	0	0	0
	9.92581	0	0	0	0	0	0	0.224212	0	0	0	0.714281	0	0	0	0	0	0	0	0	0
	12.5875	0	0	0	1.46642	0.066585	0	1.11243	0	0	0	1.9978	0	0	0	0	0	0	0	0	0
	15.963	3.71753	0	0	0.02865	3.10904	0	0	1.14784	0	0	0	0	0	3.23711	0	0.590163	0	0	0	0
	20.2436	7.9185	0	0.891535	0	0	0	0	3.38016	0	0	0	0	0	0.236994	0	3.90775	0	0	0	0
	25.6721	0	0	3.60517	0	0	0	0	0	0	0	0	0	0	0	10.3778	0	4.64693	0	0	0
	32.5563	0	0	0	0	0	0	0	0	0	0	0	0	0	0	15.2148	0	1.85819	0	0	0
	41.2866	0	0	0	0	0	13.9694	0	0	0	0	0	0	0	0	0	0	0	13.2776	0	0
	52.358	28.523	6.76361	0	0	0	7.81048	0	0	0	0	0	0	2.7493	0	0	0	0	22.8661	0	0
	66.3982	59.8409	5.51927	0	0	0	0	13.0297	0	0	23.1287	0	0	26.5886	0	0	0	0	0	0	0
	84.2035	0	0	58.1414	36.8958	0	0	27.9565	0	30.9261	34.8234	0	0	0	0	14.0437	42.6944	0	0	10.3941	0
	106.783	0	0	37.3619	24.6755	27.7406	0	0	0	69.0739	0	0	77.1481	0	6.46994	35.0389	17.8368	0	0	55.5796	0
	135.418	0	0	0	0	1.32798	68.852	0	45.0384	0	0	16.1814	22.8519	0	30.3394	0	0	0	44.4979	0	0
	171.732	0	0	0	0	0	9.36807	0	0.494391	0	0	17.4215	0	0	0	0	0	0	19.3584	0	20.0037
	217.784	0	0	0	0	0	0	54.8737	0	0	0	0	0	0	0	0	0	23.6897	0	0	44.946
	276.184	0	0	0	0	0	0	2.80342	0	0	36.901	0	0	23.482	0	0	0	15.5583	0	0	0
	350.246	0	62.6979	0	0	0	0	0	0	0	5.14688	0	0	47.1801	0	0	0	0	0	0	0
	444.167	0	8.24559	0	36.9336	0	0	0	0	0	0	0	0	0	0	16.2347	0	0	0	0	0
	563.275	0	0	0	0	0	0	0	0	0	0	0	0	0	0	7.14016	0	0	0	18.1775	0
	714.322	0	0	0	0	62.9701	0	0	0	0	0	0	0	0	15.985	0	24.9277	0	0	15.8488	0
	905.875	0	0	0	0	4.7857	0	0	45.7986	0	0	24.4295	0	0	43.7316	0	10.0431	40.8279	0	0	0
	1148.79	0	0	0	0	0	0	0	4.14056	0	0	39.2555	0	0	0	0	0	13.4189	0	0	0
	1456.85	0	0	0	0	0	0	0	0	0	0	0	0	0	0	0	0	0	0	0	0
	1847.52	0	0	0	0	0	0	0	0	0	0	0	0	0	0	0	0	0	0	0	0
	2342.95	0	0	0	0	0	0	0	0	0	0	0	0	0	0	0	0	0	0	0	0
	2971.24	0	1.23842	0	0	0	0	0	0	0	0	0	0	0	0	0	0	0	0	0	0
	3768	0	12.1391	0	0	0	0	0	0	0	0	0	0	0	0	0	0	0	0	0	0
	4778.42	0	3.39605	0	0	0	0	0	0	0	0	0	0	0	0	0	0	0	0	0	0
	6059.8	0	0	0	0	0	0	0	0	0	0	0	0	0	0	0	0	0	0	0	0
	7684.79	0	0	0	0	0	0	0	0	0	0	0	0	0	0	0	0	0	0	0	18.2713
	9745.54	0	0	0	0	0	0	0	0	0	0	0	0	0	0	0	0	0	0	0	16.7791
	12358.9	0	0	0	0	0	0	0	0	0	0	0	0	0	0	0	0	0	0	0	0
	15673.1	0	0	0	0	0	0	0	0	0	0	0	0	0	0	0	0	0	0	0	0
	19875.9	0	0	0	0	0	0	0	0	0	0	0	0	0	0	0	0	0	0	0	0
	25205.8	0	0	0	0	0	0	0	0	0	0	0	0	0	0	0	0	0	0	0	0
	31965	0	0	0	0	0	0	0	0	0	0	0	0	0	0	0	0	0	0	0	0
	40536.7	0	0	0	0	0	0	0	0	0	0	0	0	0	0	0	0	0	0	0	0

## Sheet: Figure 3
	(A) E. coli
	No Excipients	BSA	Trehalose	RvSAHS1	RvSAHS4	HeSAHS4	RvSAHS6
	0.0044	0.0076	0.064	0.268	0.04	0.148	0.124
	0.004	0.02	0.0828	0.158	0.026	0.1128	0.0736
	0.008	0.016	0.1288	0.24	0.0888	0.324	0.148
	0.0132	0.0148	0.134	0.168	0.1004	0.0348	0.1888
	0.0116	0.012		0.6868		0.6944	0.2412
				0.7336		0.748	0.2452
	(B) R. tropici
	No Excipients	BSA	Trehalose	RvSAHS1	RvSAHS4	HeSAHS4	RvSAHS6
	0.0600275	0.0741758	0.135989	1.4011	1.90934	1.29121	0.699176
	0.0135989	0.114011	0.891484	0.467033	0.43956	1.00275	1.41484
	0.0162088	0.137363	0.218407	0.947802	1.18132	0.302198	0.631868
	0.0398352
	0.00686813
	0.0164835

## Sheet: Figure 4
	Figure 4A
	RvSAHS1					RvSAHS4					HeSAHS4					RvSAHS6
	Wavelength (nm)	0%	25%	50%	75%	Wavelength (nm)	0%	25%	50%	75%	Wavelength (nm)	0%	25%	50%	75%	Wavelength (nm)	0%	25%	50%	75%
	260	-40.069	158.31	88.8576	31.2432	260	-12.1905	120.173	-25.3489	30.5108	260	20.4849	-65.5755	-5.56936	14.1827	260	-5.28183	185.89	51.9926	106.043
	259.5	-8.89493	147.452	31.7345	40.5497	259.5	-23.6794	83.8521	-37.5474	-44.817	259.5	65.7676	-42.9959	20.1589	-31.2305	259.5	-31.1879	179.24	80.8515	33.1266
	259	1.90276	54.5612	-27.8262	-11.5111	259	-100.282	92.1204	5.657	7.1596	259	33.9619	-16.5127	-25.7402	-36.7392	259	-92.5485	-36.9713	74.8091	178.605
	258.5	10.7563	47.2295	169.843	76.0666	258.5	-12.232	4.11479	43.7037	74.5677	258.5	85.3618	43.5122	-8.42622	34.2184	258.5	-90.6835	29.7852	-62.7588	157.856
	258	0.54449	140.232	19.343	102.818	258	15.2712	-27.1424	7.50274	38.36	258	126.565	-65.1393	90.9474	0.314466	258	9.27792	151.969	-160.71	106.703
	257.5	-9.14293	230.045	-7.21184	17.4632	257.5	-87.7903	-13.5845	-14.9337	132.009	257.5	63.3704	-46.0974	55.0636	-84.6558	257.5	27.6973	226.54	-162.262	3.36895
	257	37.4936	39.0078	37.32	40.242	257	-10.7751	6.10738	-43.7625	98.1943	257	55.0198	-19.3971	34.2975	-130.539	257	60.4393	282.643	-50.2092	-29.928
	256.5	-8.44077	-13.4581	12.2587	6.49609	256.5	31.1994	23.6528	-103.307	33.5613	256.5	-13.6498	-105.27	56.2793	-108.38	256.5	-51.6527	189.199	-35.3017	41.6103
	256	100.677	152.084	107.888	-15.7902	256	-11.5644	43.5638	-25.0799	59.5101	256	-11.0712	-26.542	-16.298	-81.9157	256	-178.958	58.8647	-81.0984	22.7836
	255.5	77.3339	170.028	60.4594	81.5829	255.5	-88.3242	30.0707	31.1491	-16.3375	255.5	-19.1236	-8.32738	-89.2675	-50.8433	255.5	26.3558	137.138	-2.52278	19.4915
	255	0.595869	188.373	-2.2754	134.477	255	4.68778	25.2081	0.997695	-5.50269	255	68.2962	-99.2294	-95.231	-78.1948	255	71.032	165.613	7.20963	75.4025
	254.5	0.490159	108.908	4.66891	130.704	254.5	-12.4045	-2.52267	-30.9971	7.45659	254.5	76.603	8.33059	-21.1377	-34.8046	254.5	50.02	200.098	-9.78264	153.103
	254	36.4909	125.028	43.6359	111.399	254	-49.1423	24.927	-73.4536	-66.4332	254	-55.1558	4.07013	-66.6782	5.80889	254	52.3756	174.574	-101.313	100.11
	253.5	65.405	61.4144	52.1298	84.8524	253.5	68.3879	45.3998	12.266	41.5438	253.5	-62.5673	-71.9104	-18.4675	-61.5988	253.5	-2.75199	208.784	-68.2863	71.7659
	253	-77.2549	-16.3282	-116.473	93.5593	253	84.2031	-32.35	9.32657	73.0063	253	-42.0107	-88.3944	-31.7105	-1.43211	253	46.7908	106.379	21.7647	52.9784
	252.5	-35.1928	47.4704	-60.0072	15.1589	252.5	-29.2385	2.84716	-5.79083	24.8547	252.5	11.7433	-55.267	-4.78505	-32.0218	252.5	-32.0788	88.0353	20.4366	100.184
	252	5.09765	109.03	-4.32993	-48.9556	252	-58.5728	27.6189	81.3676	-17.0387	252	22.7538	-81.9835	-3.39936	-40.8038	252	-28.7451	140.238	1.20331	-56.7556
	251.5	25.4251	50.2348	-23.5164	-85.1578	251.5	-3.38098	33.537	-13.3285	-41.5032	251.5	69.5196	-142.503	-73.3033	-114.197	251.5	18.296	56.7579	-64.1387	-29.4265
	251	65.9316	77.4512	-22.2219	14.3688	251	-4.00011	17.4177	-105.93	-37.7791	251	-40.9381	-67.151	-131.904	-105.891	251	79.7666	24.1972	-79.1825	117.936
	250.5	151.724	187.664	-1.45689	-37.0383	250.5	-109.538	37.6849	-18.5035	-43.8352	250.5	-75.7303	-4.90043	-112.364	-85.0237	250.5	24.9005	215.079	-56.8843	91.4474
	250	64.7746	223.663	-15.2446	-138.138	250	-127.787	132.128	28.832	25.9377	250	106.039	-70.3363	-82.0861	-42.2847	250	85.2868	164.722	-94.3464	56.4628
	249.5	-50.8171	185.984	-3.99391	-3.0006	249.5	-51.0621	67.4759	-33.4876	-105.296	249.5	92.1505	-22.8894	-184.409	-41.915	249.5	-20.0708	189.846	-137.523	-2.36501
	249	-81.638	163.369	59.4882	107.625	249	-25.5536	-8.47247	-88.3462	-104.751	249	33.5394	-45.1815	-150.37	-84.5582	249	33.1973	147.267	-103.171	-104.634
	248.5	-152.157	148.083	-26.0806	-155.49	248.5	-141.511	-47.634	-106.911	-40.6938	248.5	-104.373	-67.6477	-108.466	-66.3763	248.5	39.2672	-18.5748	-33.0803	-65.5115
	248	39.6497	141.542	-66.025	-158.739	248	-43.9214	-75.1236	-137.364	-84.7146	248	-54.0305	-107.884	-101.101	-90.7409	248	-62.8011	67.4809	-79.6346	-36.2844
	247.5	-49.4352	-28.9495	-69.0299	4.55493	247.5	6.39506	-96.6383	-8.56152	-87.6409	247.5	-28.6596	-125.086	-158.675	-193.743	247.5	10.4891	-90.5354	-123.089	-137.356
	247	-144.471	-149.653	-38.7355	-73.5825	247	-4.04719	-66.4378	-8.34148	-164.313	247	-8.66896	-140.748	-157.469	-76.1538	247	-75.4064	-37.2107	-164.687	-125.066
	246.5	-141.884	-26.6534	-76.8323	-44.6452	246.5	-3.93297	-12.8978	-127.306	-177.895	246.5	-37.1833	-95.447	-128.597	-130.816	246.5	-46.3034	34.3739	-88.0067	-84.5121
	246	-94.5915	-38.2566	-179.884	-92.3605	246	-53.4297	31.2246	-177.655	-188.972	246	-23.025	-67.8876	-175.316	-225.182	246	84.9272	45.2288	-233.907	-89.3463
	245.5	-26.5365	-4.79647	-272.592	-80.957	245.5	-24.844	63.6302	-165.943	-255.123	245.5	-42.9991	-68.1647	-237.716	-284.003	245.5	-35.0199	134.32	-326.015	-159.516
	245	-8.75908	-7.15988	-268.403	-178.714	245	16.0759	22.6962	-166.241	-408.914	245	-5.76108	-119.272	-292.48	-324.415	245	-36.4422	25.9272	-61.8828	-49.6637
	244.5	51.3639	-27.6397	-290.267	-195.887	244.5	-33.7561	-95.9234	-169.792	-310.563	244.5	-83.413	-132.627	-259.7	-343.273	244.5	-67.5022	-183.878	-53.8403	-131.084
	244	81.3913	22.2656	-278.679	-235.121	244	-72.9696	-112.315	-181.226	-312.767	244	-24.823	-66.7542	-314.109	-337.837	244	-126.423	-0.30377	-278.405	-285.566
	243.5	6.4565	138.783	-271.07	-208.859	243.5	-127.557	-118.671	-329.926	-400.471	243.5	-44.2266	-77.069	-311.306	-399.941	243.5	-127.36	111.851	-358.861	-205.665
	243	-126.482	-32.2944	-506.366	-367.644	243	-146.397	-100.109	-386.1	-563.514	243	-162.549	-180.298	-366.407	-421.965	243	-283.75	-11.3533	-379.478	-303.837
	242.5	-68.2462	-49.1919	-549.197	-471.784	242.5	-56.3413	9.58253	-414.332	-634.63	242.5	-183.36	-184.324	-486.383	-580.826	242.5	-269.05	-154.856	-496.363	-571.514
	242	-240.35	-113.659	-494.678	-488.568	242	-139.499	-79.3552	-396.525	-636.692	242	-153.915	-228.634	-485.135	-641.595	242	-141.331	-193.587	-473.371	-605.671
	241.5	-230.899	-267.265	-453.229	-628.977	241.5	-228.437	-97.4885	-409.684	-597.631	241.5	-152.837	-132.189	-467.776	-629.18	241.5	-93.2306	-268.816	-677.08	-593.776
	241	-214.111	-268.609	-605.007	-753.235	241	-228.741	-123.385	-510.25	-738.472	241	-190.071	-55.7325	-617.366	-716.158	241	-329.825	-222.208	-696.589	-780.883
	240.5	-327.623	-209.385	-765.682	-860.071	240.5	-222.724	-145.116	-627.98	-911.817	240.5	-210.998	-175.023	-729.418	-884.698	240.5	-368.727	-282.268	-627.356	-761.241
	240	-340.679	-132.124	-862.498	-996.468	240	-242.502	-233.671	-734.939	-984.541	240	-230.381	-203.281	-775.268	-981.894	240	-276.163	-351.257	-723.563	-846.71
	239.5	-361.524	-300.986	-1031.88	-1048.99	239.5	-294.031	-271.645	-813.855	-1102.42	239.5	-262.235	-208.425	-907.924	-1088.76	239.5	-316.625	-290.353	-838.855	-1015.69
	239	-357.553	-423.901	-1188.63	-1280.93	239	-328.217	-265.831	-862.586	-1302.19	239	-225.29	-245.255	-1005.66	-1211.16	239	-311.836	-482.434	-1027.75	-1226.5
	238.5	-194.963	-545.983	-1249.83	-1526.66	238.5	-345.498	-300.992	-923.985	-1463.8	238.5	-184.723	-256.181	-1075.83	-1314.42	238.5	-493.764	-636.572	-1301.63	-1432.77
	238	-403.41	-580.81	-1335.85	-1680.76	238	-342.279	-342.653	-1042.01	-1678.87	238	-152.554	-189.988	-1190.03	-1399.68	238	-470.225	-849.882	-1294	-1574.17
	237.5	-434.509	-562.826	-1514.52	-1870.46	237.5	-381.905	-407.687	-1134.92	-1865.96	237.5	-291.912	-197.666	-1338.71	-1566.42	237.5	-495.205	-742.677	-1366.31	-1704.8
	237	-488.719	-686.973	-1572.73	-2083.15	237	-397.859	-426.194	-1303.93	-2075.46	237	-426.608	-262.677	-1605.57	-1725.17	237	-511.733	-777.858	-1459.32	-1759.52
	236.5	-508.395	-634.208	-1740.79	-2172.85	236.5	-393.853	-421.447	-1397.87	-2163.84	236.5	-347.172	-338.371	-1732.54	-1934.96	236.5	-580.918	-981.713	-1662.65	-2127.43
	236	-537.898	-761.229	-2015.07	-2457.41	236	-506.914	-406.952	-1479.67	-2439.1	236	-368.42	-295.715	-1814.48	-2279.8	236	-779.625	-825.861	-2039.09	-2472.46
	235.5	-690.055	-772.631	-2322.51	-2696.33	235.5	-591.636	-518.619	-1581.71	-2711.45	235.5	-444.851	-371.721	-2016.73	-2467.07	235.5	-901.04	-962.184	-2124.6	-2532.14
	235	-721.294	-839.213	-2460.37	-3000.77	235	-598.57	-612.457	-1754.55	-2933.28	235	-505.486	-403.862	-2219.63	-2568.56	235	-1002.36	-1310.22	-2236.44	-2643.07
	234.5	-774.674	-979.743	-2613.43	-3319.24	234.5	-721.011	-672.655	-1969.12	-3133.23	234.5	-527.044	-422.774	-2484.56	-2737.72	234.5	-1093.95	-1332.88	-2432.78	-2888.33
	234	-833.918	-1003.83	-2912.11	-3491.45	234	-685.465	-702.532	-2156.15	-3330.5	234	-580.668	-512.252	-2642.27	-2922.28	234	-982.045	-1262.24	-2785.85	-3421.01
	233.5	-840.571	-1133.28	-3055.91	-3737.45	233.5	-667.531	-695.172	-2247.35	-3617.84	233.5	-657.567	-506.304	-2841.32	-3174.78	233.5	-1196.13	-1660.06	-2925.96	-3833.61
	233	-912.238	-1113.88	-3241.44	-4151.45	233	-775.192	-686.139	-2426.65	-3887.33	233	-767.983	-580.618	-3090.27	-3522.43	233	-1225.55	-2049.35	-3120.22	-3967.69
	232.5	-1105.35	-1384.67	-3601.48	-4553.47	232.5	-882.756	-867	-2595.78	-4098.11	232.5	-907.594	-697.415	-3242.31	-3814.55	232.5	-1291.88	-2068.45	-3376.76	-4205.65
	232	-1302.46	-1666.87	-3862.35	-4880.98	232	-860.538	-902.908	-2684.54	-4433.75	232	-978.582	-741.571	-3480.83	-4075.15	232	-1466.45	-2156.39	-3543.56	-4512.35
	231.5	-1530.94	-1824.38	-3903.61	-5182.85	231.5	-1050.4	-969.917	-2896.81	-4702.17	231.5	-1083.89	-746.917	-3646.41	-4353.72	231.5	-1702.47	-2122.54	-3784.48	-4643.02
	231	-1607.58	-2074.47	-4161.61	-5369.75	231	-1137.27	-1030.29	-3166.21	-5019.27	231	-1167.67	-895.107	-3966.17	-4710.16	231	-1894.34	-2368.93	-3799.61	-4820.19
	230.5	-1717.27	-2280.7	-4427.91	-5638.85	230.5	-1126.36	-1133.57	-3323.24	-5337.56	230.5	-1273.38	-944.753	-4342.02	-5008.18	230.5	-1934.97	-2486.02	-3948.94	-5301.76
	230	-1840.17	-2327.83	-4788.44	-6042	230	-1286.57	-1238.36	-3487.14	-5703.75	230	-1372.48	-1039.72	-4446.18	-5147.42	230	-2141.9	-2461.13	-4332.67	-5861.49
	229.5	-2050.06	-2464.73	-5192.52	-6445.24	229.5	-1231.39	-1381.05	-3685.56	-5979.38	229.5	-1647.05	-1137.75	-4613.58	-5337.06	229.5	-2234.79	-2808.46	-4639.39	-5959.4
	229	-2101.09	-2556.7	-5363.82	-6733.01	229	-1331.2	-1595.8	-3867.11	-6157.79	229	-1723.48	-1269.76	-4869.75	-5695.55	229	-2260.96	-2951.85	-4877.22	-6207.37
	228.5	-2210.27	-2677.84	-5494.42	-7030.65	228.5	-1547.7	-1731.66	-4100.29	-6412.75	228.5	-1660.95	-1434.67	-5129.21	-5901.82	228.5	-2498.32	-3184.53	-4938.73	-6434.56
	228	-2244.3	-2910.7	-5795.12	-7515.57	228	-1697.34	-1765.06	-4320.91	-6879.4	228	-1790.45	-1460.8	-5403.63	-6197.93	228	-2574.98	-3462.92	-5202.76	-6911.79
	227.5	-2526.14	-3115.51	-6108.18	-7901.98	227.5	-1696.5	-1853.86	-4507.44	-7169.14	227.5	-2026.62	-1497.82	-5477.66	-6521.08	227.5	-2834.16	-3683.31	-5490.53	-7243.26
	227	-2726.25	-3337.04	-6248.9	-8073.7	227	-1800.34	-2108.02	-4781.27	-7380.37	227	-2150.1	-1624.67	-5667.12	-6699.19	227	-2852.89	-3715.81	-5644.61	-7383.85
	226.5	-2744.32	-3572.18	-6493.89	-8300.92	226.5	-1859.82	-2327.83	-4806.48	-7543.25	226.5	-2234.76	-1703.85	-5969.07	-6868.85	226.5	-2913.42	-3687.51	-5953.78	-7810.68
	226	-2874.14	-3690.5	-6791.82	-8568.32	226	-1953.17	-2519.88	-4970.19	-7737.8	226	-2271.12	-1703.87	-6114.5	-7103.64	226	-3252.25	-3907.21	-6080.34	-7935.84
	225.5	-3003.94	-3777.33	-6909.9	-8793.86	225.5	-2084.3	-2560.34	-5227.85	-7891.38	225.5	-2374.49	-1947.18	-6323.44	-7363.73	225.5	-3345.75	-4038.77	-6323.45	-8125.12
	225	-3064.83	-3852.15	-7043.77	-9064.62	225	-2186.09	-2708.47	-5339.03	-8192.53	225	-2543.04	-2045.37	-6495.31	-7498.19	225	-3227.61	-4182.91	-6606.36	-8528.06
	224.5	-3144.8	-3930.17	-7128.88	-9421.77	224.5	-2262.97	-2902.74	-5552.14	-8544.51	224.5	-2717.39	-2059.8	-6643.28	-7542.57	224.5	-3379.83	-4424.91	-6750.37	-8479.83
	224	-3376.28	-4222.33	-7426.52	-9414.33	224	-2348.67	-2892.28	-5756.73	-8753.04	224	-2732.54	-2162.24	-6707.96	-7681.86	224	-3582.08	-4509.95	-6797.89	-8429.6
	223.5	-3655.3	-4332.8	-7554.47	-9552.91	223.5	-2286.96	-2998.61	-5960.4	-8958.5	223.5	-2732.38	-2340.8	-6803.77	-7834.03	223.5	-3680.18	-4658.26	-6748.63	-8832.93
	223	-3789.13	-4377.25	-7540.13	-9713.54	223	-2544.15	-3263.23	-6009.67	-8975.92	223	-2925.21	-2325.58	-6843	-7836.47	223	-3840.63	-4729.5	-6695.96	-9014.57
	222.5	-3990.5	-4548.32	-7607.82	-9784.37	222.5	-2519.1	-3669.47	-6148.4	-8931.87	222.5	-3121.47	-2331.56	-6860.62	-7958	222.5	-4064	-4899.65	-7062.24	-9040.65
	222	-4047.67	-4789.93	-7643	-9818.21	222	-2655.44	-3768.78	-6053.94	-9157.77	222	-3001.78	-2535.15	-7047.37	-8079.48	222	-3953.88	-5143.05	-7101.31	-9288.96
	221.5	-4164.65	-4908.58	-7914.58	-10064.2	221.5	-2906.73	-3870.34	-6166.04	-9407.5	221.5	-3141.8	-2722.63	-7182.73	-8163.14	221.5	-3914.91	-5218.13	-7229.09	-9274.3
	221	-4156.83	-4962.09	-7963.75	-10011.1	221	-2949.94	-3825.09	-6447.12	-9386.19	221	-3205.46	-2718.74	-7133.33	-8220.99	221	-4208.21	-5211.5	-7334.24	-9107.63
	220.5	-4237.15	-5187.43	-7741.34	-10185.7	220.5	-3026.96	-3719.52	-6434.34	-9331.47	220.5	-3370.32	-2910.44	-7144.18	-8110.08	220.5	-4102.4	-5199.96	-7231.39	-9291.58
	220	-4265.05	-5451.16	-7924.15	-10127.2	220	-2972.24	-3880.2	-6428.24	-9316.12	220	-3455.93	-2854.64	-7127.27	-8054.9	220	-4302.84	-5479.12	-7288.15	-9451.69
	219.5	-4290.84	-5500.04	-8153.47	-10104.1	219.5	-2971.12	-4110.92	-6429.02	-9302.23	219.5	-3554.62	-2884	-7098.67	-8041.93	219.5	-4061.9	-5483.03	-7378.86	-9381.94
	219	-4430.88	-5699.35	-8355.73	-10142	219	-3327.28	-4174.12	-6488.1	-9390.91	219	-3698.17	-3040.65	-7231.63	-8140.68	219	-4012.06	-5537.35	-7471.59	-9434.72
	218.5	-4742.24	-5609.39	-8052.86	-10252.6	218.5	-3499.98	-4258.44	-6571.05	-9602.05	218.5	-3816.71	-3061.22	-7151.68	-8079.57	218.5	-4260.53	-5393.18	-7334.02	-9347.29
	218	-4862.51	-5467.25	-7938.96	-10232.1	218	-3531.72	-4310.62	-6587.64	-9494.72	218	-4115	-3113.6	-7103.86	-8132.41	218	-4253.34	-5456.37	-7420.77	-9202.92
	217.5	-5004.13	-5451.42	-8032.6	-10384.2	217.5	-3376.83	-4262.12	-6434.66	-9414.93	217.5	-4203.72	-3429.92	-7017.45	-7973.46	217.5	-4477.01	-5642.38	-7286.4	-9363.11
	217	-5125.77	-5602.77	-8328.27	-10557.8	217	-3331.12	-4293.12	-6490.52	-9413.23	217	-4254.74	-3434.4	-7060.02	-8014.9	217	-4521.13	-5608.89	-7293.75	-9272.52
	216.5	-5093.57	-5711.26	-8010.25	-10173.4	216.5	-3347.34	-4364.49	-6727.47	-9395.77	216.5	-4337.95	-3515.4	-7010.54	-8020.28	216.5	-4374.08	-5679.21	-7361.81	-9378.54
	216	-4979.95	-5852.39	-8037.65	-10078.8	216	-3348.46	-4183.71	-6796.99	-9449.25	216	-4310.22	-3548.84	-7036.3	-7984.94	216	-4530.33	-5648.77	-7375.63	-9393.59
	215.5	-4854.51	-5846.18	-8122.47	-10194.5	215.5	-3476.93	-4227.95	-6772.75	-9581.8	215.5	-4303.08	-3598.36	-6925.7	-7917.82	215.5	-4786.1	-5673.86	-7464.62	-9421.21
	215	-5032.36	-5935.24	-8133.38	-10225.5	215	-3282.12	-4229.63	-6713.77	-9702.1	215	-4511.74	-3635.99	-6953.45	-7849.8	215	-4656.34	-5640.73	-7365.9	-9470.14
	214.5	-5258.11	-5808.33	-8266.38	-10321.2	214.5	-3096.34	-4193.99	-6686.31	-9580.74	214.5	-4526.81	-3748.62	-7037.06	-7938.75	214.5	-4570.81	-5587.85	-7216.84	-9398.84
	214	-5062.15	-5759.33	-8153.87	-10273.9	214	-2894.85	-4158.46	-6661.34	-9607.83	214	-4513.86	-3847.92	-6832.51	-7926.73	214	-4524.18	-5606.59	-6983.73	-9306.4
	213.5	-5032.73	-5875.09	-8165.02	-10286.5	213.5	-2671.88	-4036.05	-6581.04	-9614.01	213.5	-4613.9	-3858.4	-6739.05	-7930.84	213.5	-4231.06	-5405.69	-7174.03	-9475.92
	213	-5097.65	-5957.18	-8103.08	-10160.1	213	-2596.22	-3636.23	-6577.24	-9643.07	213	-4630.3	-3776.36	-7034.13	-7995.51	213	-4183.17	-5490.02	-7406.03	-9547.92
	212.5	-5036.02	-5922.29	-8155.15	-10502.6	212.5	-2614.2	-3646.38	-6666.06	-9688.9	212.5	-4539.69	-3873.8	-7221.41	-7956.55	212.5	-4273.66	-5425.9	-7579.6	-9700
	212	-4960.63	-5814.72	-8308.76	-10543.6	212	-2487.21	-3510.42	-6732.23	-10112.7	212	-4676.18	-3786.75	-7208.04	-8065.16	212	-4264.22	-5510.24	-7763.46	-9711.65
	211.5	-4907.19	-5784.34	-8595.26	-10663.3	211.5	-2380.84	-3308.43	-6762.67	-10363.7	211.5	-4594.37	-3534.85	-7185.8	-8300.89	211.5	-4067.22	-5482.45	-7721.25	-9767.21
	211	-4809.22	-5647.35	-8873.91	-10885	211	-2200.75	-3044.17	-6866.89	-10251.6	211	-4570.33	-3508.66	-7509.94	-8288.38	211	-3792.34	-5435.61	-7970.79	-9599.07
	210.5	-4652.6	-5478.35	-9058.52	-10893.8	210.5	-1910.25	-2822.8	-6809.28	-10455.4	210.5	-4401.84	-3552.26	-7700.39	-8453.38	210.5	-3623.82	-5459.75	-7921.95	-9906.95
	210	-4420.59	-5511.57	-9206.21	-11212.3	210	-1621.6	-2518.27	-6796.81	-10966.3	210	-4222.9	-3452.99	-7647.38	-8738.52	210	-3672.6	-5198.64	-8187.39	-10461.6
	209.5	-4161.24	-5595.24	-9339.62	-11520.5	209.5	-1258.56	-2152.22	-6962.08	-11237.9	209.5	-4124.79	-3193.15	-7612.85	-8957.35	209.5	-3593.26	-5229.38	-8264.47	-10337.3
	209	-4285.45	-5375.27	-9406.67	-11520.4	209	-898.403	-1760.17	-7010.52	-11477.3	209	-3961.56	-3066.94	-7923.56	-9142.96	209	-3436.29	-5553	-8425.13	-10441.6
	208.5	-4580.33	-5185.56	-9506.81	-11744.5	208.5	-719.292	-1290.97	-7034.67	-11508.8	208.5	-3782.99	-2979.19	-8242.01	-8942.71	208.5	-3477.21	-5352.34	-8660.16	-10614.8
	208	-4245.74	-4643.75	-9644.11	-11454.7	208	-387.288	-1060.71	-6871.06	-11768.3	208	-3668.57	-2673.93	-8274.5	-9074.31	208	-3254.67	-5163.7	-8889.64	-10940.6
	207.5	-3845.89	-4410.18	-9740.89	-11463.8	207.5	-264.585	-792.667	-7101.35	-11886.4	207.5	-3342.81	-2547.33	-8186.01	-9027.22	207.5	-3096.17	-5116.3	-8709.55	-10846.2
	207	-3793.5	-3923.87	-9529.05	-11538.9	207	167.45	-410.112	-7434.36	-11859.2	207	-3062.91	-2364.67	-7982.81	-9023.24	207	-2860.58	-4912.11	-8541.72	-10383.1
	206.5	-3509.4	-3673.63	-9491.78	-11361.5	206.5	300.706	90.1134	-7205.16	-11718.8	206.5	-2897.6	-2236.29	-7934.41	-8923.59	206.5	-2385.61	-4698.22	-8514.79	-10398.9
	206	-3145.56	-3360.43	-9481.44	-11080.8	206	600.573	529.325	-6951.9	-11595.4	206	-2586.17	-1809.34	-7725.16	-8586.75	206	-1964.24	-4315.94	-7999.96	-10213.3
	205.5	-2885.44	-3170.5	-9070.77	-10613.6	205.5	1007.98	1072.82	-6558.26	-11440.7	205.5	-2167.47	-1338.83	-7581.62	-8107.23	205.5	-1211.63	-4164.65	-7618.83	-9351.54
	205	-2492.39	-2794.84	-8774.41	-10098.2	205	1239.67	1686.92	-6022.18	-11107.5	205	-1852.32	-1185.34	-7217.17	-7740.43	205	-763.254	-4060.03	-7257.35	-8960.56
	204.5	-1770.12	-2242.5	-8289.89	-9595.17	204.5	1438.61	2060.68	-5806.37	-10396.6	204.5	-1560.91	-1176.17	-6730.33	-7391.3	204.5	-406.566	-3641.99	-6894.56	-8621.04
	204	-1274.13	-1954.87	-7488.87	-8789.27	204	1888.79	2538.59	-5144.76	-9931.21	204	-1214.56	-1026.41	-6461.15	-6907.22	204	-320.52	-3005.71	-6633.27	-7964.93
	203.5	-966.826	-1436.57	-6911.87	-8268.99	203.5	2443.25	3377.5	-4560.34	-9473.73	203.5	-821.733	-569.903	-5894.58	-6430.82	203.5	-29.6242	-2246.58	-6040.38	-7103.27
	203	-423.366	-661.481	-6385.33	-7001.8	203	2322.25	3838.81	-4485.28	-8770.64	203	-553.596	-230.668	-5426.46	-5716.97	203	390.577	-1759.91	-5314.32	-6117.42
	202.5	-375.971	-344.113	-5760.3	-5613.1	202.5	2319.59	4322.9	-3913.98	-7771.21	202.5	-119.205	-281.452	-4685.03	-4965.74	202.5	1203.67	-1322.32	-4483.92	-5525.46
	202	-290.113	85.3267	-4966.71	-4674.73	202	2759.8	5346.09	-3010.99	-6484.02	202	434.267	-86.0374	-3737.28	-4174.14	202	1620.42	-827.867	-3531.89	-4624.84
	201.5	500.79	1457.43	-4001.95	-3699.58	201.5	3055.93	6029.42	-2217.07	-5701.83	201.5	628.99	527.248	-2950.62	-3253.75	201.5	2404.99	-266.056	-3269.8	-3492.83
	201	1289.76	2622.09	-3055.27	-2057.33	201	2828.84	6540.71	-1307.08	-4421.08	201	948.495	814.976	-2291.94	-2146.56	201	2668.42	1004.55	-2522.89	-2140.78
	200.5	1182.76	2775.64	-1893.54	-838.208	200.5	2853.46	7073.81	-564.179	-2711.69	200.5	1218.6	951.921	-1374	-1249.6	200.5	3011.45	1812.78	-1475.08	-1054.19
	200	2090.03	3133.76	-1113.08	982.129	200	2966.37	7816.17	409.098	-1537.8	200	1633.29	888.535	-516.012	-502.992	200	3251	1795.43	-434.119	323.091
	199.5	2898.64	3618.1	329.842	2854.06	199.5	3201.98	8406.06	1460	-52.9109	199.5	2314.13	665.743	348.245	178.349	199.5	3352.7	2356.03	1310.56	1913.22
	199	3058.08	3828.6	1539.19	4721.41	199	3050.59	8189.14	1973.82	1850.53	199	2202.33	849.876	1316.88	1407.91	199	4450.06	3369.08	2027.61	3411.85
	198.5	4035.47	4481.95	3035.19	6013.67	198.5	2449.4	8711.79	2697.76	3631.71	198.5	2690.73	995.588	2266.14	2558.55	198.5	5104.57	4824.01	2864.84	5472.88
	198	4066.78	5365.73	4312.36	8293.72	198	2273.65	9287.66	4205.29	4963.22	198	3140.3	747.871	3075.18	3566.78	198	4790.53	5070.63	4483.43	7391.05
	197.5	4303.76	6005.42	5739.33	10249.6	197.5	2398.27	9381.24	4871.06	6468.39	197.5	3459.2	944.102	3766.47	4484	197.5	5405.49	5535.32	6196.06	8611.78
	197	3622.98	6469.04	6806.8	11698.4	197	2269.7	9512.87	6079.47	8179.01	197	4535.85	1036.58	4412.89	5320.97	197	5575.31	6251.99	8011.07	10623.2
	196.5	5184.53	6470.78	8330.7	13072.5	196.5	1592.11	9489.81	6911.84	9507.6	196.5	5082.07	689.443	4375.98	5917.59	196.5	6055.28	6476.08	8506.3	12318.9
	196	5331.81	6971.09	9244.24	15041.7	196	1448.14	9500.08	7470.47	10858	196	5152.03	766.306	4973.15	6392.18	196	5117.16	7212.76	8517.57	13995
	195.5	4354.51	7902.33	10630.3	16541	195.5	1659.54	9963.61	7908.52	12113.8	195.5	5669.56	611.726	5725.6	6944.28	195.5	4288.64	8675.67	9051.76	15141
	195	6311.71	7753.42	11639.1	17502.2	195	1005.25	9710.58	9369.55	13405	195	5445.12	788.546	5887.08	7211.2	195	3125.72	8695.27	11762	16747.9
	194.5	7073.03	7640.85	12144.4	18675.9	194.5	978.065	8852.72	10642.5	15256.8	194.5	4686.57	470.524	5299.46	6689.65	194.5	2853.36	7066.8	12397.1	17665.5
	194	5503.97	6496.5	13671.6	19588.7	194	866.069	8396.25	9846.19	15553.5	194	3797.62	-361.907	4640.65	6589.36	194	6132.72	8557.23	12467.1	18593.7
	193.5	4612.69	5445.23	14252.4	20718.2	193.5	598.749	6070.3	9898.3	15975.2	193.5	3031.8	-637.193	4003.71	5836.37	193.5	4937.23	6608.21	13398.7	17997.5
	193	3723.57	5592.37	14958.6	20885.8	193	191.907	4496.54	10575	16844.7	193	3217.47	-668.68	3442.18	5248.21	193	2276.07	4216.54	13840.7	18012.9
	192.5	1380.99	6359.67	15041.3	20926.2	192.5	67.6895	3538.81	10617.8	16564.5	192.5	2699.9	-575.674	3079.39	4956.84	192.5	2020.87	5452.75	13958.5	19827.9
	192	2170.4	6980.26	14890.9	21960	192	982.621	3295.98	9854.67	16581	192	3166.85	-651.05	2368.47	4451.05	192	4434.83	8947.05	14329.8	19326.9
	191.5	4417.22	5599.3	14868.7	23181.8	191.5	412.094	4569.97	8362.89	16184.9	191.5	3136.13	-849.18	1757.88	3777.57	191.5	3521.78	6528.17	12571.4	18791.7
	191	4252.87	5704.17	16259.6	22670.8	191	-87.4878	3846.53	6309.72	14819.9	191	3721.02	-1124.39	1243.05	2625.5	191	5559.22	8929.77	11815.6	18943.9
	190.5	1607.81	5446.45	16663.8	22320	190.5	-158.977	1527.85	6429.43	14446.1	190.5	3135.47	-1087.98	804.401	1649.55	190.5	5292.47	9418.67	9664.35	19954.6
	190	2188.56	3429.2	15654.6	22144.8	190	292.731	247.047	4211.42	12479.7	190	477.99	-854.02	370.825	1208	190	-3669.22	3094.81	5355.6	19902.9
	Figure 4B
	RvSAHS1
		Helix	Sheet	Turn	Coil
	0%	14.3	37	12	36.7
	25%	15.5	36.9	11.1	36.5
	50%	25.5	26.5	11.9	36.1
	75%	33.4	23.4	11.5	31.7
	RvSAHS4
		Helix	Sheet	Turn	Coil
	0%	7.8	43.4	11.7	37.1
	25%	18.3	40.2	11.5	30
	50%	27	23	10.9	39.1
	75%	40.7	12	11.6	35.7
	HeSAHS4
		Helix	Sheet	Turn	Coil
	0%	13.1	38.2	10.4	38.3
	25%	10	39.3	12.3	38.4
	50%	35.9	11.7	16.7	35.7
	75%	38.1	9.5	15.4	37
	RvSAHS6
		Helix	Sheet	Turn	Coil
	0%	10.8	38.5	12.9	37.8
	25%	13.1	36.1	12.9	37.9
	50%	16.8	31.2	12.9	39.1
	75%	21.4	28.3	12.6	37.7

## Sheet: Figure S3
		(A) Non-dried liposome	(B) Dried liposome without excipients	(C) RvSAHS1			(D) RvSAHS4			(E) HeSAHS4			(F) RvSAHS6			(G) BSA			(H) Trehalose
	Diameter (nm)	Intensity (%)	Intensity (%)	Intensity (%)			Intensity (%)			Intensity (%)			Intensity (%)			Intensity (%)			Intensity (%)
				10mg/mL	1mg/mL	0.1mg/mL	10mg/mL	1mg/mL	0.1mg/mL	10mg/mL	1mg/mL	0.1mg/mL	10mg/mL	1mg/mL	0.1mg/mL	10mg/mL	1mg/mL	0.1mg/mL	10mg/mL	1mg/mL	0.1mg/mL
	0.033159	0	0	0	0	0	0	0	0	0	0	0	0	0	0	0	0	0	0	0	0
	0.04205	0	0	0	0	0	0	0	0	0	0	0	0	0	0	0	0	0	0	0	0
	0.053327	0	0	0	0	0	0	0	0	0	0	0	0	0	0	0	0	0	0	0	0
	0.067626	0	0	0	0	0	0	0	0	0	0	0	0	0	0	0	0	0	0	0	0
	0.085761	0	0	0	0	0	0	0	0	0	0	0	0	0	0	0	0	0	0	0	0
	0.108759	0	0	0	0	0	0	0	0	0	0	0	0	0	0	0	0	0	0	0	0
	0.137923	0	0	0	0	0	0	0	0	0	0	0	0	0	0	0	0	0	0	0	0
	0.174909	0	0	0	0	0	0	0	0	0	0	0	0	0	0	0	0	0	0	0	0
	0.221812	0	0	0	0	0	0	0	0	0	0	0	0	0	0	0	0	0	0	0	0
	0.281293	0	0	0	0	0	0	0	0	0	0	0	0	0	0	0	0	0	0	0	0
	0.356725	0	0	0	0	0	0	0	0	0	0	0	0	0	0	0	0	0	0	0	0
	0.452384	0	0	0	0	0	0	0	0	0	0	0	0	0	0	0	0	0	0	0	0
	0.573694	0	0	0	0	0	0	0	0	0	0	0	0	0	0	0	0	0	0	0	0
	0.727536	0	0	0	0	0	0	0	0	0	0	0	0	0	0	0	0	0	0	0	0
	0.922631	0	0	0	0	0	0	0	0	0	0	0	0	0	0	0	0	0	0	0	0
	1.17004	0	0	0	0	0	0	0	0	0	0	0	0	0	0	0	0	0	0	0	0
	1.4838	0	0	0	0	0	0	0	0	0	0	0	0	0	0	0	0	0	0	0	0
	1.8817	0	0	0	0	0	0	0	0	0	0	0	0	0	0	0	0	0	0	0	0
	2.38629	0	0	0	0	0	0	0	0	0	0	0	0	0	0	0	0	0	0	0	0
	3.0262	0	0	0	0	0	0	0	0	0	0	0	0	0	0	0	0	0	0	0	0
	3.8377	0	0	0	0	0	0	0	0	0	0	0	0	0	0	0	0	0	0	0	0
	4.86681	0	0	0	0	0	0	0	0	0	0	0	0	0	0	0	0	0	0	0	0
	6.17189	0	0	0	0	0	0	0	0	0	0	0	0	0	0	1.4832	0	0	0	0	0
	7.82695	0	0	0	0	0	0	0	0	0	0	0	0	0	0	1.05546	0	0	0	0	0
	9.92581	0	0	0	0	0	0	0	0	0	0	0	0	0	0	0	0	0	0	0	0
	12.5875	4.02428	0	0	0	0	0	0	1.43217	0	0	0	0.185119	0	0	0	0	0	0	0	0
	15.963	0	0	0	0	0	0	0	0.612845	0	0	3.45137	0.837518	0	0	0	0	0	0	0	4.07857
	20.2436	0	0	0	0	2.84159	0	0	0	0	0	0.225946	0	0	0	0	0	0	0	0	0
	25.6721	0	0	15.776	0	2.64286	0	0.675154	0	0	0	0	0	0	0	0	0	0	6.09714	12.7082	0
	32.5563	0	3.69465	0	0	0	0	5.85889	0	0	0	0	0	0	0	0	0	0.676734	5.23612	26.55	0
	41.2866	0	3.48181	0	0	0	17.9809	0	0	0	0	0	0	0	0	0	0	7.61885	0	0	0
	52.358	53.265	0	0	2.47798	0	1.5576	0	0	20.5526	30.5575	0	0	0	0.499298	1.85614	11.774	0	0	1.62108	0
	66.3982	42.7108	0	0	49.0923	0	0	0	0	25.6527	12.2767	0	0	0	19.8128	36.5328	8.26807	0	0	59.1207	0
	84.2035	0	0	3.3132	0	0	0	3.97756	0	0	0	0	16.8641	0	0	0	0	0	64.3779	0	0
	106.783	0	0	74.7263	0	0	22.6318	77.961	0	0	0	0	57.1642	77.9707	0	0	0	0	19.2982	0	0
	135.418	0	0	0	0	0	46.4641	0	22.9481	43.1349	42.821	0	0	22.0293	0	0	0	0	0	0	0
	171.732	0	0	0	0	0	9.64927	0	9.3373	10.6598	14.3448	0	0	0	0	21.3199	0	0	0	0	0
	217.784	0	13.6766	0	48.118	1.58164	0	0	0	0	0	49.9608	0	0	0	8.70247	30.9856	27.0614	0	0	47.7004
	276.184	0	36.6953	0	0.311732	59.2892	0	0	0	0	0	7.9485	0	0	0	0	32.5097	27.5537	0	0	24.4506
	350.246	0	0	0	0	0	0	0	0	0	0	0	17.0692	0	0	0	0	0	0	0	0
	444.167	0	0	0	0	0	0	10.0984	0	0	0	0	7.87985	0	0	0	0	0	0	0	0
	563.275	0	0	0	0	0	0	1.42903	0	0	0	0	0	0	42.0256	0	0	0	0	0	0
	714.322	0	0	0	0	0	0	0	20.9504	0	0	0	0	0	37.6623	21.7804	0	0	2.74082	0	0
	905.875	0	0		0	0	1.48003	0	44.7192	0	0	0	0	0	0	7.26954	11.2772	9.85266	2.24983	0	0
	1148.79	0	0	1.56672	0	0	0.236342	0	0	0	0	35.7703	0	0	0	0	5.18544	27.2367	0	0	0
	1456.85	0	0	0	0	32.1415	0	0	0	0	0	2.64307	0	0	0	0	0	0	0	0	0
	1847.52	0	22.625	0	0	1.50319	0	0	0	0	0	0	0	0	0	0	0	0	0	0	0
	2342.95	0	19.8266	0	0	0	0	0	0	0	0	0	0	0	0	0	0	0	0	0	0
	2971.24	0	0	0	0	0	0	0	0	0	0	0	0	0	0	0	0	0	0	0	0
	3768	0	0	0	0	0	0	0	0	0	0	0	0	0	0	0	0	0	0	0	6.3384
	4778.42	0	0	0	0	0	0	0	0	0	0	0	0	0	0	0	0	0	0	0	17.432
	6059.8	0	0	0	0	0	0	0	0	0	0	0	0	0	0	0	0	0	0	0	0
	7684.79	0	0	0	0	0	0	0	0	0	0	0	0	0	0	0	0	0	0	0	0
	9745.54	0	0	0	0	0	0	0	0	0	0	0	0	0	0	0	0	0	0	0	0
	12358.9	0	0	0	0	0	0	0	0	0	0	0	0	0	0	0	0	0	0	0	0
	15673.1	0	0	0	0	0	0	0	0	0	0	0	0	0	0	0	0	0	0	0	0
	19875.9	0	0	0	0	0	0	0	0	0	0	0	0	0	0	0	0	0	0	0	0
	25205.8	0	0	0	0	0	0	0	0	0	0	0	0	0	0	0	0	0	0	0	0
	31965	0	0	0	0	0	0	0	0	0	0	0	0	0	0	0	0	0	0	0	0
	40536.7	0	0	0	0	0	0	0	0	0	0	0	0	0	0	0	0	0	0	0	0

## Sheet: Figure S4
	(A) Additional controls 0.5mg/mL
	No Excipients	BSA	LDH	CS	SAHS1
	0.0076	0.0068	0.0448	0.0008	0.2824
	0.0168	0.0024	0.032	0.0016	0.2016
	0.008	0.004	0.0144	0.0004	0.512
	0.0096	0.0088
	(B) E. coli 0.1mg/mL
	No Excipients	BSA	Trehalose	RvSAHS1	RvSAHS4	HeSAHS4	RvSAHS6
	0.0044	0.032	0.02	0.04	0.004	0.024	0.076
	0.004	0.016	0.024	0.0224	0.016	0.0276	0.1436
	0.0132	0.004	0.0048	0.0288	0.024	0.0076	0.0096
	0.0116		0.006	0.0264	0.0332	0.0164	0.008
	0.008
	(D) Intracellular expression
	GFP	RvSAHS1	HeSAHS4
	0.0024	0.0128	0.0107
	0.008	0.032	0.012
	0.016	0.036	0.016
	0.02	0.028	0.024

## Sheet: Figure S5
	(A)
	Concentration (mg/mL	BSA			RvSAHS1			HySAHS4			RvSAHS6			RvSAHS4
	5	84.9546	82.5293	74.5812	92.7266	92.7088		66.3296	69.067	81.5226	70.8983	78.4153	74.1053	69.8779	65.388
	1	83.4667	82.9688	71.1991	94.4109	77.1161	85.4648	66.7659	72.5874	60.2003	54.2725	78.2238	59.9679	57.7032	58.2334
	0.33	71.6976	75.9626	63.3229	67.5141	88.0658		47.369	68.8027	41.8624	47.7265	64.0722		40.885	44.4248
	0.1	62.0203	61.0484	42.0444	64.814	39.8191		46.6934	43.3187	25.2064	34.8495	38.0609	22.4436	24.594	26.9633
	0.033	30.0515	35.4973	21.014	14.5635			22.3008	38.7351	18.5575	18.4439	18.1301	16.6259	14.1555	20.2332
	0.01	16.5723	15.0756	6.39637	11.7944	7.83572		8.51339	10.2977	2.94537	3.36017	14.1622	4.19367	9.31877	10.8984
	0.001	4.09626			0.500374			3.84114			3.70143			7.38069	4.65094
	(B)
		BSA			RvSAHS1			HySAHS4			RvSAHS6			RvSAHS4
	Molar ratio of excipient:LDH
	928.571				92.7266	92.7088		66.3296	69.067	81.5226	70.8983	78.4153	74.1053	69.8779	65.388
	185.714				94.4109	77.1161	85.4648	66.7659	72.5874	60.2003	54.2725	78.2238	59.9679	57.7032	58.2334
	61.9048				67.5141	88.0658		47.369	68.8027	41.8624	47.7265	64.0722		40.885	44.4248
	20.6349				64.814	39.8191		46.6934	43.3187	25.2064	34.8495	38.0609	22.4436	24.594	26.9633
	6.87831				14.5635			22.3008	38.7351	18.5575	18.4439	18.1301	16.6259	14.1555	20.2332
	2.29277				11.7944	7.83572		8.51339	10.2977	2.94537	3.36017	14.1622	4.19367	9.31877	10.8984
	0.764256				0.500374			3.84114			3.70143			7.38069	4.65094
	267.857	84.9546	82.5293	74.5812
	53.5714	83.4667	82.9688	71.1991
	17.8571	71.6976	75.9626	63.3229
	5.95238	62.0203	61.0484	42.0444
	1.98413	30.0515	35.4973	21.014
	0.661376	16.5723	15.0756	6.39637
	0.220459	4.09626

## Sheet: Figure S6
	Figure S6A
	RvSAHS1					RvSAHS4					HeSAHS4					RvSAHS6
	Wavelength (nm)	0%	25%	50%	75%	Wavelength (nm)	0%	25%	50%	75%	Wavelength (nm)	0%	25%	50%	75%	Wavelength (nm)	0%	25%	50%	75%
	260	64.9417	105.245	79.3189	41.1069	260	-12.4962	-28.0969	94.9684	-48.4522	260	21.294	-6.89711	-30.6862	50.0641	260	34.2537	66.1531	371.752	-94.7451
	259.5	46.2334	118.966	27.7299	18.7849	259.5	-24.2732	-16.3596	70.436	-36.5209	259.5	68.3651	2.42249	75.2289	-20.3066	259.5	-16.6287	186.353	157.663	-25.7725
	259	121.572	147.575	113.786	0.867394	259	-102.797	-58.427	-6.17884	-70.2077	259	35.3033	71.7613	104.598	-52.6066	259	115.597	150.197	146.046	-52.81
	258.5	68.0677	147.658	205.94	11.2929	258.5	-12.5388	14.3486	14.1244	-28.7975	258.5	88.7332	26.4462	53.7172	33.2397	258.5	76.1221	-79.5095	360.222	-137.183
	258	40.089	135.619	139.017	20.07	258	15.6542	72.3462	101.751	7.39458	258	131.563	46.2621	106.353	48.9206	258	-139.361	-137.088	332.487	-179.602
	257.5	32.6489	26.4228	92.3831	3.08009	257.5	-89.9918	82.4365	111.435	-24.2885	257.5	65.8733	83.6622	41.4912	-18.5407	257.5	-6.35533	-81.2384	245.704	-75.9071
	257	81.9808	33.3242	119.084	16.1054	257	-11.0453	85.797	68.8574	-45.8037	257	57.1928	48.1905	19.2581	15.1194	257	-62.6277	-6.33462	224.027	-95.1436
	256.5	128.922	17.2834	166.412	64.8961	256.5	31.9818	52.9299	17.929	-30.4573	256.5	-14.189	28.8033	57.2779	30.3813	256.5	-66.6525	95.052	269.161	-40.7421
	256	149.589	62.2648	164.9	-31.0585	256	-11.8544	-24.1265	43.8491	3.51833	256	-11.5084	8.24243	4.17831	-93.5426	256	-114.504	134.906	282.28	41.8867
	255.5	102.401	78.2017	190.2	-68.4675	255.5	-90.5391	-12.35	144.987	-7.09114	255.5	-19.8789	-34.1568	0.922356	-88.2634	255.5	-74.9727	224.776	236.69	-97.0009
	255	138.186	59.3492	80.7499	38.7757	255	4.80534	58.5966	221.297	-16.2755	255	70.9936	-55.6345	50.407	-99.9182	255	-146.321	58.947	151.444	-136.929
	254.5	107.479	13.2556	81.6468	44.3213	254.5	-12.7156	17.2394	180.518	6.47274	254.5	79.6285	-106.499	115.987	-30.0248	254.5	-93.4923	108.456	156.246	-46.0389
	254	187.911	36.0067	158.473	-60.8596	254	-50.3746	-26.2221	43.6021	-42.3628	254	-57.3342	-175.461	59.9064	-35.7262	254	-1.83515	23.0652	81.6949	-27.7097
	253.5	166.17	89.9213	158.113	-17.0096	253.5	70.1029	37.947	25.2825	-78.8928	253.5	-65.0385	-110.801	-41.7803	-50.2454	253.5	43.3818	-98.0243	74.4248	-185.448
	253	189.14	50.7523	62.9666	38.3164	253	86.3147	89.515	48.2789	-19.2724	253	-43.6699	-37.3186	-12.8026	-6.66052	253	73.1966	48.8656	165.073	-153.784
	252.5	182.07	36.6973	20.1322	71.6894	252.5	-29.9717	-41.202	65.5068	-28.5825	252.5	12.2071	-28.2599	4.36135	-0.283875	252.5	80.0224	164.168	170.338	-54.5559
	252	151.73	134.349	122.668	-1.66645	252	-60.0417	-20.8944	114.267	4.47031	252	23.6524	-71.322	-4.7795	-27.6864	252	49.3428	129.973	181.363	-113.791
	251.5	156.443	66.6123	195.904	-38.0493	251.5	-3.46576	9.71962	195.224	5.19005	251.5	72.2654	-57.9229	-57.1566	-27.0537	251.5	-41.3586	89.5186	211.924	-146.598
	251	122.434	14.2587	106.949	30.6093	251	-4.10042	40.3141	158.48	-67.2249	251	-42.555	-18.7281	-91.8273	-50.882	251	-29.912	14.7314	249.978	-40.5629
	250.5	91.8179	42.1884	111.547	25.208	250.5	-112.285	9.84482	146.721	-61.063	250.5	-78.7213	-30.2914	-80.6245	-72.2485	250.5	80.3998	-89.9938	192.827	-92.5331
	250	74.8845	103.946	97.0247	47.2392	250	-130.992	13.5662	80.095	37.092	250	110.227	-23.3255	-10.0131	-70.8358	250	-6.31789	-41.2033	232.503	-183.986
	249.5	3.67604	85.6617	65.1202	-35.3147	249.5	-52.3426	81.8812	107.076	-61.7766	249.5	95.7901	-6.89998	65.737	-31.3419	249.5	116.029	-127.426	297.223	-229.714
	249	60.6825	118.611	151.76	-12.2511	249	-26.1944	83.7515	96.9223	17.6198	249	34.864	-30.8731	-17.8311	-69.331	249	-84.2012	58.7941	124.867	-223.33
	248.5	70.4519	130.107	205.267	-13.4683	248.5	-145.06	16.1584	103.203	24.7937	248.5	-108.495	-76.223	-75.9895	-64.7213	248.5	-91.4267	110.398	70.2168	-242
	248	117.083	103.22	191.474	7.09307	248	-45.0229	42.931	158.554	-71.9107	248	-56.1644	-34.13	-55.4297	-76.1567	248	43.1961	87.3755	146.114	-205.801
	247.5	94.4831	87.9364	170.296	120.97	247.5	6.55543	16.2707	64.7129	-115.319	247.5	-29.7916	34.6815	-35.0294	-149.14	247.5	-5.07295	2.73281	29.3338	-240.688
	247	25.0928	69.6486	148.176	68.6268	247	-4.14868	-102.452	-27.8699	-136.802	247	-9.01135	-10.4623	-52.9956	-105.293	247	32.1573	39.0201	97.1191	-212.577
	246.5	88.5688	70.3697	142.39	26.0367	246.5	-4.0316	-138.411	10.0809	-130.974	246.5	-38.6519	-49.5177	-24.3167	-118.527	246.5	-67.5796	105.389	100.86	-118.972
	246	172.758	66.1824	103.158	50.8886	246	-54.7696	-65.4124	115.08	-110.529	246	-23.9344	-143.532	-57.984	-187.771	246	-220.856	-24.73	-60.8491	-129.717
	245.5	112.213	35.286	116.837	69.9056	245.5	-25.467	0.892725	81.2625	-92.5024	245.5	-44.6974	-139.973	-39.0538	-173.468	245.5	-126.969	-18.2958	24.9426	-303.414
	245	104.275	60.6825	82.6987	31.999	245	16.4791	38.7408	38.9673	-92.3328	245	-5.98862	-104.312	-60.861	-130.75	245	-31.7965	-37.2207	54.0302	-478.963
	244.5	143.934	84.7658	23.7805	-10.6616	244.5	-34.6026	37.4672	-52.3774	-76.2699	244.5	-86.7074	-110.149	-147.967	-87.4934	244.5	-156.407	-151.171	-37.6548	-487.882
	244	78.244	-1.15892	35.3047	-13.8329	244	-74.7995	-58.924	-34.8325	-67.5068	244	-25.8035	-134.657	-151.529	-59.6297	244	-203.624	-170.095	104.612	-337.975
	243.5	2.69538	-20.536	20.374	-90.7125	243.5	-130.756	-164.285	-75.9801	-162.278	243.5	-45.9734	-109.797	-120.759	-115.092	243.5	-264.599	-126.185	51.0385	-402.942
	243	-67.4847	27.5038	34.3082	-205.388	243	-150.068	-170.372	-134.754	-152.828	243	-168.969	-36.8216	-129.18	-226.344	243	-326.415	-121.38	16.3355	-614.082
	242.5	-1.40934	39.364	2.99502	-115.952	242.5	-57.7542	-192.86	-156.405	-122.401	242.5	-190.602	-116.102	-121.192	-271.802	242.5	-472.042	-252.503	-54.466	-612.871
	242	-13.1337	-20.1107	-61.0494	-93.4491	242	-142.997	-238.709	-141.267	-207.278	242	-159.994	-135.823	-67.9785	-211.794	242	-607.725	-328.038	-59.6814	-525.828
	241.5	-43.0864	-119.229	-62.3263	-142.347	241.5	-234.166	-282.991	-156.798	-221.178	241.5	-158.873	-156.724	-147.783	-174.577	241.5	-390.483	-440.257	-192.3	-677.611
	241	-25.3428	-144.885	-44.3505	-240.693	241	-234.477	-170.97	-225.982	-264.508	241	-197.578	-197.852	-232.896	-253.869	241	-335.79	-375.068	-213.771	-623.501
	240.5	-102.856	-149.876	-59.9162	-230.308	240.5	-228.309	-285.514	-157.028	-294.542	240.5	-219.332	-267.753	-183.252	-191.458	240.5	-459.812	-272.142	-331.522	-575.86
	240	-119.863	-79.4871	-102.985	-179.752	240	-248.584	-280.076	-151.565	-269.482	240	-239.48	-255.846	-161.588	-175.086	240	-393.829	-394.628	-427.924	-673.36
	239.5	-45.5877	-183.785	-164.809	-223.19	239.5	-301.405	-210.574	-187.51	-361.341	239.5	-272.592	-322.351	-210.9	-144.463	239.5	-547.393	-581.59	-240.233	-896.83
	239	-146.891	-298.245	-233.079	-293.401	239	-336.448	-238.95	-220.941	-401.975	239	-234.188	-307.184	-246.128	-207.526	239	-573.229	-735.395	-403.775	-1012.67
	238.5	-232.39	-215.471	-235.715	-281.083	238.5	-354.162	-264.371	-302.304	-436.569	238.5	-192.019	-320.088	-206.977	-264.617	238.5	-585.612	-875.814	-640.838	-974.652
	238	-164.608	-204.993	-267.992	-316.217	238	-350.863	-258.98	-494.928	-446.903	238	-158.579	-262.566	-282.096	-315.126	238	-691.803	-966.133	-777.728	-1125.75
	237.5	-246.23	-263.295	-327.587	-423.558	237.5	-391.482	-316.657	-487.604	-610.55	237.5	-303.441	-314.154	-378.187	-380.253	237.5	-880.34	-982.858	-812.36	-1320.97
	237	-379.194	-264.311	-329.748	-418.767	237	-407.836	-466.378	-500.965	-657.939	237	-443.457	-336.278	-400.695	-436.518	237	-885.696	-1079.35	-895.836	-1209.57
	236.5	-453.942	-284.083	-301.102	-499.823	236.5	-403.729	-466.144	-537.717	-540.846	236.5	-360.883	-430.328	-444.168	-476.709	236.5	-1045.51	-1135.48	-946.926	-1084.63
	236	-388.393	-355.273	-323.297	-633.138	236	-519.625	-530.229	-542.392	-613.66	236	-382.971	-425.946	-511.677	-494.806	236	-1093.24	-1016.27	-959.016	-1294.77
	235.5	-371.481	-436.503	-443.784	-497.573	235.5	-606.472	-625.95	-540.809	-737.875	235.5	-462.42	-471.372	-575.748	-654.232	235.5	-983.704	-1288.03	-1001.88	-1354.32
	235	-544.069	-533.062	-447.429	-540.799	235	-613.581	-688.246	-660.335	-790.432	235	-525.451	-466.665	-618.654	-702.194	235	-1088.72	-1324.92	-1166.31	-1502.97
	234.5	-674.532	-752.293	-518.54	-522.332	234.5	-739.092	-780.834	-719.45	-798.996	234.5	-547.86	-564.684	-706.178	-618.044	234.5	-1289.77	-1511.87	-1514.18	-1751.97
	234	-799.55	-643.183	-609.691	-628.91	234	-702.654	-859.027	-731.862	-874.948	234	-603.602	-779.199	-773.486	-643.074	234	-1170.1	-1379.96	-1462.8	-1901.75
	233.5	-804.535	-637.282	-696.368	-665.146	233.5	-684.271	-895.995	-928.938	-979.915	233.5	-683.538	-801.688	-866.727	-662.689	233.5	-1329.08	-1464.06	-1507.34	-1933.01
	233	-761.407	-758.053	-756.066	-681.283	233	-794.632	-944.76	-1054.96	-979.864	233	-798.315	-793.819	-859.957	-797.525	233	-1498.91	-1605.4	-1660.07	-2001.44
	232.5	-841.828	-949.844	-811.225	-820.268	232.5	-904.893	-967.719	-1055.95	-1080.33	232.5	-943.44	-901.558	-886.529	-1054.75	232.5	-1673.92	-1600.27	-1739.02	-2279.78
	232	-1004.95	-864.317	-929.243	-905.114	232	-882.117	-1095.15	-1063.35	-1141	232	-1017.23	-1121.12	-963.585	-1074.56	232	-1811.08	-1793.71	-1845.97	-2334.96
	231.5	-1030.82	-849.692	-1032.81	-1014.31	231.5	-1076.74	-1156.38	-1249.44	-1159.68	231.5	-1126.7	-1156.4	-1180.62	-1180.63	231.5	-1771.6	-1918.46	-2058.46	-2363.83
	231	-1077.25	-1090.28	-1157.93	-1043.65	231	-1165.79	-1170.33	-1300.6	-1323.62	231	-1213.79	-1267.94	-1228.54	-1315.46	231	-1923.04	-2031.72	-2064.42	-2494.17
	230.5	-1250.93	-1240.13	-1335.61	-1232	230.5	-1154.61	-1297.11	-1386.85	-1468.52	230.5	-1323.67	-1402.61	-1294.13	-1443.61	230.5	-2155.01	-2164.28	-2291.15	-2757.77
	230	-1477.38	-1382.09	-1427.11	-1262.03	230	-1318.84	-1413.52	-1349.57	-1552.98	230	-1426.68	-1464.4	-1456.03	-1511.66	230	-2251.61	-2356.42	-2589.1	-3208.3
	229.5	-1579.08	-1465.87	-1479.95	-1403.17	229.5	-1262.27	-1530.43	-1452.14	-1667.87	229.5	-1712.1	-1630.69	-1590.44	-1543.34	229.5	-2337.04	-2502.32	-2597.96	-3295.45
	229	-1608.7	-1604.33	-1559.91	-1592.41	229	-1364.59	-1536.2	-1752.87	-1694.4	229	-1791.55	-1812.8	-1801.44	-1575.31	229	-2457.9	-2755.82	-2750.35	-3078.21
	228.5	-1692.55	-1787.93	-1671.06	-1722.81	228.5	-1586.51	-1563.25	-1933.23	-1855.29	228.5	-1726.55	-1859.63	-1901.47	-1804.92	228.5	-2613.62	-3003.4	-2998.42	-3369.8
	228	-1764.94	-1686.9	-1938.12	-1922.27	228	-1739.9	-1793.9	-2012.11	-1878.34	228	-1861.16	-1875.37	-2023.06	-1913.57	228	-2631.41	-3171.62	-3249.57	-3494.4
	227.5	-2009.39	-1720.84	-2033.97	-1962.93	227.5	-1739.04	-1827.33	-2136.46	-1837.84	227.5	-2106.67	-1927.2	-2109.81	-1851.07	227.5	-2983.93	-3395.51	-3156.84	-3632.4
	227	-2123.57	-1879.03	-2109.68	-2015.14	227	-1845.49	-1836.8	-2292.89	-2079.85	227	-2235.02	-2144.25	-2079.62	-1984.52	227	-3334.51	-3429.09	-3553.63	-3998.59
	226.5	-2103.07	-2010.29	-2162.64	-2070.57	226.5	-1906.46	-2068.08	-2436.91	-2145.94	226.5	-2323.02	-2203.57	-2170.48	-2166.85	226.5	-3358.28	-3614.65	-3701.18	-4139.12
	226	-2161.72	-2039.37	-2324.52	-2285.01	226	-2002.15	-2268.62	-2619.19	-2368.89	226	-2360.82	-2361.62	-2333.09	-2280.23	226	-3416.96	-3686.31	-3985.79	-4458.17
	225.5	-2318.68	-2043.17	-2414.52	-2393.61	225.5	-2136.57	-2251.71	-2794.55	-2560.36	225.5	-2468.28	-2506.79	-2432.16	-2278.45	225.5	-3517.78	-4006.86	-3879.79	-4405.32
	225	-2349.24	-2261.75	-2313.45	-2295.69	225	-2240.91	-2321.95	-2935.95	-2724.33	225	-2643.48	-2504.77	-2554.02	-2467.92	225	-3662.28	-4069.91	-4086.36	-4357.64
	224.5	-2417.01	-2312.35	-2426.13	-2340.11	224.5	-2319.72	-2501.34	-2879.27	-2837.8	224.5	-2824.71	-2486.63	-2657.9	-2580.23	224.5	-3653.49	-4114.92	-4402.08	-4620.19
	224	-2512.05	-2308.82	-2579.95	-2477.87	224	-2407.56	-2618.37	-3011	-3008.71	224	-2840.46	-2643.63	-2760.26	-2580.75	224	-3942.64	-4377.9	-4166.53	-4742.81
	223.5	-2558.19	-2431.26	-2690.82	-2649.24	223.5	-2344.31	-2725.14	-3280.36	-2987.92	223.5	-2840.3	-2827.67	-2799.19	-2708.9	223.5	-3957.22	-4532.6	-4384.52	-4848.12
	223	-2636.53	-2520.24	-2828.24	-2711.69	223	-2607.95	-2797.85	-3431.91	-3009.3	223	-3040.74	-2916.06	-3007.08	-2738.27	223	-4057.76	-4688.4	-4653.51	-4859.83
	222.5	-2700.73	-2560.38	-2901.21	-2699.57	222.5	-2582.28	-3000.36	-3468.67	-3135.84	222.5	-3244.75	-3066.25	-3147.48	-2863.47	222.5	-4151.75	-4773.69	-4809.64	-5176.92
	222	-2924.14	-2631.93	-2993.83	-2869.92	222	-2722.03	-3003.57	-3566.49	-3315.51	222	-3120.34	-3038.11	-3184.45	-2878.95	222	-4341.55	-4537.1	-4567.95	-5278.62
	221.5	-2949.06	-2777.66	-3049.42	-3226.55	221.5	-2979.63	-3043.62	-3667.05	-3454.59	221.5	-3265.89	-3206.85	-3259.28	-3086.75	221.5	-4499.94	-4321.79	-4674.75	-5302.73
	221	-2922.17	-2823.88	-3248.69	-3264.72	221	-3023.92	-3274.1	-3857.48	-3536.8	221	-3332.07	-3424.22	-3393.69	-3270.64	221	-4673.67	-4592.96	-4751.48	-5341.78
	220.5	-3043.84	-2802.11	-3353.23	-3118.09	220.5	-3102.87	-3318.07	-3999.86	-3679.48	220.5	-3503.43	-3442.65	-3582.61	-3352.31	220.5	-4710.3	-4716.12	-4708.28	-5102.12
	220	-3151.48	-2987.72	-3573.84	-3196.84	220	-3046.78	-3247.09	-4002.61	-3750.01	220	-3592.43	-3591.3	-3585.03	-3376	220	-4297.19	-4819.26	-4882.31	-5275.59
	219.5	-3293.33	-3062.14	-3610.91	-3369.31	219.5	-3045.62	-3405.04	-4159.57	-3832.55	219.5	-3695.01	-3693.04	-3730.05	-3531.9	219.5	-4377.12	-4720.35	-4905.24	-5427.56
	219	-3284.61	-2982.83	-3648.28	-3431.08	219	-3410.72	-3599.49	-4335.71	-3973.44	219	-3844.23	-3930.15	-3876.57	-3641.37	219	-4681.05	-4664.26	-5047.84	-5338.89
	218.5	-3201.69	-3041.65	-3755.32	-3540.52	218.5	-3587.75	-3793.11	-4398.18	-3964.66	218.5	-3967.46	-3960.09	-4006.58	-3790.47	218.5	-4557.88	-4890.32	-5082.7	-5222.82
	218	-3387.69	-3092.64	-3702.21	-3488.38	218	-3620.29	-3880.47	-4669.71	-4035.7	218	-4277.52	-4051.63	-4157.34	-3908.22	218	-4238.94	-4780.97	-4826.34	-5128.71
	217.5	-3563.64	-3328.03	-3858.48	-3642.41	217.5	-3461.51	-3887.07	-4706.4	-4239.82	217.5	-4369.75	-4189.99	-4279.8	-3822.92	217.5	-4391.35	-4488.17	-4677.57	-5175.35
	217	-3627.09	-3252.93	-3989.3	-3632.36	217	-3414.66	-3869.82	-4651.75	-4194.83	217	-4422.78	-4230.84	-4260.49	-3977.29	217	-4323.38	-4445.96	-4626.95	-5210.69
	216.5	-3714.95	-3349.55	-3968.47	-3837.62	216.5	-3431.28	-3774.24	-4745.62	-4117.96	216.5	-4509.28	-4340.95	-4201.99	-4152.47	216.5	-4081.49	-4527.86	-4737.07	-5099.49
	216	-3796.46	-3609.82	-4044.9	-3870.25	216	-3432.43	-3630.47	-4509.08	-4118.39	216	-4480.46	-4509.99	-4364.37	-4197.57	216	-4231.81	-4509.27	-4640.92	-4771.87
	215.5	-3676.47	-3577.09	-4142.39	-3933.83	215.5	-3564.12	-3772.35	-4581.37	-4136.3	215.5	-4473.04	-4419.04	-4482.69	-4055.97	215.5	-3992.95	-4403.73	-4150.41	-4530.28
	215	-3779.14	-3403.24	-4173.23	-4058.2	215	-3364.43	-3575.27	-4441.29	-3866.13	215	-4689.93	-4563.77	-4561.06	-4160.15	215	-3585.53	-4371.81	-4205.37	-4383.32
	214.5	-3838.55	-3549.37	-4194.23	-3990.35	214.5	-3173.99	-3468.69	-4217	-3700.1	214.5	-4705.6	-4619.08	-4372.26	-4268.16	214.5	-3657.21	-4077.32	-3947.55	-4374.87
	214	-3783.58	-3706.88	-4002.44	-3847.7	214	-2967.44	-3480.05	-4249.27	-3668.11	214	-4692.14	-4555.44	-4385.67	-4296.06	214	-3445.99	-3946.76	-3592.49	-4733.22
	213.5	-3704.27	-3536.6	-3883.6	-3951.27	213.5	-2738.88	-3222.07	-4035.97	-3590.87	213.5	-4796.13	-4457.09	-4601.1	-4194.17	213.5	-3137.13	-3891.8	-3538.73	-4260.96
	213	-3553.17	-3431.43	-3987.18	-3703.7	213	-2661.33	-3116.21	-3785.64	-3461.18	213	-4813.18	-4379.06	-4619.98	-4136.16	213	-3158.25	-3498.37	-3504.06	-3632.09
	212.5	-3687.43	-3375.29	-4054.68	-3591.47	212.5	-2679.76	-2914.5	-3792.88	-3250.68	212.5	-4718.99	-4402.35	-4374.61	-4112.14	212.5	-2984.14	-3102.96	-2954.04	-3476.49
	212	-3646.26	-3279.52	-3900.87	-3723.14	212	-2549.58	-2567.38	-3543.89	-2997.13	212	-4860.87	-4511.44	-4451.78	-4147.2	212	-2912.66	-2928.37	-2703.14	-3392.86
	211.5	-3482.74	-3246.54	-3751.25	-3487.85	211.5	-2440.54	-2554.02	-3279.37	-2819.38	211.5	-4775.83	-4406.99	-4567.16	-3977.81	211.5	-2784.74	-2876.33	-2306.32	-3218.83
	211	-3522.61	-3274.47	-3726.08	-3314.82	211	-2255.94	-2530.41	-3068.92	-2511.69	211	-4750.84	-4321.41	-4434.45	-4043.91	211	-2423.04	-2329.76	-2357.95	-2981.29
	210.5	-3605.45	-3242.9	-3698.51	-3280.2	210.5	-1958.16	-2608.52	-2767.88	-2197.44	210.5	-4575.69	-4183.75	-4192.41	-3773.15	210.5	-2015.4	-2152.91	-2187.01	-2677.53
	210	-3225.7	-3165.97	-3647.07	-3139.09	210	-1662.27	-2209.65	-2370.06	-2279.89	210	-4389.69	-3845.16	-4096.95	-3711.25	210	-1849.57	-1996.21	-1658.84	-2366.25
	209.5	-3129.71	-2952.32	-3392.39	-3042.62	209.5	-1290.12	-1749.5	-2069.91	-1931.38	209.5	-4287.7	-3735.15	-3943.58	-3615.45	209.5	-1640.15	-1674.36	-1221.81	-2102.74
	209	-2847.76	-2576.84	-3225.95	-3063.79	209	-920.932	-1415	-1741.09	-1693.82	209	-4118.02	-3786.97	-3822.45	-3502.67	209	-1467.88	-1526.81	-585.438	-1727.45
	208.5	-2713.9	-2595.55	-3046.58	-2919.26	208.5	-737.33	-1113.02	-1498.01	-1393.49	208.5	-3932.4	-3540.38	-3540.4	-3271.56	208.5	-1070.37	-733.217	-254.971	-1238.27
	208	-2668.09	-2435.07	-2770.57	-2667.21	208	-397	-1070.94	-1160.5	-1187.04	208	-3813.46	-3282.97	-3433.43	-3103.7	208	-638.392	-159.48	53.4838	-767.619
	207.5	-2552.08	-2403.02	-2453.44	-2359.87	207.5	-271.22	-923.131	-719.332	-925.367	207.5	-3474.83	-3220.32	-3185.02	-2930.73	207.5	-289.69	594.215	712.025	-546.405
	207	-2193.03	-2175.56	-2304.07	-2227.58	207	171.649	-792.536	-245.182	-583.344	207	-3183.88	-2951.89	-3030.19	-2712.74	207	129.902	678.742	1028.63	166.032
	206.5	-1768.05	-1722.72	-2195	-1904.73	206.5	308.247	-328.879	320.492	-239.542	206.5	-3012.05	-2663.1	-2617.38	-2474.56	206.5	568.47	1065.61	1340.25	741.184
	206	-1823.61	-1502.87	-1770.15	-1688.6	206	615.634	306.398	734.474	165.27	206	-2688.31	-2433.28	-2266.73	-2189.76	206	883.824	1913.5	2185.02	1368.99
	205.5	-1671.34	-1384.05	-1109.56	-1549.04	205.5	1033.26	598.885	1153.29	498.583	205.5	-2253.08	-2053.82	-2040.75	-1832.78	205.5	1444.87	2074.36	2875.02	2018.89
	205	-1424.5	-1078.96	-775.224	-1312.56	205	1270.75	1057.94	1756.95	825.178	205	-1925.48	-1964.59	-1785.45	-1485.17	205	2060.36	2646.43	4027.07	2690.42
	204.5	-1215.36	-810.177	-667.875	-926.147	204.5	1474.69	1497.83	2275.16	1058.23	204.5	-1622.56	-1882.63	-1355.14	-1296.3	204.5	2553.67	3217.83	4914.8	3668.49
	204	-811.554	-356.393	-490.897	-719.248	204	1936.16	1508.74	2633.79	1625.83	204	-1262.53	-1192.91	-1035.38	-966.042	204	2851.81	3966.33	5451.03	4558.3
	203.5	-667.993	-270.355	-233.575	-492.678	203.5	2504.52	1783.61	3145.49	2388.21	203.5	-854.188	-848.254	-509.459	-732.628	203.5	3409.69	4639.66	6212.94	5178.78
	203	-202.599	-301.767	-11.7273	-263.875	203	2380.49	1955.63	3748.67	2554.87	203	-575.461	-711.548	-369.017	-415.76	203	4282.34	5097.42	6786.89	6140.5
	202.5	162.004	-21.9926	278.219	-16.4217	202.5	2377.76	2263.44	4506.18	2866.83	202.5	-123.913	-161.421	-434.974	-74.0534	202.5	4716.92	5642.49	7618.75	6641.54
	202	603.47	148.227	694.259	284.272	202	2829.01	2384.74	4879.8	3145.83	202	451.418	47.9054	-98.3025	48.596	202	5296.42	5933.91	8146.7	6580.89
	201.5	879.651	520.434	924.864	490.033	201.5	3132.56	2704.8	5306.66	3074.49	201.5	653.833	564.806	429.368	157.703	201.5	5897.77	6353.05	8546.58	6749.99
	201	1024.58	582.358	1214.65	730.833	201	2899.78	2269.73	5612.83	3116.3	201	985.957	681.758	609.681	293.572	201	5532.15	6535.99	9111.2	6846.77
	200.5	1167.82	723.283	1552.18	923.361	200.5	2925.02	2165.62	5451.68	3582.13	200.5	1266.73	548.396	447.926	640.857	200.5	4955.39	6721.28	8862.99	7150.67
	200	951.262	807.955	1408.25	773.965	200	3040.76	2345.88	5220.68	3492.61	200	1697.8	777.489	783.793	612.632	200	5820.74	6270.74	8355.29	7412.97
	199.5	803.882	693.075	1503.46	1048.37	199.5	3282.28	2462.13	5446.75	2738.09	199.5	2405.52	702.687	894.872	688.147	199.5	6019.12	5923.11	9083.79	7093.14
	199	1172.66	743.715	2199.2	841.987	199	3127.09	2178.36	5465.83	2890.09	199	2289.31	845.985	912.236	837.28	199	5451.14	6362.1	8251.07	6620.84
	198.5	1376.49	549.65	2371.45	865.064	198.5	2510.82	1824.41	5120.34	2675.6	198.5	2797.01	1353.56	636.479	1095.59	198.5	5271	5654.61	7726.35	6475.82
	198	1310.28	800.448	2051.32	755.948	198	2330.66	1355.8	4156.48	2045.23	198	3264.33	1457.84	624.564	905.152	198	4430.22	3714.53	7201.93	5692.51
	197.5	1044.6	499.49	1678.57	783.76	197.5	2458.41	1053.45	3310.64	2016.87	197.5	3595.82	998.073	539.319	678.981	197.5	3644.98	2827.01	5586.75	5242.34
	197	759.293	144.349	979.826	229.293	197	2326.62	1099.96	2792.33	1141.39	197	4714.99	999.262	607.802	641.519	197	2821.4	2514.06	4723.82	3539.2
	196.5	730.565	380.531	329.887	228.131	196.5	1632.04	509.144	2294.17	432.607	196.5	5282.79	963.195	-50.1186	575.137	196.5	2160.4	1602.08	4392.02	3055.5
	196	624.95	43.3617	71.5386	90.7148	196	1484.45	123.044	945.085	360.531	196	5355.52	796.802	-53.0586	388.067	196	1699.58	1400.33	2625.92	2866.65
	195.5	-7.40943	-681.419	115.463	-239.546	195.5	1701.16	-157.443	325.296	-281.238	195.5	5893.48	81.1765	269.654	470.132	195.5	1924.84	556.732	703.046	249.445
	195	-1.54554	-431.022	35.9341	-604.434	195	1030.46	-411.446	157.453	-306.128	195	5660.18	-0.925222	821.678	-249.122	195	1634.15	-1476.19	-38.0372	-359.791
	194.5	-378.615	-370.324	-723.114	-388.576	194.5	1002.59	-807.941	-303.29	-261.435	194.5	4871.67	-297.962	563.124	-775.285	194.5	-345.003	-1052.18	-342.45	-990.406
	194	-360.858	-740.75	-310.833	-29.3275	194	887.788	-587.356	-1127.3	-390.033	194	3947.61	-1020.65	-655.529	-631.24	194	-606.16	-1008.83	-735.517	-1337.53
	193.5	-59.6616	-769.572	221.405	-110.613	193.5	613.764	-563.439	-1135.56	-439.938	193.5	3151.54	-274.823	-824.689	-1068.12	193.5	-826.697	-2712.2	-1620.47	-1377.92
	193	-237.627	-754.689	-679.747	-602.846	193	196.719	-520.133	-1308.97	-588.944	193	3344.55	76.6993	-607.483	-1112.95	193	-1249.42	-1221.01	-1494.83	-406.477
	192.5	-577.514	-246.743	-1737.91	-1220.87	192.5	69.3869	-1268.48	-1007.45	-690.435	192.5	2806.53	-829.895	-1130.73	-1134.23	192.5	-1482.67	-210.199	-835.326	-1124.81
	192	-463.728	-574.052	-1449.8	-902.845	192	1007.26	-1129.96	-818.958	-1132.02	192	3291.93	-1240.27	-899.368	-976.998	192	-1503.23	-1710.92	-1836.09	-2883.56
	191.5	-409.85	-1248.68	-795.346	-647.477	191.5	422.428	-691.572	-1506.8	-1211.69	191.5	3259.99	-1152.79	-914.628	-427.85	191.5	-617.161	-1495.07	-589.959	-3037.19
	191	-525.244	-811.295	-1115.52	-1460.04	191	-89.6817	-868.733	-1645.13	-1114.13	191	3867.99	-1122.02	-688.866	-1376.42	191	-699.594	-1188.22	-860.914	-1260.41
	190.5	-53.0337	-380.476	-1644.06	-1609.14	190.5	-162.963	-1388.61	-472.481	-1360.79	190.5	3259.31	-1044.28	-65.7441	-1442.47	190.5	-1697.63	-2361.09	-2489.2	-879.04
	190	-897.517	-784.047	-169.486	-1208.24	190	300.072	-1598.88	-871.688	-1554.25	190	496.868	-925.48	-866.501	-983.021	190	-2171.98	-2052.14	-3189.37	-2123.53
	Figure S6B
	RvSAHS1
		Helix	Sheet	Turn	Coil
	0%	8.5	39.4	11.9	40.2
	25%	7.2	40	11.9	40.9
	50%	10.4	39.5	12.6	37.5
	75%	9.4	38.9	12.1	39.6
	RvSAHS4
		Helix	Sheet	Turn	Coil
	0%	7.8	43.4	11.7	37.1
	25%	7.5	42.4	11.6	38.5
	50%	10.1	45	12.3	32.6
	75%	9	42.5	11.9	36.6
	HeSAHS4
		Helix	Sheet	Turn	Coil
	0%	13.1	38.2	10.4	38.3
	25%	12.2	37.7	12.7	37.4
	50%	10.4	39.1	11.8	38.7
	75%	11.2	38.1	12.7	38
	RvSAHS6
		Helix	Sheet	Turn	Coil
	0%	7.3	41.3	13.2	38.2
	25%	5.6	43.3	12.5	38.6
	50%	5.5	44.2	12.4	37.9
	75%	8.4	41.6	13.2	36.8

## Sheet: Figure S8
	Figure S8B					Figure S8D						Figure S8E						Figure S8F
	Time	chainA	chainB	chainC		Time	Helix (%)	Sheet (%)	Turn (%)	Coil (%)		Time	Helix (%)	Sheet (%)	Turn (%)	Coil (%)		Time	Helix (%)	Sheet (%)	Turn (%)	Coil (%)
	0	0	0.00090211	0		0	7.33333	54	0	38.6667		0	6.66667	50	0	43.3333		0	9.33333	52	0	38.6667
	0.1	0.166151	0.187393	0.144507		0.1	7.33333	53.3333	0	39.3333		0.1	8	50	0	42		0.1	8	52.6667	0	39.3333
	0.2	0.216109	0.208077	0.19053		0.2	5.33333	54	0	40.6667		0.2	5.33333	48	0	46.6667		0.2	6.66667	54	0	39.3333
	0.3	0.23007	0.231822	0.186705		0.3	9.33333	52.6667	0	38		0.3	6.66667	42	0	51.3333		0.3	9.33333	47.3333	0	43.3333
	0.4	0.206567	0.224663	0.206326		0.4	7.33333	42	0	50.6667		0.4	6	49.3333	0	44.6667		0.4	6.66667	50.6667	0	42.6667
	0.5	0.27406	0.229133	0.22798		0.5	5.33333	51.3333	0	43.3333		0.5	8.66667	48.6667	0	42.6667		0.5	4.66667	48.6667	0	46.6667
	0.6	0.243733	0.269839	0.242918		0.6	6	50	0	44		0.6	6.66667	46	0	47.3333		0.6	8	50	0	42
	0.7	0.21879	0.318507	0.241502		0.7	7.33333	47.3333	0	45.3333		0.7	7.33333	51.3333	0	41.3333		0.7	4.66667	48.6667	0	46.6667
	0.8	0.251664	0.286073	0.238466		0.8	5.33333	44	0	50.6667		0.8	10	48	0	42		0.8	2.66667	48.6667	0	48.6667
	0.9	0.211113	0.273437	0.274919		0.9	4.66667	52.6667	0	42.6667		0.9	8	49.3333	0	42.6667		0.9	8	44	0	48
	1	0.212284	0.334116	0.263918		1	9.33333	42	0	48.6667		1	12	48.6667	0	39.3333		1	9.33333	48	0	42.6667
	1.1	0.232693	0.43514	0.298501		1.1	9.33333	50	0	40.6667		1.1	12	50.6667	0	37.3333		1.1	7.33333	49.3333	0	43.3333
	1.2	0.2103	0.399995	0.266755		1.2	2.66667	46.6667	0	50.6667		1.2	3.33333	52	0	44.6667		1.2	8	52	0	40
	1.3	0.228863	0.42435	0.305528		1.3	12	44.6667	0	43.3333		1.3	11.3333	46	0	42.6667		1.3	9.33333	40.6667	0	50
	1.4	0.223156	0.402666	0.31114		1.4	12	45.3333	0	42.6667		1.4	11.3333	47.3333	0	41.3333		1.4	6.66667	51.3333	0	42
	1.5	0.225234	0.436479	0.343584		1.5	12.6667	52	0	35.3333		1.5	7.33333	47.3333	0	45.3333		1.5	5.33333	49.3333	0	45.3333
	1.6	0.230601	0.501394	0.32284		1.6	10	52	0	38		1.6	5.33333	50.6667	0	44		1.6	5.33333	38.6667	0	56
	1.7	0.223929	0.553992	0.3718		1.7	5.33333	44	0	50.6667		1.7	4.66667	48.6667	0	46.6667		1.7	6.66667	36.6667	0	56.6667
	1.8	0.239091	0.470194	0.378966		1.8	12	50.6667	0	37.3333		1.8	8.66667	53.3333	0	38		1.8	7.33333	42.6667	0	50
	1.9	0.229645	0.491449	0.353323		1.9	5.33333	50	0	44.6667		1.9	6.66667	50.6667	0	42.6667		1.9	5.33333	45.3333	0	49.3333
	2	0.258418	0.506714	0.315243		2	5.33333	48	0	46.6667		2	10	52.6667	0	37.3333		2	8.66667	48	0	43.3333
	2.1	0.242864	0.508968	0.313605		2.1	5.33333	48.6667	0	46		2.1	10.6667	52	0	37.3333		2.1	8	40	0	52
	2.2	0.235632	0.508424	0.380466		2.2	8	52	0	40		2.2	6.66667	48.6667	0	44.6667		2.2	7.33333	42	0	50.6667
	2.3	0.267133	0.527704	0.381675		2.3	5.33333	47.3333	0	47.3333		2.3	6.66667	53.3333	0	40		2.3	6	45.3333	0	48.6667
	2.4	0.250143	0.484852	0.39856		2.4	5.33333	47.3333	0	47.3333		2.4	5.33333	54	0	40.6667		2.4	5.33333	42	0	52.6667
	2.5	0.2488	0.467367	0.377987		2.5	5.33333	46	0	48.6667		2.5	6	52.6667	0	41.3333		2.5	4.66667	42.6667	0	52.6667
	2.6	0.258747	0.506956	0.378619		2.6	7.33333	51.3333	0	41.3333		2.6	9.33333	52.6667	0	38		2.6	6.66667	45.3333	0	48
	2.7	0.287288	0.551302	0.375404		2.7	4.66667	48.6667	0	46.6667		2.7	9.33333	50.6667	0	40		2.7	6.66667	42	0	51.3333
	2.8	0.30537	0.565888	0.374804		2.8	7.33333	48	0	44.6667		2.8	10	51.3333	0	38.6667		2.8	8.66667	40	0	51.3333
	2.9	0.297617	0.530896	0.409971		2.9	8.66667	48	0	43.3333		2.9	6	52	0	42		2.9	5.33333	43.3333	0	51.3333
	3	0.286143	0.572928	0.41832		3	5.33333	48	0	46.6667		3	10.6667	41.3333	0	48		3	7.33333	44	0	48.6667
	3.1	0.31844	0.513238	0.40708		3.1	6	48	0	46		3.1	4.66667	45.3333	0	50		3.1	7.33333	48.6667	0	44
	3.2	0.265506	0.519177	0.410504		3.2	6	49.3333	0	44.6667		3.2	6.66667	46	0	47.3333		3.2	10.6667	48	0	41.3333
	3.3	0.270486	0.520453	0.466317		3.3	6	44.6667	0	49.3333		3.3	9.33333	52.6667	0	38		3.3	11.3333	44.6667	0	44
	3.4	0.242093	0.527114	0.452353		3.4	8.66667	46.6667	0	44.6667		3.4	7.33333	48.6667	0	44		3.4	6	49.3333	0	44.6667
	3.5	0.276102	0.469376	0.457838		3.5	11.3333	47.3333	0	41.3333		3.5	9.33333	49.3333	0	41.3333		3.5	8.66667	44	0	47.3333
	3.6	0.284359	0.489416	0.419948		3.6	7.33333	48.6667	0	44		3.6	3.33333	50	0	46.6667		3.6	4.66667	44.6667	0	50.6667
	3.7	0.290811	0.517124	0.394328		3.7	9.33333	40.6667	0	50		3.7	6.66667	47.3333	0	46		3.7	6	48.6667	0	45.3333
	3.8	0.307131	0.558232	0.382143		3.8	11.3333	46.6667	0	42		3.8	8.66667	48.6667	0	42.6667		3.8	5.33333	38	0	56.6667
	3.9	0.287052	0.513425	0.392033		3.9	8	44.6667	0	47.3333		3.9	6.66667	51.3333	0	42		3.9	10.6667	45.3333	0	44
	4	0.308438	0.542496	0.362054		4	11.3333	44	0	44.6667		4	5.33333	49.3333	0	45.3333		4	7.33333	43.3333	0	49.3333
	4.1	0.295517	0.606402	0.414755		4.1	6.66667	42	0	51.3333		4.1	7.33333	46.6667	0	46		4.1	7.33333	38.6667	0	54
	4.2	0.313016	0.621369	0.397902		4.2	8.66667	43.3333	0	48		4.2	8.66667	47.3333	0	44		4.2	6.66667	44	0	49.3333
	4.3	0.310818	0.611866	0.411639		4.3	6.66667	42	0	51.3333		4.3	13.3333	44	0	42.6667		4.3	8.66667	38.6667	0	52.6667
	4.4	0.350671	0.634538	0.426664		4.4	7.33333	40.6667	0	52		4.4	7.33333	43.3333	0	49.3333		4.4	8.66667	41.3333	0	50
	4.5	0.35125	0.687368	0.48424		4.5	7.33333	43.3333	0	49.3333		4.5	11.3333	43.3333	0	45.3333		4.5	9.33333	42	0	48.6667
	4.6	0.301292	0.743761	0.440197		4.6	8.66667	44.6667	0	46.6667		4.6	2.66667	41.3333	0	56		4.6	7.33333	37.3333	0	55.3333
	4.7	0.335544	0.645815	0.463536		4.7	10.6667	45.3333	0	44		4.7	6	44	0	50		4.7	8.66667	38.6667	0	52.6667
	4.8	0.27973	0.623158	0.519911		4.8	9.33333	44.6667	0	46		4.8	5.33333	48.6667	0	46		4.8	10	36	0	54
	4.9	0.296692	0.544301	0.476699		4.9	5.33333	44.6667	0	50		4.9	8	52	0	40		4.9	2.66667	35.3333	0	62
	5	0.321217	0.514439	0.554107		5	6	43.3333	0	50.6667		5	8.66667	47.3333	0	44		5	8	28	0	64
	5.1	0.293997	0.571071	0.43395		5.1	7.33333	48.6667	0	44		5.1	2.66667	51.3333	0	46		5.1	8	33.3333	0	58.6667
	5.2	0.312747	0.615985	0.438279		5.2	9.33333	42.6667	0	48		5.2	4	40.6667	0	55.3333		5.2	8	36.6667	0	55.3333
	5.3	0.301937	0.641295	0.442824		5.3	9.33333	38	0	52.6667		5.3	6	47.3333	0	46.6667		5.3	2.66667	37.3333	0	60
	5.4	0.303901	0.630896	0.426455		5.4	10.6667	38	0	51.3333		5.4	10	46	0	44		5.4	8	33.3333	0	58.6667
	5.5	0.30536	0.664166	0.437944		5.5	7.33333	37.3333	0	55.3333		5.5	11.3333	43.3333	0	45.3333		5.5	11.3333	41.3333	0	47.3333
	5.6	0.306322	0.533	0.437419		5.6	6.66667	45.3333	0	48		5.6	10.6667	44	0	45.3333		5.6	9.33333	34.6667	0	56
	5.7	0.326605	0.56808	0.479745		5.7	8.66667	47.3333	0	44		5.7	10	46	0	44		5.7	8.66667	36.6667	0	54.6667
	5.8	0.321092	0.573409	0.504221		5.8	4	46	0	50		5.8	8	43.3333	0	48.6667		5.8	5.33333	37.3333	0	57.3333
	5.9	0.332913	0.551289	0.527281		5.9	6	40	0	54		5.9	8	44	0	48		5.9	9.33333	36.6667	0	54
	6	0.335884	0.584611	0.489974		6	5.33333	41.3333	0	53.3333		6	5.33333	44.6667	0	50		6	6	38	0	56
	6.1	0.350347	0.586167	0.472791		6.1	8	47.3333	0	44.6667		6.1	2	46	0	52		6.1	8.66667	38.6667	0	52.6667
	6.2	0.365993	0.60191	0.545382		6.2	8	43.3333	0	48.6667		6.2	7.33333	44.6667	0	48		6.2	8.66667	36.6667	0	54.6667
	6.3	0.418937	0.618231	0.557066		6.3	10	47.3333	0	42.6667		6.3	6	42	0	52		6.3	8.66667	38.6667	0	52.6667
	6.4	0.369527	0.58301	0.568701		6.4	6	48	0	46		6.4	2	46.6667	0	51.3333		6.4	4.66667	36	0	59.3333
	6.5	0.38	0.532489	0.510681		6.5	4.66667	44.6667	0	50.6667		6.5	8.66667	46.6667	0	44.6667		6.5	7.33333	38	0	54.6667
	6.6	0.375728	0.538418	0.500214		6.6	6	46.6667	0	47.3333		6.6	7.33333	44.6667	0	48		6.6	4	35.3333	0	60.6667
	6.7	0.407415	0.542659	0.672372		6.7	8	44.6667	0	47.3333		6.7	6	46	0	48		6.7	5.33333	34.6667	0	60
	6.8	0.364101	0.556316	0.599909		6.8	6.66667	44.6667	0	48.6667		6.8	10.6667	45.3333	0	44		6.8	8.66667	40.6667	0	50.6667
	6.9	0.404094	0.546207	0.610278		6.9	10	40.6667	0	49.3333		6.9	12	44.6667	0	43.3333		6.9	6	36.6667	0	57.3333
	7	0.358735	0.545003	0.552256		7	10.6667	45.3333	0	44		7	4.66667	41.3333	0	54		7	6.66667	32	0	61.3333
	7.1	0.412888	0.512486	0.618505		7.1	8	43.3333	0	48.6667		7.1	8.66667	42.6667	0	48.6667		7.1	4	38.6667	0	57.3333
	7.2	0.451908	0.471223	0.596658		7.2	8.66667	40	0	51.3333		7.2	5.33333	46.6667	0	48		7.2	4	36	0	60
	7.3	0.43911	0.456151	0.597687		7.3	6.66667	39.3333	0	54		7.3	4.66667	43.3333	0	52		7.3	2	37.3333	0	60.6667
	7.4	0.431755	0.479959	0.64534		7.4	6.66667	42	0	51.3333		7.4	7.33333	50	0	42.6667		7.4	8.66667	38	0	53.3333
	7.5	0.38515	0.500521	0.607135		7.5	6.66667	41.3333	0	52		7.5	5.33333	38.6667	0	56		7.5	6	42	0	52
	7.6	0.369284	0.467493	0.589453		7.6	8	41.3333	0	50.6667		7.6	8	47.3333	0	44.6667		7.6	2	38	0	60
	7.7	0.504057	0.487594	0.577949		7.7	8.66667	41.3333	0	50		7.7	6	44	0	50		7.7	4.66667	38	0	57.3333
	7.8	0.55066	0.417973	0.561716		7.8	4.66667	42	0	53.3333		7.8	8.66667	46.6667	0	44.6667		7.8	4.66667	41.3333	0	54
	7.9	0.480247	0.465754	0.550565		7.9	7.33333	44	0	48.6667		7.9	9.33333	44.6667	0	46		7.9	5.33333	40.6667	0	54
	8	0.536185	0.530527	0.53302		8	6.66667	38.6667	0	54.6667		8	6.66667	36	0	57.3333		8	0	40	0	60
	8.1	0.507981	0.452495	0.516841		8.1	8.66667	40	0	51.3333		8.1	10.6667	47.3333	0	42		8.1	2	38.6667	0	59.3333
	8.2	0.593139	0.575165	0.571223		8.2	7.33333	29.3333	0	63.3333		8.2	7.33333	44.6667	0	48		8.2	2	39.3333	0	58.6667
	8.3	0.617851	0.540863	0.551005		8.3	9.33333	35.3333	0	55.3333		8.3	10.6667	46	0	43.3333		8.3	6.66667	35.3333	0	58
	8.4	0.695625	0.584361	0.555227		8.4	2	36.6667	0	61.3333		8.4	11.3333	46	0	42.6667		8.4	7.33333	39.3333	0	53.3333
	8.5	0.770492	0.524229	0.543962		8.5	10	42	0	48		8.5	11.3333	44.6667	0	44		8.5	8	34	0	58
	8.6	0.806794	0.467076	0.538244		8.6	8.66667	41.3333	0	50		8.6	8.66667	41.3333	0	50		8.6	5.33333	35.3333	0	59.3333
	8.7	0.713475	0.554052	0.574358		8.7	8.66667	38	0	53.3333		8.7	10	50.6667	0	39.3333		8.7	2.66667	36.6667	0	60.6667
	8.8	0.727988	0.506236	0.562656		8.8	8.66667	35.3333	0	56		8.8	4	42	0	54		8.8	8	35.3333	0	56.6667
	8.9	0.645408	0.562987	0.564663		8.9	8	34	0	58		8.9	2.66667	43.3333	0	54		8.9	8.66667	34	0	57.3333
	9	0.70006	0.587119	0.611043		9	12	40	0	48		9	4.66667	48	0	47.3333		9	9.33333	37.3333	0	53.3333
	9.1	0.734776	0.530382	0.612214		9.1	4	43.3333	0	52.6667		9.1	6.66667	48	0	45.3333		9.1	8	36	0	56
	9.2	0.736291	0.610198	0.53431		9.2	4	40.6667	0	55.3333		9.2	6.66667	43.3333	0	50		9.2	6	34	0	60
	9.3	0.637472	0.66952	0.570591		9.3	2	40	0	58		9.3	8.66667	40.6667	0	50.6667		9.3	8.66667	35.3333	0	56
	9.4	0.635429	0.645662	0.593222		9.4	2	46.6667	0	51.3333		9.4	12	33.3333	0	54.6667		9.4	6	30	0	64
	9.5	0.565658	0.663478	0.638481		9.5	2	46	0	52		9.5	7.33333	40.6667	0	52		9.5	6.66667	34.6667	0	58.6667
	9.6	0.51648	0.663816	0.775744		9.6	6.66667	49.3333	0	44		9.6	10.6667	40	0	49.3333		9.6	9.33333	28	0	62.6667
	9.7	0.428931	0.647632	0.767091		9.7	4.66667	43.3333	0	52		9.7	6	46.6667	0	47.3333		9.7	4	32	0	64
	9.8	0.436086	0.545296	0.702291		9.8	4.66667	46.6667	0	48.6667		9.8	0	42.6667	0	57.3333		9.8	2.66667	26.6667	0	70.6667
	9.9	0.461412	0.616173	0.707296		9.9	2.66667	42.6667	0	54.6667		9.9	8.66667	42	0	49.3333		9.9	8.66667	32.6667	0	58.6667
	10	0.456876	0.588573	0.772178		10	4.66667	47.3333	0	48		10	2.66667	42	0	55.3333		10	2.66667	34.6667	0	62.6667
	10.1	0.460867	0.583457	0.712072		10.1	8	47.3333	0	44.6667		10.1	2	46.6667	0	51.3333		10.1	6	27.3333	0	66.6667
	10.2	0.551321	0.618562	0.652644		10.2	8.66667	43.3333	0	48		10.2	4.66667	43.3333	0	52		10.2	6	28	0	66
	10.3	0.516332	0.614175	0.64375		10.3	10.6667	40.6667	0	48.6667		10.3	3.33333	42	0	54.6667		10.3	6.66667	29.3333	0	64
	10.4	0.547893	0.627384	0.635456		10.4	9.33333	38	0	52.6667		10.4	5.33333	47.3333	0	47.3333		10.4	10	28.6667	0	61.3333
	10.5	0.523837	0.640169	0.612443		10.5	8.66667	42	0	49.3333		10.5	4	45.3333	0	50.6667		10.5	2	26	0	72
	10.6	0.572421	0.621264	0.587869		10.6	8.66667	38.6667	0	52.6667		10.6	4.66667	47.3333	0	48		10.6	11.3333	28.6667	0	60
	10.7	0.554064	0.615549	0.641654		10.7	9.33333	38	0	52.6667		10.7	6	48.6667	0	45.3333		10.7	5.33333	29.3333	0	65.3333
	10.8	0.56313	0.632952	0.646371		10.8	11.3333	33.3333	0	55.3333		10.8	4	43.3333	0	52.6667		10.8	4	26	0	70
	10.9	0.519766	0.595654	0.662854		10.9	8.66667	38	0	53.3333		10.9	4.66667	46.6667	0	48.6667		10.9	9.33333	28.6667	0	62
	11	0.531851	0.669877	0.654429		11	4	40.6667	0	55.3333		11	2.66667	42	0	55.3333		11	8	28	0	64
	11.1	0.493844	0.695913	0.65197		11.1	6.66667	36	0	57.3333		11.1	2.66667	40.6667	0	56.6667		11.1	6	32.6667	0	61.3333
	11.2	0.467616	0.680811	0.641253		11.2	4.66667	36	0	59.3333		11.2	2	40	0	58		11.2	8.66667	32	0	59.3333
	11.3	0.48329	0.687004	0.663644		11.3	10.6667	38.6667	0	50.6667		11.3	6.66667	36	0	57.3333		11.3	8.66667	30.6667	0	60.6667
	11.4	0.431041	0.657177	0.647533		11.4	12	42.6667	0	45.3333		11.4	4.66667	41.3333	0	54		11.4	10	28.6667	0	61.3333
	11.5	0.467381	0.660252	0.626731		11.5	6.66667	41.3333	0	52		11.5	6	42.6667	0	51.3333		11.5	7.33333	28	0	64.6667
	11.6	0.509742	0.606953	0.637973		11.6	5.33333	36.6667	0	58		11.6	4.66667	42.6667	0	52.6667		11.6	12	31.3333	0	56.6667
	11.7	0.519509	0.639826	0.615863		11.7	8.66667	38	0	53.3333		11.7	2.66667	44.6667	0	52.6667		11.7	8.66667	32	0	59.3333
	11.8	0.540068	0.648315	0.613347		11.8	7.33333	34	0	58.6667		11.8	3.33333	38	0	58.6667		11.8	6.66667	34	0	59.3333
	11.9	0.579627	0.678744	0.635158		11.9	8.66667	42.6667	0	48.6667		11.9	2.66667	34	0	63.3333		11.9	8.66667	30.6667	0	60.6667
	12	0.528002	0.64894	0.639324		12	9.33333	42.6667	0	48		12	6.66667	38	0	55.3333		12	8.66667	30.6667	0	60.6667
	12.1	0.567901	0.679071	0.611403		12.1	9.33333	41.3333	0	49.3333		12.1	8.66667	41.3333	0	50		12.1	10.6667	30	0	59.3333
	12.2	0.593695	0.645867	0.65167		12.2	9.33333	39.3333	0	51.3333		12.2	2.66667	46	0	51.3333		12.2	6	22.6667	0	71.3333
	12.3	0.553873	0.659872	0.651056		12.3	12	36.6667	0	51.3333		12.3	5.33333	44	0	50.6667		12.3	8.66667	23.3333	0	68
	12.4	0.684921	0.626523	0.634622		12.4	8	44	0	48		12.4	5.33333	37.3333	0	57.3333		12.4	8	21.3333	0	70.6667
	12.5	0.749491	0.660085	0.646777		12.5	7.33333	40.6667	0	52		12.5	9.33333	42	0	48.6667		12.5	8	24.6667	0	67.3333
	12.6	0.709497	0.655081	0.701579		12.6	3.33333	38	0	58.6667		12.6	2	36.6667	0	61.3333		12.6	10	24.6667	0	65.3333
	12.7	0.761493	0.670325	0.714595		12.7	12	29.3333	0	58.6667		12.7	5.33333	40	0	54.6667		12.7	8	24	0	68
	12.8	0.710222	0.685391	0.750957		12.8	8	39.3333	0	52.6667		12.8	6	40.6667	0	53.3333		12.8	4	23.3333	0	72.6667
	12.9	0.779693	0.690527	0.723281		12.9	5.33333	34	0	60.6667		12.9	5.33333	32.6667	0	62		12.9	10	30.6667	0	59.3333
	13	0.812337	0.781713	0.791405		13	10.6667	32.6667	0	56.6667		13	6.66667	34	0	59.3333		13	4	28	0	68
	13.1	0.762187	0.699443	0.744503		13.1	12.6667	34	0	53.3333		13.1	6.66667	35.3333	0	58		13.1	10	25.3333	0	64.6667
	13.2	0.856392	0.728808	0.761418		13.2	12	36	0	52		13.2	6.66667	38	0	55.3333		13.2	14	22.6667	0	63.3333
	13.3	0.768639	0.747611	0.749686		13.3	18	38.6667	0	43.3333		13.3	4.66667	41.3333	0	54		13.3	6.66667	27.3333	0	66
	13.4	0.716602	0.717104	0.791053		13.4	8.66667	36.6667	0	54.6667		13.4	2	42.6667	0	55.3333		13.4	10.6667	24.6667	0	64.6667
	13.5	0.766457	0.735152	0.708272		13.5	8	38	0	54		13.5	5.33333	38.6667	0	56		13.5	9.33333	28	0	62.6667
	13.6	0.766125	0.871153	0.747416		13.6	10.6667	31.3333	0	58		13.6	8	42	0	50		13.6	10	30.6667	0	59.3333
	13.7	0.73851	0.9072	0.749368		13.7	12	28	0	60		13.7	6.66667	39.3333	0	54		13.7	6	27.3333	0	66.6667
	13.8	0.751288	0.884974	0.741058		13.8	11.3333	28	0	60.6667		13.8	4.66667	38.6667	0	56.6667		13.8	7.33333	30.6667	0	62
	13.9	0.749186	0.772503	0.69831		13.9	17.3333	29.3333	0	53.3333		13.9	11.3333	39.3333	0	49.3333		13.9	9.33333	27.3333	0	63.3333
	14	0.741443	0.786477	0.770844		14	13.3333	29.3333	0	57.3333		14	4	34.6667	0	61.3333		14	8.66667	29.3333	0	62
	14.1	0.745637	0.78924	0.77149		14.1	9.33333	32	0	58.6667		14.1	6.66667	42	0	51.3333		14.1	11.3333	32.6667	0	56
	14.2	0.779809	0.814453	0.68914		14.2	10	30.6667	0	59.3333		14.2	6.66667	38	0	55.3333		14.2	10.6667	30	0	59.3333
	14.3	0.782141	0.908186	0.735984		14.3	4.66667	25.3333	0	70		14.3	8	34.6667	0	57.3333		14.3	14.6667	29.3333	0	56
	14.4	0.703588	0.852332	0.728669		14.4	6.66667	33.3333	0	60		14.4	6	40	0	54		14.4	10.6667	27.3333	0	62
	14.5	0.762653	0.826761	0.771593		14.5	9.33333	28.6667	0	62		14.5	5.33333	39.3333	0	55.3333		14.5	11.3333	30	0	58.6667
	14.6	0.740815	0.73961	0.741735		14.6	8.66667	32	0	59.3333		14.6	4.66667	32.6667	0	62.6667		14.6	12.6667	25.3333	0	62
	14.7	0.782538	0.757492	0.72047		14.7	9.33333	36	0	54.6667		14.7	7.33333	32.6667	0	60		14.7	11.3333	30	0	58.6667
	14.8	0.782476	0.788816	0.748847		14.8	8.66667	34.6667	0	56.6667		14.8	7.33333	42	0	50.6667		14.8	13.3333	31.3333	0	55.3333
	14.9	0.843029	0.869499	0.743375		14.9	7.33333	38.6667	0	54		14.9	5.33333	41.3333	0	53.3333		14.9	8.66667	27.3333	0	64
	15	0.885413	0.783168	0.755404		15	6	30.6667	0	63.3333		15	12	31.3333	0	56.6667		15	12.6667	30	0	57.3333
	15.1	0.815308	0.773475	0.722847		15.1	7.33333	34	0	58.6667		15.1	2.66667	39.3333	0	58		15.1	16	32.6667	0	51.3333
	15.2	0.827691	0.812605	0.719732		15.2	9.33333	32.6667	0	58		15.2	4.66667	32.6667	0	62.6667		15.2	12.6667	31.3333	0	56
	15.3	0.773443	0.820462	0.811461		15.3	10	32.6667	0	57.3333		15.3	4.66667	40	0	55.3333		15.3	5.33333	32.6667	0	62
	15.4	0.785621	0.760032	0.810152		15.4	10.6667	32.6667	0	56.6667		15.4	10.6667	39.3333	0	50		15.4	13.3333	28	0	58.6667
	15.5	0.790914	0.825925	0.812578		15.5	4.66667	30.6667	0	64.6667		15.5	4	38.6667	0	57.3333		15.5	11.3333	32.6667	0	56
	15.6	0.777153	0.722324	0.873221		15.6	10	32.6667	0	57.3333		15.6	12.6667	40	0	47.3333		15.6	11.3333	34.6667	0	54
	15.7	0.763665	0.79966	0.883241		15.7	9.33333	34	0	56.6667		15.7	13.3333	35.3333	0	51.3333		15.7	13.3333	28.6667	0	58
	15.8	0.72604	0.75586	0.896755		15.8	0	32.6667	0	67.3333		15.8	4.66667	39.3333	0	56		15.8	10.6667	30	0	59.3333
	15.9	0.724939	0.780763	0.867515		15.9	8	36	0	56		15.9	4	42	0	54		15.9	16	29.3333	0	54.6667
	16	0.706709	0.845621	0.961122		16	9.33333	33.3333	0	57.3333		16	9.33333	48.6667	0	42		16	10.6667	30.6667	0	58.6667
	16.1	0.724506	0.800444	0.919465		16.1	12	34	0	54		16.1	5.33333	43.3333	0	51.3333		16.1	10	32.6667	0	57.3333
	16.2	0.750742	0.795571	0.838146		16.2	12.6667	33.3333	0	54		16.2	8	46	0	46		16.2	10	30	0	60
	16.3	0.744596	0.790533	0.881202		16.3	12.6667	26	0	61.3333		16.3	7.33333	44	0	48.6667		16.3	4.66667	28	0	67.3333
	16.4	0.68577	0.843012	0.825897		16.4	17.3333	28.6667	0	54		16.4	7.33333	42.6667	0	50		16.4	6	22.6667	0	71.3333
	16.5	0.738487	0.790359	0.937913		16.5	10	30	0	60		16.5	2	38	0	60		16.5	13.3333	33.3333	0	53.3333
	16.6	0.802773	0.794094	1.03147		16.6	12	29.3333	0	58.6667		16.6	2	44	0	54		16.6	10	30.6667	0	59.3333
	16.7	0.780108	0.765918	0.973277		16.7	11.3333	26.6667	0	62		16.7	2	46	0	52		16.7	11.3333	28.6667	0	60
	16.8	0.781676	0.786225	1.05227		16.8	12	29.3333	0	58.6667		16.8	4.66667	44.6667	0	50.6667		16.8	8.66667	26	0	65.3333
	16.9	0.744652	0.786232	0.952019		16.9	9.33333	30	0	60.6667		16.9	8.66667	42	0	49.3333		16.9	14	29.3333	0	56.6667
	17	0.838437	0.824978	0.962033		17	16	33.3333	0	50.6667		17	8	41.3333	0	50.6667		17	10.6667	28.6667	0	60.6667
	17.1	0.811934	0.806116	1.02016		17.1	10	28	0	62		17.1	5.33333	33.3333	0	61.3333		17.1	14.6667	32	0	53.3333
	17.2	0.818144	0.862671	1.06663		17.2	16.6667	24	0	59.3333		17.2	6.66667	37.3333	0	56		17.2	6	28.6667	0	65.3333
	17.3	0.804936	0.869924	1.10524		17.3	8	24.6667	0	67.3333		17.3	4	42.6667	0	53.3333		17.3	16.6667	27.3333	0	56
	17.4	0.824779	0.8298	1.09922		17.4	7.33333	28	0	64.6667		17.4	6.66667	41.3333	0	52		17.4	12	25.3333	0	62.6667
	17.5	0.836699	0.791362	1.16031		17.5	10	24.6667	0	65.3333		17.5	2.66667	42.6667	0	54.6667		17.5	11.3333	28.6667	0	60
	17.6	0.815031	0.77088	1.13777		17.6	6.66667	28.6667	0	64.6667		17.6	2.66667	36	0	61.3333		17.6	8	26.6667	0	65.3333
	17.7	0.875983	0.648799	1.1426		17.7	10	32	0	58		17.7	4.66667	41.3333	0	54		17.7	9.33333	30	0	60.6667
	17.8	0.848404	0.776679	1.15519		17.8	14.6667	32	0	53.3333		17.8	4.66667	45.3333	0	50		17.8	12	28.6667	0	59.3333
	17.9	0.884756	0.765513	1.03292		17.9	9.33333	32.6667	0	58		17.9	8	42	0	50		17.9	12	26.6667	0	61.3333
	18	0.896709	0.768651	1.05013		18	10	33.3333	0	56.6667		18	7.33333	33.3333	0	59.3333		18	7.33333	23.3333	0	69.3333
	18.1	0.88388	0.886795	1.01108		18.1	12.6667	33.3333	0	54		18.1	4.66667	42	0	53.3333		18.1	12	28.6667	0	59.3333
	18.2	0.915582	0.92949	1.12522		18.2	6.66667	28.6667	0	64.6667		18.2	9.33333	36.6667	0	54		18.2	18	28.6667	0	53.3333
	18.3	0.899633	0.90942	1.05316		18.3	11.3333	28	0	60.6667		18.3	8	40	0	52		18.3	12.6667	28.6667	0	58.6667
	18.4	0.957956	1.01429	1.03662		18.4	12	24.6667	0	63.3333		18.4	6	34.6667	0	59.3333		18.4	16.6667	27.3333	0	56
	18.5	0.908582	0.985373	1.05194		18.5	9.33333	27.3333	0	63.3333		18.5	5.33333	34	0	60.6667		18.5	10	32.6667	0	57.3333
	18.6	0.925684	0.98454	1.03123		18.6	10	32	0	58		18.6	4.66667	41.3333	0	54		18.6	11.3333	31.3333	0	57.3333
	18.7	0.968296	1.05175	1.06449		18.7	11.3333	30	0	58.6667		18.7	8	37.3333	0	54.6667		18.7	8.66667	26	0	65.3333
	18.8	0.975901	1.0143	1.10015		18.8	8	29.3333	0	62.6667		18.8	6.66667	31.3333	0	62		18.8	12	24.6667	0	63.3333
	18.9	0.933508	0.950658	1.0713		18.9	8.66667	26.6667	0	64.6667		18.9	2.66667	37.3333	0	60		18.9	6.66667	24.6667	0	68.6667
	19	0.955324	0.943836	1.10251		19	9.33333	26	0	64.6667		19	5.33333	37.3333	0	57.3333		19	14.6667	20	0	65.3333
	19.1	0.933219	1.08139	1.01989		19.1	6.66667	26	0	67.3333		19.1	5.33333	36.6667	0	58		19.1	14.6667	22	0	63.3333
	19.2	0.910475	1.09827	1.07427		19.2	10.6667	28.6667	0	60.6667		19.2	6.66667	34	0	59.3333		19.2	10	22.6667	0	67.3333
	19.3	0.942645	1.03832	1.14363		19.3	14	27.3333	0	58.6667		19.3	4.66667	33.3333	0	62		19.3	9.33333	26	0	64.6667
	19.4	0.939096	1.05327	1.08307		19.4	8.66667	27.3333	0	64		19.4	2	34	0	64		19.4	8.66667	32.6667	0	58.6667
	19.5	0.972216	1.0763	1.10448		19.5	14	30	0	56		19.5	4.66667	32	0	63.3333		19.5	10	26.6667	0	63.3333
	19.6	0.92985	1.07642	1.11739		19.6	14.6667	26	0	59.3333		19.6	6.66667	26.6667	0	66.6667		19.6	11.3333	20	0	68.6667
	19.7	1.0352	1.09052	1.12331		19.7	11.3333	24.6667	0	64		19.7	13.3333	26.6667	0	60		19.7	12.6667	24	0	63.3333
	19.8	0.994211	1.14967	1.05374		19.8	8.66667	27.3333	0	64		19.8	6.66667	29.3333	0	64		19.8	12	24	0	64
	19.9	0.971676	1.11003	1.0917		19.9	5.33333	27.3333	0	67.3333		19.9	11.3333	28	0	60.6667		19.9	11.3333	22.6667	0	66
	20	0.979667	1.06376	1.10767		20	9.33333	28.6667	0	62		20	10.6667	31.3333	0	58		20	12	31.3333	0	56.6667
	20.1	0.915489	1.11405	1.02132		20.1	10	26.6667	0	63.3333		20.1	9.33333	30.6667	0	60		20.1	11.3333	21.3333	0	67.3333
	20.2	0.912393	1.20022	1.07172		20.2	6.66667	23.3333	0	70		20.2	6.66667	34.6667	0	58.6667		20.2	11.3333	28.6667	0	60
	20.3	0.850874	1.22337	1.04199		20.3	12.6667	30	0	57.3333		20.3	12	24	0	64		20.3	8.66667	27.3333	0	64
	20.4	0.870422	1.28964	0.947982		20.4	16	28	0	56		20.4	10	28.6667	0	61.3333		20.4	7.33333	32	0	60.6667
	20.5	0.878131	1.20216	0.983166		20.5	10.6667	27.3333	0	62		20.5	10.6667	32.6667	0	56.6667		20.5	11.3333	24	0	64.6667
	20.6	0.932643	1.08852	1.01439		20.6	8.66667	30	0	61.3333		20.6	7.33333	35.3333	0	57.3333		20.6	8.66667	18.6667	0	72.6667
	20.7	0.944457	0.914712	1.03601		20.7	10.6667	28	0	61.3333		20.7	4.66667	34	0	61.3333		20.7	10	18.6667	0	71.3333
	20.8	0.976158	0.927084	1.07335		20.8	11.3333	26	0	62.6667		20.8	8.66667	36.6667	0	54.6667		20.8	10.6667	18.6667	0	70.6667
	20.9	0.975517	0.988579	1.00518		20.9	12	23.3333	0	64.6667		20.9	10.6667	36.6667	0	52.6667		20.9	8.66667	16.6667	0	74.6667
	21	1.02022	0.958046	1.09149		21	7.33333	25.3333	0	67.3333		21	10.6667	34.6667	0	54.6667		21	11.3333	10.6667	0	78
	21.1	0.980529	0.965269	1.02816		21.1	7.33333	26	0	66.6667		21.1	11.3333	36.6667	0	52		21.1	9.33333	10.6667	0	80
	21.2	1.00366	0.935277	1.02562		21.2	9.33333	20	0	70.6667		21.2	6.66667	33.3333	0	60		21.2	12	9.33333	0	78.6667
	21.3	1.00523	0.96795	0.967861		21.3	7.33333	17.3333	0	75.3333		21.3	5.33333	36.6667	0	58		21.3	12.6667	9.33333	0	78
	21.4	0.990396	1.04362	0.955645		21.4	5.33333	22.6667	0	72		21.4	7.33333	36	0	56.6667		21.4	18	10	0	72
	21.5	1.04438	1.01425	1.00657		21.5	11.3333	24.6667	0	64		21.5	6.66667	30	0	63.3333		21.5	14.6667	10	0	75.3333
	21.6	1.05677	0.980874	1.01057		21.6	9.33333	16.6667	0	74		21.6	6.66667	34	0	59.3333		21.6	15.3333	12.6667	0	72
	21.7	1.0916	1.00434	0.983484		21.7	4.66667	28	0	67.3333		21.7	6	29.3333	0	64.6667		21.7	16.6667	12	0	71.3333
	21.8	1.02065	1.01649	1.05684		21.8	9.33333	24	0	66.6667		21.8	4.66667	34.6667	0	60.6667		21.8	13.3333	16	0	70.6667
	21.9	0.991477	1.06976	1.11828		21.9	6.66667	25.3333	0	68		21.9	8	32.6667	0	59.3333		21.9	18	13.3333	0	68.6667
	22	0.991781	1.06536	1.06734		22	5.33333	25.3333	0	69.3333		22	9.33333	31.3333	0	59.3333		22	13.3333	13.3333	0	73.3333
	22.1	0.991455	1.04981	1.03475		22.1	7.33333	26.6667	0	66		22.1	4.66667	36.6667	0	58.6667		22.1	14.6667	14.6667	0	70.6667
	22.2	1.02859	1.02779	1.01621		22.2	7.33333	23.3333	0	69.3333		22.2	8.66667	34.6667	0	56.6667		22.2	17.3333	12.6667	0	70
	22.3	1.06624	1.03913	1.06003		22.3	4.66667	28	0	67.3333		22.3	11.3333	39.3333	0	49.3333		22.3	15.3333	11.3333	0	73.3333
	22.4	1.06857	1.09638	1.02738		22.4	12	24.6667	0	63.3333		22.4	6	32.6667	0	61.3333		22.4	8	10.6667	0	81.3333
	22.5	1.03421	1.04463	0.981037		22.5	6.66667	24	0	69.3333		22.5	5.33333	36.6667	0	58		22.5	15.3333	12	0	72.6667
	22.6	1.11996	1.07224	1.08738		22.6	6.66667	23.3333	0	70		22.6	6.66667	31.3333	0	62		22.6	14.6667	13.3333	0	72
	22.7	1.10538	1.0854	1.08697		22.7	4.66667	27.3333	0	68		22.7	6.66667	39.3333	0	54		22.7	13.3333	7.33333	0	79.3333
	22.8	1.07322	1.03055	1.07445		22.8	6.66667	19.3333	0	74		22.8	6.66667	32	0	61.3333		22.8	18	9.33333	0	72.6667
	22.9	1.06829	0.977999	1.0342		22.9	6.66667	29.3333	0	64		22.9	8.66667	34	0	57.3333		22.9	9.33333	8.66667	0	82
	23	1.06773	0.942991	1.09383		23	6.66667	33.3333	0	60		23	7.33333	30	0	62.6667		23	12	5.33333	0	82.6667
	23.1	1.05646	0.944338	1.14697		23.1	7.33333	26.6667	0	66		23.1	4	32.6667	0	63.3333		23.1	10	6	0	84
	23.2	1.09305	0.928053	1.16367		23.2	9.33333	30	0	60.6667		23.2	6	30.6667	0	63.3333		23.2	12	8.66667	0	79.3333
	23.3	1.11308	0.956217	1.16234		23.3	4.66667	27.3333	0	68		23.3	7.33333	30	0	62.6667		23.3	10.6667	8	0	81.3333
	23.4	1.11314	0.921092	1.12048		23.4	8.66667	30.6667	0	60.6667		23.4	7.33333	36	0	56.6667		23.4	12	8	0	80
	23.5	1.0965	0.96734	1.14289		23.5	6	30	0	64		23.5	5.33333	30.6667	0	64		23.5	12.6667	9.33333	0	78
	23.6	1.10011	0.889997	1.17157		23.6	8.66667	33.3333	0	58		23.6	8.66667	32	0	59.3333		23.6	13.3333	10.6667	0	76
	23.7	1.05739	0.908967	1.1637		23.7	4.66667	26.6667	0	68.6667		23.7	5.33333	33.3333	0	61.3333		23.7	9.33333	8	0	82.6667
	23.8	1.12387	0.925911	1.19134		23.8	8.66667	32	0	59.3333		23.8	8.66667	29.3333	0	62		23.8	6	7.33333	0	86.6667
	23.9	1.03715	0.98761	1.07735		23.9	0	26.6667	0	73.3333		23.9	6.66667	30	0	63.3333		23.9	10	7.33333	0	82.6667
	24	0.99454	0.907884	1.07516		24	2	26.6667	0	71.3333		24	4.66667	26	0	69.3333		24	9.33333	6	0	84.6667
	24.1	1.03394	0.991638	1.05358		24.1	7.33333	26.6667	0	66		24.1	4	25.3333	0	70.6667		24.1	10.6667	6.66667	0	82.6667
	24.2	1.06555	1.01251	1.19917		24.2	4.66667	26	0	69.3333		24.2	9.33333	25.3333	0	65.3333		24.2	11.3333	6	0	82.6667
	24.3	1.10627	1.07099	1.25851		24.3	10	24.6667	0	65.3333		24.3	4	30.6667	0	65.3333		24.3	12	6.66667	0	81.3333
	24.4	1.0271	0.976171	1.22219		24.4	9.33333	27.3333	0	63.3333		24.4	4	26	0	70		24.4	11.3333	8	0	80.6667
	24.5	1.14025	1.02099	1.26171		24.5	6.66667	23.3333	0	70		24.5	2	30.6667	0	67.3333		24.5	12	10	0	78
	24.6	1.08187	1.02066	1.16939		24.6	8.66667	22	0	69.3333		24.6	6.66667	28	0	65.3333		24.6	2	10	0	88
	24.7	1.00336	0.999656	1.19032		24.7	8	25.3333	0	66.6667		24.7	4.66667	30.6667	0	64.6667		24.7	12.6667	9.33333	0	78
	24.8	1.00541	0.961906	1.20049		24.8	7.33333	25.3333	0	67.3333		24.8	7.33333	28	0	64.6667		24.8	8.66667	8	0	83.3333
	24.9	0.996774	1.01824	1.25712		24.9	6.66667	27.3333	0	66		24.9	6	28	0	66		24.9	9.33333	4	0	86.6667
	25	1.05367	1.1025	1.18906		25	9.33333	24.6667	0	66		25	7.33333	28.6667	0	64		25	10	8	0	82
	25.1	1.01113	1.08039	1.18755		25.1	12.6667	26.6667	0	60.6667		25.1	7.33333	32	0	60.6667		25.1	9.33333	8.66667	0	82
	25.2	1.04034	1.03057	1.12932		25.2	12	24.6667	0	63.3333		25.2	7.33333	31.3333	0	61.3333		25.2	2	7.33333	0	90.6667
	25.3	0.982506	1.06019	1.13768		25.3	9.33333	22.6667	0	68		25.3	5.33333	34.6667	0	60		25.3	4.66667	8	0	87.3333
	25.4	1.05558	1.07117	1.18263		25.4	9.33333	24	0	66.6667		25.4	8	28.6667	0	63.3333		25.4	7.33333	4.66667	0	88
	25.5	1.01463	1.06929	1.23053		25.5	6	27.3333	0	66.6667		25.5	2.66667	24.6667	0	72.6667		25.5	7.33333	4.66667	0	88
	25.6	1.10171	0.995056	1.29934		25.6	6.66667	24	0	69.3333		25.6	4	26.6667	0	69.3333		25.6	8.66667	4.66667	0	86.6667
	25.7	1.04782	0.989228	1.34452		25.7	2	23.3333	0	74.6667		25.7	6.66667	32	0	61.3333		25.7	2.66667	5.33333	0	92
	25.8	1.00384	1.02161	1.37104		25.8	4.66667	23.3333	0	72		25.8	5.33333	28	0	66.6667		25.8	3.33333	5.33333	0	91.3333
	25.9	1.10589	0.980109	1.45918		25.9	6.66667	20	0	73.3333		25.9	6.66667	33.3333	0	60		25.9	6.66667	4.66667	0	88.6667
	26	1.05486	0.974764	1.35523		26	9.33333	23.3333	0	67.3333		26	2.66667	34	0	63.3333		26	2	4	0	94
	26.1	1.08006	1.05266	1.36811		26.1	4.66667	20.6667	0	74.6667		26.1	4	34	0	62		26.1	0	3.33333	0	96.6667
	26.2	1.09866	1.0568	1.33815		26.2	9.33333	20.6667	0	70		26.2	0	30.6667	0	69.3333		26.2	8.66667	5.33333	0	86
	26.3	1.05539	1.02625	1.34288		26.3	4.66667	24.6667	0	70.6667		26.3	0	30	0	70		26.3	4.66667	5.33333	0	90
	26.4	1.04214	1.09592	1.41121		26.4	12	17.3333	0	70.6667		26.4	4	20.6667	0	75.3333		26.4	6.66667	3.33333	0	90
	26.5	1.10216	1.12746	1.41109		26.5	5.33333	24	0	70.6667		26.5	10	22.6667	0	67.3333		26.5	6.66667	8	0	85.3333
	26.6	1.07997	1.08664	1.36774		26.6	8.66667	22.6667	0	68.6667		26.6	4.66667	22.6667	0	72.6667		26.6	6	8.66667	0	85.3333
	26.7	1.13692	1.10771	1.33083		26.7	9.33333	18.6667	0	72		26.7	2.66667	22.6667	0	74.6667		26.7	10.6667	7.33333	0	82
	26.8	1.18533	1.12416	1.42164		26.8	9.33333	21.3333	0	69.3333		26.8	2	19.3333	0	78.6667		26.8	9.33333	6	0	84.6667
	26.9	1.18009	1.11202	1.46425		26.9	6.66667	22	0	71.3333		26.9	2.66667	23.3333	0	74		26.9	2.66667	3.33333	0	94
	27	1.14234	1.0253	1.47728		27	5.33333	24.6667	0	70		27	6	20	0	74		27	11.3333	6	0	82.6667
	27.1	1.14462	1.05153	1.44661		27.1	2	21.3333	0	76.6667		27.1	2.66667	14	0	83.3333		27.1	10	8	0	82
	27.2	1.18773	1.08418	1.5105		27.2	4	18.6667	0	77.3333		27.2	4	22	0	74		27.2	6	3.33333	0	90.6667
	27.3	1.22045	1.09325	1.66429		27.3	2	24.6667	0	73.3333		27.3	2.66667	23.3333	0	74		27.3	2.66667	5.33333	0	92
	27.4	1.24766	1.07588	1.64991		27.4	4.66667	19.3333	0	76		27.4	0	22	0	78		27.4	12.6667	2.66667	0	84.6667
	27.5	1.20418	1.14872	1.69785		27.5	6.66667	14	0	79.3333		27.5	8.66667	24.6667	0	66.6667		27.5	8	4	0	88
	27.6	1.24367	1.16444	1.69226		27.6	6.66667	8	0	85.3333		27.6	9.33333	22.6667	0	68		27.6	8.66667	2.66667	0	88.6667
	27.7	1.16435	1.11744	1.70276		27.7	2	11.3333	0	86.6667		27.7	11.3333	20.6667	0	68		27.7	6.66667	4	0	89.3333
	27.8	1.1889	1.13627	1.77388		27.8	4.66667	9.33333	0	86		27.8	14.6667	15.3333	0	70		27.8	4.66667	4.66667	0	90.6667
	27.9	1.23999	1.1827	1.77131		27.9	7.33333	13.3333	0	79.3333		27.9	6	18.6667	0	75.3333		27.9	5.33333	4	0	90.6667
	28	1.23287	1.13305	1.71948		28	8	16	0	76		28	8.66667	18	0	73.3333		28	7.33333	3.33333	0	89.3333
	28.1	1.2211	1.20574	1.62779		28.1	6	16	0	78		28.1	2	17.3333	0	80.6667		28.1	6.66667	3.33333	0	90
	28.2	1.16024	1.24379	1.67623		28.2	4	12	0	84		28.2	4	16.6667	0	79.3333		28.2	9.33333	4	0	86.6667
	28.3	1.15227	1.23292	1.63645		28.3	2	12	0	86		28.3	2	16.6667	0	81.3333		28.3	2.66667	1.33333	0	96
	28.4	1.23823	1.15419	1.69842		28.4	6.66667	9.33333	0	84		28.4	6	18	0	76		28.4	4	1.33333	0	94.6667
	28.5	1.23721	1.25741	1.70218		28.5	9.33333	8.66667	0	82		28.5	4	21.3333	0	74.6667		28.5	2	2.66667	0	95.3333
	28.6	1.24496	1.26839	1.69278		28.6	4.66667	11.3333	0	84		28.6	8	18	0	74		28.6	7.33333	1.33333	0	91.3333
	28.7	1.21632	1.24324	1.76421		28.7	4	14.6667	0	81.3333		28.7	4.66667	20.6667	0	74.6667		28.7	12.6667	4	0	83.3333
	28.8	1.261	1.29174	1.67272		28.8	8	14.6667	0	77.3333		28.8	7.33333	12	0	80.6667		28.8	7.33333	1.33333	0	91.3333
	28.9	1.22358	1.2525	1.72273		28.9	4	14	0	82		28.9	8	17.3333	0	74.6667		28.9	12.6667	4	0	83.3333
	29	1.18759	1.33058	1.67108		29	4	11.3333	0	84.6667		29	8	16.6667	0	75.3333		29	6.66667	0	0	93.3333
	29.1	1.22524	1.2714	1.56948		29.1	4	11.3333	0	84.6667		29.1	4.66667	12	0	83.3333		29.1	9.33333	1.33333	0	89.3333
	29.2	1.25989	1.27617	1.53923		29.2	4	13.3333	0	82.6667		29.2	11.3333	14.6667	0	74		29.2	11.3333	1.33333	0	87.3333
	29.3	1.30305	1.27612	1.57355		29.3	2	13.3333	0	84.6667		29.3	7.33333	18	0	74.6667		29.3	7.33333	2.66667	0	90
	29.4	1.27574	1.3042	1.46379		29.4	4.66667	10.6667	0	84.6667		29.4	9.33333	12	0	78.6667		29.4	10.6667	1.33333	0	88
	29.5	1.27957	1.28667	1.45753		29.5	11.3333	10.6667	0	78		29.5	8	10	0	82		29.5	9.33333	2.66667	0	88
	29.6	1.33374	1.26732	1.58834		29.6	10.6667	8	0	81.3333		29.6	6.66667	7.33333	0	86		29.6	12	1.33333	0	86.6667
	29.7	1.28559	1.29948	1.56829		29.7	4.66667	13.3333	0	82		29.7	2	11.3333	0	86.6667		29.7	10	1.33333	0	88.6667
	29.8	1.26321	1.25546	1.52778		29.8	8.66667	11.3333	0	80		29.8	7.33333	9.33333	0	83.3333		29.8	4.66667	0	0	95.3333
	29.9	1.25561	1.33871	1.54713		29.9	10	8	0	82		29.9	10	6.66667	0	83.3333		29.9	12	0	0	88
	30	1.25069	1.36879	1.44822		30	8.66667	12	0	79.3333		30	8.66667	8.66667	0	82.6667		30	8.66667	2.66667	0	88.6667
	30.1	1.25788	1.34477	1.54151		30.1	7.33333	13.3333	0	79.3333		30.1	6	7.33333	0	86.6667		30.1	10	0	0	90
	30.2	1.26629	1.28295	1.53533		30.2	2.66667	10.6667	0	86.6667		30.2	4	8.66667	0	87.3333		30.2	11.3333	0	0	88.6667
	30.3	1.28009	1.29329	1.56285		30.3	4.66667	9.33333	0	86		30.3	9.33333	8	0	82.6667		30.3	6.66667	1.33333	0	92
	30.4	1.29222	1.28989	1.581		30.4	7.33333	9.33333	0	83.3333		30.4	12.6667	10	0	77.3333		30.4	12	2.66667	0	85.3333
	30.5	1.27334	1.26358	1.53471		30.5	2.66667	9.33333	0	88		30.5	12	10	0	78		30.5	2	0	0	98
	30.6	1.25134	1.2396	1.53061		30.6	4	6.66667	0	89.3333		30.6	8.66667	8	0	83.3333		30.6	8	0	0	92
	30.7	1.28046	1.13648	1.45305		30.7	4	9.33333	0	86.6667		30.7	12.6667	6	0	81.3333		30.7	8.66667	1.33333	0	90
	30.8	1.28224	1.18684	1.41076		30.8	2	9.33333	0	88.6667		30.8	12.6667	12.6667	0	74.6667		30.8	6.66667	0	0	93.3333
	30.9	1.30884	1.25811	1.417		30.9	2.66667	12	0	85.3333		30.9	7.33333	12.6667	0	80		30.9	10	0	0	90
	31	1.29932	1.25164	1.41367		31	5.33333	9.33333	0	85.3333		31	12.6667	9.33333	0	78		31	8.66667	0	0	91.3333
	31.1	1.34869	1.30411	1.37785		31.1	4.66667	6.66667	0	88.6667		31.1	14	14	0	72		31.1	12.6667	0	0	87.3333
	31.2	1.34384	1.35954	1.35874		31.2	4.66667	9.33333	0	86		31.2	11.3333	14	0	74.6667		31.2	11.3333	1.33333	0	87.3333
	31.3	1.36329	1.31416	1.39486		31.3	2.66667	8	0	89.3333		31.3	10.6667	12.6667	0	76.6667		31.3	12.6667	1.33333	0	86
	31.4	1.34849	1.28619	1.39711		31.4	4.66667	6.66667	0	88.6667		31.4	14	12	0	74		31.4	8.66667	1.33333	0	90
	31.5	1.28969	1.35577	1.38044		31.5	4	13.3333	0	82.6667		31.5	11.3333	16.6667	0	72		31.5	4	0	0	96
	31.6	1.28894	1.24284	1.40504		31.6	4	12.6667	0	83.3333		31.6	2.66667	16	0	81.3333		31.6	10	2.66667	0	87.3333
	31.7	1.31839	1.32341	1.39915		31.7	2.66667	6.66667	0	90.6667		31.7	13.3333	14.6667	0	72		31.7	12.6667	0	0	87.3333
	31.8	1.31767	1.36374	1.40362		31.8	4	4	0	92		31.8	9.33333	12	0	78.6667		31.8	12.6667	0	0	87.3333
	31.9	1.25638	1.39603	1.4803		31.9	2.66667	8	0	89.3333		31.9	8.66667	12.6667	0	78.6667		31.9	10	0	0	90
	32	1.2296	1.37366	1.43582		32	6.66667	8	0	85.3333		32	10	17.3333	0	72.6667		32	14.6667	0	0	85.3333
	32.1	1.24791	1.23588	1.45573		32.1	4	8	0	88		32.1	9.33333	18	0	72.6667		32.1	13.3333	0	0	86.6667
	32.2	1.32423	1.29163	1.47477		32.2	4	5.33333	0	90.6667		32.2	7.33333	9.33333	0	83.3333		32.2	9.33333	0	0	90.6667
	32.3	1.28548	1.44918	1.46459		32.3	2.66667	5.33333	0	92		32.3	10	15.3333	0	74.6667		32.3	7.33333	0	0	92.6667
	32.4	1.32767	1.46559	1.47879		32.4	5.33333	8	0	86.6667		32.4	12.6667	11.3333	0	76		32.4	9.33333	0	0	90.6667
	32.5	1.34628	1.45741	1.52233		32.5	4.66667	4	0	91.3333		32.5	14	16.6667	0	69.3333		32.5	7.33333	0	0	92.6667
	32.6	1.32538	1.612	1.54005		32.6	2.66667	5.33333	0	92		32.6	16	12.6667	0	71.3333		32.6	9.33333	0	0	90.6667
	32.7	1.33144	1.68199	1.49154		32.7	4.66667	1.33333	0	94		32.7	12	14.6667	0	73.3333		32.7	12	0	0	88
	32.8	1.30002	1.61475	1.42254		32.8	2	4	0	94		32.8	10.6667	14.6667	0	74.6667		32.8	4.66667	0	0	95.3333
	32.9	1.30565	1.51987	1.53817		32.9	6.66667	5.33333	0	88		32.9	9.33333	13.3333	0	77.3333		32.9	9.33333	0	0	90.6667
	33	1.38038	1.70783	1.56934		33	3.33333	4	0	92.6667		33	7.33333	16.6667	0	76		33	16.6667	1.33333	0	82
	33.1	1.39617	1.68194	1.59865		33.1	8.66667	1.33333	0	90		33.1	7.33333	19.3333	0	73.3333		33.1	7.33333	0	0	92.6667
	33.2	1.41478	1.79631	1.57604		33.2	2.66667	2.66667	0	94.6667		33.2	6	14	0	80		33.2	12	0	0	88
	33.3	1.40089	1.66415	1.45492		33.3	4.66667	2.66667	0	92.6667		33.3	4.66667	11.3333	0	84		33.3	6	0	0	94
	33.4	1.40403	1.80644	1.4712		33.4	6.66667	2.66667	0	90.6667		33.4	21.3333	10	0	68.6667		33.4	10.6667	2	0	87.3333
	33.5	1.39598	1.85089	1.47919		33.5	6.66667	1.33333	0	92		33.5	12	14	0	74		33.5	16	1.33333	0	82.6667
	33.6	1.40622	1.70669	1.43457		33.6	4	2.66667	0	93.3333		33.6	11.3333	10	0	78.6667		33.6	16.6667	2.66667	0	80.6667
	33.7	1.39378	1.69585	1.54058		33.7	10.6667	4	0	85.3333		33.7	12	13.3333	0	74.6667		33.7	14.6667	1.33333	0	84
	33.8	1.41907	1.65729	1.51287		33.8	7.33333	4	0	88.6667		33.8	11.3333	8.66667	0	80		33.8	20	1.33333	0	78.6667
	33.9	1.44201	1.70488	1.57253		33.9	7.33333	4	0	88.6667		33.9	14	10	0	76		33.9	18.6667	1.33333	0	80
	34	1.39976	1.6449	1.50916		34	6.66667	4	0	89.3333		34	8	7.33333	0	84.6667		34	11.3333	1.33333	0	87.3333
	34.1	1.4387	1.57276	1.56904		34.1	6	6.66667	0	87.3333		34.1	17.3333	10	0	72.6667		34.1	20.6667	0	0	79.3333
	34.2	1.40578	1.53913	1.73396		34.2	4.66667	4	0	91.3333		34.2	12	10	0	78		34.2	22.6667	1.33333	0	76
	34.3	1.44917	1.53696	1.68288		34.3	6.66667	4	0	89.3333		34.3	12.6667	11.3333	0	76		34.3	24.6667	0	0	75.3333
	34.4	1.44582	1.4915	1.62833		34.4	8.66667	4	0	87.3333		34.4	8.66667	10.6667	0	80.6667		34.4	21.3333	0	0	78.6667
	34.5	1.40977	1.59997	1.66957		34.5	8.66667	5.33333	0	86		34.5	12.6667	9.33333	0	78		34.5	26.6667	0	0	73.3333
	34.6	1.36108	1.6095	1.62078		34.6	7.33333	8.66667	0	84		34.6	16.6667	12.6667	0	70.6667		34.6	19.3333	0	0	80.6667
	34.7	1.38355	1.595	1.60346		34.7	7.33333	5.33333	0	87.3333		34.7	13.3333	12.6667	0	74		34.7	24	0	0	76
	34.8	1.39189	1.68591	1.60939		34.8	8	4	0	88		34.8	18.6667	14	0	67.3333		34.8	20	0	0	80
	34.9	1.39429	1.5833	1.73246		34.9	2.66667	4	0	93.3333		34.9	17.3333	8	0	74.6667		34.9	15.3333	0	0	84.6667
	35	1.44209	1.58167	1.79234		35	6.66667	4	0	89.3333		35	20	5.33333	0	74.6667		35	17.3333	0	0	82.6667
	35.1	1.43892	1.58951	1.7512		35.1	4.66667	7.33333	0	88		35.1	18.6667	10	0	71.3333		35.1	14.6667	1.33333	0	84
	35.2	1.41178	1.57024	1.6977		35.2	4.66667	2.66667	0	92.6667		35.2	10.6667	12	0	77.3333		35.2	16	1.33333	0	82.6667
	35.3	1.44704	1.49929	1.77352		35.3	4.66667	4	0	91.3333		35.3	20	10	0	70		35.3	9.33333	1.33333	0	89.3333
	35.4	1.46443	1.47153	1.83849		35.4	10	4	0	86		35.4	11.3333	11.3333	0	77.3333		35.4	4.66667	1.33333	0	94
	35.5	1.41254	1.54079	1.77662		35.5	4.66667	2.66667	0	92.6667		35.5	18	10.6667	0	71.3333		35.5	20.6667	1.33333	0	78
	35.6	1.43768	1.49515	1.79357		35.6	4	6.66667	0	89.3333		35.6	20.6667	6.66667	0	72.6667		35.6	16.6667	0	0	83.3333
	35.7	1.41952	1.59074	1.81943		35.7	4	10	0	86		35.7	18	6.66667	0	75.3333		35.7	4.66667	2.66667	0	92.6667
	35.8	1.40576	1.53881	1.76487		35.8	6.66667	11.3333	0	82		35.8	18	7.33333	0	74.6667		35.8	12.6667	4	0	83.3333
	35.9	1.38388	1.44172	1.76811		35.9	5.33333	5.33333	0	89.3333		35.9	18.6667	10.6667	0	70.6667		35.9	9.33333	1.33333	0	89.3333
	36	1.43752	1.60213	1.74455		36	8	8	0	84		36	11.3333	9.33333	0	79.3333		36	15.3333	2.66667	0	82
	36.1	1.46552	1.57344	1.80056		36.1	4	4	0	92		36.1	12.6667	8.66667	0	78.6667		36.1	18.6667	2.66667	0	78.6667
	36.2	1.4327	1.54546	1.78978		36.2	8.66667	12.6667	0	78.6667		36.2	16	7.33333	0	76.6667		36.2	20.6667	2.66667	0	76.6667
	36.3	1.44286	1.55329	1.78048		36.3	6.66667	8	0	85.3333		36.3	12.6667	7.33333	0	80		36.3	17.3333	4	0	78.6667
	36.4	1.41809	1.52245	1.76725		36.4	2.66667	13.3333	0	84		36.4	14	10	0	76		36.4	18	4	0	78
	36.5	1.45527	1.43569	1.81388		36.5	4	10.6667	0	85.3333		36.5	4	11.3333	0	84.6667		36.5	20	2.66667	0	77.3333
	36.6	1.43877	1.46401	1.73639		36.6	4	10.6667	0	85.3333		36.6	6.66667	7.33333	0	86		36.6	18.6667	2.66667	0	78.6667
	36.7	1.43663	1.39994	1.65859		36.7	11.3333	13.3333	0	75.3333		36.7	8	9.33333	0	82.6667		36.7	13.3333	2.66667	0	84
	36.8	1.42706	1.44697	1.73373		36.8	5.33333	9.33333	0	85.3333		36.8	7.33333	9.33333	0	83.3333		36.8	15.3333	2.66667	0	82
	36.9	1.46287	1.46128	1.78055		36.9	2.66667	10.6667	0	86.6667		36.9	8.66667	9.33333	0	82		36.9	11.3333	4	0	84.6667
	37	1.44878	1.46269	1.6981		37	3.33333	8	0	88.6667		37	10.6667	9.33333	0	80		37	15.3333	2.66667	0	82
	37.1	1.44728	1.46834	1.71348		37.1	8	5.33333	0	86.6667		37.1	15.3333	9.33333	0	75.3333		37.1	13.3333	4	0	82.6667
	37.2	1.4585	1.45376	1.684		37.2	4.66667	6.66667	0	88.6667		37.2	16	10.6667	0	73.3333		37.2	20	2.66667	0	77.3333
	37.3	1.4565	1.43927	1.62725		37.3	4	12	0	84		37.3	8.66667	8	0	83.3333		37.3	8	4	0	88
	37.4	1.41552	1.40567	1.67969		37.4	6.66667	8	0	85.3333		37.4	9.33333	6.66667	0	84		37.4	13.3333	4	0	82.6667
	37.5	1.41746	1.35747	1.66903		37.5	6.66667	8	0	85.3333		37.5	12	8	0	80		37.5	14	2.66667	0	83.3333
	37.6	1.36866	1.38801	1.65271		37.6	12.6667	8	0	79.3333		37.6	11.3333	5.33333	0	83.3333		37.6	10	4	0	86
	37.7	1.37348	1.37941	1.6157		37.7	4.66667	5.33333	0	90		37.7	12.6667	5.33333	0	82		37.7	14	2.66667	0	83.3333
	37.8	1.41282	1.37444	1.51782		37.8	4.66667	8	0	87.3333		37.8	18	4	0	78		37.8	13.3333	2.66667	0	84
	37.9	1.46196	1.40914	1.55007		37.9	8.66667	8	0	83.3333		37.9	14.6667	6.66667	0	78.6667		37.9	12.6667	2.66667	0	84.6667
	38	1.46827	1.38064	1.57902		38	6	9.33333	0	84.6667		38	6	8	0	86		38	12	1.33333	0	86.6667
	38.1	1.45645	1.2997	1.63417		38.1	10	9.33333	0	80.6667		38.1	11.3333	6.66667	0	82		38.1	20	2.66667	0	77.3333
	38.2	1.43221	1.36156	1.62444		38.2	8.66667	8	0	83.3333		38.2	18	6.66667	0	75.3333		38.2	16	0	0	84
	38.3	1.41725	1.34261	1.60071		38.3	5.33333	8	0	86.6667		38.3	9.33333	5.33333	0	85.3333		38.3	19.3333	0	0	80.6667
	38.4	1.4392	1.39979	1.57048		38.4	12	11.3333	0	76.6667		38.4	12.6667	6.66667	0	80.6667		38.4	17.3333	2.66667	0	80
	38.5	1.45047	1.43784	1.50241		38.5	6.66667	8	0	85.3333		38.5	6.66667	9.33333	0	84		38.5	12.6667	8	0	79.3333
	38.6	1.45479	1.39318	1.46978		38.6	4.66667	9.33333	0	86		38.6	15.3333	8	0	76.6667		38.6	10	4	0	86
	38.7	1.42905	1.43813	1.51615		38.7	14.6667	4	0	81.3333		38.7	18	5.33333	0	76.6667		38.7	8.66667	5.33333	0	86
	38.8	1.44901	1.55445	1.4838		38.8	10.6667	6.66667	0	82.6667		38.8	12	4	0	84		38.8	8.66667	5.33333	0	86
	38.9	1.46101	1.59495	1.6074		38.9	4.66667	5.33333	0	90		38.9	8	1.33333	0	90.6667		38.9	9.33333	6	0	84.6667
	39	1.459	1.62131	1.51678		39	9.33333	9.33333	0	81.3333		39	10	4	0	86		39	10.6667	6	0	83.3333
	39.1	1.47359	1.56299	1.49189		39.1	12	6.66667	0	81.3333		39.1	14.6667	5.33333	0	80		39.1	7.33333	4	0	88.6667
	39.2	1.49316	1.56588	1.56803		39.2	10	5.33333	0	84.6667		39.2	16.6667	2.66667	0	80.6667		39.2	18	4	0	78
	39.3	1.46745	1.51974	1.55657		39.3	6	6.66667	0	87.3333		39.3	16	2.66667	0	81.3333		39.3	9.33333	5.33333	0	85.3333
	39.4	1.43722	1.49979	1.53722		39.4	10	5.33333	0	84.6667		39.4	17.3333	4	0	78.6667		39.4	9.33333	4	0	86.6667
	39.5	1.42305	1.41958	1.59047		39.5	10.6667	4	0	85.3333		39.5	10.6667	1.33333	0	88		39.5	12.6667	6	0	81.3333
	39.6	1.47137	1.27906	1.60404		39.6	9.33333	5.33333	0	85.3333		39.6	16.6667	4	0	79.3333		39.6	13.3333	2.66667	0	84
	39.7	1.4512	1.32544	1.62171		39.7	11.3333	4	0	84.6667		39.7	10	2.66667	0	87.3333		39.7	14.6667	2	0	83.3333
	39.8	1.43696	1.35199	1.66762		39.8	7.33333	4	0	88.6667		39.8	16.6667	1.33333	0	82		39.8	13.3333	3.33333	0	83.3333
	39.9	1.44704	1.29512	1.61701		39.9	12	2.66667	0	85.3333		39.9	12.6667	1.33333	0	86		39.9	9.33333	2	0	88.6667
	40	1.43226	1.33235	1.72129		40	8	1.33333	0	90.6667		40	15.3333	4	0	80.6667		40	14.6667	3.33333	0	82
	40.1	1.42644	1.34826	1.67644		40.1	10.6667	5.33333	0	84		40.1	8	1.33333	0	90.6667		40.1	11.3333	3.33333	0	85.3333
	40.2	1.49573	1.34382	1.71378		40.2	9.33333	2.66667	0	88		40.2	9.33333	2.66667	0	88		40.2	16	2	0	82
	40.3	1.50833	1.35084	1.63638		40.3	13.3333	2.66667	0	84		40.3	8.66667	0	0	91.3333		40.3	14.6667	2	0	83.3333
	40.4	1.50563	1.37179	1.68611		40.4	16	1.33333	0	82.6667		40.4	5.33333	1.33333	0	93.3333		40.4	16	2	0	82
	40.5	1.54006	1.38954	1.6891		40.5	11.3333	2.66667	0	86		40.5	11.3333	1.33333	0	87.3333		40.5	14.6667	2	0	83.3333
	40.6	1.57417	1.37571	1.6513		40.6	13.3333	1.33333	0	85.3333		40.6	14.6667	1.33333	0	84		40.6	16.6667	2	0	81.3333
	40.7	1.58389	1.32703	1.58362		40.7	8	2.66667	0	89.3333		40.7	17.3333	2.66667	0	80		40.7	16.6667	2	0	81.3333
	40.8	1.57375	1.31536	1.65869		40.8	15.3333	6.66667	0	78		40.8	11.3333	2.66667	0	86		40.8	17.3333	3.33333	0	79.3333
	40.9	1.55158	1.32379	1.60651		40.9	13.3333	5.33333	0	81.3333		40.9	12.6667	4	0	83.3333		40.9	12.6667	1.33333	0	86
	41	1.57903	1.41926	1.69275		41	6.66667	1.33333	0	92		41	18	4	0	78		41	18.6667	1.33333	0	80
	41.1	1.541	1.371	1.77232		41.1	8.66667	2.66667	0	88.6667		41.1	19.3333	2.66667	0	78		41.1	15.3333	2.66667	0	82
	41.2	1.55853	1.33073	1.75372		41.2	12	5.33333	0	82.6667		41.2	11.3333	4	0	84.6667		41.2	16	2	0	82
	41.3	1.55377	1.26819	1.73306		41.3	14	2.66667	0	83.3333		41.3	13.3333	1.33333	0	85.3333		41.3	18	3.33333	0	78.6667
	41.4	1.56489	1.22102	1.64779		41.4	12.6667	2.66667	0	84.6667		41.4	16.6667	1.33333	0	82		41.4	4.66667	2.66667	0	92.6667
	41.5	1.49661	1.2206	1.75043		41.5	10.6667	2.66667	0	86.6667		41.5	20	2.66667	0	77.3333		41.5	12	2.66667	0	85.3333
	41.6	1.47202	1.18685	1.70147		41.6	8.66667	4.66667	0	86.6667		41.6	18	2.66667	0	79.3333		41.6	10	1.33333	0	88.6667
	41.7	1.47248	1.25217	1.66178		41.7	14.6667	4	0	81.3333		41.7	8.66667	2.66667	0	88.6667		41.7	16.6667	4	0	79.3333
	41.8	1.46165	1.32831	1.68101		41.8	17.3333	1.33333	0	81.3333		41.8	9.33333	2.66667	0	88		41.8	16.6667	2.66667	0	80.6667
	41.9	1.47967	1.30672	1.65009		41.9	8	2.66667	0	89.3333		41.9	16.6667	5.33333	0	78		41.9	6	2.66667	0	91.3333
	42	1.45663	1.31148	1.5863		42	16.6667	2.66667	0	80.6667		42	14.6667	4	0	81.3333		42	16.6667	2.66667	0	80.6667
	42.1	1.45267	1.30212	1.66054		42.1	13.3333	1.33333	0	85.3333		42.1	10.6667	2.66667	0	86.6667		42.1	12.6667	2.66667	0	84.6667
	42.2	1.42293	1.24928	1.66972		42.2	14	1.33333	0	84.6667		42.2	12	5.33333	0	82.6667		42.2	7.33333	5.33333	0	87.3333
	42.3	1.42867	1.28932	1.74037		42.3	9.33333	1.33333	0	89.3333		42.3	13.3333	4	0	82.6667		42.3	16.6667	5.33333	0	78
	42.4	1.43217	1.28585	1.80154		42.4	16.6667	1.33333	0	82		42.4	10.6667	6.66667	0	82.6667		42.4	18	4	0	78
	42.5	1.41441	1.39243	1.80429		42.5	7.33333	0	0	92.6667		42.5	10	2.66667	0	87.3333		42.5	13.3333	2.66667	0	84
	42.6	1.43633	1.37657	1.77629		42.6	10	0	0	90		42.6	11.3333	4	0	84.6667		42.6	12	5.33333	0	82.6667
	42.7	1.40012	1.35814	1.81276		42.7	12	0	0	88		42.7	5.33333	1.33333	0	93.3333		42.7	9.33333	4	0	86.6667
	42.8	1.44262	1.46761	1.8088		42.8	12	0	0	88		42.8	11.3333	0	0	88.6667		42.8	12	1.33333	0	86.6667
	42.9	1.50531	1.37917	1.92366		42.9	8.66667	5.33333	0	86		42.9	10.6667	4	0	85.3333		42.9	12	4	0	84
	43	1.44878	1.36225	1.97844		43	14.6667	2.66667	0	82.6667		43	17.3333	5.33333	0	77.3333		43	10.6667	5.33333	0	84
	43.1	1.46213	1.38235	1.98549		43.1	11.3333	0	0	88.6667		43.1	7.33333	6.66667	0	86		43.1	10.6667	2.66667	0	86.6667
	43.2	1.44223	1.36445	2.00276		43.2	10.6667	0	0	89.3333		43.2	10	10.6667	0	79.3333		43.2	11.3333	4	0	84.6667
	43.3	1.55448	1.33754	2.02404		43.3	9.33333	2.66667	0	88		43.3	4.66667	6	0	89.3333		43.3	14	4	0	82
	43.4	1.56678	1.39067	2.05578		43.4	6	5.33333	0	88.6667		43.4	2.66667	1.33333	0	96		43.4	8.66667	4	0	87.3333
	43.5	1.55519	1.31585	1.98899		43.5	4	2.66667	0	93.3333		43.5	14	2.66667	0	83.3333		43.5	12.6667	1.33333	0	86
	43.6	1.54931	1.27194	1.97406		43.6	9.33333	4	0	86.6667		43.6	13.3333	1.33333	0	85.3333		43.6	9.33333	4	0	86.6667
	43.7	1.61249	1.25528	1.83244		43.7	9.33333	2.66667	0	88		43.7	12	1.33333	0	86.6667		43.7	8.66667	4	0	87.3333
	43.8	1.57222	1.29732	1.80819		43.8	2.66667	0	0	97.3333		43.8	9.33333	4	0	86.6667		43.8	19.3333	1.33333	0	79.3333
	43.9	1.57894	1.31975	1.70648		43.9	4.66667	4	0	91.3333		43.9	4.66667	2.66667	0	92.6667		43.9	12.6667	2.66667	0	84.6667
	44	1.59422	1.31228	1.78868		44	10.6667	4	0	85.3333		44	16	1.33333	0	82.6667		44	9.33333	2.66667	0	88
	44.1	1.60516	1.34632	1.86292		44.1	6	2.66667	0	91.3333		44.1	10.6667	0	0	89.3333		44.1	12.6667	4	0	83.3333
	44.2	1.62428	1.32585	1.88658		44.2	8.66667	4	0	87.3333		44.2	8.66667	1.33333	0	90		44.2	14.6667	1.33333	0	84
	44.3	1.70021	1.32566	1.9345		44.3	7.33333	0	0	92.6667		44.3	14.6667	1.33333	0	84		44.3	16.6667	2.66667	0	80.6667
	44.4	1.64969	1.33446	1.92584		44.4	13.3333	1.33333	0	85.3333		44.4	9.33333	1.33333	0	89.3333		44.4	10.6667	1.33333	0	88
	44.5	1.67371	1.28961	1.96767		44.5	10.6667	4	0	85.3333		44.5	12	1.33333	0	86.6667		44.5	16.6667	0	0	83.3333
	44.6	1.61579	1.28241	1.96039		44.6	17.3333	1.33333	0	81.3333		44.6	20.6667	0	0	79.3333		44.6	10.6667	1.33333	0	88
	44.7	1.68379	1.33678	1.90899		44.7	14.6667	2.66667	0	82.6667		44.7	16.6667	1.33333	0	82		44.7	18	0	0	82
	44.8	1.69478	1.29894	1.82199		44.8	16.6667	2.66667	0	80.6667		44.8	13.3333	0	0	86.6667		44.8	24.6667	0	0	75.3333
	44.9	1.66702	1.32253	1.85621		44.9	12.6667	5.33333	0	82		44.9	26	0	0	74		44.9	18.6667	1.33333	0	80
	45	1.67417	1.28401	1.84173		45	20	2.66667	0	77.3333		45	10.6667	0	0	89.3333		45	15.3333	0	0	84.6667
	45.1	1.67957	1.31005	1.83132		45.1	11.3333	0	0	88.6667		45.1	11.3333	1.33333	0	87.3333		45.1	18.6667	1.33333	0	80
	45.2	1.69364	1.33138	1.84531		45.2	15.3333	4	0	80.6667		45.2	11.3333	0	0	88.6667		45.2	18	1.33333	0	80.6667
	45.3	1.64813	1.32686	1.69981		45.3	18	0	0	82		45.3	19.3333	0	0	80.6667		45.3	11.3333	1.33333	0	87.3333
	45.4	1.67478	1.28338	1.66932		45.4	14.6667	0	0	85.3333		45.4	20	0	0	80		45.4	11.3333	0	0	88.6667
	45.5	1.67823	1.32851	1.71403		45.5	16	0	0	84		45.5	11.3333	0	0	88.6667		45.5	15.3333	1.33333	0	83.3333
	45.6	1.67929	1.3063	1.71198		45.6	18.6667	1.33333	0	80		45.6	20	1.33333	0	78.6667		45.6	12.6667	1.33333	0	86
	45.7	1.68844	1.30184	1.68047		45.7	14.6667	1.33333	0	84		45.7	20.6667	0	0	79.3333		45.7	8	1.33333	0	90.6667
	45.8	1.72207	1.25902	1.58114		45.8	12.6667	1.33333	0	86		45.8	23.3333	0	0	76.6667		45.8	18	0	0	82
	45.9	1.67388	1.25555	1.67189		45.9	12	0	0	88		45.9	28.6667	1.33333	0	70		45.9	13.3333	0	0	86.6667
	46	1.67341	1.22062	1.81543		46	6.66667	1.33333	0	92		46	17.3333	0	0	82.6667		46	22.6667	0	0	77.3333
	46.1	1.67568	1.23448	1.75568		46.1	9.33333	2.66667	0	88		46.1	26	1.33333	0	72.6667		46.1	19.3333	0	0	80.6667
	46.2	1.64563	1.24382	1.80437		46.2	14.6667	1.33333	0	84		46.2	24.6667	1.33333	0	74		46.2	14.6667	0	0	85.3333
	46.3	1.61874	1.31676	1.845		46.3	10	0	0	90		46.3	18	1.33333	0	80.6667		46.3	15.3333	1.33333	0	83.3333
	46.4	1.65823	1.36291	1.75668		46.4	10.6667	1.33333	0	88		46.4	26	0	0	74		46.4	17.3333	0	0	82.6667
	46.5	1.64618	1.34383	1.73844		46.5	9.33333	1.33333	0	89.3333		46.5	22.6667	1.33333	0	76		46.5	13.3333	0	0	86.6667
	46.6	1.61326	1.32166	1.75766		46.6	14	0	0	86		46.6	20	2.66667	0	77.3333		46.6	20	0	0	80
	46.7	1.61207	1.32706	1.75985		46.7	14.6667	2.66667	0	82.6667		46.7	19.3333	1.33333	0	79.3333		46.7	4.66667	0	0	95.3333
	46.8	1.59509	1.31708	1.72969		46.8	7.33333	0	0	92.6667		46.8	21.3333	1.33333	0	77.3333		46.8	8.66667	0	0	91.3333
	46.9	1.59266	1.25294	1.746		46.9	13.3333	0	0	86.6667		46.9	15.3333	0	0	84.6667		46.9	12.6667	0	0	87.3333
	47	1.61962	1.23776	1.66328		47	14	1.33333	0	84.6667		47	18	1.33333	0	80.6667		47	17.3333	0	0	82.6667
	47.1	1.6308	1.1475	1.67949		47.1	9.33333	2.66667	0	88		47.1	18.6667	1.33333	0	80		47.1	19.3333	0	0	80.6667
	47.2	1.71611	1.26104	1.66097		47.2	10	1.33333	0	88.6667		47.2	20.6667	0	0	79.3333		47.2	16.6667	0	0	83.3333
	47.3	1.66316	1.23983	1.74366		47.3	14.6667	1.33333	0	84		47.3	13.3333	0	0	86.6667		47.3	15.3333	1.33333	0	83.3333
	47.4	1.62793	1.23248	1.77987		47.4	19.3333	1.33333	0	79.3333		47.4	22.6667	1.33333	0	76		47.4	12.6667	0	0	87.3333
	47.5	1.65626	1.29425	1.80392		47.5	10.6667	2.66667	0	86.6667		47.5	14	0	0	86		47.5	20.6667	0	0	79.3333
	47.6	1.65312	1.31786	1.76282		47.6	12.6667	1.33333	0	86		47.6	19.3333	0	0	80.6667		47.6	18.6667	0	0	81.3333
	47.7	1.67118	1.32756	1.75113		47.7	14	0	0	86		47.7	24.6667	1.33333	0	74		47.7	18	0	0	82
	47.8	1.69737	1.32259	1.78493		47.8	9.33333	1.33333	0	89.3333		47.8	14	0	0	86		47.8	19.3333	0	0	80.6667
	47.9	1.69405	1.3328	1.77937		47.9	14.6667	0	0	85.3333		47.9	13.3333	2.66667	0	84		47.9	19.3333	1.33333	0	79.3333
	48	1.67483	1.32687	1.76949		48	14.6667	1.33333	0	84		48	10.6667	1.33333	0	88		48	18	1.33333	0	80.6667
	48.1	1.64704	1.35156	1.77639		48.1	15.3333	1.33333	0	83.3333		48.1	8.66667	0	0	91.3333		48.1	17.3333	1.33333	0	81.3333
	48.2	1.68704	1.29766	1.75369		48.2	14	1.33333	0	84.6667		48.2	8	1.33333	0	90.6667		48.2	14	2.66667	0	83.3333
	48.3	1.65357	1.26262	1.80084		48.3	8	4	0	88		48.3	12.6667	0	0	87.3333		48.3	12.6667	1.33333	0	86
	48.4	1.64244	1.28078	1.84481		48.4	18	4	0	78		48.4	13.3333	0	0	86.6667		48.4	19.3333	0	0	80.6667
	48.5	1.64676	1.26766	1.84073		48.5	14.6667	2.66667	0	82.6667		48.5	11.3333	1.33333	0	87.3333		48.5	8.66667	0	0	91.3333
	48.6	1.63914	1.25178	1.80169		48.6	12	2.66667	0	85.3333		48.6	13.3333	1.33333	0	85.3333		48.6	8	1.33333	0	90.6667
	48.7	1.66926	1.23246	1.83418		48.7	14	0	0	86		48.7	10.6667	0	0	89.3333		48.7	4.66667	0	0	95.3333
	48.8	1.68345	1.32248	1.73972		48.8	9.33333	0	0	90.6667		48.8	8.66667	1.33333	0	90		48.8	9.33333	0	0	90.6667
	48.9	1.66138	1.32345	1.77549		48.9	8.66667	0	0	91.3333		48.9	8	0	0	92		48.9	9.33333	1.33333	0	89.3333
	49	1.6713	1.26426	1.79182		49	17.3333	0	0	82.6667		49	11.3333	0	0	88.6667		49	8.66667	2.66667	0	88.6667
	49.1	1.63867	1.24763	1.80134		49.1	17.3333	0	0	82.6667		49.1	16.6667	1.33333	0	82		49.1	12	0	0	88
	49.2	1.5912	1.24144	1.80663		49.2	18.6667	0	0	81.3333		49.2	12	0	0	88		49.2	16.6667	0	0	83.3333
	49.3	1.60434	1.29906	1.74383		49.3	14.6667	0	0	85.3333		49.3	8	0	0	92		49.3	22	1.33333	0	76.6667
	49.4	1.59091	1.2709	1.70554		49.4	11.3333	0	0	88.6667		49.4	20	1.33333	0	78.6667		49.4	10.6667	0	0	89.3333
	49.5	1.64847	1.37645	1.64304		49.5	20.6667	0	0	79.3333		49.5	14.6667	2.66667	0	82.6667		49.5	16	1.33333	0	82.6667
	49.6	1.65339	1.34374	1.61177		49.6	20	1.33333	0	78.6667		49.6	12	1.33333	0	86.6667		49.6	10.6667	1.33333	0	88
	49.7	1.597	1.39524	1.58263		49.7	18.6667	0	0	81.3333		49.7	12.6667	1.33333	0	86		49.7	12.6667	1.33333	0	86
	49.8	1.65273	1.40831	1.70744		49.8	10.6667	1.33333	0	88		49.8	14	1.33333	0	84.6667		49.8	10	0	0	90
	49.9	1.65213	1.40065	1.69214		49.9	14	1.33333	0	84.6667		49.9	14.6667	1.33333	0	84		49.9	13.3333	2	0	84.6667
	50	1.63425	1.31236	1.70061		50	11.3333	0	0	88.6667		50	16	0	0	84		50	15.3333	1.33333	0	83.3333
	50.1	1.63942	1.30803	1.66086		50.1	17.3333	0	0	82.6667		50.1	19.3333	1.33333	0	79.3333		50.1	9.33333	1.33333	0	89.3333
	50.2	1.66491	1.27372	1.63557		50.2	16.6667	0	0	83.3333		50.2	19.3333	0	0	80.6667		50.2	11.3333	1.33333	0	87.3333
	50.3	1.65478	1.37802	1.67685		50.3	18.6667	0	0	81.3333		50.3	19.3333	0	0	80.6667		50.3	8.66667	1.33333	0	90
	50.4	1.62553	1.38407	1.67159		50.4	19.3333	0	0	80.6667		50.4	21.3333	0	0	78.6667		50.4	6	3.33333	0	90.6667
	50.5	1.6645	1.35652	1.70332		50.5	22.6667	0	0	77.3333		50.5	25.3333	0	0	74.6667		50.5	11.3333	1.33333	0	87.3333
	50.6	1.64389	1.40167	1.68049		50.6	23.3333	0	0	76.6667		50.6	13.3333	0	0	86.6667		50.6	14.6667	1.33333	0	84
	50.7	1.6828	1.44686	1.63274		50.7	19.3333	1.33333	0	79.3333		50.7	23.3333	1.33333	0	75.3333		50.7	10	2.66667	0	87.3333
	50.8	1.65272	1.47238	1.66763		50.8	19.3333	0	0	80.6667		50.8	16.6667	2.66667	0	80.6667		50.8	18	0	0	82
	50.9	1.62411	1.52373	1.70225		50.9	16	0	0	84		50.9	21.3333	0	0	78.6667		50.9	6.66667	0	0	93.3333
	51	1.6322	1.58356	1.72648		51	20.6667	0	0	79.3333		51	16.6667	0	0	83.3333		51	10	0	0	90
	51.1	1.60121	1.65596	1.72666		51.1	16	0	0	84		51.1	13.3333	0	0	86.6667		51.1	6.66667	1.33333	0	92
	51.2	1.64318	1.61184	1.84542		51.2	18	1.33333	0	80.6667		51.2	17.3333	0	0	82.6667		51.2	4.66667	0	0	95.3333
	51.3	1.63409	1.63541	1.77283		51.3	14	0	0	86		51.3	16.6667	0	0	83.3333		51.3	10	0	0	90
	51.4	1.65054	1.61661	1.75512		51.4	12	1.33333	0	86.6667		51.4	18.6667	1.33333	0	80		51.4	13.3333	1.33333	0	85.3333
	51.5	1.66045	1.59756	1.75825		51.5	14.6667	1.33333	0	84		51.5	20.6667	0	0	79.3333		51.5	6.66667	0	0	93.3333
	51.6	1.62334	1.62286	1.73359		51.6	27.3333	0	0	72.6667		51.6	19.3333	0	0	80.6667		51.6	2	1.33333	0	96.6667
	51.7	1.61698	1.64859	1.7001		51.7	16	0	0	84		51.7	24	0	0	76		51.7	14.6667	1.33333	0	84
	51.8	1.58565	1.68254	1.64214		51.8	17.3333	0	0	82.6667		51.8	21.3333	1.33333	0	77.3333		51.8	6	0	0	94
	51.9	1.59942	1.71344	1.60392		51.9	26	1.33333	0	72.6667		51.9	22	0	0	78		51.9	10	0	0	90
	52	1.61572	1.71525	1.60759		52	28.6667	0	0	71.3333		52	24	0	0	76		52	4	0	0	96
	52.1	1.62327	1.68449	1.60838		52.1	18	0	0	82		52.1	22	0	0	78		52.1	8	0	0	92
	52.2	1.62207	1.72634	1.55458		52.2	17.3333	0	0	82.6667		52.2	17.3333	0	0	82.6667		52.2	8.66667	0	0	91.3333
	52.3	1.66013	1.79618	1.593		52.3	22.6667	0	0	77.3333		52.3	21.3333	0	0	78.6667		52.3	8	1.33333	0	90.6667
	52.4	1.70309	1.76979	1.60837		52.4	18	0	0	82		52.4	13.3333	0	0	86.6667		52.4	12	0	0	88
	52.5	1.66992	1.75611	1.64707		52.5	17.3333	1.33333	0	81.3333		52.5	16	0	0	84		52.5	7.33333	0	0	92.6667
	52.6	1.62678	1.75953	1.65931		52.6	17.3333	1.33333	0	81.3333		52.6	17.3333	0	0	82.6667		52.6	14.6667	0	0	85.3333
	52.7	1.6295	1.76035	1.66962		52.7	22	0	0	78		52.7	20.6667	2.66667	0	76.6667		52.7	8.66667	1.33333	0	90
	52.8	1.65508	1.7522	1.72255		52.8	18.6667	0	0	81.3333		52.8	5.33333	1.33333	0	93.3333		52.8	15.3333	0	0	84.6667
	52.9	1.72717	1.76853	1.67137		52.9	20.6667	0	0	79.3333		52.9	20	1.33333	0	78.6667		52.9	13.3333	0	0	86.6667
	53	1.66742	1.78992	1.6563		53	16	0	0	84		53	14.6667	0	0	85.3333		53	19.3333	0	0	80.6667
	53.1	1.73127	1.70509	1.75467		53.1	12.6667	0	0	87.3333		53.1	18	1.33333	0	80.6667		53.1	14	0	0	86
	53.2	1.65558	1.76133	1.7453		53.2	19.3333	0	0	80.6667		53.2	17.3333	1.33333	0	81.3333		53.2	11.3333	0	0	88.6667
	53.3	1.67524	1.77494	1.74515		53.3	20	0	0	80		53.3	24	0	0	76		53.3	16.6667	0	0	83.3333
	53.4	1.65407	1.79413	1.79625		53.4	12.6667	0	0	87.3333		53.4	15.3333	2.66667	0	82		53.4	18	0	0	82
	53.5	1.63966	1.72116	1.79749		53.5	18	0	0	82		53.5	25.3333	0	0	74.6667		53.5	9.33333	0	0	90.6667
	53.6	1.66659	1.75649	1.75514		53.6	24.6667	0	0	75.3333		53.6	18.6667	1.33333	0	80		53.6	4.66667	0	0	95.3333
	53.7	1.73605	1.70839	1.79852		53.7	17.3333	0	0	82.6667		53.7	19.3333	1.33333	0	79.3333		53.7	18.6667	0	0	81.3333
	53.8	1.70498	1.73298	1.79629		53.8	23.3333	1.33333	0	75.3333		53.8	26	0	0	74		53.8	12	0	0	88
	53.9	1.79223	1.79926	1.79844		53.9	21.3333	0	0	78.6667		53.9	22	0	0	78		53.9	18.6667	0	0	81.3333
	54	1.74315	1.82252	1.83478		54	24	0	0	76		54	14.6667	1.33333	0	84		54	17.3333	1.33333	0	81.3333
	54.1	1.71984	1.81314	1.86096		54.1	20.6667	0	0	79.3333		54.1	22	0	0	78		54.1	22	0	0	78
	54.2	1.69658	1.79304	1.8574		54.2	15.3333	1.33333	0	83.3333		54.2	16.6667	0	0	83.3333		54.2	14.6667	0	0	85.3333
	54.3	1.67531	1.7394	1.89207		54.3	19.3333	1.33333	0	79.3333		54.3	18	0	0	82		54.3	14	0	0	86
	54.4	1.65483	1.72363	1.85607		54.4	12.6667	1.33333	0	86		54.4	20.6667	1.33333	0	78		54.4	18	0	0	82
	54.5	1.67936	1.78482	1.78759		54.5	21.3333	0	0	78.6667		54.5	29.3333	1.33333	0	69.3333		54.5	19.3333	1.33333	0	79.3333
	54.6	1.67023	1.83174	1.73747		54.6	17.3333	1.33333	0	81.3333		54.6	27.3333	0	0	72.6667		54.6	13.3333	1.33333	0	85.3333
	54.7	1.72536	1.8202	1.83144		54.7	18.6667	0	0	81.3333		54.7	20	0	0	80		54.7	14	1.33333	0	84.6667
	54.8	1.66036	1.74097	1.80006		54.8	21.3333	1.33333	0	77.3333		54.8	14	0	0	86		54.8	14	0	0	86
	54.9	1.64699	1.73025	1.8034		54.9	24	1.33333	0	74.6667		54.9	18.6667	0	0	81.3333		54.9	22	0	0	78
	55	1.6699	1.74015	1.71105		55	14	0	0	86		55	20.6667	0	0	79.3333		55	17.3333	0	0	82.6667
	55.1	1.70277	1.71857	1.75936		55.1	18.6667	0	0	81.3333		55.1	22	0	0	78		55.1	22.6667	0	0	77.3333
	55.2	1.70032	1.71284	1.82849		55.2	16.6667	1.33333	0	82		55.2	23.3333	0	0	76.6667		55.2	18	1.33333	0	80.6667
	55.3	1.68087	1.719	1.81422		55.3	17.3333	1.33333	0	81.3333		55.3	22	0	0	78		55.3	22.6667	0	0	77.3333
	55.4	1.68581	1.68264	1.80008		55.4	14	0	0	86		55.4	20.6667	0	0	79.3333		55.4	26.6667	0	0	73.3333
	55.5	1.6601	1.72326	1.78089		55.5	7.33333	0	0	92.6667		55.5	22	0	0	78		55.5	11.3333	0	0	88.6667
	55.6	1.61443	1.72893	1.77735		55.6	8.66667	1.33333	0	90		55.6	20	0	0	80		55.6	15.3333	0	0	84.6667
	55.7	1.63212	1.71926	1.76224		55.7	14.6667	0	0	85.3333		55.7	24.6667	0	0	75.3333		55.7	12.6667	1.33333	0	86
	55.8	1.65094	1.70725	1.73922		55.8	10.6667	0	0	89.3333		55.8	22	1.33333	0	76.6667		55.8	20.6667	0	0	79.3333
	55.9	1.63806	1.68592	1.78187		55.9	12	0	0	88		55.9	25.3333	0	0	74.6667		55.9	18	0	0	82
	56	1.65943	1.74761	1.80387		56	10	0	0	90		56	22	0	0	78		56	17.3333	0	0	82.6667
	56.1	1.70858	1.6983	1.77469		56.1	12	1.33333	0	86.6667		56.1	20	0	0	80		56.1	8	0	0	92
	56.2	1.66008	1.77227	1.79402		56.2	8	0	0	92		56.2	18	0	0	82		56.2	15.3333	1.33333	0	83.3333
	56.3	1.6957	1.78222	1.7629		56.3	16	0	0	84		56.3	25.3333	1.33333	0	73.3333		56.3	14	0	0	86
	56.4	1.71599	1.81302	1.75365		56.4	10	0	0	90		56.4	16	0	0	84		56.4	20	0	0	80
	56.5	1.74588	1.79342	1.76082		56.5	18	0	0	82		56.5	24	0	0	76		56.5	15.3333	1.33333	0	83.3333
	56.6	1.72228	1.76989	1.8373		56.6	13.3333	1.33333	0	85.3333		56.6	12.6667	0	0	87.3333		56.6	22.6667	1.33333	0	76
	56.7	1.67754	1.77339	1.77975		56.7	10.6667	0	0	89.3333		56.7	22.6667	0	0	77.3333		56.7	24	1.33333	0	74.6667
	56.8	1.70849	1.72829	1.7515		56.8	12.6667	0	0	87.3333		56.8	20	0	0	80		56.8	20	0	0	80
	56.9	1.67285	1.81158	1.75851		56.9	12	1.33333	0	86.6667		56.9	22.6667	0	0	77.3333		56.9	19.3333	0	0	80.6667
	57	1.69007	1.82001	1.78571		57	13.3333	1.33333	0	85.3333		57	26	1.33333	0	72.6667		57	16.6667	1.33333	0	82
	57.1	1.75283	1.81011	1.76371		57.1	14	0	0	86		57.1	14.6667	0	0	85.3333		57.1	20.6667	0	0	79.3333
	57.2	1.75702	1.80128	1.77083		57.2	10	0	0	90		57.2	11.3333	1.33333	0	87.3333		57.2	15.3333	1.33333	0	83.3333
	57.3	1.71436	1.70024	1.7267		57.3	16	0	0	84		57.3	13.3333	1.33333	0	85.3333		57.3	20.6667	0	0	79.3333
	57.4	1.69227	1.68912	1.71899		57.4	16	0	0	84		57.4	12.6667	1.33333	0	86		57.4	16.6667	0	0	83.3333
	57.5	1.74587	1.72549	1.71522		57.5	16.6667	0	0	83.3333		57.5	14.6667	1.33333	0	84		57.5	13.3333	0	0	86.6667
	57.6	1.69353	1.82835	1.67297		57.6	16.6667	0	0	83.3333		57.6	13.3333	1.33333	0	85.3333		57.6	8	0	0	92
	57.7	1.6118	1.85373	1.65887		57.7	22	0	0	78		57.7	14	2.66667	0	83.3333		57.7	18.6667	1.33333	0	80
	57.8	1.60747	1.77633	1.63909		57.8	18	0	0	82		57.8	19.3333	4.66667	0	76		57.8	13.3333	0	0	86.6667
	57.9	1.61752	1.84496	1.63084		57.9	16.6667	0	0	83.3333		57.9	17.3333	2.66667	0	80		57.9	14	0	0	86
	58	1.67217	1.86907	1.61857		58	9.33333	0	0	90.6667		58	14.6667	1.33333	0	84		58	18	1.33333	0	80.6667
	58.1	1.67122	1.89328	1.64229		58.1	14.6667	0	0	85.3333		58.1	18	1.33333	0	80.6667		58.1	11.3333	0	0	88.6667
	58.2	1.65318	1.90076	1.70414		58.2	14.6667	0	0	85.3333		58.2	24	4	0	72		58.2	14	0	0	86
	58.3	1.62753	1.87714	1.69873		58.3	14	0	0	86		58.3	24	4	0	72		58.3	12	1.33333	0	86.6667
	58.4	1.65672	1.8644	1.73076		58.4	10	0	0	90		58.4	21.3333	4	0	74.6667		58.4	8.66667	0	0	91.3333
	58.5	1.62267	1.83168	1.75542		58.5	14.6667	0	0	85.3333		58.5	24	0	0	76		58.5	3.33333	0	0	96.6667
	58.6	1.63661	1.86313	1.76911		58.6	12.6667	0	0	87.3333		58.6	16.6667	2.66667	0	80.6667		58.6	9.33333	0	0	90.6667
	58.7	1.72136	1.79349	1.71695		58.7	12	0	0	88		58.7	20	2.66667	0	77.3333		58.7	18.6667	0	0	81.3333
	58.8	1.64105	1.76668	1.69639		58.8	16	0	0	84		58.8	16.6667	2.66667	0	80.6667		58.8	12	0	0	88
	58.9	1.70466	1.78319	1.6891		58.9	12.6667	0	0	87.3333		58.9	24.6667	1.33333	0	74		58.9	12	0	0	88
	59	1.65321	1.75645	1.64671		59	18	1.33333	0	80.6667		59	30.6667	1.33333	0	68		59	15.3333	0	0	84.6667
	59.1	1.64784	1.77804	1.66956		59.1	16.6667	4	0	79.3333		59.1	22	2.66667	0	75.3333		59.1	14	0	0	86
	59.2	1.66266	1.83434	1.70074		59.2	14.6667	4	0	81.3333		59.2	28.6667	0	0	71.3333		59.2	12.6667	1.33333	0	86
	59.3	1.65427	1.80984	1.72461		59.3	20	4	0	76		59.3	18.6667	2.66667	0	78.6667		59.3	10	1.33333	0	88.6667
	59.4	1.71878	1.84712	1.76819		59.4	17.3333	1.33333	0	81.3333		59.4	21.3333	0	0	78.6667		59.4	8	2.66667	0	89.3333
	59.5	1.74391	1.92859	1.71441		59.5	11.3333	4	0	84.6667		59.5	23.3333	1.33333	0	75.3333		59.5	12.6667	0	0	87.3333
	59.6	1.75315	1.98038	1.73418		59.6	16	1.33333	0	82.6667		59.6	20.6667	0	0	79.3333		59.6	14	0	0	86
	59.7	1.79118	2.02485	1.67722		59.7	13.3333	1.33333	0	85.3333		59.7	8	1.33333	0	90.6667		59.7	11.3333	1.33333	0	87.3333
	59.8	1.69552	2.00781	1.7028		59.8	17.3333	1.33333	0	81.3333		59.8	14.6667	1.33333	0	84		59.8	18	1.33333	0	80.6667
	59.9	1.70295	1.88786	1.69613		59.9	16	1.33333	0	82.6667		59.9	10.6667	2.66667	0	86.6667		59.9	18	0	0	82
	60	1.7252	1.80118	1.70124		60	20	2.66667	0	77.3333		60	18	2.66667	0	79.3333		60	16	1.33333	0	82.6667
	60.1	1.7463	1.83226	1.67702		60.1	19.3333	5.33333	0	75.3333		60.1	15.3333	5.33333	0	79.3333		60.1	16.6667	0	0	83.3333
	60.2	1.70639	1.9016	1.63373		60.2	10.6667	4	0	85.3333		60.2	14.6667	4	0	81.3333		60.2	13.3333	2.66667	0	84
	60.3	1.70788	1.80717	1.65374		60.3	21.3333	2.66667	0	76		60.3	13.3333	2.66667	0	84		60.3	16.6667	1.33333	0	82
	60.4	1.68001	1.81536	1.66292		60.4	20	2.66667	0	77.3333		60.4	16	4	0	80		60.4	18	0	0	82
	60.5	1.69002	1.86509	1.67737		60.5	17.3333	4	0	78.6667		60.5	16	4	0	80		60.5	14	0	0	86
	60.6	1.72004	1.89375	1.69863		60.6	15.3333	1.33333	0	83.3333		60.6	14	5.33333	0	80.6667		60.6	18.6667	0	0	81.3333
	60.7	1.70734	1.87023	1.70826		60.7	25.3333	1.33333	0	73.3333		60.7	13.3333	1.33333	0	85.3333		60.7	14	0	0	86
	60.8	1.70954	1.82564	1.73295		60.8	24	1.33333	0	74.6667		60.8	14.6667	5.33333	0	80		60.8	15.3333	0	0	84.6667
	60.9	1.72783	1.87177	1.75444		60.9	20.6667	0	0	79.3333		60.9	12	4	0	84		60.9	16.6667	0	0	83.3333
	61	1.71808	1.89718	1.76791		61	14.6667	1.33333	0	84		61	14	4	0	82		61	17.3333	0	0	82.6667
	61.1	1.7041	1.92578	1.74249		61.1	21.3333	0	0	78.6667		61.1	10	2.66667	0	87.3333		61.1	12.6667	0	0	87.3333
	61.2	1.65837	1.85005	1.8218		61.2	22.6667	0	0	77.3333		61.2	18.6667	2.66667	0	78.6667		61.2	18.6667	0	0	81.3333
	61.3	1.69239	1.78439	1.80272		61.3	8	0	0	92		61.3	16	5.33333	0	78.6667		61.3	16	0	0	84
	61.4	1.6997	1.82889	1.75252		61.4	10.6667	0	0	89.3333		61.4	11.3333	4	0	84.6667		61.4	15.3333	0	0	84.6667
	61.5	1.73001	1.93505	1.70093		61.5	9.33333	0	0	90.6667		61.5	20	1.33333	0	78.6667		61.5	16.6667	0	0	83.3333
	61.6	1.73675	1.87957	1.66168		61.6	18	0	0	82		61.6	15.3333	2.66667	0	82		61.6	12.6667	0	0	87.3333
	61.7	1.70143	1.83747	1.68388		61.7	20.6667	0	0	79.3333		61.7	16.6667	2.66667	0	80.6667		61.7	25.3333	0	0	74.6667
	61.8	1.74331	1.77958	1.61938		61.8	18.6667	0	0	81.3333		61.8	9.33333	0	0	90.6667		61.8	21.3333	0	0	78.6667
	61.9	1.66293	1.76057	1.66092		61.9	21.3333	0	0	78.6667		61.9	15.3333	0	0	84.6667		61.9	23.3333	0	0	76.6667
	62	1.65963	1.78278	1.6023		62	17.3333	0	0	82.6667		62	17.3333	1.33333	0	81.3333		62	22	0	0	78
	62.1	1.69686	1.78603	1.5953		62.1	26	1.33333	0	72.6667		62.1	12	0	0	88		62.1	18.6667	0	0	81.3333
	62.2	1.73056	1.8158	1.60864		62.2	22	0	0	78		62.2	17.3333	2.66667	0	80		62.2	16	1.33333	0	82.6667
	62.3	1.70165	1.83691	1.55432		62.3	28	0	0	72		62.3	20	0	0	80		62.3	16.6667	0	0	83.3333
	62.4	1.67915	1.88128	1.5869		62.4	20.6667	1.33333	0	78		62.4	11.3333	1.33333	0	87.3333		62.4	24	1.33333	0	74.6667
	62.5	1.66599	1.81186	1.60348		62.5	15.3333	2.66667	0	82		62.5	11.3333	0	0	88.6667		62.5	22	1.33333	0	76.6667
	62.6	1.68206	1.81353	1.60355		62.6	15.3333	2.66667	0	82		62.6	9.33333	1.33333	0	89.3333		62.6	17.3333	2.66667	0	80
	62.7	1.69835	1.7859	1.57516		62.7	10.6667	2.66667	0	86.6667		62.7	10	0	0	90		62.7	17.3333	1.33333	0	81.3333
	62.8	1.66222	1.76723	1.59424		62.8	19.3333	0	0	80.6667		62.8	12.6667	1.33333	0	86		62.8	18	0	0	82
	62.9	1.66357	1.8291	1.57757		62.9	16.6667	1.33333	0	82		62.9	18	0	0	82		62.9	19.3333	0	0	80.6667
	63	1.65698	1.83151	1.62767		63	18	1.33333	0	80.6667		63	14.6667	1.33333	0	84		63	16.6667	0	0	83.3333
	63.1	1.70035	1.78453	1.61348		63.1	20.6667	2.66667	0	76.6667		63.1	20.6667	0	0	79.3333		63.1	18	0	0	82
	63.2	1.67999	1.75611	1.61918		63.2	21.3333	0	0	78.6667		63.2	16	1.33333	0	82.6667		63.2	18	0	0	82
	63.3	1.65423	1.74633	1.64238		63.3	15.3333	0	0	84.6667		63.3	12.6667	1.33333	0	86		63.3	6	2.66667	0	91.3333
	63.4	1.68417	1.72836	1.62198		63.4	21.3333	0	0	78.6667		63.4	15.3333	1.33333	0	83.3333		63.4	11.3333	0	0	88.6667
	63.5	1.65074	1.72069	1.6376		63.5	24	0	0	76		63.5	18.6667	0	0	81.3333		63.5	14	1.33333	0	84.6667
	63.6	1.65755	1.71019	1.64107		63.6	24	0	0	76		63.6	19.3333	0	0	80.6667		63.6	22	1.33333	0	76.6667
	63.7	1.67018	1.71723	1.62713		63.7	21.3333	0	0	78.6667		63.7	18	0	0	82		63.7	15.3333	0	0	84.6667
	63.8	1.71133	1.70799	1.68787		63.8	24	0	0	76		63.8	12.6667	0	0	87.3333		63.8	20	0	0	80
	63.9	1.70521	1.69289	1.65987		63.9	18	0	0	82		63.9	15.3333	1.33333	0	83.3333		63.9	22	0	0	78
	64	1.72074	1.74443	1.6786		64	15.3333	1.33333	0	83.3333		64	15.3333	2.66667	0	82		64	14.6667	0	0	85.3333
	64.1	1.73334	1.71657	1.62565		64.1	16.6667	1.33333	0	82		64.1	16.6667	0	0	83.3333		64.1	19.3333	0	0	80.6667
	64.2	1.76978	1.73892	1.6731		64.2	12.6667	0	0	87.3333		64.2	16	0	0	84		64.2	9.33333	0	0	90.6667
	64.3	1.74073	1.79947	1.60596		64.3	18.6667	1.33333	0	80		64.3	17.3333	0	0	82.6667		64.3	21.3333	1.33333	0	77.3333
	64.4	1.78872	1.85714	1.65596		64.4	20	3.33333	0	76.6667		64.4	15.3333	1.33333	0	83.3333		64.4	17.3333	0	0	82.6667
	64.5	1.76069	1.86661	1.63778		64.5	20.6667	1.33333	0	78		64.5	14.6667	0	0	85.3333		64.5	20.6667	1.33333	0	78
	64.6	1.77905	1.90612	1.65814		64.6	15.3333	3.33333	0	81.3333		64.6	23.3333	1.33333	0	75.3333		64.6	14.6667	0	0	85.3333
	64.7	1.72387	1.87255	1.62746		64.7	16.6667	1.33333	0	82		64.7	18.6667	1.33333	0	80		64.7	20	0	0	80
	64.8	1.75053	1.81326	1.69081		64.8	18	0.666667	0	81.3333		64.8	20.6667	0	0	79.3333		64.8	19.3333	1.33333	0	79.3333
	64.9	1.75688	1.75713	1.70185		64.9	18.6667	1.33333	0	80		64.9	20	0	0	80		64.9	14	1.33333	0	84.6667
	65	1.8192	1.75426	1.63965		65	16	1.33333	0	82.6667		65	24.6667	0	0	75.3333		65	16.6667	0	0	83.3333
	65.1	1.7721	1.76825	1.65729		65.1	14.6667	0	0	85.3333		65.1	20.6667	0	0	79.3333		65.1	15.3333	0	0	84.6667
	65.2	1.78868	1.80377	1.67934		65.2	14	0	0	86		65.2	17.3333	1.33333	0	81.3333		65.2	17.3333	0	0	82.6667
	65.3	1.78309	1.78843	1.69342		65.3	18	1.33333	0	80.6667		65.3	22	0	0	78		65.3	20.6667	1.33333	0	78
	65.4	1.76402	1.86899	1.67607		65.4	16	0	0	84		65.4	26.6667	0	0	73.3333		65.4	20	1.33333	0	78.6667
	65.5	1.79814	1.89464	1.7065		65.5	19.3333	0	0	80.6667		65.5	18	0	0	82		65.5	18	2.66667	0	79.3333
	65.6	1.75735	1.77714	1.75312		65.6	13.3333	0	0	86.6667		65.6	22	0	0	78		65.6	10.6667	0	0	89.3333
	65.7	1.76601	1.76866	1.74563		65.7	18	1.33333	0	80.6667		65.7	21.3333	1.33333	0	77.3333		65.7	8.66667	1.33333	0	90
	65.8	1.7853	1.75022	1.7091		65.8	12	0	0	88		65.8	25.3333	1.33333	0	73.3333		65.8	10	2.66667	0	87.3333
	65.9	1.79414	1.73265	1.75887		65.9	23.3333	0	0	76.6667		65.9	23.3333	0	0	76.6667		65.9	9.33333	0	0	90.6667
	66	1.79078	1.88628	1.80253		66	22	0	0	78		66	22	0	0	78		66	16.6667	0	0	83.3333
	66.1	1.74123	1.85019	1.77939		66.1	19.3333	0	0	80.6667		66.1	22.6667	1.33333	0	76		66.1	14.6667	0	0	85.3333
	66.2	1.7423	1.81998	1.77131		66.2	17.3333	0	0	82.6667		66.2	20	0	0	80		66.2	12	0	0	88
	66.3	1.73526	1.75661	1.76595		66.3	15.3333	0	0	84.6667		66.3	26	0	0	74		66.3	11.3333	0	0	88.6667
	66.4	1.72242	1.72781	1.78805		66.4	16	0	0	84		66.4	25.3333	0	0	74.6667		66.4	11.3333	0	0	88.6667
	66.5	1.7448	1.78948	1.80918		66.5	10.6667	1.33333	0	88		66.5	16.6667	0	0	83.3333		66.5	12	1.33333	0	86.6667
	66.6	1.73498	1.72694	1.76373		66.6	15.3333	0	0	84.6667		66.6	29.3333	0	0	70.6667		66.6	12	2.66667	0	85.3333
	66.7	1.7336	1.79227	1.7716		66.7	21.3333	0	0	78.6667		66.7	12	0	0	88		66.7	7.33333	2.66667	0	90
	66.8	1.73888	1.74139	1.80026		66.8	21.3333	0	0	78.6667		66.8	22	0	0	78		66.8	14	0	0	86
	66.9	1.76273	1.7463	1.81017		66.9	21.3333	0	0	78.6667		66.9	24.6667	0	0	75.3333		66.9	16.6667	1.33333	0	82
	67	1.76143	1.68527	1.84802		67	19.3333	0	0	80.6667		67	20.6667	0	0	79.3333		67	8	2.66667	0	89.3333
	67.1	1.74379	1.62537	1.85134		67.1	17.3333	0	0	82.6667		67.1	20	0	0	80		67.1	9.33333	1.33333	0	89.3333
	67.2	1.75293	1.61178	1.90227		67.2	20	0	0	80		67.2	20.6667	0	0	79.3333		67.2	11.3333	2	0	86.6667
	67.3	1.72324	1.55324	1.84517		67.3	18.6667	0	0	81.3333		67.3	20.6667	1.33333	0	78		67.3	9.33333	4	0	86.6667
	67.4	1.71865	1.56505	1.81754		67.4	19.3333	0	0	80.6667		67.4	26.6667	0	0	73.3333		67.4	12	2	0	86
	67.5	1.68485	1.59416	1.8951		67.5	18	1.33333	0	80.6667		67.5	24.6667	0	0	75.3333		67.5	13.3333	1.33333	0	85.3333
	67.6	1.68676	1.6288	1.83091		67.6	20.6667	1.33333	0	78		67.6	20.6667	0	0	79.3333		67.6	16	2.66667	0	81.3333
	67.7	1.70486	1.638	1.88717		67.7	20.6667	0	0	79.3333		67.7	17.3333	0	0	82.6667		67.7	20.6667	2	0	77.3333
	67.8	1.70173	1.658	1.85622		67.8	22.6667	0	0	77.3333		67.8	16.6667	0	0	83.3333		67.8	18.6667	4.66667	0	76.6667
	67.9	1.66052	1.64997	1.9078		67.9	22.6667	0	0	77.3333		67.9	20.6667	0	0	79.3333		67.9	8	1.33333	0	90.6667
	68	1.66642	1.64063	1.9179		68	24	0	0	76		68	18.6667	0	0	81.3333		68	18.6667	0	0	81.3333
	68.1	1.65643	1.62714	1.95005		68.1	23.3333	0	0	76.6667		68.1	17.3333	0	0	82.6667		68.1	22.6667	0	0	77.3333
	68.2	1.68327	1.73104	1.94377		68.2	26.6667	0	0	73.3333		68.2	28	0	0	72		68.2	14	2	0	84
	68.3	1.7304	1.72006	1.92212		68.3	20	1.33333	0	78.6667		68.3	17.3333	0	0	82.6667		68.3	18.6667	0	0	81.3333
	68.4	1.72456	1.75971	1.92026		68.4	20.6667	0	0	79.3333		68.4	15.3333	0	0	84.6667		68.4	23.3333	0	0	76.6667
	68.5	1.71482	1.70753	1.8889		68.5	22	0	0	78		68.5	19.3333	0	0	80.6667		68.5	17.3333	0	0	82.6667
	68.6	1.66116	1.69324	1.86609		68.6	24	0	0	76		68.6	19.3333	1.33333	0	79.3333		68.6	22	1.33333	0	76.6667
	68.7	1.694	1.63322	1.84706		68.7	17.3333	0	0	82.6667		68.7	20.6667	1.33333	0	78		68.7	22	0	0	78
	68.8	1.61492	1.64775	1.87507		68.8	22	0	0	78		68.8	20.6667	0	0	79.3333		68.8	30	0	0	70
	68.9	1.62405	1.64958	1.83563		68.9	23.3333	0	0	76.6667		68.9	26.6667	0	0	73.3333		68.9	33.3333	0	0	66.6667
	69	1.63177	1.62047	1.87538		69	28	0	0	72		69	18.6667	2.66667	0	78.6667		69	23.3333	0	0	76.6667
	69.1	1.59771	1.65088	1.95172		69.1	24.6667	0	0	75.3333		69.1	24.6667	2.66667	0	72.6667		69.1	20	0	0	80
	69.2	1.64294	1.66631	1.9887		69.2	16	0	0	84		69.2	12.6667	2.66667	0	84.6667		69.2	16.6667	0	0	83.3333
	69.3	1.66092	1.65297	1.95636		69.3	22.6667	0	0	77.3333		69.3	20	2.66667	0	77.3333		69.3	22.6667	0	0	77.3333
	69.4	1.70882	1.58943	1.96246		69.4	16	1.33333	0	82.6667		69.4	18.6667	2.66667	0	78.6667		69.4	24	0	0	76
	69.5	1.69615	1.6164	2.02327		69.5	18.6667	0	0	81.3333		69.5	17.3333	4	0	78.6667		69.5	22.6667	1.33333	0	76
	69.6	1.63075	1.60275	1.95112		69.6	19.3333	0	0	80.6667		69.6	23.3333	5.33333	0	71.3333		69.6	16.6667	1.33333	0	82
	69.7	1.58221	1.58413	2.08002		69.7	25.3333	0	0	74.6667		69.7	20.6667	2.66667	0	76.6667		69.7	14	1.33333	0	84.6667
	69.8	1.60553	1.55956	2.01256		69.8	25.3333	0	0	74.6667		69.8	16	1.33333	0	82.6667		69.8	14.6667	1.33333	0	84
	69.9	1.59859	1.58049	1.9555		69.9	15.3333	0	0	84.6667		69.9	14	1.33333	0	84.6667		69.9	23.3333	2.66667	0	74
	70	1.63997	1.64387	1.97639		70	22	1.33333	0	76.6667		70	19.3333	0	0	80.6667		70	26	4	0	70
	70.1	1.65485	1.69542	2.00306		70.1	16	0	0	84		70.1	16	2.66667	0	81.3333		70.1	19.3333	1.33333	0	79.3333
	70.2	1.64033	1.66609	2.02262		70.2	29.3333	0	0	70.6667		70.2	19.3333	1.33333	0	79.3333		70.2	18	1.33333	0	80.6667
	70.3	1.63017	1.68834	1.94054		70.3	26.6667	0	0	73.3333		70.3	20.6667	0	0	79.3333		70.3	27.3333	1.33333	0	71.3333
	70.4	1.61366	1.66831	1.87278		70.4	26	0	0	74		70.4	24.6667	1.33333	0	74		70.4	28	1.33333	0	70.6667
	70.5	1.61919	1.73123	1.91196		70.5	30	0	0	70		70.5	22.6667	1.33333	0	76		70.5	26.6667	1.33333	0	72
	70.6	1.60653	1.6651	1.92277		70.6	23.3333	0	0	76.6667		70.6	16	1.33333	0	82.6667		70.6	26	1.33333	0	72.6667
	70.7	1.60134	1.72417	1.93252		70.7	18.6667	0	0	81.3333		70.7	17.3333	0	0	82.6667		70.7	22.6667	1.33333	0	76
	70.8	1.6481	1.78495	1.90274		70.8	25.3333	0	0	74.6667		70.8	34.6667	0	0	65.3333		70.8	16.6667	1.33333	0	82
	70.9	1.62366	1.73807	1.8931		70.9	18.6667	0	0	81.3333		70.9	26.6667	0	0	73.3333		70.9	24	1.33333	0	74.6667
	71	1.67811	1.70801	1.89019		71	16	0	0	84		71	25.3333	0	0	74.6667		71	23.3333	1.33333	0	75.3333
	71.1	1.65776	1.7978	1.83635		71.1	18.6667	0	0	81.3333		71.1	28	0	0	72		71.1	25.3333	2.66667	0	72
	71.2	1.69982	1.80997	1.80933		71.2	22	0	0	78		71.2	26.6667	0	0	73.3333		71.2	22.6667	1.33333	0	76
	71.3	1.66451	1.79766	1.81497		71.3	20	1.33333	0	78.6667		71.3	20.6667	0	0	79.3333		71.3	22	2.66667	0	75.3333
	71.4	1.72175	1.76646	1.75526		71.4	20	1.33333	0	78.6667		71.4	18	1.33333	0	80.6667		71.4	30.6667	0	0	69.3333
	71.5	1.73876	1.8325	1.74855		71.5	20.6667	1.33333	0	78		71.5	35.3333	0	0	64.6667		71.5	17.3333	1.33333	0	81.3333
	71.6	1.71874	1.79993	1.78195		71.6	30.6667	1.33333	0	68		71.6	31.3333	0	0	68.6667		71.6	26.6667	1.33333	0	72
	71.7	1.77372	1.8404	1.78294		71.7	10	0	0	90		71.7	25.3333	0	0	74.6667		71.7	29.3333	1.33333	0	69.3333
	71.8	1.84293	1.83955	1.79046		71.8	22.6667	0	0	77.3333		71.8	24.6667	0	0	75.3333		71.8	24	0	0	76
	71.9	1.75834	1.85567	1.7767		71.9	24.6667	0	0	75.3333		71.9	24.6667	0	0	75.3333		71.9	16	1.33333	0	82.6667
	72	1.78514	1.8277	1.8161		72	24.6667	0	0	75.3333		72	24.6667	0	0	75.3333		72	22	0	0	78
	72.1	1.7694	1.79953	1.82915		72.1	13.3333	0	0	86.6667		72.1	16.6667	2.66667	0	80.6667		72.1	16	1.33333	0	82.6667
	72.2	1.76043	1.89262	1.86933		72.2	26.6667	0	0	73.3333		72.2	27.3333	1.33333	0	71.3333		72.2	23.3333	1.33333	0	75.3333
	72.3	1.75519	1.82291	1.88986		72.3	28	0	0	72		72.3	23.3333	2	0	74.6667		72.3	20	0	0	80
	72.4	1.76161	1.77084	1.91324		72.4	14	0	0	86		72.4	18	2.66667	0	79.3333		72.4	22	0	0	78
	72.5	1.74195	1.86099	1.85273		72.5	16.6667	0	0	83.3333		72.5	22.6667	1.33333	0	76		72.5	15.3333	0	0	84.6667
	72.6	1.76276	1.85101	1.83146		72.6	22.6667	0	0	77.3333		72.6	21.3333	0	0	78.6667		72.6	17.3333	0	0	82.6667
	72.7	1.74064	1.75937	1.86675		72.7	18.6667	1.33333	0	80		72.7	24.6667	0	0	75.3333		72.7	16.6667	1.33333	0	82
	72.8	1.76396	1.74994	1.86685		72.8	6.66667	1.33333	0	92		72.8	25.3333	0	0	74.6667		72.8	20.6667	1.33333	0	78
	72.9	1.79473	1.73123	1.88541		72.9	20	0	0	80		72.9	19.3333	0	0	80.6667		72.9	18	0	0	82
	73	1.75215	1.76267	1.87959		73	22	1.33333	0	76.6667		73	18.6667	0	0	81.3333		73	15.3333	1.33333	0	83.3333
	73.1	1.75513	1.70995	1.835		73.1	24	2.66667	0	73.3333		73.1	12.6667	0	0	87.3333		73.1	18.6667	0	0	81.3333
	73.2	1.72764	1.73958	1.85348		73.2	18	2.66667	0	79.3333		73.2	16	0	0	84		73.2	14	0	0	86
	73.3	1.72084	1.74748	1.83042		73.3	20.6667	0	0	79.3333		73.3	23.3333	4	0	72.6667		73.3	16	4	0	80
	73.4	1.74741	1.71983	1.8676		73.4	15.3333	2.66667	0	82		73.4	26	1.33333	0	72.6667		73.4	16.6667	2.66667	0	80.6667
	73.5	1.71327	1.65334	1.86225		73.5	24	0	0	76		73.5	26	0	0	74		73.5	18	2.66667	0	79.3333
	73.6	1.66789	1.66169	1.88593		73.6	22	1.33333	0	76.6667		73.6	24.6667	0	0	75.3333		73.6	13.3333	2.66667	0	84
	73.7	1.72699	1.66039	1.86478		73.7	16.6667	2.66667	0	80.6667		73.7	25.3333	4	0	70.6667		73.7	13.3333	1.33333	0	85.3333
	73.8	1.69496	1.65832	1.88321		73.8	18	1.33333	0	80.6667		73.8	14.6667	0	0	85.3333		73.8	17.3333	2.66667	0	80
	73.9	1.70212	1.68531	1.88755		73.9	16	4	0	80		73.9	26.6667	0	0	73.3333		73.9	15.3333	4	0	80.6667
	74	1.70053	1.66994	1.85725		74	16.6667	5.33333	0	78		74	19.3333	0	0	80.6667		74	5.33333	2.66667	0	92
	74.1	1.65622	1.67277	1.9285		74.1	21.3333	5.33333	0	73.3333		74.1	19.3333	1.33333	0	79.3333		74.1	11.3333	1.33333	0	87.3333
	74.2	1.67577	1.64561	1.90206		74.2	16.6667	3.33333	0	80		74.2	23.3333	2.66667	0	74		74.2	10.6667	2.66667	0	86.6667
	74.3	1.68675	1.65965	1.88412		74.3	12	4	0	84		74.3	22.6667	1.33333	0	76		74.3	12	4	0	84
	74.4	1.71983	1.65798	1.89038		74.4	24.6667	1.33333	0	74		74.4	24.6667	2.66667	0	72.6667		74.4	6.66667	2.66667	0	90.6667
	74.5	1.70391	1.70703	1.8847		74.5	18	4	0	78		74.5	26	0	0	74		74.5	14.6667	2.66667	0	82.6667
	74.6	1.67281	1.6739	1.85724		74.6	20	2.66667	0	77.3333		74.6	32.6667	0	0	67.3333		74.6	20	2.66667	0	77.3333
	74.7	1.67991	1.68482	1.87862		74.7	20	5.33333	0	74.6667		74.7	23.3333	1.33333	0	75.3333		74.7	18	2.66667	0	79.3333
	74.8	1.67292	1.63894	1.90488		74.8	20.6667	0	0	79.3333		74.8	22.6667	0	0	77.3333		74.8	14	2.66667	0	83.3333
	74.9	1.66464	1.62796	1.89821		74.9	20.6667	4	0	75.3333		74.9	24	0	0	76		74.9	16	1.33333	0	82.6667
	75	1.68128	1.7314	1.88409		75	20	0	0	80		75	28	0	0	72		75	21.3333	1.33333	0	77.3333
	75.1	1.65354	1.75069	1.90903		75.1	26.6667	2.66667	0	70.6667		75.1	17.3333	0	0	82.6667		75.1	13.3333	0	0	86.6667
	75.2	1.65814	1.755	1.92867		75.2	20	0	0	80		75.2	16.6667	2.66667	0	80.6667		75.2	16	2.66667	0	81.3333
	75.3	1.66343	1.77584	1.934		75.3	26.6667	0	0	73.3333		75.3	24	1.33333	0	74.6667		75.3	16	1.33333	0	82.6667
	75.4	1.68578	1.74259	1.91872		75.4	18.6667	2.66667	0	78.6667		75.4	21.3333	1.33333	0	77.3333		75.4	17.3333	4	0	78.6667
	75.5	1.70037	1.74378	1.89679		75.5	25.3333	0	0	74.6667		75.5	20.6667	2.66667	0	76.6667		75.5	18	2.66667	0	79.3333
	75.6	1.66862	1.7701	1.97165		75.6	20.6667	2.66667	0	76.6667		75.6	20	2.66667	0	77.3333		75.6	16.6667	4	0	79.3333
	75.7	1.66321	1.71061	2.02083		75.7	22	1.33333	0	76.6667		75.7	22.6667	1.33333	0	76		75.7	21.3333	1.33333	0	77.3333
	75.8	1.6772	1.80078	1.99715		75.8	20	0	0	80		75.8	20	0	0	80		75.8	24.6667	1.33333	0	74
	75.9	1.64533	1.82272	1.98842		75.9	26	0	0	74		75.9	20.6667	0	0	79.3333		75.9	16.6667	1.33333	0	82
	76	1.63421	1.8252	2.01671		76	14.6667	1.33333	0	84		76	27.3333	0	0	72.6667		76	18	1.33333	0	80.6667
	76.1	1.66772	1.83321	1.95473		76.1	19.3333	0	0	80.6667		76.1	25.3333	0	0	74.6667		76.1	20.6667	0	0	79.3333
	76.2	1.67964	1.85989	1.95257		76.2	23.3333	0	0	76.6667		76.2	24	0	0	76		76.2	28	0	0	72
	76.3	1.66156	1.78381	1.97747		76.3	12	1.33333	0	86.6667		76.3	24.6667	0	0	75.3333		76.3	18	1.33333	0	80.6667
	76.4	1.62606	1.80684	2.00189		76.4	14.6667	1.33333	0	84		76.4	22	0	0	78		76.4	20	0	0	80
	76.5	1.63772	1.84996	2.00569		76.5	24.6667	0	0	75.3333		76.5	20	0	0	80		76.5	23.3333	0	0	76.6667
	76.6	1.62772	1.83609	2.01767		76.6	19.3333	1.33333	0	79.3333		76.6	23.3333	0	0	76.6667		76.6	19.3333	0	0	80.6667
	76.7	1.65375	1.75204	2.01827		76.7	14.6667	1.33333	0	84		76.7	26.6667	2.66667	0	70.6667		76.7	13.3333	1.33333	0	85.3333
	76.8	1.65828	1.79554	2.00032		76.8	12	1.33333	0	86.6667		76.8	24.6667	1.33333	0	74		76.8	16.6667	0	0	83.3333
	76.9	1.66287	1.82682	1.99805		76.9	19.3333	1.33333	0	79.3333		76.9	21.3333	2.66667	0	76		76.9	15.3333	0	0	84.6667
	77	1.71761	1.82665	1.92398		77	24.6667	1.33333	0	74		77	21.3333	1.33333	0	77.3333		77	16.6667	1.33333	0	82
	77.1	1.67005	1.82606	2.02527		77.1	13.3333	1.33333	0	85.3333		77.1	24	1.33333	0	74.6667		77.1	15.3333	0	0	84.6667
	77.2	1.70774	1.76005	1.98285		77.2	26.6667	1.33333	0	72		77.2	23.3333	1.33333	0	75.3333		77.2	17.3333	0	0	82.6667
	77.3	1.70486	1.72644	2.01877		77.3	19.3333	0	0	80.6667		77.3	28.6667	1.33333	0	70		77.3	21.3333	0	0	78.6667
	77.4	1.69119	1.75377	1.91313		77.4	20	0	0	80		77.4	18.6667	0.666667	0	80.6667		77.4	16	0	0	84
	77.5	1.68802	1.71993	1.9302		77.5	18	0	0	82		77.5	18.6667	1.33333	0	80		77.5	21.3333	1.33333	0	77.3333
	77.6	1.69989	1.77968	1.97844		77.6	17.3333	1.33333	0	81.3333		77.6	22	0	0	78		77.6	14	0	0	86
	77.7	1.72676	1.87343	1.9715		77.7	12	1.33333	0	86.6667		77.7	27.3333	1.33333	0	71.3333		77.7	21.3333	4	0	74.6667
	77.8	1.69452	1.89989	2.00576		77.8	15.3333	2.66667	0	82		77.8	24.6667	2.66667	0	72.6667		77.8	16.6667	0	0	83.3333
	77.9	1.68745	1.88309	1.99421		77.9	17.3333	5.33333	0	77.3333		77.9	19.3333	0	0	80.6667		77.9	19.3333	1.33333	0	79.3333
	78	1.65787	1.9523	2.07337		78	15.3333	4	0	80.6667		78	24	2.66667	0	73.3333		78	18.6667	1.33333	0	80
	78.1	1.67304	1.93056	2.03545		78.1	14.6667	2.66667	0	82.6667		78.1	15.3333	1.33333	0	83.3333		78.1	18	0	0	82
	78.2	1.66362	1.93236	1.94813		78.2	11.3333	1.33333	0	87.3333		78.2	20.6667	4	0	75.3333		78.2	18.6667	1.33333	0	80
	78.3	1.69306	1.92134	1.95428		78.3	16.6667	3.33333	0	80		78.3	18.6667	7.33333	0	74		78.3	14	0	0	86
	78.4	1.655	1.83932	1.9837		78.4	16	1.33333	0	82.6667		78.4	16	2.66667	0	81.3333		78.4	20.6667	0	0	79.3333
	78.5	1.7138	1.8395	1.92588		78.5	10	0	0	90		78.5	11.3333	1.33333	0	87.3333		78.5	17.3333	1.33333	0	81.3333
	78.6	1.69679	1.88323	1.91813		78.6	12.6667	1.33333	0	86		78.6	27.3333	0	0	72.6667		78.6	19.3333	0	0	80.6667
	78.7	1.72767	1.91561	1.90391		78.7	14	0	0	86		78.7	16	0	0	84		78.7	16.6667	0	0	83.3333
	78.8	1.71987	1.89726	1.93462		78.8	14.6667	1.33333	0	84		78.8	21.3333	2.66667	0	76		78.8	20	1.33333	0	78.6667
	78.9	1.70778	1.9957	1.91827		78.9	17.3333	0	0	82.6667		78.9	25.3333	0	0	74.6667		78.9	19.3333	1.33333	0	79.3333
	79	1.76357	2.00976	1.9514		79	12	0	0	88		79	19.3333	0	0	80.6667		79	22	1.33333	0	76.6667
	79.1	1.74353	1.9769	1.95545		79.1	13.3333	0	0	86.6667		79.1	17.3333	4	0	78.6667		79.1	22	0	0	78
	79.2	1.73047	1.97747	1.94643		79.2	14	0	0	86		79.2	24	1.33333	0	74.6667		79.2	20	1.33333	0	78.6667
	79.3	1.68772	1.98306	2.02645		79.3	23.3333	0	0	76.6667		79.3	13.3333	2.66667	0	84		79.3	16	2.66667	0	81.3333
	79.4	1.67765	1.97945	1.9781		79.4	14	0	0	86		79.4	22	1.33333	0	76.6667		79.4	12	1.33333	0	86.6667
	79.5	1.70342	1.98429	1.93165		79.5	9.33333	0	0	90.6667		79.5	14	2.66667	0	83.3333		79.5	20.6667	1.33333	0	78
	79.6	1.70954	1.94331	1.92553		79.6	15.3333	1.33333	0	83.3333		79.6	23.3333	1.33333	0	75.3333		79.6	19.3333	1.33333	0	79.3333
	79.7	1.66282	1.94714	1.98881		79.7	16.6667	0	0	83.3333		79.7	25.3333	2.66667	0	72		79.7	26	1.33333	0	72.6667
	79.8	1.68506	1.9682	1.95554		79.8	18.6667	0	0	81.3333		79.8	26.6667	0	0	73.3333		79.8	21.3333	0	0	78.6667
	79.9	1.6997	2.10049	1.98731		79.9	22.6667	0	0	77.3333		79.9	22.6667	0	0	77.3333		79.9	18.6667	0	0	81.3333
	80	1.69668	2.07165	1.99376		80	19.3333	1.33333	0	79.3333		80	22	0	0	78		80	15.3333	0	0	84.6667
	80.1	1.68357	2.0422	2.08061		80.1	18	1.33333	0	80.6667		80.1	13.3333	0	0	86.6667		80.1	22	1.33333	0	76.6667
	80.2	1.75469	1.99312	2.08302		80.2	26.6667	0	0	73.3333		80.2	14	0	0	86		80.2	18.6667	1.33333	0	80
	80.3	1.72515	2.08314	2.09829		80.3	15.3333	0	0	84.6667		80.3	10.6667	0	0	89.3333		80.3	18	0	0	82
	80.4	1.70945	1.97948	2.0475		80.4	19.3333	1.33333	0	79.3333		80.4	26	1.33333	0	72.6667		80.4	11.3333	0	0	88.6667
	80.5	1.77032	1.97364	1.95753		80.5	29.3333	0	0	70.6667		80.5	18	1.33333	0	80.6667		80.5	16	1.33333	0	82.6667
	80.6	1.7666	1.9735	1.97559		80.6	21.3333	0	0	78.6667		80.6	21.3333	0	0	78.6667		80.6	16.6667	1.33333	0	82
	80.7	1.79518	1.97644	2.02989		80.7	20.6667	1.33333	0	78		80.7	17.3333	1.33333	0	81.3333		80.7	15.3333	0	0	84.6667
	80.8	1.80458	1.94451	2.03253		80.8	17.3333	0	0	82.6667		80.8	19.3333	1.33333	0	79.3333		80.8	17.3333	0	0	82.6667
	80.9	1.7698	1.95314	2.00981		80.9	31.3333	0	0	68.6667		80.9	18.6667	0	0	81.3333		80.9	18.6667	0	0	81.3333
	81	1.77265	1.96931	2.02184		81	24.6667	0	0	75.3333		81	15.3333	1.33333	0	83.3333		81	18	0	0	82
	81.1	1.75815	1.99552	2.05797		81.1	20	0	0	80		81.1	19.3333	2.66667	0	78		81.1	20	0	0	80
	81.2	1.79452	1.93006	2.00537		81.2	26	0	0	74		81.2	12	0	0	88		81.2	19.3333	0	0	80.6667
	81.3	1.76877	1.941	1.95405		81.3	26	1.33333	0	72.6667		81.3	18.6667	1.33333	0	80		81.3	23.3333	1.33333	0	75.3333
	81.4	1.78467	1.89065	1.95771		81.4	22	1.33333	0	76.6667		81.4	21.3333	2.66667	0	76		81.4	20.6667	0	0	79.3333
	81.5	1.78009	1.89429	2.03651		81.5	26	0	0	74		81.5	16	1.33333	0	82.6667		81.5	16.6667	0	0	83.3333
	81.6	1.81205	1.89316	2.02583		81.6	28.6667	2	0	69.3333		81.6	16	0	0	84		81.6	20.6667	1.33333	0	78
	81.7	1.75796	1.96079	2.04296		81.7	24	0	0	76		81.7	19.3333	1.33333	0	79.3333		81.7	19.3333	1.33333	0	79.3333
	81.8	1.79777	1.91334	2.10967		81.8	20.6667	1.33333	0	78		81.8	10.6667	0	0	89.3333		81.8	13.3333	0	0	86.6667
	81.9	1.76477	1.83557	2.09349		81.9	26	1.33333	0	72.6667		81.9	13.3333	0	0	86.6667		81.9	17.3333	0	0	82.6667
	82	1.71714	1.83794	2.02734		82	26	0	0	74		82	22	0	0	78		82	18.6667	0	0	81.3333
	82.1	1.78358	1.76964	2.07292		82.1	30	1.33333	0	68.6667		82.1	20.6667	1.33333	0	78		82.1	20	0	0	80
	82.2	1.79113	1.80211	2.00088		82.2	24.6667	1.33333	0	74		82.2	14.6667	0	0	85.3333		82.2	14	1.33333	0	84.6667
	82.3	1.8082	1.71831	1.98164		82.3	22.6667	1.33333	0	76		82.3	25.3333	1.33333	0	73.3333		82.3	20.6667	0	0	79.3333
	82.4	1.79271	1.73824	1.97788		82.4	24.6667	0	0	75.3333		82.4	20	1.33333	0	78.6667		82.4	10	0	0	90
	82.5	1.78758	1.7402	1.9578		82.5	20	2.66667	0	77.3333		82.5	20	0	0	80		82.5	16.6667	0	0	83.3333
	82.6	1.77213	1.71485	1.97979		82.6	24.6667	1.33333	0	74		82.6	24	0	0	76		82.6	16	0	0	84
	82.7	1.83884	1.68806	1.99264		82.7	27.3333	0	0	72.6667		82.7	25.3333	0	0	74.6667		82.7	16.6667	1.33333	0	82
	82.8	1.82996	1.71414	2.00552		82.8	20.6667	0	0	79.3333		82.8	22	1.33333	0	76.6667		82.8	15.3333	0	0	84.6667
	82.9	1.78596	1.7118	1.988		82.9	25.3333	0	0	74.6667		82.9	23.3333	1.33333	0	75.3333		82.9	19.3333	1.33333	0	79.3333
	83	1.80699	1.76312	1.99671		83	21.3333	1.33333	0	77.3333		83	26.6667	0	0	73.3333		83	17.3333	1.33333	0	81.3333
	83.1	1.82921	1.74871	2.0109		83.1	19.3333	1.33333	0	79.3333		83.1	20	1.33333	0	78.6667		83.1	22.6667	1.33333	0	76
	83.2	1.78123	1.74706	2.00846		83.2	22.6667	0	0	77.3333		83.2	27.3333	0	0	72.6667		83.2	14	1.33333	0	84.6667
	83.3	1.80127	1.77249	1.95531		83.3	28.6667	0	0	71.3333		83.3	22.6667	0	0	77.3333		83.3	11.3333	0	0	88.6667
	83.4	1.82903	1.75917	1.94551		83.4	19.3333	0	0	80.6667		83.4	20	0	0	80		83.4	18	0	0	82
	83.5	1.84692	1.77383	1.95056		83.5	22	1.33333	0	76.6667		83.5	23.3333	0	0	76.6667		83.5	16.6667	0	0	83.3333
	83.6	1.83228	1.76915	1.88826		83.6	20	0	0	80		83.6	20	0	0	80		83.6	18.6667	0	0	81.3333
	83.7	1.80538	1.77066	1.87245		83.7	20	0	0	80		83.7	25.3333	0	0	74.6667		83.7	13.3333	0	0	86.6667
	83.8	1.86803	1.74709	1.8747		83.8	26	0	0	74		83.8	21.3333	0	0	78.6667		83.8	20.6667	0	0	79.3333
	83.9	1.83977	1.74372	1.88558		83.9	24.6667	1.33333	0	74		83.9	10.6667	0	0	89.3333		83.9	17.3333	0	0	82.6667
	84	1.82122	1.71257	1.94993		84	29.3333	0	0	70.6667		84	17.3333	0	0	82.6667		84	20.6667	0	0	79.3333
	84.1	1.86534	1.70756	1.98948		84.1	27.3333	0	0	72.6667		84.1	18.6667	0	0	81.3333		84.1	16	0	0	84
	84.2	1.83592	1.66433	2.01522		84.2	22	1.33333	0	76.6667		84.2	20	1.33333	0	78.6667		84.2	14	0	0	86
	84.3	1.81543	1.66718	1.89165		84.3	16	2.66667	0	81.3333		84.3	14.6667	0	0	85.3333		84.3	14	0	0	86
	84.4	1.80285	1.70302	1.80916		84.4	28.6667	1.33333	0	70		84.4	26.6667	1.33333	0	72		84.4	14	0	0	86
	84.5	1.80828	1.65103	1.82685		84.5	23.3333	1.33333	0	75.3333		84.5	18	0	0	82		84.5	24.6667	0	0	75.3333
	84.6	1.83151	1.66069	1.84572		84.6	16.6667	2.66667	0	80.6667		84.6	24.6667	0	0	75.3333		84.6	21.3333	0	0	78.6667
	84.7	1.84702	1.66588	1.8767		84.7	21.3333	1.33333	0	77.3333		84.7	22.6667	0	0	77.3333		84.7	18	1.33333	0	80.6667
	84.8	1.84392	1.62205	1.85903		84.8	22	1.33333	0	76.6667		84.8	22	1.33333	0	76.6667		84.8	19.3333	1.33333	0	79.3333
	84.9	1.85634	1.6367	1.84517		84.9	20	0	0	80		84.9	14	1.33333	0	84.6667		84.9	12	0	0	88
	85	1.84627	1.72623	1.86397		85	24.6667	1.33333	0	74		85	20.6667	0	0	79.3333		85	16.6667	1.33333	0	82
	85.1	1.79941	1.65519	1.85693		85.1	20.6667	1.33333	0	78		85.1	19.3333	0	0	80.6667		85.1	21.3333	1.33333	0	77.3333
	85.2	1.80322	1.68708	1.83357		85.2	20	0	0	80		85.2	20	1.33333	0	78.6667		85.2	22	0	0	78
	85.3	1.74059	1.60926	1.89275		85.3	14.6667	0	0	85.3333		85.3	20	5.33333	0	74.6667		85.3	14	0	0	86
	85.4	1.77204	1.59126	1.88922		85.4	16.6667	0	0	83.3333		85.4	20	4	0	76		85.4	18	0	0	82
	85.5	1.7905	1.63784	1.87588		85.5	21.3333	0	0	78.6667		85.5	17.3333	6.66667	0	76		85.5	15.3333	0	0	84.6667
	85.6	1.77856	1.72115	1.92788		85.6	20.6667	0	0	79.3333		85.6	16	4	0	80		85.6	19.3333	2.66667	0	78
	85.7	1.78638	1.69036	1.9146		85.7	18.6667	0	0	81.3333		85.7	16.6667	2.66667	0	80.6667		85.7	21.3333	1.33333	0	77.3333
	85.8	1.77893	1.70837	1.88145		85.8	20.6667	1.33333	0	78		85.8	23.3333	4	0	72.6667		85.8	14	1.33333	0	84.6667
	85.9	1.74402	1.71516	1.83102		85.9	18	1.33333	0	80.6667		85.9	19.3333	4	0	76.6667		85.9	22.6667	0	0	77.3333
	86	1.7679	1.72724	1.80366		86	15.3333	1.33333	0	83.3333		86	24	4	0	72		86	14	1.33333	0	84.6667
	86.1	1.73049	1.70314	1.77137		86.1	22	0	0	78		86.1	23.3333	1.33333	0	75.3333		86.1	13.3333	2.66667	0	84
	86.2	1.69172	1.73288	1.81625		86.2	16	1.33333	0	82.6667		86.2	14.6667	7.33333	0	78		86.2	18	1.33333	0	80.6667
	86.3	1.73623	1.72683	1.8331		86.3	21.3333	0	0	78.6667		86.3	22.6667	3.33333	0	74		86.3	18	1.33333	0	80.6667
	86.4	1.73959	1.68818	1.85099		86.4	22	2.66667	0	75.3333		86.4	20.6667	5.33333	0	74		86.4	16	1.33333	0	82.6667
	86.5	1.7361	1.67823	1.8512		86.5	22	0	0	78		86.5	19.3333	7.33333	0	73.3333		86.5	22.6667	1.33333	0	76
	86.6	1.74124	1.75174	1.80823		86.6	16.6667	1.33333	0	82		86.6	18.6667	4.66667	0	76.6667		86.6	17.3333	0.666667	0	82
	86.7	1.74642	1.76304	1.79367		86.7	21.3333	2.66667	0	76		86.7	20	1.33333	0	78.6667		86.7	18	2.66667	0	79.3333
	86.8	1.7251	1.75336	1.85292		86.8	23.3333	0	0	76.6667		86.8	21.3333	3.33333	0	75.3333		86.8	13.3333	1.33333	0	85.3333
	86.9	1.74832	1.76332	1.9055		86.9	23.3333	1.33333	0	75.3333		86.9	19.3333	2.66667	0	78		86.9	13.3333	0	0	86.6667
	87	1.77534	1.7562	1.88238		87	26	1.33333	0	72.6667		87	15.3333	6.66667	0	78		87	12.6667	1.33333	0	86
	87.1	1.76737	1.74537	1.85792		87.1	21.3333	4	0	74.6667		87.1	18	4	0	78		87.1	16	0	0	84
	87.2	1.77032	1.75621	1.92538		87.2	16	0	0	84		87.2	19.3333	0	0	80.6667		87.2	18.6667	0	0	81.3333
	87.3	1.74421	1.77577	1.95762		87.3	19.3333	2.66667	0	78		87.3	17.3333	1.33333	0	81.3333		87.3	16	1.33333	0	82.6667
	87.4	1.74108	1.78707	1.96624		87.4	19.3333	1.33333	0	79.3333		87.4	15.3333	5.33333	0	79.3333		87.4	18	0	0	82
	87.5	1.75635	1.81329	1.957		87.5	23.3333	0	0	76.6667		87.5	18	2.66667	0	79.3333		87.5	18.6667	2.66667	0	78.6667
	87.6	1.75912	1.76691	1.90321		87.6	25.3333	1.33333	0	73.3333		87.6	22	2.66667	0	75.3333		87.6	14.6667	2.66667	0	82.6667
	87.7	1.73748	1.76442	1.93399		87.7	24	1.33333	0	74.6667		87.7	18.6667	1.33333	0	80		87.7	16.6667	1.33333	0	82
	87.8	1.75233	1.78118	1.91253		87.8	18.6667	0	0	81.3333		87.8	18	4	0	78		87.8	12	0	0	88
	87.9	1.74046	1.8319	1.96602		87.9	30.6667	0	0	69.3333		87.9	17.3333	2.66667	0	80		87.9	17.3333	1.33333	0	81.3333
	88	1.77194	1.78486	1.97514		88	20.6667	1.33333	0	78		88	13.3333	2.66667	0	84		88	27.3333	0	0	72.6667
	88.1	1.78635	1.77905	1.93079		88.1	18.6667	0	0	81.3333		88.1	18.6667	1.33333	0	80		88.1	21.3333	0	0	78.6667
	88.2	1.77611	1.76792	1.90541		88.2	23.3333	0	0	76.6667		88.2	12	1.33333	0	86.6667		88.2	10.6667	1.33333	0	88
	88.3	1.73064	1.83613	1.88572		88.3	25.3333	0	0	74.6667		88.3	20	2.66667	0	77.3333		88.3	18	0	0	82
	88.4	1.75524	1.81566	1.89996		88.4	22	0	0	78		88.4	13.3333	5.33333	0	81.3333		88.4	17.3333	0	0	82.6667
	88.5	1.76262	1.825	1.90999		88.5	24.6667	1.33333	0	74		88.5	20.6667	1.33333	0	78		88.5	16	0	0	84
	88.6	1.76617	1.80885	1.89435		88.6	20.6667	2	0	77.3333		88.6	18.6667	0	0	81.3333		88.6	9.33333	2.66667	0	88
	88.7	1.76465	1.82235	1.9491		88.7	24.6667	3.33333	0	72		88.7	13.3333	1.33333	0	85.3333		88.7	14	1.33333	0	84.6667
	88.8	1.77011	1.82031	1.9046		88.8	28.6667	1.33333	0	70		88.8	22	2.66667	0	75.3333		88.8	6.66667	0	0	93.3333
	88.9	1.75051	1.83472	1.95204		88.9	19.3333	2	0	78.6667		88.9	14	2.66667	0	83.3333		88.9	15.3333	1.33333	0	83.3333
	89	1.77678	1.84978	1.944		89	22.6667	0	0	77.3333		89	17.3333	2.66667	0	80		89	21.3333	1.33333	0	77.3333
	89.1	1.75176	1.92162	1.96593		89.1	21.3333	1.33333	0	77.3333		89.1	19.3333	1.33333	0	79.3333		89.1	12	1.33333	0	86.6667
	89.2	1.80882	1.93404	1.94271		89.2	17.3333	0	0	82.6667		89.2	19.3333	5.33333	0	75.3333		89.2	16	0	0	84
	89.3	1.77656	1.87045	1.94946		89.3	11.3333	1.33333	0	87.3333		89.3	19.3333	1.33333	0	79.3333		89.3	19.3333	0	0	80.6667
	89.4	1.78529	1.93098	1.92068		89.4	22.6667	0	0	77.3333		89.4	17.3333	1.33333	0	81.3333		89.4	25.3333	0	0	74.6667
	89.5	1.75148	1.87845	1.97728		89.5	30	0	0	70		89.5	12	2.66667	0	85.3333		89.5	21.3333	0	0	78.6667
	89.6	1.77152	1.87149	1.96167		89.6	18.6667	0	0	81.3333		89.6	18.6667	4	0	77.3333		89.6	19.3333	0	0	80.6667
	89.7	1.78215	1.85606	1.97331		89.7	23.3333	0	0	76.6667		89.7	18.6667	2.66667	0	78.6667		89.7	24.6667	1.33333	0	74
	89.8	1.75215	1.87624	1.96188		89.8	24.6667	1.33333	0	74		89.8	21.3333	1.33333	0	77.3333		89.8	26	1.33333	0	72.6667
	89.9	1.74206	1.90332	1.95708		89.9	16	0	0	84		89.9	21.3333	2.66667	0	76		89.9	20.6667	2.66667	0	76.6667
	90	1.73853	1.93571	1.99354		90	23.3333	0	0	76.6667		90	29.3333	1.33333	0	69.3333		90	16	0	0	84
	90.1	1.74065	1.89563	2.01291		90.1	21.3333	1.33333	0	77.3333		90.1	17.3333	1.33333	0	81.3333		90.1	16	0	0	84
	90.2	1.79029	1.82376	2.04243		90.2	24.6667	4	0	71.3333		90.2	18.6667	1.33333	0	80		90.2	28	2.66667	0	69.3333
	90.3	1.81686	1.84485	2.04071		90.3	18	1.33333	0	80.6667		90.3	26	4	0	70		90.3	19.3333	0	0	80.6667
	90.4	1.8524	1.82858	2.0399		90.4	19.3333	0	0	80.6667		90.4	24	2.66667	0	73.3333		90.4	8.66667	2.66667	0	88.6667
	90.5	1.84515	1.83793	2.03086		90.5	16.6667	1.33333	0	82		90.5	21.3333	2.66667	0	76		90.5	10.6667	1.33333	0	88
	90.6	1.82754	1.83076	2.00289		90.6	18	2.66667	0	79.3333		90.6	20.6667	1.33333	0	78		90.6	12.6667	1.33333	0	86
	90.7	1.81145	1.7861	2.01639		90.7	16.6667	2.66667	0	80.6667		90.7	23.3333	1.33333	0	75.3333		90.7	14.6667	1.33333	0	84
	90.8	1.82285	1.77769	1.9526		90.8	14.6667	1.33333	0	84		90.8	24.6667	1.33333	0	74		90.8	15.3333	1.33333	0	83.3333
	90.9	1.84133	1.78047	1.92619		90.9	9.33333	0	0	90.6667		90.9	24.6667	1.33333	0	74		90.9	14.6667	0	0	85.3333
	91	1.90269	1.75219	1.88308		91	8.66667	1.33333	0	90		91	24	1.33333	0	74.6667		91	15.3333	0	0	84.6667
	91.1	1.86334	1.76787	1.87322		91.1	16	1.33333	0	82.6667		91.1	26	1.33333	0	72.6667		91.1	12.6667	0	0	87.3333
	91.2	1.82559	1.77573	1.88865		91.2	13.3333	1.33333	0	85.3333		91.2	26	1.33333	0	72.6667		91.2	14	1.33333	0	84.6667
	91.3	1.82149	1.827	1.95847		91.3	17.3333	1.33333	0	81.3333		91.3	16	1.33333	0	82.6667		91.3	8.66667	2.66667	0	88.6667
	91.4	1.79181	1.81844	1.91311		91.4	12.6667	2.66667	0	84.6667		91.4	28.6667	1.33333	0	70		91.4	17.3333	2.66667	0	80
	91.5	1.82104	1.86455	1.9095		91.5	17.3333	2.66667	0	80		91.5	31.3333	1.33333	0	67.3333		91.5	20	1.33333	0	78.6667
	91.6	1.83701	1.80614	1.89934		91.6	13.3333	2.66667	0	84		91.6	25.3333	1.33333	0	73.3333		91.6	10	2.66667	0	87.3333
	91.7	1.8215	1.75071	1.88171		91.7	19.3333	8.66667	0	72		91.7	18.6667	2.66667	0	78.6667		91.7	16.6667	0	0	83.3333
	91.8	1.83123	1.76137	1.86258		91.8	16.6667	4	0	79.3333		91.8	22	2	0	76		91.8	8.66667	1.33333	0	90
	91.9	1.85245	1.7655	1.9158		91.9	14	5.33333	0	80.6667		91.9	24.6667	1.33333	0	74		91.9	14.6667	0	0	85.3333
	92	1.83051	1.81497	1.9111		92	16.6667	1.33333	0	82		92	32.6667	2.66667	0	64.6667		92	16.6667	1.33333	0	82
	92.1	1.85276	1.70272	1.93202		92.1	15.3333	1.33333	0	83.3333		92.1	30	2.66667	0	67.3333		92.1	16.6667	2.66667	0	80.6667
	92.2	1.83734	1.75504	1.92188		92.2	16	2.66667	0	81.3333		92.2	22.6667	4	0	73.3333		92.2	6	4	0	90
	92.3	1.84418	1.72263	1.91603		92.3	11.3333	1.33333	0	87.3333		92.3	21.3333	1.33333	0	77.3333		92.3	8	1.33333	0	90.6667
	92.4	1.82797	1.79311	1.91171		92.4	14	1.33333	0	84.6667		92.4	28.6667	4	0	67.3333		92.4	13.3333	6.66667	0	80
	92.5	1.78933	1.74896	1.96301		92.5	12	1.33333	0	86.6667		92.5	19.3333	1.33333	0	79.3333		92.5	12	1.33333	0	86.6667
	92.6	1.80757	1.74307	1.9622		92.6	9.33333	1.33333	0	89.3333		92.6	30.6667	1.33333	0	68		92.6	17.3333	1.33333	0	81.3333
	92.7	1.81118	1.71663	1.95307		92.7	18.6667	1.33333	0	80		92.7	27.3333	1.33333	0	71.3333		92.7	14	5.33333	0	80.6667
	92.8	1.80207	1.7002	1.97283		92.8	18.6667	4	0	77.3333		92.8	30.6667	0	0	69.3333		92.8	12.6667	2.66667	0	84.6667
	92.9	1.85746	1.72981	1.97599		92.9	20.6667	1.33333	0	78		92.9	26	1.33333	0	72.6667		92.9	6	2.66667	0	91.3333
	93	1.8264	1.74641	1.9301		93	14.6667	2.66667	0	82.6667		93	33.3333	1.33333	0	65.3333		93	13.3333	2.66667	0	84
	93.1	1.80633	1.73342	1.92131		93.1	20.6667	1.33333	0	78		93.1	30.6667	1.33333	0	68		93.1	13.3333	2.66667	0	84
	93.2	1.79589	1.71734	1.97134		93.2	22	2.66667	0	75.3333		93.2	34.6667	1.33333	0	64		93.2	14	1.33333	0	84.6667
	93.3	1.87435	1.70495	2.03515		93.3	13.3333	2.66667	0	84		93.3	31.3333	0	0	68.6667		93.3	10.6667	0	0	89.3333
	93.4	1.87971	1.73624	2.04516		93.4	22	0	0	78		93.4	27.3333	0	0	72.6667		93.4	18	1.33333	0	80.6667
	93.5	1.89147	1.70527	1.96107		93.5	18	0	0	82		93.5	36.6667	0	0	63.3333		93.5	18.6667	2.66667	0	78.6667
	93.6	1.93348	1.70962	2.03943		93.6	10	1.33333	0	88.6667		93.6	31.3333	0	0	68.6667		93.6	20.6667	2.66667	0	76.6667
	93.7	2.01171	1.72523	2.09277		93.7	19.3333	1.33333	0	79.3333		93.7	26.6667	1.33333	0	72		93.7	16.6667	1.33333	0	82
	93.8	1.95633	1.6944	2.0525		93.8	15.3333	1.33333	0	83.3333		93.8	20.6667	0	0	79.3333		93.8	23.3333	0	0	76.6667
	93.9	2.04691	1.70112	1.98617		93.9	14.6667	2.66667	0	82.6667		93.9	22.6667	0	0	77.3333		93.9	21.3333	0	0	78.6667
	94	1.96971	1.66429	2.01584		94	18	4	0	78		94	20.6667	1.33333	0	78		94	18	2.66667	0	79.3333
	94.1	1.94544	1.65944	1.99956		94.1	13.3333	2.66667	0	84		94.1	22.6667	2.66667	0	74.6667		94.1	23.3333	1.33333	0	75.3333
	94.2	1.92856	1.66237	1.98558		94.2	18.6667	4	0	77.3333		94.2	22	1.33333	0	76.6667		94.2	22.6667	1.33333	0	76
	94.3	1.92567	1.64579	2.02219		94.3	23.3333	2.66667	0	74		94.3	25.3333	1.33333	0	73.3333		94.3	18	1.33333	0	80.6667
	94.4	1.87952	1.66141	2.05702		94.4	24	2.66667	0	73.3333		94.4	26.6667	2.66667	0	70.6667		94.4	21.3333	1.33333	0	77.3333
	94.5	1.90816	1.68461	2.0356		94.5	16.6667	2.66667	0	80.6667		94.5	22.6667	0	0	77.3333		94.5	12.6667	2.66667	0	84.6667
	94.6	1.82914	1.6641	2.067		94.6	22	1.33333	0	76.6667		94.6	28	1.33333	0	70.6667		94.6	20.6667	4	0	75.3333
	94.7	1.88627	1.63729	2.05839		94.7	16.6667	2.66667	0	80.6667		94.7	22	2.66667	0	75.3333		94.7	22	1.33333	0	76.6667
	94.8	1.90403	1.65666	2.06433		94.8	16	2.66667	0	81.3333		94.8	22	2.66667	0	75.3333		94.8	20.6667	2.66667	0	76.6667
	94.9	1.88382	1.63145	2.07508		94.9	16.6667	2.66667	0	80.6667		94.9	24.6667	4	0	71.3333		94.9	18	2.66667	0	79.3333
	95	1.85883	1.63698	2.04891		95	11.3333	1.33333	0	87.3333		95	24.6667	5.33333	0	70		95	20.6667	1.33333	0	78
	95.1	1.84127	1.71183	2.06173		95.1	14.6667	1.33333	0	84		95.1	16.6667	2.66667	0	80.6667		95.1	27.3333	2.66667	0	70
	95.2	1.8728	1.72994	2.03578		95.2	21.3333	2	0	76.6667		95.2	22	1.33333	0	76.6667		95.2	25.3333	2.66667	0	72
	95.3	1.87276	1.7509	2.06355		95.3	16.6667	1.33333	0	82		95.3	25.3333	4	0	70.6667		95.3	24	4.66667	0	71.3333
	95.4	1.85361	1.6718	2.07099		95.4	22.6667	1.33333	0	76		95.4	19.3333	4	0	76.6667		95.4	26	2.66667	0	71.3333
	95.5	1.81535	1.69081	2.05778		95.5	22	2.66667	0	75.3333		95.5	18	4	0	78		95.5	30.6667	4.66667	0	64.6667
	95.6	1.82053	1.63737	2.08043		95.6	21.3333	1.33333	0	77.3333		95.6	23.3333	4	0	72.6667		95.6	34	4	0	62
	95.7	1.76216	1.64502	2.10336		95.7	18	0	0	82		95.7	18	0	0	82		95.7	32	6	0	62
	95.8	1.76484	1.67061	2.10587		95.8	11.3333	0	0	88.6667		95.8	19.3333	1.33333	0	79.3333		95.8	24	6	0	70
	95.9	1.76641	1.75457	2.1109		95.9	21.3333	0	0	78.6667		95.9	20.6667	1.33333	0	78		95.9	20	4	0	76
	96	1.75985	1.73887	2.13601		96	20	0	0	80		96	18.6667	2.66667	0	78.6667		96	20.6667	6	0	73.3333
	96.1	1.73528	1.7109	2.07035		96.1	19.3333	1.33333	0	79.3333		96.1	14.6667	1.33333	0	84		96.1	28.6667	2.66667	0	68.6667
	96.2	1.76141	1.73814	2.10121		96.2	18.6667	1.33333	0	80		96.2	18.6667	6.66667	0	74.6667		96.2	19.3333	6	0	74.6667
	96.3	1.86448	1.77811	2.06566		96.3	22	1.33333	0	76.6667		96.3	14	1.33333	0	84.6667		96.3	16.6667	6	0	77.3333
	96.4	1.82757	1.83274	2.10197		96.4	21.3333	1.33333	0	77.3333		96.4	14.6667	2.66667	0	82.6667		96.4	14.6667	1.33333	0	84
	96.5	1.77911	1.79514	2.13759		96.5	23.3333	2.66667	0	74		96.5	17.3333	5.33333	0	77.3333		96.5	26	1.33333	0	72.6667
	96.6	1.76634	1.78262	2.10163		96.6	28	2.66667	0	69.3333		96.6	18.6667	4	0	77.3333		96.6	22	1.33333	0	76.6667
	96.7	1.79406	1.80376	2.03267		96.7	19.3333	1.33333	0	79.3333		96.7	21.3333	1.33333	0	77.3333		96.7	28.6667	4	0	67.3333
	96.8	1.82255	1.76418	2.09053		96.8	27.3333	2.66667	0	70		96.8	17.3333	2.66667	0	80		96.8	24.6667	4	0	71.3333
	96.9	1.83857	1.68525	2.09775		96.9	15.3333	1.33333	0	83.3333		96.9	21.3333	1.33333	0	77.3333		96.9	28.6667	1.33333	0	70
	97	1.81208	1.74025	2.11933		97	22	1.33333	0	76.6667		97	15.3333	2.66667	0	82		97	28.6667	1.33333	0	70
	97.1	1.79767	1.76893	2.06819		97.1	22.6667	1.33333	0	76		97.1	11.3333	4	0	84.6667		97.1	23.3333	2.66667	0	74
	97.2	1.79378	1.74229	2.11484		97.2	19.3333	1.33333	0	79.3333		97.2	16	2.66667	0	81.3333		97.2	22.6667	2.66667	0	74.6667
	97.3	1.79458	1.75647	2.09305		97.3	10	1.33333	0	88.6667		97.3	16.6667	1.33333	0	82		97.3	24	1.33333	0	74.6667
	97.4	1.81651	1.75147	2.09852		97.4	19.3333	1.33333	0	79.3333		97.4	16	2.66667	0	81.3333		97.4	30	1.33333	0	68.6667
	97.5	1.78012	1.78073	2.09407		97.5	16.6667	0	0	83.3333		97.5	21.3333	0	0	78.6667		97.5	24	1.33333	0	74.6667
	97.6	1.80567	1.78523	2.10331		97.6	18	1.33333	0	80.6667		97.6	20.6667	1.33333	0	78		97.6	23.3333	2.66667	0	74
	97.7	1.76861	1.8113	2.18724		97.7	19.3333	0	0	80.6667		97.7	16.6667	1.33333	0	82		97.7	22.6667	1.33333	0	76
	97.8	1.73605	1.84057	2.146		97.8	20	1.33333	0	78.6667		97.8	17.3333	0	0	82.6667		97.8	18	1.33333	0	80.6667
	97.9	1.75149	1.79341	2.21048		97.9	26.6667	1.33333	0	72		97.9	22.6667	1.33333	0	76		97.9	22	2.66667	0	75.3333
	98	1.7322	1.76074	2.15112		98	24	1.33333	0	74.6667		98	18.6667	1.33333	0	80		98	17.3333	1.33333	0	81.3333
	98.1	1.72236	1.81784	2.15323		98.1	18.6667	4	0	77.3333		98.1	18	0	0	82		98.1	16	1.33333	0	82.6667
	98.2	1.7669	1.78349	2.10089		98.2	25.3333	1.33333	0	73.3333		98.2	18.6667	0	0	81.3333		98.2	13.3333	1.33333	0	85.3333
	98.3	1.76339	1.76365	2.08337		98.3	28.6667	1.33333	0	70		98.3	14.6667	1.33333	0	84		98.3	16	1.33333	0	82.6667
	98.4	1.73842	1.78226	2.1097		98.4	29.3333	1.33333	0	69.3333		98.4	21.3333	0	0	78.6667		98.4	15.3333	4	0	80.6667
	98.5	1.78978	1.73608	2.10428		98.5	26.6667	0	0	73.3333		98.5	22.6667	0	0	77.3333		98.5	17.3333	1.33333	0	81.3333
	98.6	1.7646	1.74847	2.06319		98.6	28.6667	1.33333	0	70		98.6	18	0	0	82		98.6	15.3333	0	0	84.6667
	98.7	1.73253	1.82435	2.11857		98.7	30.6667	1.33333	0	68		98.7	16.6667	0	0	83.3333		98.7	15.3333	1.33333	0	83.3333
	98.8	1.71662	1.74564	2.08704		98.8	23.3333	0	0	76.6667		98.8	16.6667	1.33333	0	82		98.8	10.6667	1.33333	0	88
	98.9	1.75058	1.78108	2.06526		98.9	28.6667	1.33333	0	70		98.9	12.6667	0	0	87.3333		98.9	14	1.33333	0	84.6667
	99	1.7364	1.82509	2.12751		99	24	1.33333	0	74.6667		99	17.3333	0	0	82.6667		99	14	0	0	86
	99.1	1.73249	1.80078	2.13438		99.1	20.6667	1.33333	0	78		99.1	19.3333	0	0	80.6667		99.1	16	1.33333	0	82.6667
	99.2	1.72923	1.82203	2.08527		99.2	27.3333	1.33333	0	71.3333		99.2	18	0	0	82		99.2	16	2.66667	0	81.3333
	99.3	1.74775	1.80872	2.06494		99.3	26.6667	1.33333	0	72		99.3	17.3333	2.66667	0	80		99.3	9.33333	2.66667	0	88
	99.4	1.75356	1.7727	2.08704		99.4	18.6667	1.33333	0	80		99.4	14	2.66667	0	83.3333		99.4	15.3333	2.66667	0	82
	99.5	1.72876	1.78489	2.16136		99.5	22	2.66667	0	75.3333		99.5	16	0	0	84		99.5	14.6667	1.33333	0	84
	99.6	1.73393	1.79061	2.10672		99.6	22	2.66667	0	75.3333		99.6	17.3333	1.33333	0	81.3333		99.6	10.6667	2.66667	0	86.6667
	99.7	1.75646	1.7903	2.03578		99.7	25.3333	1.33333	0	73.3333		99.7	14.6667	1.33333	0	84		99.7	17.3333	1.33333	0	81.3333
	99.8	1.73807	1.75703	1.99055		99.8	24.6667	1.33333	0	74		99.8	20	0	0	80		99.8	13.3333	1.33333	0	85.3333
	99.9	1.74354	1.75582	1.9862		99.9	24	2.66667	0	73.3333		99.9	16.6667	0	0	83.3333		99.9	19.3333	1.33333	0	79.3333
	100	1.79276	1.77096	1.95215		100	33.3333	0	0	66.6667		100	15.3333	1.33333	0	83.3333		100	15.3333	2.66667	0	82
	100.1	1.78774	1.80006	1.98411		100.1	30	0	0	70		100.1	10	1.33333	0	88.6667		100.1	18.6667	4	0	77.3333
	100.2	1.76935	1.76235	1.95126		100.2	30	2.66667	0	67.3333		100.2	21.3333	0	0	78.6667		100.2	21.3333	1.33333	0	77.3333
	100.3	1.79475	1.73222	1.99123		100.3	21.3333	0	0	78.6667		100.3	20.6667	0	0	79.3333		100.3	16.6667	1.33333	0	82
	100.4	1.78947	1.78227	1.95936		100.4	24.6667	1.33333	0	74		100.4	20	1.33333	0	78.6667		100.4	18	0	0	82
	100.5	1.77179	1.73245	1.94639		100.5	22.6667	1.33333	0	76		100.5	12.6667	1.33333	0	86		100.5	20	1.33333	0	78.6667
	100.6	1.78293	1.72179	1.9976		100.6	19.3333	1.33333	0	79.3333		100.6	20.6667	1.33333	0	78		100.6	20	2.66667	0	77.3333
	100.7	1.74626	1.7591	2.03535		100.7	30	2.66667	0	67.3333		100.7	18	1.33333	0	80.6667		100.7	14	2.66667	0	83.3333
	100.8	1.79786	1.76524	2.03585		100.8	21.3333	0	0	78.6667		100.8	23.3333	1.33333	0	75.3333		100.8	15.3333	1.33333	0	83.3333
	100.9	1.8068	1.79969	2.01851		100.9	20.6667	1.33333	0	78		100.9	17.3333	0	0	82.6667		100.9	16.6667	1.33333	0	82
	101	1.76494	1.7661	2.08087		101	28.6667	0	0	71.3333		101	24.6667	1.33333	0	74		101	24.6667	1.33333	0	74
	101.1	1.80395	1.77098	2.08798		101.1	13.3333	1.33333	0	85.3333		101.1	20.6667	1.33333	0	78		101.1	18.6667	1.33333	0	80
	101.2	1.78883	1.78108	2.09553		101.2	27.3333	1.33333	0	71.3333		101.2	17.3333	1.33333	0	81.3333		101.2	16	1.33333	0	82.6667
	101.3	1.74301	1.78208	2.11188		101.3	19.3333	1.33333	0	79.3333		101.3	12	0	0	88		101.3	25.3333	2.66667	0	72
	101.4	1.75663	1.79334	2.14139		101.4	30.6667	0	0	69.3333		101.4	24	0	0	76		101.4	20	1.33333	0	78.6667
	101.5	1.73495	1.75416	2.06597		101.5	28.6667	1.33333	0	70		101.5	24.6667	0	0	75.3333		101.5	16.6667	1.33333	0	82
	101.6	1.74417	1.72128	2.14161		101.6	25.3333	1.33333	0	73.3333		101.6	20.6667	0	0	79.3333		101.6	25.3333	1.33333	0	73.3333
	101.7	1.72819	1.69379	2.12003		101.7	28	1.33333	0	70.6667		101.7	24	1.33333	0	74.6667		101.7	12	1.33333	0	86.6667
	101.8	1.73434	1.6804	2.14763		101.8	23.3333	0	0	76.6667		101.8	23.3333	1.33333	0	75.3333		101.8	16	1.33333	0	82.6667
	101.9	1.76534	1.69137	2.10738		101.9	18	1.33333	0	80.6667		101.9	18.6667	1.33333	0	80		101.9	24	0	0	76
	102	1.75632	1.70057	2.12651		102	13.3333	0	0	86.6667		102	20.6667	0	0	79.3333		102	17.3333	1.33333	0	81.3333
	102.1	1.77653	1.71869	2.13394		102.1	21.3333	0	0	78.6667		102.1	22.6667	0	0	77.3333		102.1	19.3333	1.33333	0	79.3333
	102.2	1.71989	1.69916	2.0767		102.2	26.6667	0	0	73.3333		102.2	20	0	0	80		102.2	12.6667	1.33333	0	86
	102.3	1.79324	1.75969	2.15943		102.3	18	2.66667	0	79.3333		102.3	14.6667	0	0	85.3333		102.3	18	1.33333	0	80.6667
	102.4	1.75898	1.79745	2.09901		102.4	28.6667	1.33333	0	70		102.4	10.6667	1.33333	0	88		102.4	20.6667	4	0	75.3333
	102.5	1.88436	1.80523	2.09462		102.5	23.3333	2.66667	0	74		102.5	14	0	0	86		102.5	21.3333	1.33333	0	77.3333
	102.6	1.87346	1.7582	2.06277		102.6	26	1.33333	0	72.6667		102.6	19.3333	2.66667	0	78		102.6	18	2.66667	0	79.3333
	102.7	1.85791	1.73003	2.07281		102.7	30.6667	0	0	69.3333		102.7	24	0	0	76		102.7	23.3333	2.66667	0	74
	102.8	1.87972	1.70686	2.10709		102.8	22	1.33333	0	76.6667		102.8	21.3333	1.33333	0	77.3333		102.8	20.6667	2.66667	0	76.6667
	102.9	1.86042	1.73919	2.0454		102.9	18	0	0	82		102.9	26.6667	0	0	73.3333		102.9	26.6667	1.33333	0	72
	103	1.8834	1.73501	2.13429		103	18.6667	0	0	81.3333		103	24	0	0	76		103	20	1.33333	0	78.6667
	103.1	1.87408	1.74234	2.06064		103.1	23.3333	1.33333	0	75.3333		103.1	17.3333	0	0	82.6667		103.1	16	2.66667	0	81.3333
	103.2	1.86785	1.72444	2.01772		103.2	15.3333	1.33333	0	83.3333		103.2	18	0	0	82		103.2	17.3333	2.66667	0	80
	103.3	1.81843	1.6602	2.04646		103.3	18	0	0	82		103.3	20.6667	2	0	77.3333		103.3	17.3333	1.33333	0	81.3333
	103.4	1.81799	1.7337	2.05932		103.4	16	1.33333	0	82.6667		103.4	22	0	0	78		103.4	16.6667	1.33333	0	82
	103.5	1.78629	1.76244	2.09405		103.5	13.3333	1.33333	0	85.3333		103.5	28	0	0	72		103.5	20.6667	1.33333	0	78
	103.6	1.7925	1.7251	2.11505		103.6	22.6667	0	0	77.3333		103.6	25.3333	1.33333	0	73.3333		103.6	21.3333	2.66667	0	76
	103.7	1.84257	1.69998	2.09264		103.7	15.3333	0	0	84.6667		103.7	23.3333	0	0	76.6667		103.7	21.3333	1.33333	0	77.3333
	103.8	1.84694	1.67156	2.12803		103.8	22	0	0	78		103.8	26.6667	0	0	73.3333		103.8	19.3333	2.66667	0	78
	103.9	1.84414	1.65831	2.09461		103.9	25.3333	0	0	74.6667		103.9	23.3333	0	0	76.6667		103.9	19.3333	0	0	80.6667
	104	1.82098	1.67474	2.07652		104	25.3333	0	0	74.6667		104	28.6667	1.33333	0	70		104	21.3333	1.33333	0	77.3333
	104.1	1.82806	1.59841	2.05398		104.1	27.3333	1.33333	0	71.3333		104.1	18.6667	0	0	81.3333		104.1	22.6667	4	0	73.3333
	104.2	1.8548	1.59583	2.08819		104.2	27.3333	0	0	72.6667		104.2	32	1.33333	0	66.6667		104.2	15.3333	1.33333	0	83.3333
	104.3	1.9034	1.58631	2.03687		104.3	18.6667	0	0	81.3333		104.3	24	1.33333	0	74.6667		104.3	22	1.33333	0	76.6667
	104.4	1.86421	1.55948	2.05154		104.4	22	0	0	78		104.4	22.6667	6.66667	0	70.6667		104.4	15.3333	0	0	84.6667
	104.5	1.84948	1.58009	2.03958		104.5	21.3333	0	0	78.6667		104.5	18.6667	2	0	79.3333		104.5	15.3333	2.66667	0	82
	104.6	1.87442	1.5466	2.0449		104.6	20	2.66667	0	77.3333		104.6	19.3333	1.33333	0	79.3333		104.6	10.6667	2.66667	0	86.6667
	104.7	1.84747	1.58691	2.04583		104.7	30	0	0	70		104.7	24.6667	6	0	69.3333		104.7	19.3333	4	0	76.6667
	104.8	1.84333	1.60203	2.0389		104.8	28	0	0	72		104.8	30	6.66667	0	63.3333		104.8	12.6667	4	0	83.3333
	104.9	1.83659	1.63178	2.01916		104.9	22.6667	0	0	77.3333		104.9	27.3333	5.33333	0	67.3333		104.9	13.3333	2.66667	0	84
	105	1.78797	1.59126	2.04408		105	23.3333	2.66667	0	74		105	22.6667	2.66667	0	74.6667		105	9.33333	4	0	86.6667
	105.1	1.81127	1.56476	2.06979		105.1	28	0	0	72		105.1	18	4	0	78		105.1	16	4	0	80
	105.2	1.82617	1.59931	2.11824		105.2	24.6667	0	0	75.3333		105.2	28	2.66667	0	69.3333		105.2	19.3333	2.66667	0	78
	105.3	1.83975	1.62573	2.0698		105.3	25.3333	0	0	74.6667		105.3	21.3333	2	0	76.6667		105.3	11.3333	1.33333	0	87.3333
	105.4	1.77366	1.63221	2.14223		105.4	28.6667	0	0	71.3333		105.4	21.3333	6	0	72.6667		105.4	14.6667	4	0	81.3333
	105.5	1.72668	1.66322	2.08889		105.5	22	0	0	78		105.5	24.6667	2	0	73.3333		105.5	14.6667	4	0	81.3333
	105.6	1.74265	1.66524	2.08712		105.6	29.3333	1.33333	0	69.3333		105.6	28.6667	3.33333	0	68		105.6	14.6667	2.66667	0	82.6667
	105.7	1.74586	1.63606	2.0683		105.7	27.3333	0	0	72.6667		105.7	22	6	0	72		105.7	18.6667	2.66667	0	78.6667
	105.8	1.73817	1.60887	2.09489		105.8	28.6667	0	0	71.3333		105.8	22.6667	6	0	71.3333		105.8	17.3333	2.66667	0	80
	105.9	1.69229	1.63841	2.0766		105.9	30	0	0	70		105.9	20.6667	2.66667	0	76.6667		105.9	12	2.66667	0	85.3333
	106	1.71143	1.66023	2.14376		106	30	0	0	70		106	31.3333	1.33333	0	67.3333		106	10.6667	1.33333	0	88
	106.1	1.72362	1.6462	2.13177		106.1	29.3333	0	0	70.6667		106.1	26	1.33333	0	72.6667		106.1	12.6667	0	0	87.3333
	106.2	1.71634	1.69029	2.16865		106.2	26	0	0	74		106.2	24.6667	2.66667	0	72.6667		106.2	18	2.66667	0	79.3333
	106.3	1.74521	1.57523	2.15593		106.3	24.6667	1.33333	0	74		106.3	23.3333	6.66667	0	70		106.3	22	1.33333	0	76.6667
	106.4	1.74623	1.64341	2.14337		106.4	22.6667	0	0	77.3333		106.4	23.3333	2.66667	0	74		106.4	21.3333	1.33333	0	77.3333
	106.5	1.69468	1.60238	2.1762		106.5	28.6667	1.33333	0	70		106.5	12	5.33333	0	82.6667		106.5	14	1.33333	0	84.6667
	106.6	1.69055	1.59204	2.17558		106.6	26.6667	0	0	73.3333		106.6	23.3333	1.33333	0	75.3333		106.6	21.3333	0	0	78.6667
	106.7	1.69819	1.62777	2.14182		106.7	25.3333	0	0	74.6667		106.7	17.3333	2	0	80.6667		106.7	19.3333	1.33333	0	79.3333
	106.8	1.70776	1.63208	2.13779		106.8	30	0	0	70		106.8	26.6667	2	0	71.3333		106.8	20	0	0	80
	106.9	1.70773	1.67443	2.14005		106.9	30.6667	1.33333	0	68		106.9	28.6667	2	0	69.3333		106.9	22	0	0	78
	107	1.71803	1.65907	2.17744		107	30.6667	0	0	69.3333		107	29.3333	6	0	64.6667		107	17.3333	0	0	82.6667
	107.1	1.68392	1.66348	2.17669		107.1	35.3333	2.66667	0	62		107.1	22	1.33333	0	76.6667		107.1	18	0	0	82
	107.2	1.70274	1.61484	2.15945		107.2	25.3333	2.66667	0	72		107.2	25.3333	1.33333	0	73.3333		107.2	16	0	0	84
	107.3	1.70529	1.6891	2.17569		107.3	24	1.33333	0	74.6667		107.3	23.3333	2.66667	0	74		107.3	18.6667	0	0	81.3333
	107.4	1.64345	1.70012	2.15693		107.4	22	1.33333	0	76.6667		107.4	19.3333	1.33333	0	79.3333		107.4	18	0	0	82
	107.5	1.68012	1.68249	2.15095		107.5	26	1.33333	0	72.6667		107.5	16	2.66667	0	81.3333		107.5	16.6667	2	0	81.3333
	107.6	1.73687	1.69907	2.14659		107.6	27.3333	1.33333	0	71.3333		107.6	28	1.33333	0	70.6667		107.6	10.6667	0	0	89.3333
	107.7	1.7176	1.66444	2.1099		107.7	28	1.33333	0	70.6667		107.7	30.6667	1.33333	0	68		107.7	21.3333	0	0	78.6667
	107.8	1.671	1.63595	2.15825		107.8	24	0	0	76		107.8	32.6667	1.33333	0	66		107.8	11.3333	6	0	82.6667
	107.9	1.66979	1.73214	2.15199		107.9	32	0	0	68		107.9	22.6667	1.33333	0	76		107.9	20.6667	6	0	73.3333
	108	1.68366	1.73899	2.17253		108	18.6667	0	0	81.3333		108	29.3333	2.66667	0	68		108	18	2.66667	0	79.3333
	108.1	1.71794	1.74019	2.11575		108.1	24.6667	1.33333	0	74		108.1	26.6667	1.33333	0	72		108.1	19.3333	1.33333	0	79.3333
	108.2	1.72135	1.78055	2.15396		108.2	22.6667	0	0	77.3333		108.2	22.6667	2.66667	0	74.6667		108.2	18	1.33333	0	80.6667
	108.3	1.74907	1.75656	2.14988		108.3	26	1.33333	0	72.6667		108.3	24.6667	5.33333	0	70		108.3	15.3333	1.33333	0	83.3333
	108.4	1.71305	1.7724	2.19523		108.4	24	0	0	76		108.4	24	5.33333	0	70.6667		108.4	20.6667	1.33333	0	78
	108.5	1.68344	1.7084	2.16824		108.5	22	0	0	78		108.5	32	1.33333	0	66.6667		108.5	22.6667	1.33333	0	76
	108.6	1.71209	1.70713	2.19796		108.6	22	0	0	78		108.6	28.6667	1.33333	0	70		108.6	18.6667	2.66667	0	78.6667
	108.7	1.70755	1.69326	2.25141		108.7	26	0	0	74		108.7	24	0	0	76		108.7	17.3333	1.33333	0	81.3333
	108.8	1.65952	1.74599	2.31993		108.8	21.3333	0	0	78.6667		108.8	30	1.33333	0	68.6667		108.8	18	1.33333	0	80.6667
	108.9	1.66218	1.72056	2.33503		108.9	24	1.33333	0	74.6667		108.9	29.3333	1.33333	0	69.3333		108.9	20.6667	0	0	79.3333
	109	1.69986	1.73435	2.2948		109	25.3333	1.33333	0	73.3333		109	25.3333	1.33333	0	73.3333		109	9.33333	0	0	90.6667
	109.1	1.68124	1.78305	2.28929		109.1	22	0	0	78		109.1	22	1.33333	0	76.6667		109.1	16	1.33333	0	82.6667
	109.2	1.66509	1.69855	2.24467		109.2	23.3333	1.33333	0	75.3333		109.2	32.6667	1.33333	0	66		109.2	16	1.33333	0	82.6667
	109.3	1.65436	1.76129	2.23567		109.3	27.3333	1.33333	0	71.3333		109.3	26	1.33333	0	72.6667		109.3	16	1.33333	0	82.6667
	109.4	1.67593	1.70446	2.23559		109.4	27.3333	1.33333	0	71.3333		109.4	32.6667	1.33333	0	66		109.4	11.3333	2.66667	0	86
	109.5	1.66503	1.68384	2.2662		109.5	24	0	0	76		109.5	34	0	0	66		109.5	15.3333	1.33333	0	83.3333
	109.6	1.6736	1.70131	2.23489		109.6	26	0	0	74		109.6	28.6667	0	0	71.3333		109.6	12.6667	1.33333	0	86
	109.7	1.65952	1.68933	2.22084		109.7	27.3333	0	0	72.6667		109.7	26	0	0	74		109.7	14	2.66667	0	83.3333
	109.8	1.65582	1.71102	2.2283		109.8	26	2.66667	0	71.3333		109.8	28	0	0	72		109.8	16	1.33333	0	82.6667
	109.9	1.66439	1.74376	2.26429		109.9	24	4	0	72		109.9	29.3333	0	0	70.6667		109.9	18	1.33333	0	80.6667
	110	1.69618	1.78044	2.28604		110	26	0	0	74		110	28	0	0	72		110	16.6667	1.33333	0	82
	110.1	1.7025	1.77177	2.27402		110.1	16.6667	0	0	83.3333		110.1	31.3333	0	0	68.6667		110.1	22.6667	1.33333	0	76
	110.2	1.70486	1.81459	2.27182		110.2	21.3333	1.33333	0	77.3333		110.2	25.3333	1.33333	0	73.3333		110.2	22.6667	1.33333	0	76
	110.3	1.65357	1.68739	2.31554		110.3	25.3333	2.66667	0	72		110.3	27.3333	0	0	72.6667		110.3	16	2.66667	0	81.3333
	110.4	1.69129	1.69155	2.31309		110.4	28.6667	1.33333	0	70		110.4	20.6667	1.33333	0	78		110.4	14.6667	1.33333	0	84
	110.5	1.67537	1.71723	2.28505		110.5	20.6667	5.33333	0	74		110.5	20.6667	1.33333	0	78		110.5	21.3333	1.33333	0	77.3333
	110.6	1.63899	1.74126	2.2885		110.6	22.6667	2.66667	0	74.6667		110.6	20.6667	0	0	79.3333		110.6	14	1.33333	0	84.6667
	110.7	1.64792	1.89619	2.27611		110.7	33.3333	2.66667	0	64		110.7	28	0	0	72		110.7	16	0	0	84
	110.8	1.6694	1.83231	2.19686		110.8	24.6667	1.33333	0	74		110.8	24	1.33333	0	74.6667		110.8	9.33333	0	0	90.6667
	110.9	1.71285	1.80997	2.13828		110.9	18.6667	2.66667	0	78.6667		110.9	31.3333	0	0	68.6667		110.9	16.6667	0	0	83.3333
	111	1.71919	1.77829	2.20806		111	22.6667	2.66667	0	74.6667		111	24	1.33333	0	74.6667		111	18.6667	5.33333	0	76
	111.1	1.6628	1.80776	2.14968		111.1	24	1.33333	0	74.6667		111.1	30.6667	0	0	69.3333		111.1	20.6667	1.33333	0	78
	111.2	1.73736	1.83805	2.16727		111.2	30	2.66667	0	67.3333		111.2	26.6667	1.33333	0	72		111.2	20	1.33333	0	78.6667
	111.3	1.75012	1.79801	2.1637		111.3	22.6667	1.33333	0	76		111.3	20.6667	0	0	79.3333		111.3	24.6667	0	0	75.3333
	111.4	1.76665	1.67905	2.11662		111.4	22	0	0	78		111.4	22	0	0	78		111.4	21.3333	1.33333	0	77.3333
	111.5	1.71696	1.75824	2.17864		111.5	20.6667	1.33333	0	78		111.5	22	0	0	78		111.5	17.3333	1.33333	0	81.3333
	111.6	1.68058	1.72866	2.15857		111.6	18.6667	1.33333	0	80		111.6	21.3333	1.33333	0	77.3333		111.6	18	2.66667	0	79.3333
	111.7	1.68707	1.7604	2.12293		111.7	20	1.33333	0	78.6667		111.7	21.3333	0	0	78.6667		111.7	17.3333	1.33333	0	81.3333
	111.8	1.66969	1.79104	2.17415		111.8	22.6667	1.33333	0	76		111.8	24.6667	1.33333	0	74		111.8	16	2.66667	0	81.3333
	111.9	1.71444	1.7381	2.19693		111.9	15.3333	1.33333	0	83.3333		111.9	14.6667	0	0	85.3333		111.9	24.6667	2	0	73.3333
	112	1.68086	1.70254	2.23551		112	18	1.33333	0	80.6667		112	25.3333	1.33333	0	73.3333		112	12.6667	2.66667	0	84.6667
	112.1	1.68713	1.75733	2.15094		112.1	10	1.33333	0	88.6667		112.1	22.6667	2.66667	0	74.6667		112.1	10	2.66667	0	87.3333
	112.2	1.72637	1.70705	2.19619		112.2	21.3333	1.33333	0	77.3333		112.2	21.3333	0	0	78.6667		112.2	16.6667	1.33333	0	82
	112.3	1.72928	1.67433	2.18702		112.3	16	2.66667	0	81.3333		112.3	22	4	0	74		112.3	14.6667	1.33333	0	84
	112.4	1.71009	1.69811	2.2245		112.4	18.6667	1.33333	0	80		112.4	18.6667	2.66667	0	78.6667		112.4	11.3333	1.33333	0	87.3333
	112.5	1.73621	1.7417	2.16681		112.5	16.6667	1.33333	0	82		112.5	19.3333	1.33333	0	79.3333		112.5	15.3333	1.33333	0	83.3333
	112.6	1.81117	1.7376	2.19197		112.6	22	0	0	78		112.6	21.3333	4	0	74.6667		112.6	13.3333	1.33333	0	85.3333
	112.7	1.81067	1.73127	2.138		112.7	19.3333	0	0	80.6667		112.7	34	0	0	66		112.7	11.3333	2.66667	0	86
	112.8	1.82481	1.7656	2.11382		112.8	15.3333	0	0	84.6667		112.8	28.6667	1.33333	0	70		112.8	11.3333	1.33333	0	87.3333
	112.9	1.78043	1.79317	2.10456		112.9	17.3333	0	0	82.6667		112.9	29.3333	0	0	70.6667		112.9	18	1.33333	0	80.6667
	113	1.7733	1.80047	2.1092		113	20	0	0	80		113	23.3333	0	0	76.6667		113	19.3333	2.66667	0	78
	113.1	1.74364	1.74284	2.1183		113.1	17.3333	1.33333	0	81.3333		113.1	27.3333	0	0	72.6667		113.1	16	2.66667	0	81.3333
	113.2	1.79595	1.71471	2.12592		113.2	11.3333	2.66667	0	86		113.2	27.3333	0	0	72.6667		113.2	14.6667	2.66667	0	82.6667
	113.3	1.80223	1.69711	2.0888		113.3	18	2.66667	0	79.3333		113.3	35.3333	0	0	64.6667		113.3	18	2.66667	0	79.3333
	113.4	1.77546	1.71224	2.0688		113.4	16	1.33333	0	82.6667		113.4	30.6667	0	0	69.3333		113.4	14.6667	0	0	85.3333
	113.5	1.84658	1.6349	1.99672		113.5	14.6667	2.66667	0	82.6667		113.5	36	0	0	64		113.5	24.6667	0	0	75.3333
	113.6	1.86231	1.63337	1.98097		113.6	12.6667	2.66667	0	84.6667		113.6	20	1.33333	0	78.6667		113.6	21.3333	0	0	78.6667
	113.7	1.84765	1.59234	2.07778		113.7	13.3333	2.66667	0	84		113.7	25.3333	0	0	74.6667		113.7	20.6667	1.33333	0	78
	113.8	1.80795	1.65264	2.04533		113.8	8.66667	4	0	87.3333		113.8	26.6667	0	0	73.3333		113.8	16.6667	2.66667	0	80.6667
	113.9	1.86345	1.64679	1.97985		113.9	10	4	0	86		113.9	23.3333	0	0	76.6667		113.9	16.6667	2.66667	0	80.6667
	114	1.82951	1.71921	1.98988		114	14	0	0	86		114	24.6667	1.33333	0	74		114	18	2.66667	0	79.3333
	114.1	1.78476	1.69842	2.01642		114.1	6	5.33333	0	88.6667		114.1	30	1.33333	0	68.6667		114.1	22.6667	1.33333	0	76
	114.2	1.7423	1.68565	2.03447		114.2	16	2.66667	0	81.3333		114.2	23.3333	1.33333	0	75.3333		114.2	25.3333	0	0	74.6667
	114.3	1.73699	1.73866	1.99224		114.3	14	2.66667	0	83.3333		114.3	26	1.33333	0	72.6667		114.3	20.6667	0	0	79.3333
	114.4	1.76619	1.75814	1.94839		114.4	8.66667	4	0	87.3333		114.4	22.6667	0	0	77.3333		114.4	18	4	0	78
	114.5	1.74212	1.66351	1.97793		114.5	11.3333	2.66667	0	86		114.5	20.6667	0	0	79.3333		114.5	20.6667	1.33333	0	78
	114.6	1.73444	1.6847	1.99858		114.6	15.3333	4	0	80.6667		114.6	22	2.66667	0	75.3333		114.6	20.6667	1.33333	0	78
	114.7	1.74363	1.72821	2.00934		114.7	18	2.66667	0	79.3333		114.7	20	1.33333	0	78.6667		114.7	21.3333	1.33333	0	77.3333
	114.8	1.74734	1.69225	2.08777		114.8	12	0	0	88		114.8	14	1.33333	0	84.6667		114.8	17.3333	0	0	82.6667
	114.9	1.75677	1.68231	2.04911		114.9	16	0	0	84		114.9	26	0	0	74		114.9	12	0	0	88
	115	1.77812	1.62479	2.0761		115	15.3333	1.33333	0	83.3333		115	28	0	0	72		115	18	1.33333	0	80.6667
	115.1	1.79026	1.64446	2.10765		115.1	17.3333	2.66667	0	80		115.1	32.6667	0	0	67.3333		115.1	10	4	0	86
	115.2	1.71886	1.58264	2.05773		115.2	11.3333	5.33333	0	83.3333		115.2	26.6667	1.33333	0	72		115.2	18	2	0	80
	115.3	1.742	1.58664	2.07975		115.3	12	0	0	88		115.3	30.6667	1.33333	0	68		115.3	14.6667	0	0	85.3333
	115.4	1.75008	1.67255	2.02565		115.4	16.6667	1.33333	0	82		115.4	28	0	0	72		115.4	21.3333	1.33333	0	77.3333
	115.5	1.79718	1.68558	2.02918		115.5	18.6667	1.33333	0	80		115.5	24.6667	0	0	75.3333		115.5	28	1.33333	0	70.6667
	115.6	1.75922	1.68932	2.02965		115.6	18.6667	0	0	81.3333		115.6	33.3333	0	0	66.6667		115.6	21.3333	1.33333	0	77.3333
	115.7	1.80075	1.65277	2.01601		115.7	14	2.66667	0	83.3333		115.7	27.3333	0	0	72.6667		115.7	22	0	0	78
	115.8	1.79405	1.72703	2.06738		115.8	9.33333	0	0	90.6667		115.8	26	1.33333	0	72.6667		115.8	27.3333	1.33333	0	71.3333
	115.9	1.79805	1.69689	2.06938		115.9	20	4	0	76		115.9	26.6667	0	0	73.3333		115.9	24	2	0	74
	116	1.8047	1.71448	2.05768		116	27.3333	0	0	72.6667		116	32	2.66667	0	65.3333		116	18.6667	2.66667	0	78.6667
	116.1	1.87743	1.75476	2.00433		116.1	22.6667	4	0	73.3333		116.1	42	0	0	58		116.1	20	1.33333	0	78.6667
	116.2	1.80031	1.73484	2.02445		116.2	18	4	0	78		116.2	29.3333	0	0	70.6667		116.2	26.6667	0	0	73.3333
	116.3	1.80823	1.64808	2.02295		116.3	16.6667	0	0	83.3333		116.3	27.3333	0	0	72.6667		116.3	21.3333	0	0	78.6667
	116.4	1.83312	1.65249	2.06494		116.4	26	2.66667	0	71.3333		116.4	24	0	0	76		116.4	19.3333	1.33333	0	79.3333
	116.5	1.75964	1.62855	2.05876		116.5	22.6667	1.33333	0	76		116.5	32	0	0	68		116.5	12	1.33333	0	86.6667
	116.6	1.79596	1.62931	2.05012		116.6	16.6667	0	0	83.3333		116.6	31.3333	1.33333	0	67.3333		116.6	24	4.66667	0	71.3333
	116.7	1.84774	1.62523	2.03612		116.7	20.6667	1.33333	0	78		116.7	32.6667	1.33333	0	66		116.7	21.3333	1.33333	0	77.3333
	116.8	1.84492	1.61569	2.08836		116.8	18	1.33333	0	80.6667		116.8	25.3333	0	0	74.6667		116.8	21.3333	1.33333	0	77.3333
	116.9	1.89283	1.54387	2.09068		116.9	14	1.33333	0	84.6667		116.9	23.3333	1.33333	0	75.3333		116.9	18	1.33333	0	80.6667
	117	1.85926	1.53704	2.06678		117	25.3333	1.33333	0	73.3333		117	28	0	0	72		117	18.6667	1.33333	0	80
	117.1	1.85705	1.5829	2.13534		117.1	14	0	0	86		117.1	30.6667	0	0	69.3333		117.1	19.3333	0	0	80.6667
	117.2	1.81511	1.56786	2.11959		117.2	15.3333	0	0	84.6667		117.2	30	1.33333	0	68.6667		117.2	14.6667	1.33333	0	84
	117.3	1.81632	1.59472	2.11275		117.3	20.6667	0	0	79.3333		117.3	29.3333	1.33333	0	69.3333		117.3	15.3333	0	0	84.6667
	117.4	1.86187	1.61609	2.11177		117.4	23.3333	0	0	76.6667		117.4	24.6667	1.33333	0	74		117.4	16.6667	1.33333	0	82
	117.5	1.83894	1.67718	2.11121		117.5	16.6667	0	0	83.3333		117.5	27.3333	1.33333	0	71.3333		117.5	12	1.33333	0	86.6667
	117.6	1.8215	1.6982	2.12373		117.6	16.6667	1.33333	0	82		117.6	28	1.33333	0	70.6667		117.6	12.6667	0	0	87.3333
	117.7	1.79821	1.66746	2.18414		117.7	22	0	0	78		117.7	32	0	0	68		117.7	22	0	0	78
	117.8	1.79936	1.68681	2.13165		117.8	14	1.33333	0	84.6667		117.8	23.3333	0	0	76.6667		117.8	22	2.66667	0	75.3333
	117.9	1.80743	1.70231	2.16623		117.9	12	1.33333	0	86.6667		117.9	27.3333	0	0	72.6667		117.9	20	1.33333	0	78.6667
	118	1.79798	1.70717	2.21058		118	12.6667	0	0	87.3333		118	28.6667	0	0	71.3333		118	22	1.33333	0	76.6667
	118.1	1.83357	1.66663	2.17592		118.1	17.3333	0	0	82.6667		118.1	24.6667	0	0	75.3333		118.1	22.6667	1.33333	0	76
	118.2	1.87181	1.70604	2.19838		118.2	14	0	0	86		118.2	30	0	0	70		118.2	16	1.33333	0	82.6667
	118.3	1.81606	1.73229	2.20597		118.3	16.6667	2.66667	0	80.6667		118.3	26	0	0	74		118.3	19.3333	2.66667	0	78
	118.4	1.8771	1.75539	2.11808		118.4	12.6667	1.33333	0	86		118.4	37.3333	1.33333	0	61.3333		118.4	23.3333	1.33333	0	75.3333
	118.5	1.80445	1.73983	2.13276		118.5	14.6667	1.33333	0	84		118.5	25.3333	0	0	74.6667		118.5	20.6667	2.66667	0	76.6667
	118.6	1.79819	1.72852	2.13855		118.6	16	2.66667	0	81.3333		118.6	30	1.33333	0	68.6667		118.6	17.3333	2.66667	0	80
	118.7	1.81905	1.74169	2.14383		118.7	20.6667	2.66667	0	76.6667		118.7	22.6667	0	0	77.3333		118.7	11.3333	1.33333	0	87.3333
	118.8	1.81016	1.75419	2.08905		118.8	20	4	0	76		118.8	27.3333	0	0	72.6667		118.8	9.33333	2.66667	0	88
	118.9	1.81188	1.76677	2.11606		118.9	23.3333	4	0	72.6667		118.9	28	0	0	72		118.9	12	2.66667	0	85.3333
	119	1.83139	1.81419	2.17461		119	16.6667	4	0	79.3333		119	26.6667	0	0	73.3333		119	10.6667	2.66667	0	86.6667
	119.1	1.8395	1.75528	2.11995		119.1	21.3333	1.33333	0	77.3333		119.1	25.3333	0	0	74.6667		119.1	14	4	0	82
	119.2	1.80419	1.80326	2.19509		119.2	12.6667	4	0	83.3333		119.2	24	0	0	76		119.2	14	6	0	80
	119.3	1.81887	1.82088	2.19291		119.3	22	4	0	74		119.3	21.3333	0	0	78.6667		119.3	17.3333	6	0	76.6667
	119.4	1.8356	1.79261	2.22258		119.4	11.3333	4	0	84.6667		119.4	22	2.66667	0	75.3333		119.4	12	1.33333	0	86.6667
	119.5	1.81936	1.72649	2.22021		119.5	18.6667	2.66667	0	78.6667		119.5	30	2.66667	0	67.3333		119.5	14.6667	1.33333	0	84
	119.6	1.79774	1.74535	2.17024		119.6	13.3333	0	0	86.6667		119.6	32	2.66667	0	65.3333		119.6	12.6667	1.33333	0	86
	119.7	1.85504	1.79209	2.18047		119.7	23.3333	0	0	76.6667		119.7	24	1.33333	0	74.6667		119.7	16	4.66667	0	79.3333
	119.8	1.84135	1.76328	2.11063		119.8	14	0	0	86		119.8	19.3333	1.33333	0	79.3333		119.8	14	2.66667	0	83.3333
	119.9	1.85318	1.77687	2.15017		119.9	17.3333	0	0	82.6667		119.9	19.3333	5.33333	0	75.3333		119.9	18.6667	4.66667	0	76.6667
	120	1.85278	1.76034	2.18029		120	19.3333	0	0	80.6667		120	20.6667	0	0	79.3333		120	16.6667	4.66667	0	78.6667
	120.1	1.84675	1.78833	2.16041		120.1	22	0	0	78		120.1	20.6667	0	0	79.3333		120.1	12	2.66667	0	85.3333
	120.2	1.83811	1.77428	2.13696		120.2	24.6667	0	0	75.3333		120.2	20	0	0	80		120.2	16	2.66667	0	81.3333
	120.3	1.88269	1.74748	2.14627		120.3	27.3333	1.33333	0	71.3333		120.3	22.6667	1.33333	0	76		120.3	15.3333	4.66667	0	80
	120.4	1.87713	1.71259	2.14276		120.4	26	0	0	74		120.4	17.3333	1.33333	0	81.3333		120.4	20	4.66667	0	75.3333
	120.5	1.8339	1.69208	2.11328		120.5	18	0	0	82		120.5	22	0	0	78		120.5	14	4.66667	0	81.3333
	120.6	1.83402	1.73712	2.14892		120.6	18.6667	0	0	81.3333		120.6	20	0	0	80		120.6	15.3333	4.66667	0	80
	120.7	1.86376	1.67245	2.15423		120.7	31.3333	0	0	68.6667		120.7	26	0	0	74		120.7	21.3333	4.66667	0	74
	120.8	1.85888	1.74303	2.17309		120.8	23.3333	0	0	76.6667		120.8	20.6667	1.33333	0	78		120.8	14	1.33333	0	84.6667
	120.9	1.89511	1.71916	2.16944		120.9	18.6667	0	0	81.3333		120.9	18	1.33333	0	80.6667		120.9	10	2.66667	0	87.3333
	121	1.89889	1.68703	2.14579		121	22	1.33333	0	76.6667		121	23.3333	2.66667	0	74		121	6.66667	4.66667	0	88.6667
	121.1	1.941	1.76742	2.15038		121.1	18.6667	0	0	81.3333		121.1	23.3333	1.33333	0	75.3333		121.1	7.33333	4.66667	0	88
	121.2	1.88564	1.78222	2.12057		121.2	22.6667	0	0	77.3333		121.2	29.3333	0	0	70.6667		121.2	11.3333	4.66667	0	84
	121.3	1.8632	1.74005	2.10259		121.3	23.3333	2.66667	0	74		121.3	20.6667	0	0	79.3333		121.3	14	4.66667	0	81.3333
	121.4	1.88457	1.80209	2.14731		121.4	18	2.66667	0	79.3333		121.4	25.3333	1.33333	0	73.3333		121.4	14.6667	2.66667	0	82.6667
	121.5	1.88921	1.76098	2.11401		121.5	14	2.66667	0	83.3333		121.5	16.6667	1.33333	0	82		121.5	17.3333	4.66667	0	78
	121.6	1.84517	1.76126	2.08346		121.6	17.3333	2.66667	0	80		121.6	22	0	0	78		121.6	16.6667	1.33333	0	82
	121.7	1.78996	1.69805	2.09978		121.7	21.3333	1.33333	0	77.3333		121.7	14	1.33333	0	84.6667		121.7	14.6667	3.33333	0	82
	121.8	1.87099	1.79212	2.12404		121.8	21.3333	2.66667	0	76		121.8	18.6667	0	0	81.3333		121.8	12	4.66667	0	83.3333
	121.9	1.84383	1.76888	2.16765		121.9	23.3333	1.33333	0	75.3333		121.9	20.6667	2.66667	0	76.6667		121.9	13.3333	4.66667	0	82
	122	1.82789	1.75198	2.13579		122	20.6667	4	0	75.3333		122	24.6667	0	0	75.3333		122	16	4.66667	0	79.3333
	122.1	1.80831	1.7484	2.12386		122.1	24.6667	1.33333	0	74		122.1	20.6667	0	0	79.3333		122.1	14	4.66667	0	81.3333
	122.2	1.76973	1.73758	2.09151		122.2	10	0	0	90		122.2	22.6667	0	0	77.3333		122.2	15.3333	6	0	78.6667
	122.3	1.80771	1.72274	2.11234		122.3	20	0	0	80		122.3	25.3333	0	0	74.6667		122.3	14.6667	4.66667	0	80.6667
	122.4	1.81447	1.79387	2.15904		122.4	16	1.33333	0	82.6667		122.4	13.3333	2.66667	0	84		122.4	13.3333	2.66667	0	84
	122.5	1.82457	1.77141	2.08663		122.5	19.3333	1.33333	0	79.3333		122.5	18.6667	4	0	77.3333		122.5	8.66667	2.66667	0	88.6667
	122.6	1.81178	1.69639	2.15564		122.6	22.6667	0	0	77.3333		122.6	20.6667	0	0	79.3333		122.6	13.3333	1.33333	0	85.3333
	122.7	1.84335	1.72373	2.11373		122.7	21.3333	0	0	78.6667		122.7	16	0	0	84		122.7	12.6667	1.33333	0	86
	122.8	1.79224	1.73165	2.14584		122.8	27.3333	1.33333	0	71.3333		122.8	16.6667	0	0	83.3333		122.8	16.6667	1.33333	0	82
	122.9	1.80833	1.74957	2.11714		122.9	20.6667	0	0	79.3333		122.9	21.3333	1.33333	0	77.3333		122.9	15.3333	0	0	84.6667
	123	1.77442	1.75869	2.11758		123	21.3333	0	0	78.6667		123	16	0	0	84		123	16.6667	1.33333	0	82
	123.1	1.79018	1.74112	2.12448		123.1	23.3333	0	0	76.6667		123.1	20	0	0	80		123.1	12.6667	2.66667	0	84.6667
	123.2	1.8158	1.67862	2.04216		123.2	22.6667	1.33333	0	76		123.2	21.3333	1.33333	0	77.3333		123.2	24.6667	1.33333	0	74
	123.3	1.80602	1.67049	2.02721		123.3	19.3333	0	0	80.6667		123.3	13.3333	1.33333	0	85.3333		123.3	21.3333	2.66667	0	76
	123.4	1.83278	1.63373	2.07445		123.4	19.3333	1.33333	0	79.3333		123.4	10	0	0	90		123.4	14	2.66667	0	83.3333
	123.5	1.84707	1.64849	2.0285		123.5	12.6667	1.33333	0	86		123.5	12	1.33333	0	86.6667		123.5	19.3333	2.66667	0	78
	123.6	1.84241	1.63577	2.04446		123.6	20	1.33333	0	78.6667		123.6	18.6667	2.66667	0	78.6667		123.6	16.6667	1.33333	0	82
	123.7	1.85583	1.63	2.01291		123.7	10.6667	1.33333	0	88		123.7	22	0	0	78		123.7	16	4.66667	0	79.3333
	123.8	1.82549	1.66299	2.04766		123.8	20.6667	2.66667	0	76.6667		123.8	31.3333	0	0	68.6667		123.8	11.3333	4	0	84.6667
	123.9	1.84565	1.64825	2.05914		123.9	23.3333	1.33333	0	75.3333		123.9	27.3333	1.33333	0	71.3333		123.9	11.3333	7.33333	0	81.3333
	124	1.77262	1.62281	2.05581		124	20.6667	0	0	79.3333		124	18	0	0	82		124	15.3333	1.33333	0	83.3333
	124.1	1.76149	1.73362	2.01849		124.1	24	1.33333	0	74.6667		124.1	16	0	0	84		124.1	12.6667	2.66667	0	84.6667
	124.2	1.79552	1.68893	2.01535		124.2	15.3333	1.33333	0	83.3333		124.2	22	1.33333	0	76.6667		124.2	9.33333	4.66667	0	86
	124.3	1.76401	1.70955	2.00844		124.3	20	1.33333	0	78.6667		124.3	26	0	0	74		124.3	8	4	0	88
	124.4	1.76828	1.71107	1.95611		124.4	22.6667	2.66667	0	74.6667		124.4	21.3333	0	0	78.6667		124.4	13.3333	1.33333	0	85.3333
	124.5	1.78159	1.74824	1.98907		124.5	21.3333	1.33333	0	77.3333		124.5	22	0	0	78		124.5	10.6667	1.33333	0	88
	124.6	1.76952	1.66231	2.00445		124.6	18	1.33333	0	80.6667		124.6	23.3333	0	0	76.6667		124.6	11.3333	2.66667	0	86
	124.7	1.76787	1.74168	2.02821		124.7	15.3333	1.33333	0	83.3333		124.7	20	0	0	80		124.7	9.33333	1.33333	0	89.3333
	124.8	1.77888	1.76746	1.99945		124.8	14.6667	2.66667	0	82.6667		124.8	26	0	0	74		124.8	12	1.33333	0	86.6667
	124.9	1.7962	1.73723	1.9869		124.9	24	1.33333	0	74.6667		124.9	22.6667	0	0	77.3333		124.9	7.33333	1.33333	0	91.3333
	125	1.7832	1.7598	1.99179		125	13.3333	1.33333	0	85.3333		125	27.3333	0	0	72.6667		125	10.6667	2.66667	0	86.6667
	125.1	1.83505	1.76564	2.03539		125.1	24	0	0	76		125.1	20.6667	0	0	79.3333		125.1	8	2.66667	0	89.3333
	125.2	1.79854	1.6893	1.98896		125.2	21.3333	1.33333	0	77.3333		125.2	22.6667	0	0	77.3333		125.2	8.66667	1.33333	0	90
	125.3	1.8233	1.68853	1.97346		125.3	23.3333	1.33333	0	75.3333		125.3	17.3333	0	0	82.6667		125.3	11.3333	0	0	88.6667
	125.4	1.79148	1.71384	2.03596		125.4	18.6667	0	0	81.3333		125.4	16	0	0	84		125.4	6	1.33333	0	92.6667
	125.5	1.7291	1.6951	2.032		125.5	24.6667	1.33333	0	74		125.5	14	0	0	86		125.5	8.66667	0	0	91.3333
	125.6	1.80348	1.67203	1.98231		125.6	20	1.33333	0	78.6667		125.6	18.6667	0	0	81.3333		125.6	8	0	0	92
	125.7	1.78987	1.66022	1.92882		125.7	24	1.33333	0	74.6667		125.7	22	0	0	78		125.7	7.33333	0	0	92.6667
	125.8	1.85296	1.66987	1.94076		125.8	21.3333	0	0	78.6667		125.8	14.6667	0	0	85.3333		125.8	12.6667	0	0	87.3333
	125.9	1.84	1.64912	1.93802		125.9	20.6667	1.33333	0	78		125.9	23.3333	0	0	76.6667		125.9	6.66667	4	0	89.3333
	126	1.89389	1.62691	1.94708		126	18.6667	1.33333	0	80		126	17.3333	0	0	82.6667		126	8.66667	1.33333	0	90
	126.1	1.91247	1.62854	1.98027		126.1	14	1.33333	0	84.6667		126.1	18.6667	0	0	81.3333		126.1	14	2.66667	0	83.3333
	126.2	1.89412	1.63541	1.95112		126.2	22	1.33333	0	76.6667		126.2	25.3333	0	0	74.6667		126.2	12.6667	1.33333	0	86
	126.3	1.8504	1.57726	1.97177		126.3	18	2.66667	0	79.3333		126.3	22.6667	0	0	77.3333		126.3	2.66667	2.66667	0	94.6667
	126.4	1.80479	1.52569	1.95195		126.4	24	1.33333	0	74.6667		126.4	14	0	0	86		126.4	18.6667	1.33333	0	80
	126.5	1.79973	1.54904	1.93804		126.5	21.3333	2.66667	0	76		126.5	13.3333	0	0	86.6667		126.5	9.33333	2.66667	0	88
	126.6	1.78113	1.50009	1.99382		126.6	16.6667	1.33333	0	82		126.6	14.6667	0	0	85.3333		126.6	16.6667	1.33333	0	82
	126.7	1.74798	1.57037	1.97008		126.7	16	1.33333	0	82.6667		126.7	16	2.66667	0	81.3333		126.7	8.66667	1.33333	0	90
	126.8	1.76395	1.52074	1.92636		126.8	12.6667	1.33333	0	86		126.8	18.6667	1.33333	0	80		126.8	8.66667	2.66667	0	88.6667
	126.9	1.75393	1.52173	1.99033		126.9	9.33333	1.33333	0	89.3333		126.9	22	3.33333	0	74.6667		126.9	8.66667	2.66667	0	88.6667
	127	1.79023	1.46771	2.01157		127	18	1.33333	0	80.6667		127	20.6667	2.66667	0	76.6667		127	15.3333	0	0	84.6667
	127.1	1.85066	1.48274	1.99156		127.1	12	2.66667	0	85.3333		127.1	24.6667	2.66667	0	72.6667		127.1	16.6667	1.33333	0	82
	127.2	1.86927	1.48659	1.96809		127.2	16	1.33333	0	82.6667		127.2	18	0	0	82		127.2	11.3333	1.33333	0	87.3333
	127.3	1.84982	1.52102	1.95105		127.3	12	2.66667	0	85.3333		127.3	24.6667	2.66667	0	72.6667		127.3	21.3333	4	0	74.6667
	127.4	1.90615	1.5242	1.98438		127.4	16	4	0	80		127.4	18.6667	2.66667	0	78.6667		127.4	9.33333	2.66667	0	88
	127.5	1.8585	1.52526	1.97174		127.5	13.3333	1.33333	0	85.3333		127.5	14.6667	1.33333	0	84		127.5	9.33333	2.66667	0	88
	127.6	1.84954	1.50987	1.98328		127.6	7.33333	2.66667	0	90		127.6	25.3333	0	0	74.6667		127.6	14	2.66667	0	83.3333
	127.7	1.86128	1.52359	1.99609		127.7	12.6667	2.66667	0	84.6667		127.7	9.33333	1.33333	0	89.3333		127.7	14	0	0	86
	127.8	1.87272	1.54943	1.98541		127.8	12	1.33333	0	86.6667		127.8	11.3333	0	0	88.6667		127.8	6.66667	1.33333	0	92
	127.9	1.9003	1.64633	1.96651		127.9	18.6667	1.33333	0	80		127.9	18.6667	0	0	81.3333		127.9	14	2.66667	0	83.3333
	128	1.85314	1.64659	1.99637		128	16	1.33333	0	82.6667		128	14	0	0	86		128	20	4	0	76
	128.1	1.8536	1.59192	1.99811		128.1	14.6667	1.33333	0	84		128.1	26	0	0	74		128.1	19.3333	1.33333	0	79.3333
	128.2	1.84123	1.59106	2.02049		128.2	12	1.33333	0	86.6667		128.2	24.6667	1.33333	0	74		128.2	10.6667	2.66667	0	86.6667
	128.3	1.86105	1.64173	2.00072		128.3	15.3333	1.33333	0	83.3333		128.3	27.3333	4	0	68.6667		128.3	13.3333	4	0	82.6667
	128.4	1.88296	1.58921	1.97353		128.4	16	1.33333	0	82.6667		128.4	24.6667	2.66667	0	72.6667		128.4	11.3333	6.66667	0	82
	128.5	1.92529	1.54635	1.9817		128.5	7.33333	1.33333	0	91.3333		128.5	21.3333	1.33333	0	77.3333		128.5	9.33333	8	0	82.6667
	128.6	1.93217	1.51713	1.97823		128.6	17.3333	1.33333	0	81.3333		128.6	23.3333	1.33333	0	75.3333		128.6	8.66667	5.33333	0	86
	128.7	1.93936	1.59121	1.98396		128.7	18	1.33333	0	80.6667		128.7	24	0	0	76		128.7	10.6667	5.33333	0	84
	128.8	1.9304	1.52881	2.01157		128.8	11.3333	2.66667	0	86		128.8	26	1.33333	0	72.6667		128.8	8.66667	4	0	87.3333
	128.9	1.90098	1.49741	1.98525		128.9	14	1.33333	0	84.6667		128.9	20.6667	2.66667	0	76.6667		128.9	14.6667	2.66667	0	82.6667
	129	1.89575	1.51618	1.98317		129	16	1.33333	0	82.6667		129	27.3333	2.66667	0	70		129	13.3333	8	0	78.6667
	129.1	1.92179	1.53285	2.00145		129.1	5.33333	1.33333	0	93.3333		129.1	22.6667	1.33333	0	76		129.1	6.66667	4	0	89.3333
	129.2	1.95738	1.52265	2.00599		129.2	14	2.66667	0	83.3333		129.2	29.3333	0	0	70.6667		129.2	13.3333	5.33333	0	81.3333
	129.3	1.91914	1.47489	2.01582		129.3	10.6667	4	0	85.3333		129.3	25.3333	1.33333	0	73.3333		129.3	12.6667	5.33333	0	82
	129.4	1.94189	1.48204	2.04051		129.4	8	4	0	88		129.4	28.6667	1.33333	0	70		129.4	9.33333	7.33333	0	83.3333
	129.5	1.91367	1.54476	1.98907		129.5	8.66667	2.66667	0	88.6667		129.5	32	1.33333	0	66.6667		129.5	8.66667	6.66667	0	84.6667
	129.6	1.9559	1.51497	2.02455		129.6	10.6667	4	0	85.3333		129.6	33.3333	0	0	66.6667		129.6	10.6667	2.66667	0	86.6667
	129.7	1.94278	1.48584	2.00718		129.7	20.6667	2.66667	0	76.6667		129.7	26.6667	0	0	73.3333		129.7	8.66667	2.66667	0	88.6667
	129.8	1.96077	1.52595	1.97186		129.8	16	1.33333	0	82.6667		129.8	19.3333	0	0	80.6667		129.8	9.33333	4	0	86.6667
	129.9	1.97581	1.52288	2.03322		129.9	18.6667	2.66667	0	78.6667		129.9	28	0	0	72		129.9	8	2.66667	0	89.3333
	130	1.92997	1.5599	2.01285		130	19.3333	4	0	76.6667		130	27.3333	0	0	72.6667		130	8.66667	1.33333	0	90
	130.1	1.94482	1.57917	1.99707		130.1	20.6667	1.33333	0	78		130.1	23.3333	0	0	76.6667		130.1	6	4	0	90
	130.2	1.89063	1.57726	2.00518		130.2	19.3333	1.33333	0	79.3333		130.2	21.3333	0	0	78.6667		130.2	16	8	0	76
	130.3	1.9221	1.54841	1.98147		130.3	23.3333	1.33333	0	75.3333		130.3	26.6667	0	0	73.3333		130.3	8	4	0	88
	130.4	1.91031	1.56187	2.01016		130.4	26.6667	1.33333	0	72		130.4	21.3333	0	0	78.6667		130.4	14	1.33333	0	84.6667
	130.5	1.91406	1.51319	1.994		130.5	26	1.33333	0	72.6667		130.5	18	0	0	82		130.5	6	1.33333	0	92.6667
	130.6	1.94041	1.52021	1.993		130.6	21.3333	1.33333	0	77.3333		130.6	23.3333	0	0	76.6667		130.6	12	2.66667	0	85.3333
	130.7	1.97405	1.56798	2.01656		130.7	19.3333	4	0	76.6667		130.7	26.6667	0	0	73.3333		130.7	11.3333	6.66667	0	82
	130.8	1.94159	1.57265	2.00433		130.8	16.6667	1.33333	0	82		130.8	18.6667	0	0	81.3333		130.8	14	5.33333	0	80.6667
	130.9	1.9526	1.5907	1.96793		130.9	8	1.33333	0	90.6667		130.9	15.3333	0	0	84.6667		130.9	11.3333	5.33333	0	83.3333
	131	1.94582	1.56588	1.98038		131	10	1.33333	0	88.6667		131	24	0	0	76		131	17.3333	0	0	82.6667
	131.1	1.93119	1.5135	1.96593		131.1	18	1.33333	0	80.6667		131.1	32	0	0	68		131.1	16	2.66667	0	81.3333
	131.2	1.93103	1.56342	1.97892		131.2	17.3333	1.33333	0	81.3333		131.2	20.6667	0	0	79.3333		131.2	10.6667	2.66667	0	86.6667
	131.3	1.92957	1.55534	1.93358		131.3	12	2.66667	0	85.3333		131.3	23.3333	0	0	76.6667		131.3	11.3333	1.33333	0	87.3333
	131.4	1.89627	1.59844	1.94594		131.4	20	1.33333	0	78.6667		131.4	29.3333	0	0	70.6667		131.4	18	5.33333	0	76.6667
	131.5	1.91832	1.58446	1.97855		131.5	17.3333	4	0	78.6667		131.5	27.3333	0	0	72.6667		131.5	10.6667	4	0	85.3333
	131.6	1.87865	1.60646	1.97795		131.6	15.3333	1.33333	0	83.3333		131.6	24	0	0	76		131.6	14.6667	2.66667	0	82.6667
	131.7	1.85406	1.61563	1.96534		131.7	12.6667	4	0	83.3333		131.7	20.6667	0	0	79.3333		131.7	12	7.33333	0	80.6667
	131.8	1.85902	1.63853	2.00416		131.8	15.3333	1.33333	0	83.3333		131.8	19.3333	0	0	80.6667		131.8	11.3333	2.66667	0	86
	131.9	1.85429	1.63682	2.02366		131.9	13.3333	1.33333	0	85.3333		131.9	26.6667	0	0	73.3333		131.9	16	1.33333	0	82.6667
	132	1.82368	1.68512	2.0273		132	18	0	0	82		132	20	0	0	80		132	6.66667	4	0	89.3333
	132.1	1.84406	1.67917	1.97596		132.1	16	1.33333	0	82.6667		132.1	21.3333	0	0	78.6667		132.1	13.3333	2.66667	0	84
	132.2	1.82737	1.69826	1.98813		132.2	14.6667	2.66667	0	82.6667		132.2	12	1.33333	0	86.6667		132.2	6.66667	0	0	93.3333
	132.3	1.83072	1.66585	1.98498		132.3	14	4	0	82		132.3	13.3333	2.66667	0	84		132.3	14.6667	0	0	85.3333
	132.4	1.85224	1.65944	2.01029		132.4	14.6667	2.66667	0	82.6667		132.4	23.3333	1.33333	0	75.3333		132.4	10	1.33333	0	88.6667
	132.5	1.85486	1.66314	2.00069		132.5	18.6667	7.33333	0	74		132.5	20	1.33333	0	78.6667		132.5	14.6667	0	0	85.3333
	132.6	1.87821	1.63067	1.99816		132.6	16.6667	4	0	79.3333		132.6	16.6667	5.33333	0	78		132.6	10.6667	1.33333	0	88
	132.7	1.84461	1.72622	1.99488		132.7	22	2.66667	0	75.3333		132.7	19.3333	1.33333	0	79.3333		132.7	15.3333	1.33333	0	83.3333
	132.8	1.8751	1.72974	1.96741		132.8	13.3333	4	0	82.6667		132.8	16.6667	0	0	83.3333		132.8	8.66667	2.66667	0	88.6667
	132.9	1.90745	1.65862	2.00033		132.9	24.6667	4	0	71.3333		132.9	16	1.33333	0	82.6667		132.9	8.66667	2.66667	0	88.6667
	133	1.89998	1.67647	2.01646		133	13.3333	2.66667	0	84		133	25.3333	1.33333	0	73.3333		133	15.3333	1.33333	0	83.3333
	133.1	1.89121	1.60182	1.99576		133.1	12.6667	2.66667	0	84.6667		133.1	12.6667	0	0	87.3333		133.1	12.6667	2.66667	0	84.6667
	133.2	1.9177	1.613	2.00438		133.2	16.6667	1.33333	0	82		133.2	21.3333	0	0	78.6667		133.2	17.3333	2.66667	0	80
	133.3	1.93121	1.63605	2.07727		133.3	20.6667	2.66667	0	76.6667		133.3	11.3333	1.33333	0	87.3333		133.3	8.66667	4.66667	0	86.6667
	133.4	1.88452	1.59475	2.05873		133.4	20	1.33333	0	78.6667		133.4	16.6667	4	0	79.3333		133.4	12	2.66667	0	85.3333
	133.5	1.84678	1.6099	2.02926		133.5	20.6667	2.66667	0	76.6667		133.5	18.6667	1.33333	0	80		133.5	14.6667	0	0	85.3333
	133.6	1.89654	1.58038	2.11069		133.6	18.6667	1.33333	0	80		133.6	26.6667	0	0	73.3333		133.6	16.6667	0	0	83.3333
	133.7	1.87411	1.59003	2.07152		133.7	17.3333	2.66667	0	80		133.7	17.3333	1.33333	0	81.3333		133.7	12.6667	1.33333	0	86
	133.8	1.87568	1.59221	2.07307		133.8	12.6667	2.66667	0	84.6667		133.8	19.3333	0	0	80.6667		133.8	14.6667	2.66667	0	82.6667
	133.9	1.85827	1.62664	2.08161		133.9	24.6667	1.33333	0	74		133.9	19.3333	2.66667	0	78		133.9	6.66667	0	0	93.3333
	134	1.90139	1.61217	2.0946		134	18.6667	2.66667	0	78.6667		134	16.6667	2.66667	0	80.6667		134	12.6667	4	0	83.3333
	134.1	1.90283	1.59443	2.11887		134.1	20.6667	1.33333	0	78		134.1	16.6667	0	0	83.3333		134.1	13.3333	0	0	86.6667
	134.2	1.86623	1.66956	2.10347		134.2	27.3333	2.66667	0	70		134.2	16	1.33333	0	82.6667		134.2	15.3333	0	0	84.6667
	134.3	1.88605	1.63201	2.12931		134.3	16.6667	2.66667	0	80.6667		134.3	20.6667	0	0	79.3333		134.3	18.6667	1.33333	0	80
	134.4	1.94488	1.64054	2.07641		134.4	31.3333	2.66667	0	66		134.4	18	2.66667	0	79.3333		134.4	14	0	0	86
	134.5	1.90866	1.56123	2.1072		134.5	24	2.66667	0	73.3333		134.5	15.3333	0	0	84.6667		134.5	14.6667	2.66667	0	82.6667
	134.6	1.94171	1.50979	2.11737		134.6	28	2.66667	0	69.3333		134.6	15.3333	0	0	84.6667		134.6	12	0	0	88
	134.7	1.89437	1.49563	2.08784		134.7	16.6667	1.33333	0	82		134.7	24.6667	0	0	75.3333		134.7	17.3333	1.33333	0	81.3333
	134.8	1.92032	1.44126	2.10378		134.8	22	1.33333	0	76.6667		134.8	12.6667	0	0	87.3333		134.8	10	0	0	90
	134.9	1.89773	1.56913	2.09512		134.9	16	1.33333	0	82.6667		134.9	18	0	0	82		134.9	18	0	0	82
	135	1.87368	1.5839	2.10269		135	16.6667	1.33333	0	82		135	17.3333	0	0	82.6667		135	14.6667	0	0	85.3333
	135.1	1.88569	1.63798	2.0834		135.1	20.6667	1.33333	0	78		135.1	13.3333	1.33333	0	85.3333		135.1	25.3333	0	0	74.6667
	135.2	1.8503	1.6163	2.10122		135.2	14.6667	1.33333	0	84		135.2	17.3333	0	0	82.6667		135.2	20.6667	1.33333	0	78
	135.3	1.87017	1.55397	2.0921		135.3	17.3333	1.33333	0	81.3333		135.3	12.6667	0	0	87.3333		135.3	20.6667	1.33333	0	78
	135.4	1.89043	1.52762	2.08391		135.4	14	2.66667	0	83.3333		135.4	16.6667	1.33333	0	82		135.4	25.3333	1.33333	0	73.3333
	135.5	1.90283	1.48486	2.08281		135.5	20	2.66667	0	77.3333		135.5	13.3333	1.33333	0	85.3333		135.5	20	2.66667	0	77.3333
	135.6	1.86507	1.55038	2.09424		135.6	19.3333	2.66667	0	78		135.6	14.6667	0	0	85.3333		135.6	20	1.33333	0	78.6667
	135.7	1.87065	1.56417	2.11049		135.7	23.3333	1.33333	0	75.3333		135.7	14	0	0	86		135.7	27.3333	0	0	72.6667
	135.8	1.87754	1.55148	2.0642		135.8	22	1.33333	0	76.6667		135.8	6.66667	0	0	93.3333		135.8	22.6667	1.33333	0	76
	135.9	1.89229	1.59089	2.04409		135.9	20	1.33333	0	78.6667		135.9	18.6667	0	0	81.3333		135.9	22.6667	0	0	77.3333
	136	1.90624	1.64552	2.04454		136	16.6667	1.33333	0	82		136	16.6667	1.33333	0	82		136	32	0	0	68
	136.1	1.96968	1.63815	2.03996		136.1	22.6667	1.33333	0	76		136.1	13.3333	0	0	86.6667		136.1	26	1.33333	0	72.6667
	136.2	2.00566	1.67233	2.08381		136.2	20.6667	1.33333	0	78		136.2	14	1.33333	0	84.6667		136.2	15.3333	1.33333	0	83.3333
	136.3	2.0283	1.67674	2.06056		136.3	12.6667	2.66667	0	84.6667		136.3	10	1.33333	0	88.6667		136.3	22.6667	0	0	77.3333
	136.4	1.97154	1.67415	2.08744		136.4	14	5.33333	0	80.6667		136.4	11.3333	1.33333	0	87.3333		136.4	19.3333	1.33333	0	79.3333
	136.5	1.96472	1.66071	2.12432		136.5	19.3333	4	0	76.6667		136.5	4.66667	1.33333	0	94		136.5	18.6667	1.33333	0	80
	136.6	2.0016	1.71933	2.15741		136.6	20.6667	5.33333	0	74		136.6	16	1.33333	0	82.6667		136.6	16.6667	1.33333	0	82
	136.7	2.03507	1.75365	2.12649		136.7	18.6667	4	0	77.3333		136.7	10.6667	0	0	89.3333		136.7	26	1.33333	0	72.6667
	136.8	2.02515	1.70339	2.17921		136.8	4.66667	2.66667	0	92.6667		136.8	8.66667	0	0	91.3333		136.8	22	1.33333	0	76.6667
	136.9	2.0227	1.72568	2.17231		136.9	20.6667	4	0	75.3333		136.9	8	0	0	92		136.9	28.6667	1.33333	0	70
	137	2.00107	1.72075	2.13602		137	16.6667	2.66667	0	80.6667		137	12	1.33333	0	86.6667		137	12.6667	1.33333	0	86
	137.1	2.0012	1.73196	2.15573		137.1	16	4	0	80		137.1	16.6667	1.33333	0	82		137.1	22	1.33333	0	76.6667
	137.2	2.02487	1.69497	2.09545		137.2	20.6667	4.66667	0	74.6667		137.2	14	4	0	82		137.2	17.3333	0	0	82.6667
	137.3	1.98736	1.72141	2.14839		137.3	12	4	0	84		137.3	25.3333	0	0	74.6667		137.3	24	1.33333	0	74.6667
	137.4	2.02607	1.7113	2.20312		137.4	24.6667	4	0	71.3333		137.4	13.3333	2.66667	0	84		137.4	18.6667	1.33333	0	80
	137.5	1.98366	1.72671	2.1689		137.5	16	4	0	80		137.5	12	0	0	88		137.5	20	0	0	80
	137.6	2.0163	1.76988	2.16724		137.6	18	1.33333	0	80.6667		137.6	8.66667	0	0	91.3333		137.6	12.6667	0	0	87.3333
	137.7	2.01497	1.73753	2.26054		137.7	18	5.33333	0	76.6667		137.7	15.3333	0	0	84.6667		137.7	14	1.33333	0	84.6667
	137.8	1.99783	1.79301	2.20515		137.8	8	6.66667	0	85.3333		137.8	13.3333	1.33333	0	85.3333		137.8	20	0	0	80
	137.9	1.99446	1.77733	2.20516		137.9	18	2.66667	0	79.3333		137.9	21.3333	0	0	78.6667		137.9	16	0	0	84
	138	1.99584	1.71977	2.17632		138	10	2.66667	0	87.3333		138	14.6667	1.33333	0	84		138	23.3333	0	0	76.6667
	138.1	1.96043	1.70579	2.13521		138.1	17.3333	4	0	78.6667		138.1	21.3333	1.33333	0	77.3333		138.1	16.6667	1.33333	0	82
	138.2	1.90617	1.65847	2.1217		138.2	8	4	0	88		138.2	12	1.33333	0	86.6667		138.2	15.3333	0	0	84.6667
	138.3	1.91736	1.66058	2.14217		138.3	14	1.33333	0	84.6667		138.3	16	1.33333	0	82.6667		138.3	18	0	0	82
	138.4	1.92455	1.723	2.15785		138.4	12	2.66667	0	85.3333		138.4	13.3333	1.33333	0	85.3333		138.4	22	0	0	78
	138.5	1.93168	1.62923	2.16444		138.5	13.3333	1.33333	0	85.3333		138.5	10.6667	1.33333	0	88		138.5	20	0	0	80
	138.6	1.94357	1.71907	2.09553		138.6	9.33333	2.66667	0	88		138.6	16.6667	1.33333	0	82		138.6	14	1.33333	0	84.6667
	138.7	1.95123	1.63198	2.13212		138.7	18	2.66667	0	79.3333		138.7	15.3333	1.33333	0	83.3333		138.7	20	1.33333	0	78.6667
	138.8	1.9199	1.66454	2.12225		138.8	14	2.66667	0	83.3333		138.8	20.6667	1.33333	0	78		138.8	19.3333	1.33333	0	79.3333
	138.9	1.93138	1.7404	2.1428		138.9	8	1.33333	0	90.6667		138.9	14	0	0	86		138.9	18.6667	1.33333	0	80
	139	1.98629	1.73869	2.12397		139	14.6667	1.33333	0	84		139	14	2.66667	0	83.3333		139	18.6667	1.33333	0	80
	139.1	1.91816	1.75233	2.11516		139.1	11.3333	1.33333	0	87.3333		139.1	18.6667	0	0	81.3333		139.1	16	1.33333	0	82.6667
	139.2	1.93969	1.768	2.13654		139.2	12	2.66667	0	85.3333		139.2	15.3333	1.33333	0	83.3333		139.2	14.6667	0	0	85.3333
	139.3	1.91575	1.76579	2.09415		139.3	18.6667	4	0	77.3333		139.3	16.6667	0	0	83.3333		139.3	17.3333	1.33333	0	81.3333
	139.4	1.91548	1.74038	2.07627		139.4	17.3333	4	0	78.6667		139.4	22.6667	0	0	77.3333		139.4	20	1.33333	0	78.6667
	139.5	1.96142	1.77322	2.0477		139.5	9.33333	4	0	86.6667		139.5	18	2.66667	0	79.3333		139.5	20	0	0	80
	139.6	2.00619	1.80088	2.07277		139.6	10	2.66667	0	87.3333		139.6	20	1.33333	0	78.6667		139.6	20	1.33333	0	78.6667
	139.7	1.99265	1.78018	2.09362		139.7	11.3333	2.66667	0	86		139.7	22.6667	2.66667	0	74.6667		139.7	15.3333	0	0	84.6667
	139.8	1.94002	1.77534	2.08964		139.8	17.3333	4	0	78.6667		139.8	20	0	0	80		139.8	24.6667	0	0	75.3333
	139.9	1.89439	1.77471	2.12519		139.9	12	4	0	84		139.9	17.3333	1.33333	0	81.3333		139.9	18	0	0	82
	140	1.90827	1.70324	2.12789		140	16	5.33333	0	78.6667		140	18.6667	1.33333	0	80		140	16.6667	0	0	83.3333
	140.1	1.95428	1.7539	2.11531		140.1	6	4	0	90		140.1	19.3333	2.66667	0	78		140.1	21.3333	4	0	74.6667
	140.2	1.98305	1.69017	2.05289		140.2	8.66667	2.66667	0	88.6667		140.2	19.3333	2.66667	0	78		140.2	20	2.66667	0	77.3333
	140.3	1.93159	1.76223	2.08443		140.3	16.6667	2.66667	0	80.6667		140.3	18	2.66667	0	79.3333		140.3	20	4	0	76
	140.4	1.90605	1.74432	2.09146		140.4	12	2.66667	0	85.3333		140.4	23.3333	0	0	76.6667		140.4	14.6667	4	0	81.3333
	140.5	1.90644	1.69398	2.09774		140.5	10.6667	1.33333	0	88		140.5	14	0	0	86		140.5	27.3333	4	0	68.6667
	140.6	1.91071	1.61995	2.13513		140.6	12	4	0	84		140.6	8.66667	1.33333	0	90		140.6	21.3333	4	0	74.6667
	140.7	1.95721	1.56257	2.07056		140.7	10.6667	5.33333	0	84		140.7	12	1.33333	0	86.6667		140.7	22	2.66667	0	75.3333
	140.8	1.97963	1.57545	2.12204		140.8	8	4	0	88		140.8	11.3333	2.66667	0	86		140.8	16	5.33333	0	78.6667
	140.9	1.94476	1.57229	2.10735		140.9	16	2.66667	0	81.3333		140.9	22	2.66667	0	75.3333		140.9	18	5.33333	0	76.6667
	141	1.94533	1.56061	2.1059		141	10.6667	4	0	85.3333		141	23.3333	1.33333	0	75.3333		141	14.6667	5.33333	0	80
	141.1	1.94849	1.59828	2.1222		141.1	14.6667	4	0	81.3333		141.1	20.6667	1.33333	0	78		141.1	10	5.33333	0	84.6667
	141.2	1.94713	1.66884	2.13067		141.2	14	4	0	82		141.2	14	1.33333	0	84.6667		141.2	13.3333	5.33333	0	81.3333
	141.3	1.9048	1.64713	2.12097		141.3	16.6667	2.66667	0	80.6667		141.3	17.3333	1.33333	0	81.3333		141.3	15.3333	5.33333	0	79.3333
	141.4	1.90038	1.57455	2.12018		141.4	16.6667	2.66667	0	80.6667		141.4	13.3333	1.33333	0	85.3333		141.4	14	5.33333	0	80.6667
	141.5	1.92169	1.54232	2.14043		141.5	12	4	0	84		141.5	19.3333	1.33333	0	79.3333		141.5	15.3333	5.33333	0	79.3333
	141.6	1.93239	1.6036	2.13941		141.6	6	4	0	90		141.6	13.3333	1.33333	0	85.3333		141.6	16	2.66667	0	81.3333
	141.7	1.93902	1.6227	2.17433		141.7	10.6667	4	0	85.3333		141.7	12.6667	2.66667	0	84.6667		141.7	13.3333	5.33333	0	81.3333
	141.8	1.90431	1.59301	2.12591		141.8	12	2.66667	0	85.3333		141.8	15.3333	0	0	84.6667		141.8	13.3333	4	0	82.6667
	141.9	1.90876	1.65354	2.16596		141.9	14	4	0	82		141.9	8.66667	1.33333	0	90		141.9	12	5.33333	0	82.6667
	142	1.92914	1.65176	2.1462		142	8.66667	5.33333	0	86		142	11.3333	0	0	88.6667		142	11.3333	4	0	84.6667
	142.1	1.9376	1.65683	2.17359		142.1	9.33333	5.33333	0	85.3333		142.1	16	0	0	84		142.1	12	5.33333	0	82.6667
	142.2	1.90551	1.62367	2.12519		142.2	10.6667	8	0	81.3333		142.2	16	0	0	84		142.2	10.6667	2.66667	0	86.6667
	142.3	1.94703	1.7356	2.12413		142.3	14	2.66667	0	83.3333		142.3	16.6667	0	0	83.3333		142.3	16.6667	5.33333	0	78
	142.4	1.90572	1.68192	2.13911		142.4	16.6667	4	0	79.3333		142.4	18	0	0	82		142.4	16	1.33333	0	82.6667
	142.5	1.89355	1.65665	2.12644		142.5	9.33333	5.33333	0	85.3333		142.5	15.3333	0	0	84.6667		142.5	10.6667	5.33333	0	84
	142.6	1.95198	1.59704	2.131		142.6	10.6667	5.33333	0	84		142.6	20.6667	0	0	79.3333		142.6	12	4	0	84
	142.7	1.92594	1.55206	2.12684		142.7	10	4	0	86		142.7	18	1.33333	0	80.6667		142.7	9.33333	4	0	86.6667
	142.8	1.93496	1.57208	2.14724		142.8	12.6667	4	0	83.3333		142.8	16.6667	0	0	83.3333		142.8	8	2.66667	0	89.3333
	142.9	1.91931	1.57974	2.17233		142.9	13.3333	4	0	82.6667		142.9	20	1.33333	0	78.6667		142.9	10	4	0	86
	143	1.88676	1.59433	2.14525		143	8.66667	5.33333	0	86		143	12.6667	0	0	87.3333		143	9.33333	2.66667	0	88
	143.1	1.90562	1.67479	2.1345		143.1	16	2.66667	0	81.3333		143.1	13.3333	0	0	86.6667		143.1	15.3333	1.33333	0	83.3333
	143.2	1.8844	1.63229	2.14478		143.2	10.6667	2.66667	0	86.6667		143.2	14	0	0	86		143.2	14	2.66667	0	83.3333
	143.3	1.85574	1.56596	2.15158		143.3	18.6667	2.66667	0	78.6667		143.3	10.6667	2.66667	0	86.6667		143.3	12	4	0	84
	143.4	1.82006	1.61228	2.14256		143.4	14	2.66667	0	83.3333		143.4	18.6667	3.33333	0	78		143.4	14.6667	5.33333	0	80
	143.5	1.82854	1.59195	2.17591		143.5	14.6667	2.66667	0	82.6667		143.5	16.6667	0	0	83.3333		143.5	16.6667	4	0	79.3333
	143.6	1.79922	1.5591	2.18331		143.6	8.66667	2.66667	0	88.6667		143.6	13.3333	0	0	86.6667		143.6	13.3333	4	0	82.6667
	143.7	1.83402	1.51895	2.14364		143.7	17.3333	2.66667	0	80		143.7	19.3333	0	0	80.6667		143.7	14	4	0	82
	143.8	1.85283	1.56832	2.16351		143.8	14.6667	2.66667	0	82.6667		143.8	14.6667	1.33333	0	84		143.8	14.6667	4	0	81.3333
	143.9	1.83304	1.59156	2.17003		143.9	10	2.66667	0	87.3333		143.9	18.6667	0	0	81.3333		143.9	16.6667	5.33333	0	78
	144	1.81744	1.57565	2.13799		144	14.6667	1.33333	0	84		144	7.33333	1.33333	0	91.3333		144	14	4	0	82
	144.1	1.80873	1.56436	2.1817		144.1	14.6667	5.33333	0	80		144.1	14.6667	0	0	85.3333		144.1	8	6.66667	0	85.3333
	144.2	1.83995	1.55598	2.18647		144.2	16.6667	4	0	79.3333		144.2	15.3333	2.66667	0	82		144.2	8.66667	8	0	83.3333
	144.3	1.8015	1.58881	2.18191		144.3	14	4	0	82		144.3	12.6667	6.66667	0	80.6667		144.3	15.3333	8	0	76.6667
	144.4	1.76118	1.59536	2.20592		144.4	16.6667	6.66667	0	76.6667		144.4	19.3333	2.66667	0	78		144.4	13.3333	8	0	78.6667
	144.5	1.79046	1.50858	2.21415		144.5	23.3333	5.33333	0	71.3333		144.5	14	3.33333	0	82.6667		144.5	13.3333	5.33333	0	81.3333
	144.6	1.82531	1.52784	2.21027		144.6	13.3333	2.66667	0	84		144.6	13.3333	2.66667	0	84		144.6	14.6667	5.33333	0	80
	144.7	1.78099	1.53704	2.2195		144.7	13.3333	4	0	82.6667		144.7	18.6667	2.66667	0	78.6667		144.7	7.33333	5.33333	0	87.3333
	144.8	1.79816	1.51675	2.18659		144.8	12	5.33333	0	82.6667		144.8	13.3333	2.66667	0	84		144.8	18.6667	4	0	77.3333
	144.9	1.79609	1.53449	2.18667		144.9	12	1.33333	0	86.6667		144.9	16	2	0	82		144.9	19.3333	6.66667	0	74
	145	1.79899	1.50482	2.17074		145	8.66667	2.66667	0	88.6667		145	13.3333	0	0	86.6667		145	16.6667	6.66667	0	76.6667
	145.1	1.79917	1.54738	2.14452		145.1	13.3333	5.33333	0	81.3333		145.1	10.6667	4	0	85.3333		145.1	10.6667	8	0	81.3333
	145.2	1.8287	1.49464	2.17651		145.2	6.66667	5.33333	0	88		145.2	20.6667	0	0	79.3333		145.2	14.6667	8	0	77.3333
	145.3	1.82849	1.49376	2.20119		145.3	14.6667	6.66667	0	78.6667		145.3	12.6667	1.33333	0	86		145.3	15.3333	8	0	76.6667
	145.4	1.82393	1.50108	2.22062		145.4	13.3333	5.33333	0	81.3333		145.4	20	1.33333	0	78.6667		145.4	16	4	0	80
	145.5	1.79154	1.51573	2.22		145.5	18.6667	5.33333	0	76		145.5	16.6667	4	0	79.3333		145.5	15.3333	5.33333	0	79.3333
	145.6	1.83954	1.53535	2.25577		145.6	12.6667	1.33333	0	86		145.6	15.3333	2.66667	0	82		145.6	15.3333	8.66667	0	76
	145.7	1.83877	1.49065	2.20698		145.7	10	2.66667	0	87.3333		145.7	15.3333	2.66667	0	82		145.7	8	8	0	84
	145.8	1.82549	1.55492	2.1972		145.8	15.3333	6.66667	0	78		145.8	12	1.33333	0	86.6667		145.8	15.3333	6.66667	0	78
	145.9	1.80686	1.59742	2.24042		145.9	14	5.33333	0	80.6667		145.9	19.3333	0	0	80.6667		145.9	15.3333	6.66667	0	78
	146	1.80634	1.66067	2.20713		146	14.6667	5.33333	0	80		146	18	0	0	82		146	13.3333	8	0	78.6667
	146.1	1.83844	1.61212	2.1717		146.1	13.3333	1.33333	0	85.3333		146.1	10.6667	0	0	89.3333		146.1	17.3333	4	0	78.6667
	146.2	1.83853	1.62085	2.18951		146.2	17.3333	4	0	78.6667		146.2	6.66667	0	0	93.3333		146.2	17.3333	6.66667	0	76
	146.3	1.78164	1.63961	2.19014		146.3	18	5.33333	0	76.6667		146.3	14	0	0	86		146.3	14	6.66667	0	79.3333
	146.4	1.74384	1.61032	2.17025		146.4	22	4	0	74		146.4	14.6667	0	0	85.3333		146.4	18.6667	5.33333	0	76
	146.5	1.76801	1.60471	2.19157		146.5	20.6667	4	0	75.3333		146.5	15.3333	0	0	84.6667		146.5	12	5.33333	0	82.6667
	146.6	1.81	1.59659	2.16306		146.6	21.3333	4	0	74.6667		146.6	19.3333	1.33333	0	79.3333		146.6	18	6.66667	0	75.3333
	146.7	1.80626	1.61618	2.18473		146.7	13.3333	6.66667	0	80		146.7	8.66667	2.66667	0	88.6667		146.7	10	4	0	86
	146.8	1.76196	1.61897	2.13836		146.8	14	6.66667	0	79.3333		146.8	12	1.33333	0	86.6667		146.8	17.3333	1.33333	0	81.3333
	146.9	1.79186	1.6067	2.13527		146.9	12	6.66667	0	81.3333		146.9	12	2.66667	0	85.3333		146.9	14.6667	1.33333	0	84
	147	1.82648	1.57218	2.15222		147	11.3333	5.33333	0	83.3333		147	17.3333	2.66667	0	80		147	15.3333	1.33333	0	83.3333
	147.1	1.84482	1.55711	2.13465		147.1	6	2.66667	0	91.3333		147.1	14.6667	2.66667	0	82.6667		147.1	13.3333	5.33333	0	81.3333
	147.2	1.87672	1.62646	2.13145		147.2	10	4	0	86		147.2	7.33333	1.33333	0	91.3333		147.2	12	6.66667	0	81.3333
	147.3	1.90792	1.65384	2.11035		147.3	12.6667	4	0	83.3333		147.3	8	1.33333	0	90.6667		147.3	14.6667	6.66667	0	78.6667
	147.4	1.8923	1.61474	2.11305		147.4	13.3333	2.66667	0	84		147.4	7.33333	1.33333	0	91.3333		147.4	6.66667	1.33333	0	92
	147.5	1.87492	1.52479	2.18048		147.5	6.66667	1.33333	0	92		147.5	8.66667	1.33333	0	90		147.5	11.3333	8	0	80.6667
	147.6	1.82258	1.54474	2.16235		147.6	7.33333	4	0	88.6667		147.6	19.3333	1.33333	0	79.3333		147.6	7.33333	10.6667	0	82
	147.7	1.83095	1.48647	2.13385		147.7	12	1.33333	0	86.6667		147.7	18.6667	0	0	81.3333		147.7	5.33333	5.33333	0	89.3333
	147.8	1.84651	1.52912	2.19156		147.8	15.3333	1.33333	0	83.3333		147.8	15.3333	0	0	84.6667		147.8	11.3333	8	0	80.6667
	147.9	1.81558	1.46831	2.17269		147.9	15.3333	1.33333	0	83.3333		147.9	14	0	0	86		147.9	10	5.33333	0	84.6667
	148	1.81169	1.51189	2.16499		148	13.3333	2.66667	0	84		148	16	0	0	84		148	11.3333	5.33333	0	83.3333
	148.1	1.90912	1.51447	2.15794		148.1	12.6667	1.33333	0	86		148.1	18.6667	0	0	81.3333		148.1	13.3333	5.33333	0	81.3333
	148.2	1.87028	1.55932	2.17759		148.2	22.6667	1.33333	0	76		148.2	16	1.33333	0	82.6667		148.2	14	2.66667	0	83.3333
	148.3	1.86295	1.54419	2.17583		148.3	11.3333	1.33333	0	87.3333		148.3	22	1.33333	0	76.6667		148.3	7.33333	2.66667	0	90
	148.4	1.86432	1.62363	2.13732		148.4	14	1.33333	0	84.6667		148.4	18	0	0	82		148.4	11.3333	8	0	80.6667
	148.5	1.88094	1.56906	2.19383		148.5	21.3333	0	0	78.6667		148.5	12	2.66667	0	85.3333		148.5	6	4	0	90
	148.6	1.85106	1.53697	2.23251		148.6	13.3333	1.33333	0	85.3333		148.6	16	0	0	84		148.6	10.6667	5.33333	0	84
	148.7	1.87734	1.53669	2.18553		148.7	6.66667	1.33333	0	92		148.7	10.6667	0	0	89.3333		148.7	14.6667	5.33333	0	80
	148.8	1.83366	1.54062	2.24676		148.8	12.6667	2.66667	0	84.6667		148.8	18.6667	0	0	81.3333		148.8	14	4	0	82
	148.9	1.88038	1.6159	2.19602		148.9	16	2.66667	0	81.3333		148.9	20	0	0	80		148.9	16	4	0	80
	149	1.87791	1.57611	2.16444		149	17.3333	1.33333	0	81.3333		149	26	2.66667	0	71.3333		149	12	4	0	84
	149.1	1.85609	1.53984	2.172		149.1	10	1.33333	0	88.6667		149.1	26	0	0	74		149.1	15.3333	5.33333	0	79.3333
	149.2	1.89897	1.58924	2.20953		149.2	6.66667	1.33333	0	92		149.2	28.6667	0	0	71.3333		149.2	17.3333	8	0	74.6667
	149.3	1.89372	1.60892	2.24174		149.3	6	1.33333	0	92.6667		149.3	26	0	0	74		149.3	21.3333	5.33333	0	73.3333
	149.4	1.92184	1.62224	2.22848		149.4	7.33333	0	0	92.6667		149.4	22	0	0	78		149.4	20.6667	5.33333	0	74
	149.5	1.88528	1.65946	2.23544		149.5	4.66667	0	0	95.3333		149.5	18	0	0	82		149.5	19.3333	6.66667	0	74
	149.6	1.94238	1.58739	2.21124		149.6	11.3333	2.66667	0	86		149.6	20.6667	0	0	79.3333		149.6	16.6667	4	0	79.3333
	149.7	1.91841	1.5815	2.24978		149.7	14.6667	0	0	85.3333		149.7	20	0	0	80		149.7	21.3333	2.66667	0	76
	149.8	1.94026	1.57827	2.25888		149.8	11.3333	0	0	88.6667		149.8	20.6667	0	0	79.3333		149.8	13.3333	2.66667	0	84
	149.9	1.85067	1.6268	2.2852		149.9	8.66667	0	0	91.3333		149.9	26	0	0	74		149.9	20.6667	4	0	75.3333
	150	1.90528	1.69429	2.24545		150	12	0	0	88		150	17.3333	0	0	82.6667		150	14	1.33333	0	84.6667
	150.1	1.90323	1.62838	2.26363		150.1	12	1.33333	0	86.6667		150.1	27.3333	0	0	72.6667		150.1	20.6667	2.66667	0	76.6667
	150.2	1.88777	1.60524	2.24835		150.2	10	1.33333	0	88.6667		150.2	23.3333	0	0	76.6667		150.2	20	4	0	76
	150.3	1.85655	1.64063	2.25264		150.3	14	1.33333	0	84.6667		150.3	26.6667	0	0	73.3333		150.3	10.6667	4	0	85.3333
	150.4	1.8439	1.70142	2.20394		150.4	12.6667	1.33333	0	86		150.4	26.6667	0	0	73.3333		150.4	16	4	0	80
	150.5	1.88725	1.62644	2.2107		150.5	8.66667	0	0	91.3333		150.5	29.3333	0	0	70.6667		150.5	19.3333	5.33333	0	75.3333
	150.6	1.8358	1.60837	2.2075		150.6	18	0	0	82		150.6	28	0	0	72		150.6	12	4	0	84
	150.7	1.82988	1.53457	2.22832		150.7	8.66667	1.33333	0	90		150.7	18.6667	0	0	81.3333		150.7	11.3333	4	0	84.6667
	150.8	1.85422	1.6438	2.31007		150.8	12	1.33333	0	86.6667		150.8	18	0	0	82		150.8	14.6667	6.66667	0	78.6667
	150.9	1.86959	1.62562	2.26884		150.9	9.33333	2.66667	0	88		150.9	24.6667	0	0	75.3333		150.9	13.3333	4	0	82.6667
	151	1.85412	1.67725	2.28182		151	4	2.66667	0	93.3333		151	19.3333	0	0	80.6667		151	12	5.33333	0	82.6667
	151.1	1.86275	1.72139	2.26723		151.1	5.33333	2.66667	0	92		151.1	18.6667	2.66667	0	78.6667		151.1	20	5.33333	0	74.6667
	151.2	1.85796	1.72218	2.17325		151.2	6.66667	5.33333	0	88		151.2	25.3333	0	0	74.6667		151.2	15.3333	5.33333	0	79.3333
	151.3	1.86362	1.67183	2.18986		151.3	14	1.33333	0	84.6667		151.3	25.3333	1.33333	0	73.3333		151.3	16	6.66667	0	77.3333
	151.4	1.81934	1.68182	2.1896		151.4	14.6667	2.66667	0	82.6667		151.4	24	2.66667	0	73.3333		151.4	11.3333	5.33333	0	83.3333
	151.5	1.82279	1.6722	2.16478		151.5	8.66667	2.66667	0	88.6667		151.5	24	5.33333	0	70.6667		151.5	15.3333	4	0	80.6667
	151.6	1.86325	1.66259	2.16224		151.6	4.66667	2.66667	0	92.6667		151.6	19.3333	2.66667	0	78		151.6	16	5.33333	0	78.6667
	151.7	1.87431	1.65049	2.12835		151.7	9.33333	2.66667	0	88		151.7	21.3333	1.33333	0	77.3333		151.7	12.6667	2.66667	0	84.6667
	151.8	1.86362	1.68396	2.09528		151.8	13.3333	2.66667	0	84		151.8	25.3333	2.66667	0	72		151.8	15.3333	4	0	80.6667
	151.9	1.82626	1.7344	2.07249		151.9	14.6667	4	0	81.3333		151.9	27.3333	2.66667	0	70		151.9	18	5.33333	0	76.6667
	152	1.80416	1.68396	2.13958		152	14.6667	0	0	85.3333		152	20.6667	1.33333	0	78		152	14.6667	5.33333	0	80
	152.1	1.83365	1.62938	2.16358		152.1	18.6667	5.33333	0	76		152.1	22	2.66667	0	75.3333		152.1	19.3333	2.66667	0	78
	152.2	1.88698	1.72081	2.16061		152.2	12.6667	2.66667	0	84.6667		152.2	20.6667	1.33333	0	78		152.2	18	2.66667	0	79.3333
	152.3	1.8521	1.6421	2.18415		152.3	16.6667	4	0	79.3333		152.3	20	2.66667	0	77.3333		152.3	16	1.33333	0	82.6667
	152.4	1.85383	1.66432	2.16703		152.4	11.3333	0	0	88.6667		152.4	22	2.66667	0	75.3333		152.4	15.3333	1.33333	0	83.3333
	152.5	1.8304	1.61652	2.21109		152.5	9.33333	2.66667	0	88		152.5	19.3333	2.66667	0	78		152.5	20	5.33333	0	74.6667
	152.6	1.8146	1.59231	2.17209		152.6	18.6667	4	0	77.3333		152.6	22	1.33333	0	76.6667		152.6	18.6667	2.66667	0	78.6667
	152.7	1.77317	1.65874	2.14089		152.7	16	1.33333	0	82.6667		152.7	20.6667	1.33333	0	78		152.7	16.6667	5.33333	0	78
	152.8	1.79407	1.6561	2.16129		152.8	12	4	0	84		152.8	20	2.66667	0	77.3333		152.8	24	6.66667	0	69.3333
	152.9	1.8084	1.62893	2.14459		152.9	14	2.66667	0	83.3333		152.9	29.3333	1.33333	0	69.3333		152.9	17.3333	4	0	78.6667
	153	1.72752	1.61964	2.13553		153	14	2.66667	0	83.3333		153	25.3333	2.66667	0	72		153	14.6667	6.66667	0	78.6667
	153.1	1.7291	1.61563	2.1416		153.1	16	1.33333	0	82.6667		153.1	18	2.66667	0	79.3333		153.1	15.3333	5.33333	0	79.3333
	153.2	1.77687	1.68461	2.18836		153.2	14.6667	2.66667	0	82.6667		153.2	26	1.33333	0	72.6667		153.2	19.3333	6.66667	0	74
	153.3	1.78167	1.62364	2.09804		153.3	16.6667	2.66667	0	80.6667		153.3	26	1.33333	0	72.6667		153.3	19.3333	6.66667	0	74
	153.4	1.79493	1.5691	2.12696		153.4	13.3333	1.33333	0	85.3333		153.4	23.3333	2.66667	0	74		153.4	16	6.66667	0	77.3333
	153.5	1.74313	1.6141	2.13488		153.5	16	2.66667	0	81.3333		153.5	14.6667	1.33333	0	84		153.5	15.3333	6.66667	0	78
	153.6	1.77582	1.64326	2.0653		153.6	20.6667	2.66667	0	76.6667		153.6	24	2.66667	0	73.3333		153.6	12	5.33333	0	82.6667
	153.7	1.78205	1.63594	2.06553		153.7	25.3333	4	0	70.6667		153.7	24	1.33333	0	74.6667		153.7	14.6667	4	0	81.3333
	153.8	1.80111	1.64581	2.10862		153.8	17.3333	2.66667	0	80		153.8	28	0	0	72		153.8	13.3333	2.66667	0	84
	153.9	1.83578	1.62354	2.12229		153.9	9.33333	1.33333	0	89.3333		153.9	22	2.66667	0	75.3333		153.9	18	5.33333	0	76.6667
	154	1.8429	1.62379	2.1405		154	14.6667	1.33333	0	84		154	23.3333	0	0	76.6667		154	14.6667	5.33333	0	80
	154.1	1.79014	1.63224	2.14884		154.1	17.3333	1.33333	0	81.3333		154.1	23.3333	0	0	76.6667		154.1	17.3333	5.33333	0	77.3333
	154.2	1.79547	1.68262	2.16605		154.2	11.3333	2.66667	0	86		154.2	22	0	0	78		154.2	18	4	0	78
	154.3	1.74672	1.72785	2.141		154.3	12.6667	1.33333	0	86		154.3	22	0	0	78		154.3	18.6667	2.66667	0	78.6667
	154.4	1.794	1.70439	2.1287		154.4	16.6667	1.33333	0	82		154.4	18.6667	1.33333	0	80		154.4	16	2.66667	0	81.3333
	154.5	1.80766	1.70669	2.18675		154.5	19.3333	1.33333	0	79.3333		154.5	25.3333	0	0	74.6667		154.5	15.3333	8.66667	0	76
	154.6	1.8282	1.70395	2.19862		154.6	7.33333	1.33333	0	91.3333		154.6	26.6667	0	0	73.3333		154.6	17.3333	8.66667	0	74
	154.7	1.78906	1.6467	2.15455		154.7	8.66667	0	0	91.3333		154.7	17.3333	0	0	82.6667		154.7	16.6667	4.66667	0	78.6667
	154.8	1.76782	1.6454	2.1712		154.8	18	1.33333	0	80.6667		154.8	24	0	0	76		154.8	19.3333	8.66667	0	72
	154.9	1.76843	1.61324	2.22729		154.9	17.3333	1.33333	0	81.3333		154.9	22	0	0	78		154.9	9.33333	5.33333	0	85.3333
	155	1.76696	1.59244	2.17403		155	14	0	0	86		155	19.3333	0	0	80.6667		155	12.6667	8.66667	0	78.6667
	155.1	1.77609	1.60217	2.17292		155.1	14	1.33333	0	84.6667		155.1	11.3333	0	0	88.6667		155.1	12	10	0	78
	155.2	1.78999	1.66012	2.20864		155.2	29.3333	1.33333	0	69.3333		155.2	23.3333	0	0	76.6667		155.2	13.3333	2.66667	0	84
	155.3	1.79558	1.68793	2.19902		155.3	17.3333	1.33333	0	81.3333		155.3	18	0	0	82		155.3	19.3333	4	0	76.6667
	155.4	1.78803	1.66804	2.13723		155.4	13.3333	1.33333	0	85.3333		155.4	28.6667	0	0	71.3333		155.4	12.6667	1.33333	0	86
	155.5	1.8242	1.59164	2.18475		155.5	16	1.33333	0	82.6667		155.5	27.3333	0	0	72.6667		155.5	11.3333	4	0	84.6667
	155.6	1.81881	1.63393	2.16082		155.6	16	1.33333	0	82.6667		155.6	19.3333	0	0	80.6667		155.6	10	2.66667	0	87.3333
	155.7	1.82814	1.61167	2.16385		155.7	15.3333	1.33333	0	83.3333		155.7	24.6667	0	0	75.3333		155.7	14.6667	2.66667	0	82.6667
	155.8	1.8269	1.5601	2.2078		155.8	12	1.33333	0	86.6667		155.8	21.3333	1.33333	0	77.3333		155.8	22.6667	4	0	73.3333
	155.9	1.84749	1.52716	2.18251		155.9	12.6667	1.33333	0	86		155.9	19.3333	0	0	80.6667		155.9	14	4	0	82
	156	1.84092	1.4756	2.19001		156	15.3333	1.33333	0	83.3333		156	21.3333	2.66667	0	76		156	15.3333	4	0	80.6667
	156.1	1.83541	1.5306	2.19529		156.1	16	1.33333	0	82.6667		156.1	19.3333	2.66667	0	78		156.1	14	4	0	82
	156.2	1.82207	1.51459	2.20203		156.2	9.33333	1.33333	0	89.3333		156.2	24	1.33333	0	74.6667		156.2	18	4	0	78
	156.3	1.83045	1.51661	2.21249		156.3	12.6667	0	0	87.3333		156.3	24.6667	1.33333	0	74		156.3	20	8	0	72
	156.4	1.84383	1.53492	2.22931		156.4	18.6667	1.33333	0	80		156.4	32.6667	0	0	67.3333		156.4	13.3333	9.33333	0	77.3333
	156.5	1.82026	1.50064	2.18477		156.5	12.6667	1.33333	0	86		156.5	21.3333	0	0	78.6667		156.5	16.6667	5.33333	0	78
	156.6	1.86341	1.53299	2.18646		156.6	13.3333	1.33333	0	85.3333		156.6	23.3333	0	0	76.6667		156.6	14	2.66667	0	83.3333
	156.7	1.89228	1.54032	2.22116		156.7	12	1.33333	0	86.6667		156.7	28.6667	1.33333	0	70		156.7	6.66667	4	0	89.3333
	156.8	1.86847	1.54214	2.24652		156.8	18.6667	1.33333	0	80		156.8	18	1.33333	0	80.6667		156.8	14.6667	5.33333	0	80
	156.9	1.84165	1.56747	2.23933		156.9	14	1.33333	0	84.6667		156.9	21.3333	1.33333	0	77.3333		156.9	14.6667	4	0	81.3333
	157	1.83982	1.56024	2.20262		157	10	1.33333	0	88.6667		157	26.6667	2.66667	0	70.6667		157	19.3333	4	0	76.6667
	157.1	1.84381	1.55155	2.17413		157.1	13.3333	4	0	82.6667		157.1	20.6667	2.66667	0	76.6667		157.1	23.3333	10	0	66.6667
	157.2	1.84204	1.59402	2.19019		157.2	17.3333	7.33333	0	75.3333		157.2	16.6667	0	0	83.3333		157.2	12.6667	6.66667	0	80.6667
	157.3	1.87019	1.59411	2.19224		157.3	14	7.33333	0	78.6667		157.3	18	0	0	82		157.3	17.3333	4	0	78.6667
	157.4	1.86592	1.61684	2.2375		157.4	16.6667	5.33333	0	78		157.4	19.3333	0	0	80.6667		157.4	13.3333	4	0	82.6667
	157.5	1.83466	1.56463	2.23327		157.5	12.6667	5.33333	0	82		157.5	17.3333	1.33333	0	81.3333		157.5	12.6667	2.66667	0	84.6667
	157.6	1.82298	1.55916	2.20619		157.6	20.6667	8.66667	0	70.6667		157.6	19.3333	4	0	76.6667		157.6	16	2.66667	0	81.3333
	157.7	1.82269	1.55705	2.21432		157.7	24	1.33333	0	74.6667		157.7	20.6667	2.66667	0	76.6667		157.7	14.6667	4	0	81.3333
	157.8	1.7899	1.5551	2.19825		157.8	11.3333	0	0	88.6667		157.8	17.3333	2.66667	0	80		157.8	17.3333	4	0	78.6667
	157.9	1.80623	1.54035	2.18753		157.9	18	4	0	78		157.9	24.6667	2.66667	0	72.6667		157.9	12	4.66667	0	83.3333
	158	1.79428	1.54302	2.20943		158	11.3333	4	0	84.6667		158	23.3333	0	0	76.6667		158	2	2.66667	0	95.3333
	158.1	1.78703	1.54896	2.22856		158.1	16.6667	4	0	79.3333		158.1	22.6667	1.33333	0	76		158.1	11.3333	0	0	88.6667
	158.2	1.80685	1.56008	2.17177		158.2	13.3333	2.66667	0	84		158.2	26.6667	2.66667	0	70.6667		158.2	17.3333	0	0	82.6667
	158.3	1.77998	1.56832	2.17313		158.3	20.6667	2.66667	0	76.6667		158.3	19.3333	2.66667	0	78		158.3	8.66667	0	0	91.3333
	158.4	1.79161	1.51904	2.21754		158.4	16	2.66667	0	81.3333		158.4	20.6667	1.33333	0	78		158.4	15.3333	1.33333	0	83.3333
	158.5	1.80738	1.52535	2.17271		158.5	19.3333	4	0	76.6667		158.5	20.6667	1.33333	0	78		158.5	14	0	0	86
	158.6	1.80024	1.51135	2.19514		158.6	23.3333	1.33333	0	75.3333		158.6	27.3333	0	0	72.6667		158.6	18.6667	0	0	81.3333
	158.7	1.81369	1.52023	2.17902		158.7	20	1.33333	0	78.6667		158.7	20	1.33333	0	78.6667		158.7	15.3333	1.33333	0	83.3333
	158.8	1.79931	1.52841	2.16242		158.8	26	1.33333	0	72.6667		158.8	22	0	0	78		158.8	9.33333	4	0	86.6667
	158.9	1.78743	1.53844	2.15227		158.9	24.6667	0	0	75.3333		158.9	22	0	0	78		158.9	12.6667	4	0	83.3333
	159	1.80307	1.52061	2.1642		159	22	0	0	78		159	24.6667	1.33333	0	74		159	8.66667	4	0	87.3333
	159.1	1.79238	1.52346	2.16813		159.1	19.3333	0	0	80.6667		159.1	19.3333	1.33333	0	79.3333		159.1	14.6667	1.33333	0	84
	159.2	1.82992	1.5221	2.15377		159.2	18	0	0	82		159.2	22.6667	5.33333	0	72		159.2	17.3333	4	0	78.6667
	159.3	1.78165	1.52653	2.17559		159.3	26	0	0	74		159.3	16.6667	0	0	83.3333		159.3	14	4	0	82
	159.4	1.81501	1.51427	2.14326		159.4	18	0	0	82		159.4	24.6667	0	0	75.3333		159.4	12.6667	1.33333	0	86
	159.5	1.77871	1.47828	2.17949		159.5	24	0	0	76		159.5	18	1.33333	0	80.6667		159.5	14.6667	0	0	85.3333
	159.6	1.81879	1.55749	2.13265		159.6	16	0	0	84		159.6	18	1.33333	0	80.6667		159.6	16.6667	0	0	83.3333
	159.7	1.8183	1.5543	2.10948		159.7	16	0	0	84		159.7	18	0	0	82		159.7	14.6667	0	0	85.3333
	159.8	1.80891	1.56775	2.13164		159.8	9.33333	0	0	90.6667		159.8	24.6667	1.33333	0	74		159.8	20	1.33333	0	78.6667
	159.9	1.80473	1.59936	2.15818		159.9	15.3333	0	0	84.6667		159.9	30	0	0	70		159.9	17.3333	1.33333	0	81.3333
	160	1.83843	1.60792	2.15535		160	11.3333	0	0	88.6667		160	27.3333	0	0	72.6667		160	16	1.33333	0	82.6667
	160.1	1.84218	1.53738	2.16184		160.1	14.6667	0	0	85.3333		160.1	26	2.66667	0	71.3333		160.1	12	0	0	88
	160.2	1.82155	1.58489	2.1302		160.2	18	0	0	82		160.2	20	2.66667	0	77.3333		160.2	18.6667	4	0	77.3333
	160.3	1.848	1.62249	2.08695		160.3	24	0	0	76		160.3	26	4	0	70		160.3	18	2.66667	0	79.3333
	160.4	1.8	1.633	2.14846		160.4	16.6667	0	0	83.3333		160.4	24	1.33333	0	74.6667		160.4	23.3333	2.66667	0	74
	160.5	1.8314	1.58293	2.07166		160.5	15.3333	0	0	84.6667		160.5	26.6667	1.33333	0	72		160.5	18	0	0	82
	160.6	1.81299	1.59251	2.0259		160.6	27.3333	0	0	72.6667		160.6	32	1.33333	0	66.6667		160.6	21.3333	2.66667	0	76
	160.7	1.77241	1.61413	1.97258		160.7	16.6667	0	0	83.3333		160.7	30.6667	1.33333	0	68		160.7	14	0	0	86
	160.8	1.81499	1.60238	1.96996		160.8	21.3333	0	0	78.6667		160.8	20	1.33333	0	78.6667		160.8	10	0	0	90
	160.9	1.78594	1.58139	1.97536		160.9	17.3333	0	0	82.6667		160.9	27.3333	1.33333	0	71.3333		160.9	14	0	0	86
	161	1.79798	1.62015	1.97043		161	19.3333	0	0	80.6667		161	20.6667	1.33333	0	78		161	12.6667	0	0	87.3333
	161.1	1.81447	1.62007	2.01347		161.1	24.6667	0	0	75.3333		161.1	29.3333	1.33333	0	69.3333		161.1	16	0	0	84
	161.2	1.81777	1.62908	1.96947		161.2	18	1.33333	0	80.6667		161.2	28.6667	1.33333	0	70		161.2	14.6667	0	0	85.3333
	161.3	1.78498	1.61612	1.96572		161.3	15.3333	0	0	84.6667		161.3	24	1.33333	0	74.6667		161.3	14	4	0	82
	161.4	1.79481	1.62984	1.987		161.4	20.6667	1.33333	0	78		161.4	21.3333	0	0	78.6667		161.4	16	1.33333	0	82.6667
	161.5	1.82222	1.5996	1.97522		161.5	22.6667	0	0	77.3333		161.5	26.6667	1.33333	0	72		161.5	14.6667	1.33333	0	84
	161.6	1.82478	1.5997	2.01021		161.6	16	0	0	84		161.6	27.3333	1.33333	0	71.3333		161.6	12.6667	4	0	83.3333
	161.7	1.83719	1.62422	1.96771		161.7	19.3333	0	0	80.6667		161.7	18.6667	2.66667	0	78.6667		161.7	17.3333	1.33333	0	81.3333
	161.8	1.78991	1.6326	2.00464		161.8	16.6667	0	0	83.3333		161.8	14	1.33333	0	84.6667		161.8	14	2.66667	0	83.3333
	161.9	1.8091	1.59499	2.0224		161.9	12.6667	0	0	87.3333		161.9	22	1.33333	0	76.6667		161.9	12.6667	2.66667	0	84.6667
	162	1.81316	1.61285	1.99501		162	22	0	0	78		162	20.6667	0	0	79.3333		162	16.6667	2.66667	0	80.6667
	162.1	1.81789	1.57729	2.00777		162.1	19.3333	0	0	80.6667		162.1	27.3333	0	0	72.6667		162.1	13.3333	4	0	82.6667
	162.2	1.81996	1.63068	2.02116		162.2	16.6667	0	0	83.3333		162.2	23.3333	0	0	76.6667		162.2	16	1.33333	0	82.6667
	162.3	1.78284	1.62014	2.01914		162.3	21.3333	0	0	78.6667		162.3	18.6667	0	0	81.3333		162.3	13.3333	2.66667	0	84
	162.4	1.81263	1.67093	2.03306		162.4	12	0	0	88		162.4	22.6667	1.33333	0	76		162.4	10.6667	2.66667	0	86.6667
	162.5	1.77058	1.72608	2.00305		162.5	19.3333	0	0	80.6667		162.5	27.3333	1.33333	0	71.3333		162.5	14.6667	2.66667	0	82.6667
	162.6	1.77683	1.68139	1.9431		162.6	15.3333	0	0	84.6667		162.6	28.6667	1.33333	0	70		162.6	10	1.33333	0	88.6667
	162.7	1.74112	1.68377	1.93344		162.7	26	1.33333	0	72.6667		162.7	32	2.66667	0	65.3333		162.7	14.6667	1.33333	0	84
	162.8	1.79292	1.66968	1.92629		162.8	22.6667	0	0	77.3333		162.8	26.6667	1.33333	0	72		162.8	22	0	0	78
	162.9	1.72064	1.68555	1.9308		162.9	21.3333	0	0	78.6667		162.9	27.3333	0	0	72.6667		162.9	14	2.66667	0	83.3333
	163	1.77778	1.72434	1.93409		163	20.6667	0	0	79.3333		163	27.3333	0	0	72.6667		163	14.6667	2.66667	0	82.6667
	163.1	1.79665	1.73333	1.99185		163.1	20.6667	0	0	79.3333		163.1	20	1.33333	0	78.6667		163.1	21.3333	2.66667	0	76
	163.2	1.7896	1.73175	2.01076		163.2	33.3333	0	0	66.6667		163.2	32.6667	1.33333	0	66		163.2	20.6667	1.33333	0	78
	163.3	1.80391	1.67202	2.0025		163.3	18	0	0	82		163.3	27.3333	0	0	72.6667		163.3	19.3333	1.33333	0	79.3333
	163.4	1.84297	1.64673	2.00158		163.4	29.3333	0	0	70.6667		163.4	24	0	0	76		163.4	22.6667	1.33333	0	76
	163.5	1.80525	1.64837	1.99506		163.5	25.3333	0	0	74.6667		163.5	22	0	0	78		163.5	22	1.33333	0	76.6667
	163.6	1.82006	1.71538	2.04382		163.6	20.6667	0	0	79.3333		163.6	25.3333	0	0	74.6667		163.6	30.6667	1.33333	0	68
	163.7	1.77845	1.64138	2.02776		163.7	20.6667	0	0	79.3333		163.7	32	1.33333	0	66.6667		163.7	28	1.33333	0	70.6667
	163.8	1.75891	1.6576	2.05933		163.8	22	1.33333	0	76.6667		163.8	23.3333	0	0	76.6667		163.8	24.6667	0	0	75.3333
	163.9	1.77284	1.74844	2.09		163.9	26	1.33333	0	72.6667		163.9	20	0	0	80		163.9	22	1.33333	0	76.6667
	164	1.71814	1.75176	2.03298		164	20.6667	0	0	79.3333		164	17.3333	0	0	82.6667		164	19.3333	1.33333	0	79.3333
	164.1	1.76699	1.7456	2.05817		164.1	26	1.33333	0	72.6667		164.1	24.6667	0	0	75.3333		164.1	24	1.33333	0	74.6667
	164.2	1.77793	1.77313	2.02823		164.2	24	0	0	76		164.2	30	0	0	70		164.2	16	2.66667	0	81.3333
	164.3	1.77124	1.77225	1.97046		164.3	28.6667	0	0	71.3333		164.3	12	0	0	88		164.3	16	2.66667	0	81.3333
	164.4	1.77855	1.791	1.97946		164.4	16	0	0	84		164.4	23.3333	0	0	76.6667		164.4	17.3333	1.33333	0	81.3333
	164.5	1.81714	1.75845	1.96026		164.5	14	0	0	86		164.5	20.6667	0	0	79.3333		164.5	14.6667	1.33333	0	84
	164.6	1.81593	1.78252	2.01714		164.6	10.6667	0	0	89.3333		164.6	28.6667	0	0	71.3333		164.6	14	2.66667	0	83.3333
	164.7	1.81431	1.82617	1.97349		164.7	18.6667	0	0	81.3333		164.7	28.6667	0	0	71.3333		164.7	21.3333	2.66667	0	76
	164.8	1.7695	1.77227	1.99102		164.8	18.6667	0	0	81.3333		164.8	23.3333	0	0	76.6667		164.8	18.6667	2.66667	0	78.6667
	164.9	1.76571	1.8085	1.95431		164.9	24	2.66667	0	73.3333		164.9	26.6667	0	0	73.3333		164.9	16	2.66667	0	81.3333
	165	1.79059	1.78835	1.96704		165	21.3333	0	0	78.6667		165	28	0	0	72		165	22	1.33333	0	76.6667
	165.1	1.74989	1.8002	1.99851		165.1	20.6667	0	0	79.3333		165.1	26	1.33333	0	72.6667		165.1	16.6667	0	0	83.3333
	165.2	1.71719	1.79657	1.98711		165.2	21.3333	0	0	78.6667		165.2	28.6667	0	0	71.3333		165.2	20.6667	0	0	79.3333
	165.3	1.75867	1.76785	1.98762		165.3	15.3333	0	0	84.6667		165.3	20.6667	0	0	79.3333		165.3	18.6667	0	0	81.3333
	165.4	1.76084	1.73983	2.00129		165.4	22.6667	0	0	77.3333		165.4	24	0	0	76		165.4	22.6667	5.33333	0	72
	165.5	1.73612	1.78389	1.97043		165.5	20	0	0	80		165.5	23.3333	0	0	76.6667		165.5	22.6667	4	0	73.3333
	165.6	1.72547	1.76619	1.99245		165.6	16	0	0	84		165.6	26	0	0	74		165.6	20	6.66667	0	73.3333
	165.7	1.73136	1.69771	1.95387		165.7	14.6667	0	0	85.3333		165.7	21.3333	0	0	78.6667		165.7	21.3333	6.66667	0	72
	165.8	1.74168	1.66547	1.95763		165.8	16.6667	0	0	83.3333		165.8	24.6667	0	0	75.3333		165.8	25.3333	4	0	70.6667
	165.9	1.72258	1.73522	1.94906		165.9	14	1.33333	0	84.6667		165.9	24	1.33333	0	74.6667		165.9	20.6667	8	0	71.3333
	166	1.72369	1.75657	1.98686		166	13.3333	0	0	86.6667		166	35.3333	0	0	64.6667		166	24.6667	6.66667	0	68.6667
	166.1	1.73255	1.74738	2.01231		166.1	13.3333	4	0	82.6667		166.1	26.6667	1.33333	0	72		166.1	19.3333	5.33333	0	75.3333
	166.2	1.73145	1.73858	2.00088		166.2	22	2.66667	0	75.3333		166.2	28.6667	1.33333	0	70		166.2	20	1.33333	0	78.6667
	166.3	1.71711	1.76512	2.00846		166.3	14	0	0	86		166.3	16	1.33333	0	82.6667		166.3	13.3333	1.33333	0	85.3333
	166.4	1.73494	1.77713	1.99801		166.4	13.3333	0	0	86.6667		166.4	26	0	0	74		166.4	21.3333	1.33333	0	77.3333
	166.5	1.75648	1.76531	2.01259		166.5	19.3333	2.66667	0	78		166.5	22.6667	1.33333	0	76		166.5	16.6667	5.33333	0	78
	166.6	1.78506	1.75418	2.02923		166.6	19.3333	1.33333	0	79.3333		166.6	34	1.33333	0	64.6667		166.6	18	4	0	78
	166.7	1.7595	1.73103	2.02114		166.7	17.3333	0	0	82.6667		166.7	28.6667	1.33333	0	70		166.7	17.3333	4	0	78.6667
	166.8	1.75882	1.80932	2.02813		166.8	22	1.33333	0	76.6667		166.8	27.3333	0	0	72.6667		166.8	14	10	0	76
	166.9	1.73191	1.78692	2.04096		166.9	18	1.33333	0	80.6667		166.9	27.3333	4	0	68.6667		166.9	17.3333	2.66667	0	80
	167	1.74685	1.79171	1.97611		167	22.6667	0	0	77.3333		167	24	1.33333	0	74.6667		167	19.3333	0	0	80.6667
	167.1	1.79642	1.70904	1.97379		167.1	16.6667	0	0	83.3333		167.1	22.6667	4	0	73.3333		167.1	25.3333	1.33333	0	73.3333
	167.2	1.79519	1.78592	2.04689		167.2	20	0	0	80		167.2	29.3333	2.66667	0	68		167.2	24.6667	2.66667	0	72.6667
	167.3	1.84927	1.85259	2.03356		167.3	24.6667	0	0	75.3333		167.3	29.3333	0	0	70.6667		167.3	20	1.33333	0	78.6667
	167.4	1.81771	1.79184	1.98821		167.4	28.6667	0	0	71.3333		167.4	32	0	0	68		167.4	13.3333	1.33333	0	85.3333
	167.5	1.81106	1.79252	1.93167		167.5	20	0	0	80		167.5	25.3333	0	0	74.6667		167.5	24.6667	2.66667	0	72.6667
	167.6	1.77805	1.81146	1.9565		167.6	22.6667	0	0	77.3333		167.6	25.3333	1.33333	0	73.3333		167.6	16	2.66667	0	81.3333
	167.7	1.79769	1.83815	1.96197		167.7	25.3333	0	0	74.6667		167.7	28	0	0	72		167.7	22.6667	0	0	77.3333
	167.8	1.76542	1.84379	1.94355		167.8	22	0	0	78		167.8	30	0	0	70		167.8	24	5.33333	0	70.6667
	167.9	1.76731	1.85731	1.94592		167.9	24	0	0	76		167.9	30.6667	0	0	69.3333		167.9	22	2.66667	0	75.3333
	168	1.78319	1.85739	1.93502		168	20.6667	1.33333	0	78		168	36.6667	0	0	63.3333		168	24.6667	4	0	71.3333
	168.1	1.7797	1.83875	1.94756		168.1	19.3333	1.33333	0	79.3333		168.1	23.3333	0	0	76.6667		168.1	28.6667	4	0	67.3333
	168.2	1.79014	1.7982	1.91911		168.2	23.3333	1.33333	0	75.3333		168.2	36	0	0	64		168.2	25.3333	1.33333	0	73.3333
	168.3	1.83098	1.7967	2.008		168.3	18.6667	1.33333	0	80		168.3	28	2.66667	0	69.3333		168.3	28	1.33333	0	70.6667
	168.4	1.81172	1.785	1.99032		168.4	24	1.33333	0	74.6667		168.4	28.6667	2.66667	0	68.6667		168.4	24.6667	0	0	75.3333
	168.5	1.81829	1.74747	1.98417		168.5	20	1.33333	0	78.6667		168.5	28	0	0	72		168.5	23.3333	2.66667	0	74
	168.6	1.7981	1.78514	1.94343		168.6	19.3333	0	0	80.6667		168.6	26	0	0	74		168.6	25.3333	1.33333	0	73.3333
	168.7	1.74975	1.77289	1.96612		168.7	18.6667	2.66667	0	78.6667		168.7	27.3333	0	0	72.6667		168.7	22	4	0	74
	168.8	1.7402	1.73423	1.93484		168.8	23.3333	0	0	76.6667		168.8	27.3333	1.33333	0	71.3333		168.8	23.3333	2.66667	0	74
	168.9	1.74533	1.74077	1.96045		168.9	26.6667	1.33333	0	72		168.9	28	0	0	72		168.9	18.6667	1.33333	0	80
	169	1.7751	1.70769	1.95857		169	27.3333	0	0	72.6667		169	31.3333	1.33333	0	67.3333		169	22.6667	2.66667	0	74.6667
	169.1	1.76901	1.71734	1.99653		169.1	28.6667	1.33333	0	70		169.1	38	0	0	62		169.1	18.6667	5.33333	0	76
	169.2	1.78984	1.74223	1.99227		169.2	32.6667	0	0	67.3333		169.2	36	0	0	64		169.2	23.3333	1.33333	0	75.3333
	169.3	1.75809	1.7054	2.00462		169.3	24.6667	0	0	75.3333		169.3	26	0	0	74		169.3	24.6667	4	0	71.3333
	169.4	1.76534	1.70225	1.95494		169.4	22	0	0	78		169.4	28.6667	0	0	71.3333		169.4	21.3333	1.33333	0	77.3333
	169.5	1.77996	1.69175	1.98831		169.5	20.6667	0	0	79.3333		169.5	26.6667	0	0	73.3333		169.5	20.6667	1.33333	0	78
	169.6	1.75988	1.68175	1.95952		169.6	24	0	0	76		169.6	31.3333	1.33333	0	67.3333		169.6	24.6667	0	0	75.3333
	169.7	1.75717	1.64151	1.97236		169.7	28.6667	0	0	71.3333		169.7	28.6667	1.33333	0	70		169.7	27.3333	1.33333	0	71.3333
	169.8	1.77488	1.68373	1.96039		169.8	24.6667	0	0	75.3333		169.8	26.6667	2.66667	0	70.6667		169.8	19.3333	2.66667	0	78
	169.9	1.78144	1.7565	1.97591		169.9	24	0	0	76		169.9	26	0	0	74		169.9	25.3333	2.66667	0	72
	170	1.76404	1.76831	2.03165		170	20	1.33333	0	78.6667		170	31.3333	1.33333	0	67.3333		170	25.3333	2.66667	0	72
	170.1	1.75896	1.76151	2.01588		170.1	16	0	0	84		170.1	34	2.66667	0	63.3333		170.1	22	1.33333	0	76.6667
	170.2	1.7756	1.7238	2.02995		170.2	26	0	0	74		170.2	34	2.66667	0	63.3333		170.2	22.6667	1.33333	0	76
	170.3	1.82503	1.73681	2.0044		170.3	25.3333	1.33333	0	73.3333		170.3	24.6667	4	0	71.3333		170.3	19.3333	2.66667	0	78
	170.4	1.7769	1.70587	2.02311		170.4	17.3333	0	0	82.6667		170.4	30	4	0	66		170.4	25.3333	1.33333	0	73.3333
	170.5	1.85267	1.72399	2.02803		170.5	21.3333	1.33333	0	77.3333		170.5	32.6667	5.33333	0	62		170.5	26	4	0	70
	170.6	1.88542	1.73118	1.96945		170.6	20.6667	0	0	79.3333		170.6	30.6667	5.33333	0	64		170.6	30.6667	0	0	69.3333
	170.7	1.91644	1.72608	1.99215		170.7	25.3333	2.66667	0	72		170.7	26	4	0	70		170.7	31.3333	1.33333	0	67.3333
	170.8	1.8798	1.70987	2.00286		170.8	23.3333	0	0	76.6667		170.8	28	2.66667	0	69.3333		170.8	18.6667	4	0	77.3333
	170.9	1.87206	1.75941	2.0384		170.9	29.3333	0	0	70.6667		170.9	32	1.33333	0	66.6667		170.9	14.6667	2.66667	0	82.6667
	171	1.87453	1.7976	2.04157		171	26.6667	0	0	73.3333		171	28	1.33333	0	70.6667		171	21.3333	2.66667	0	76
	171.1	1.84521	1.80266	1.96887		171.1	23.3333	0	0	76.6667		171.1	27.3333	1.33333	0	71.3333		171.1	23.3333	1.33333	0	75.3333
	171.2	1.85102	1.79761	1.97608		171.2	26	0	0	74		171.2	22.6667	1.33333	0	76		171.2	24.6667	0	0	75.3333
	171.3	1.86538	1.82834	2.00229		171.3	28.6667	0	0	71.3333		171.3	30	0	0	70		171.3	28.6667	1.33333	0	70
	171.4	1.84388	1.84305	1.9881		171.4	30	0	0	70		171.4	31.3333	0	0	68.6667		171.4	20	2.66667	0	77.3333
	171.5	1.84147	1.80275	1.9474		171.5	31.3333	0	0	68.6667		171.5	24.6667	0	0	75.3333		171.5	20.6667	4	0	75.3333
	171.6	1.79425	1.82984	1.97868		171.6	26	1.33333	0	72.6667		171.6	21.3333	0	0	78.6667		171.6	24.6667	4	0	71.3333
	171.7	1.83023	1.8229	2.07314		171.7	20.6667	1.33333	0	78		171.7	22.6667	0	0	77.3333		171.7	22	1.33333	0	76.6667
	171.8	1.83258	1.87272	2.04749		171.8	21.3333	0	0	78.6667		171.8	21.3333	2.66667	0	76		171.8	17.3333	1.33333	0	81.3333
	171.9	1.81711	1.88246	2.0351		171.9	24	0	0	76		171.9	24	2.66667	0	73.3333		171.9	21.3333	0	0	78.6667
	172	1.83819	1.82257	1.99752		172	28.6667	0	0	71.3333		172	30.6667	0	0	69.3333		172	22	1.33333	0	76.6667
	172.1	1.87151	1.8678	2.07484		172.1	17.3333	0	0	82.6667		172.1	29.3333	1.33333	0	69.3333		172.1	16	1.33333	0	82.6667
	172.2	1.87582	1.85791	2.04524		172.2	22.6667	1.33333	0	76		172.2	22	2.66667	0	75.3333		172.2	18	1.33333	0	80.6667
	172.3	1.9065	1.85321	2.0619		172.3	22	2.66667	0	75.3333		172.3	26.6667	1.33333	0	72		172.3	20	0	0	80
	172.4	1.85123	1.84272	2.0725		172.4	24	1.33333	0	74.6667		172.4	29.3333	1.33333	0	69.3333		172.4	20.6667	1.33333	0	78
	172.5	1.87133	1.79756	2.10057		172.5	28	2.66667	0	69.3333		172.5	30	2.66667	0	67.3333		172.5	22	1.33333	0	76.6667
	172.6	1.85611	1.81067	2.08734		172.6	19.3333	1.33333	0	79.3333		172.6	30	0	0	70		172.6	23.3333	0	0	76.6667
	172.7	1.84185	1.80201	2.08293		172.7	19.3333	0	0	80.6667		172.7	24.6667	0	0	75.3333		172.7	20	1.33333	0	78.6667
	172.8	1.86556	1.80287	2.00678		172.8	18	0	0	82		172.8	20.6667	2.66667	0	76.6667		172.8	26	2.66667	0	71.3333
	172.9	1.89907	1.78351	2.0797		172.9	20	0	0	80		172.9	32	2.66667	0	65.3333		172.9	27.3333	0	0	72.6667
	173	1.86564	1.77224	2.01929		173	16	0	0	84		173	39.3333	4	0	56.6667		173	27.3333	1.33333	0	71.3333
	173.1	1.83921	1.72744	2.00843		173.1	26.6667	0	0	73.3333		173.1	31.3333	4	0	64.6667		173.1	30	5.33333	0	64.6667
	173.2	1.83812	1.73638	2.14513		173.2	12.6667	1.33333	0	86		173.2	24.6667	5.33333	0	70		173.2	32.6667	0	0	67.3333
	173.3	1.88763	1.78881	2.04598		173.3	20.6667	0	0	79.3333		173.3	30	0	0	70		173.3	22.6667	1.33333	0	76
	173.4	1.85181	1.80708	2.04037		173.4	13.3333	1.33333	0	85.3333		173.4	32.6667	0	0	67.3333		173.4	22.6667	2.66667	0	74.6667
	173.5	1.84484	1.84495	2.00444		173.5	14.6667	0	0	85.3333		173.5	26.6667	1.33333	0	72		173.5	22	2.66667	0	75.3333
	173.6	1.88598	1.86054	2.06475		173.6	10.6667	1.33333	0	88		173.6	21.3333	0	0	78.6667		173.6	29.3333	1.33333	0	69.3333
	173.7	1.84971	1.82979	2.06944		173.7	14	1.33333	0	84.6667		173.7	30.6667	0	0	69.3333		173.7	22	2.66667	0	75.3333
	173.8	1.84917	1.78753	2.10965		173.8	14.6667	1.33333	0	84		173.8	28	0	0	72		173.8	22.6667	4	0	73.3333
	173.9	1.82555	1.81362	2.05018		173.9	19.3333	0	0	80.6667		173.9	36	0	0	64		173.9	30.6667	4	0	65.3333
	174	1.79561	1.78718	2.02134		174	26.6667	0	0	73.3333		174	30	0	0	70		174	28.6667	4	0	67.3333
	174.1	1.84481	1.75638	2.0741		174.1	19.3333	1.33333	0	79.3333		174.1	21.3333	0	0	78.6667		174.1	23.3333	4	0	72.6667
	174.2	1.84737	1.81365	2.00316		174.2	13.3333	1.33333	0	85.3333		174.2	29.3333	1.33333	0	69.3333		174.2	22	4	0	74
	174.3	1.83978	1.8412	2.0652		174.3	16	1.33333	0	82.6667		174.3	27.3333	1.33333	0	71.3333		174.3	26.6667	1.33333	0	72
	174.4	1.80541	1.84553	2.04728		174.4	10.6667	0	0	89.3333		174.4	24.6667	1.33333	0	74		174.4	26	4	0	70
	174.5	1.7991	1.86641	2.03438		174.5	19.3333	0	0	80.6667		174.5	27.3333	0	0	72.6667		174.5	26.6667	1.33333	0	72
	174.6	1.8135	1.8111	1.97816		174.6	12	1.33333	0	86.6667		174.6	20.6667	1.33333	0	78		174.6	32	0	0	68
	174.7	1.82477	1.87958	1.96889		174.7	13.3333	1.33333	0	85.3333		174.7	31.3333	0	0	68.6667		174.7	25.3333	2.66667	0	72
	174.8	1.81672	1.77545	1.95366		174.8	18	1.33333	0	80.6667		174.8	28	1.33333	0	70.6667		174.8	26	4	0	70
	174.9	1.82095	1.76846	1.95068		174.9	24	1.33333	0	74.6667		174.9	26.6667	1.33333	0	72		174.9	29.3333	4	0	66.6667
	175	1.85405	1.85049	1.98044		175	8.66667	1.33333	0	90		175	26.6667	0	0	73.3333		175	26	7.33333	0	66.6667
	175.1	1.85732	1.85471	1.97731		175.1	16.6667	1.33333	0	82		175.1	26.6667	0	0	73.3333		175.1	24.6667	4	0	71.3333
	175.2	1.87592	1.86912	2.01347		175.2	18.6667	0.666667	0	80.6667		175.2	23.3333	1.33333	0	75.3333		175.2	31.3333	2.66667	0	66
	175.3	1.86147	1.82952	2.02584		175.3	19.3333	1.33333	0	79.3333		175.3	20	1.33333	0	78.6667		175.3	32.6667	1.33333	0	66
	175.4	1.85576	1.86643	1.93171		175.4	14.6667	1.33333	0	84		175.4	22.6667	0	0	77.3333		175.4	31.3333	2.66667	0	66
	175.5	1.82759	1.9436	1.98688		175.5	16	1.33333	0	82.6667		175.5	30.6667	0	0	69.3333		175.5	29.3333	1.33333	0	69.3333
	175.6	1.84582	1.87275	1.92577		175.6	14.6667	2.66667	0	82.6667		175.6	33.3333	0	0	66.6667		175.6	32.6667	2.66667	0	64.6667
	175.7	1.7865	1.85389	1.91568		175.7	12	1.33333	0	86.6667		175.7	32	0	0	68		175.7	26	2.66667	0	71.3333
	175.8	1.82236	1.83385	1.94468		175.8	15.3333	0	0	84.6667		175.8	23.3333	0	0	76.6667		175.8	22.6667	0	0	77.3333
	175.9	1.83421	1.90615	1.91611		175.9	16	1.33333	0	82.6667		175.9	36	0	0	64		175.9	30.6667	2.66667	0	66.6667
	176	1.86204	1.92154	1.95344		176	18.6667	1.33333	0	80		176	26	0	0	74		176	20.6667	2.66667	0	76.6667
	176.1	1.8675	1.85915	1.99804		176.1	18.6667	0.666667	0	80.6667		176.1	32.6667	0	0	67.3333		176.1	21.3333	4	0	74.6667
	176.2	1.85131	1.9727	1.98801		176.2	19.3333	1.33333	0	79.3333		176.2	34.6667	0	0	65.3333		176.2	34	0	0	66
	176.3	1.88128	1.95274	1.98379		176.3	20.6667	1.33333	0	78		176.3	36	0	0	64		176.3	24	2.66667	0	73.3333
	176.4	1.8583	1.93481	1.96607		176.4	26.6667	0.666667	0	72.6667		176.4	34.6667	0	0	65.3333		176.4	29.3333	1.33333	0	69.3333
	176.5	1.83453	1.90522	2.01771		176.5	21.3333	0	0	78.6667		176.5	28.6667	0	0	71.3333		176.5	28	1.33333	0	70.6667
	176.6	1.80658	1.90842	2.04822		176.6	22.6667	0	0	77.3333		176.6	36	0	0	64		176.6	29.3333	2.66667	0	68
	176.7	1.85407	1.87394	2.00246		176.7	18.6667	0	0	81.3333		176.7	31.3333	0	0	68.6667		176.7	32	1.33333	0	66.6667
	176.8	1.87037	1.86849	2.02055		176.8	18.6667	0	0	81.3333		176.8	37.3333	1.33333	0	61.3333		176.8	27.3333	2.66667	0	70
	176.9	1.87703	1.85594	1.98145		176.9	25.3333	0	0	74.6667		176.9	34.6667	1.33333	0	64		176.9	24	2.66667	0	73.3333
	177	1.87527	1.87316	1.97589		177	21.3333	0	0	78.6667		177	37.3333	1.33333	0	61.3333		177	23.3333	2.66667	0	74
	177.1	1.87787	1.82158	1.91783		177.1	13.3333	0	0	86.6667		177.1	32.6667	1.33333	0	66		177.1	28	5.33333	0	66.6667
	177.2	1.8692	1.88972	1.94221		177.2	15.3333	0	0	84.6667		177.2	33.3333	0	0	66.6667		177.2	32.6667	2.66667	0	64.6667
	177.3	1.84343	1.88848	1.98456		177.3	22	0	0	78		177.3	32.6667	1.33333	0	66		177.3	26.6667	2.66667	0	70.6667
	177.4	1.86193	1.93473	1.97534		177.4	16	0	0	84		177.4	29.3333	1.33333	0	69.3333		177.4	22	4	0	74
	177.5	1.87874	1.91008	2.00452		177.5	20	0	0	80		177.5	34	0	0	66		177.5	28.6667	2.66667	0	68.6667
	177.6	1.86593	1.95722	1.98206		177.6	14.6667	0	0	85.3333		177.6	32	0	0	68		177.6	26	0	0	74
	177.7	1.88957	1.98923	1.98542		177.7	20.6667	0	0	79.3333		177.7	22.6667	0	0	77.3333		177.7	29.3333	2.66667	0	68
	177.8	1.89875	1.93815	1.95757		177.8	28.6667	0	0	71.3333		177.8	22.6667	1.33333	0	76		177.8	21.3333	4	0	74.6667
	177.9	1.91001	1.94285	1.95102		177.9	19.3333	0	0	80.6667		177.9	21.3333	1.33333	0	77.3333		177.9	25.3333	2.66667	0	72
	178	1.90494	1.94286	1.98554		178	27.3333	0	0	72.6667		178	26	1.33333	0	72.6667		178	35.3333	1.33333	0	63.3333
	178.1	1.88691	1.96993	1.95457		178.1	31.3333	0	0	68.6667		178.1	12	1.33333	0	86.6667		178.1	28.6667	2.66667	0	68.6667
	178.2	1.89818	1.96183	1.92892		178.2	16.6667	1.33333	0	82		178.2	26	0	0	74		178.2	25.3333	2.66667	0	72
	178.3	1.88295	2.00154	1.93011		178.3	21.3333	0	0	78.6667		178.3	32	0	0	68		178.3	32	2.66667	0	65.3333
	178.4	1.8549	2.0018	1.95162		178.4	17.3333	0	0	82.6667		178.4	26	0	0	74		178.4	28.6667	1.33333	0	70
	178.5	1.87021	2.00464	1.95825		178.5	16.6667	0	0	83.3333		178.5	25.3333	0	0	74.6667		178.5	36	1.33333	0	62.6667
	178.6	1.86456	2.03496	1.94924		178.6	22.6667	0	0	77.3333		178.6	20.6667	0	0	79.3333		178.6	20	1.33333	0	78.6667
	178.7	1.85474	2.0157	1.95091		178.7	21.3333	0	0	78.6667		178.7	22	0	0	78		178.7	22	0	0	78
	178.8	1.88783	1.95307	1.93353		178.8	20.6667	0	0	79.3333		178.8	26	0	0	74		178.8	33.3333	1.33333	0	65.3333
	178.9	1.85405	1.92452	1.92169		178.9	18	0	0	82		178.9	28	0	0	72		178.9	31.3333	0	0	68.6667
	179	1.87485	1.91431	1.94135		179	18.6667	0	0	81.3333		179	24	0	0	76		179	32.6667	1.33333	0	66
	179.1	1.87622	1.88521	1.93079		179.1	20.6667	1.33333	0	78		179.1	21.3333	0	0	78.6667		179.1	32.6667	4	0	63.3333
	179.2	1.89915	1.90044	1.96083		179.2	21.3333	0	0	78.6667		179.2	23.3333	0	0	76.6667		179.2	28	1.33333	0	70.6667
	179.3	1.87827	1.88649	2.02589		179.3	14.6667	1.33333	0	84		179.3	30.6667	0	0	69.3333		179.3	26	2.66667	0	71.3333
	179.4	1.9139	1.87203	2.03367		179.4	13.3333	0	0	86.6667		179.4	20	0	0	80		179.4	34.6667	1.33333	0	64
	179.5	1.86749	1.91209	1.98291		179.5	14	0	0	86		179.5	19.3333	0	0	80.6667		179.5	31.3333	1.33333	0	67.3333
	179.6	1.88464	1.88714	2.03525		179.6	10.6667	0	0	89.3333		179.6	19.3333	0	0	80.6667		179.6	28.6667	2.66667	0	68.6667
	179.7	1.93505	1.8146	2.05662		179.7	24.6667	0	0	75.3333		179.7	17.3333	0	0	82.6667		179.7	24	1.33333	0	74.6667
	179.8	1.94324	1.83045	2.02189		179.8	17.3333	0	0	82.6667		179.8	24	0	0	76		179.8	26	1.33333	0	72.6667
	179.9	1.94374	1.87397	1.98565		179.9	13.3333	0	0	86.6667		179.9	26	0	0	74		179.9	22	1.33333	0	76.6667
	180	1.90655	1.90198	2.00545		180	16.6667	0	0	83.3333		180	26	0	0	74		180	26	0	0	74
	180.1	1.85228	1.85651	1.97151		180.1	24.6667	1.33333	0	74		180.1	18	0	0	82		180.1	26.6667	0	0	73.3333
	180.2	1.80435	1.85675	1.95849		180.2	23.3333	1.33333	0	75.3333		180.2	26	0	0	74		180.2	32	0	0	68
	180.3	1.82336	1.84303	1.97712		180.3	18.6667	0	0	81.3333		180.3	26.6667	0	0	73.3333		180.3	28	1.33333	0	70.6667
	180.4	1.87656	1.80858	1.95853		180.4	20	0	0	80		180.4	26.6667	0	0	73.3333		180.4	27.3333	0	0	72.6667
	180.5	1.87132	2.02064	1.97092		180.5	16	1.33333	0	82.6667		180.5	21.3333	0	0	78.6667		180.5	26.6667	1.33333	0	72
	180.6	1.87956	1.96224	1.95307		180.6	15.3333	2.66667	0	82		180.6	23.3333	0	0	76.6667		180.6	34	0	0	66
	180.7	1.89438	1.88521	2.02589		180.7	21.3333	1.33333	0	77.3333		180.7	28.6667	0	0	71.3333		180.7	23.3333	0	0	76.6667
	180.8	1.93699	1.88733	2.07006		180.8	23.3333	0	0	76.6667		180.8	22	0	0	78		180.8	20.6667	0	0	79.3333
	180.9	1.91097	1.87776	2.06208		180.9	23.3333	0	0	76.6667		180.9	28	0	0	72		180.9	23.3333	0	0	76.6667
	181	1.91371	1.82857	2.06246		181	22.6667	0	0	77.3333		181	27.3333	0	0	72.6667		181	28	1.33333	0	70.6667
	181.1	1.91647	1.82098	2.0312		181.1	24.6667	0	0	75.3333		181.1	25.3333	0	0	74.6667		181.1	22.6667	1.33333	0	76
	181.2	1.93638	1.84967	2.03946		181.2	24.6667	0	0	75.3333		181.2	20	0	0	80		181.2	18.6667	1.33333	0	80
	181.3	1.911	1.83976	2.00887		181.3	26	0	0	74		181.3	15.3333	1.33333	0	83.3333		181.3	24.6667	0	0	75.3333
	181.4	1.99296	1.84495	1.97961		181.4	16.6667	0	0	83.3333		181.4	17.3333	0	0	82.6667		181.4	15.3333	1.33333	0	83.3333
	181.5	1.95985	1.84796	1.88075		181.5	24	0	0	76		181.5	30	1.33333	0	68.6667		181.5	27.3333	1.33333	0	71.3333
	181.6	1.93523	1.82463	1.85548		181.6	22.6667	0	0	77.3333		181.6	23.3333	0	0	76.6667		181.6	26	0	0	74
	181.7	1.91331	1.84894	1.85755		181.7	16.6667	0	0	83.3333		181.7	20.6667	0	0	79.3333		181.7	24.6667	0	0	75.3333
	181.8	2.00021	1.82601	1.8938		181.8	22.6667	0	0	77.3333		181.8	30.6667	0	0	69.3333		181.8	28.6667	0	0	71.3333
	181.9	1.93571	1.81569	1.86944		181.9	18	0	0	82		181.9	27.3333	0	0	72.6667		181.9	12.6667	0	0	87.3333
	182	2.01565	1.84335	1.89629		182	22	0	0	78		182	30.6667	0	0	69.3333		182	16.6667	0	0	83.3333
	182.1	1.98884	1.87066	1.89421		182.1	23.3333	0	0	76.6667		182.1	30	0	0	70		182.1	18.6667	0	0	81.3333
	182.2	1.94645	1.89026	1.89459		182.2	20	0	0	80		182.2	29.3333	0	0	70.6667		182.2	17.3333	0	0	82.6667
	182.3	1.9169	1.95021	1.91869		182.3	18.6667	0	0	81.3333		182.3	22	0	0	78		182.3	20	1.33333	0	78.6667
	182.4	1.94602	1.91521	1.86254		182.4	22	0	0	78		182.4	23.3333	0	0	76.6667		182.4	16	0	0	84
	182.5	1.92741	1.8887	1.89761		182.5	16	1.33333	0	82.6667		182.5	28.6667	0	0	71.3333		182.5	25.3333	2.66667	0	72
	182.6	1.94303	1.84332	1.89109		182.6	16.6667	2.66667	0	80.6667		182.6	20.6667	1.33333	0	78		182.6	19.3333	0	0	80.6667
	182.7	1.9286	1.80443	1.91514		182.7	27.3333	2	0	70.6667		182.7	32	0	0	68		182.7	16.6667	0	0	83.3333
	182.8	1.93453	1.8177	1.896		182.8	20.6667	1.33333	0	78		182.8	34	0	0	66		182.8	18	2.66667	0	79.3333
	182.9	1.97295	1.87405	1.96354		182.9	30	0	0	70		182.9	28.6667	2	0	69.3333		182.9	22.6667	0	0	77.3333
	183	1.98199	1.89913	1.89975		183	15.3333	1.33333	0	83.3333		183	26.6667	1.33333	0	72		183	24	1.33333	0	74.6667
	183.1	1.99467	1.88294	1.89043		183.1	16.6667	0	0	83.3333		183.1	25.3333	0	0	74.6667		183.1	21.3333	1.33333	0	77.3333
	183.2	1.97548	1.8734	1.91301		183.2	16.6667	1.33333	0	82		183.2	24.6667	1.33333	0	74		183.2	22.6667	1.33333	0	76
	183.3	1.98782	1.83112	1.89717		183.3	16.6667	1.33333	0	82		183.3	24	0	0	76		183.3	20	2.66667	0	77.3333
	183.4	1.95514	1.79171	1.91781		183.4	8	1.33333	0	90.6667		183.4	22.6667	1.33333	0	76		183.4	24	0	0	76
	183.5	1.9611	1.80757	1.97429		183.5	24.6667	1.33333	0	74		183.5	28.6667	0	0	71.3333		183.5	19.3333	1.33333	0	79.3333
	183.6	1.91017	1.84368	1.9371		183.6	20	0	0	80		183.6	22	0	0	78		183.6	26	0	0	74
	183.7	1.92802	1.84369	1.89217		183.7	12.6667	2.66667	0	84.6667		183.7	26.6667	0	0	73.3333		183.7	24.6667	0	0	75.3333
	183.8	1.93412	1.79094	1.90097		183.8	18	1.33333	0	80.6667		183.8	18.6667	0	0	81.3333		183.8	20	1.33333	0	78.6667
	183.9	1.92888	1.79853	1.93948		183.9	21.3333	1.33333	0	77.3333		183.9	24.6667	1.33333	0	74		183.9	15.3333	1.33333	0	83.3333
	184	1.85596	1.7943	1.98816		184	18.6667	1.33333	0	80		184	23.3333	1.33333	0	75.3333		184	16	0	0	84
	184.1	1.87381	1.88769	1.95789		184.1	24	2	0	74		184.1	31.3333	1.33333	0	67.3333		184.1	16.6667	0	0	83.3333
	184.2	1.89707	1.81931	1.93953		184.2	16.6667	1.33333	0	82		184.2	34	0	0	66		184.2	24.6667	0	0	75.3333
	184.3	1.91154	1.83378	1.92318		184.3	18	4	0	78		184.3	28.6667	0	0	71.3333		184.3	16	0	0	84
	184.4	1.94483	1.81616	1.9003		184.4	19.3333	2.66667	0	78		184.4	19.3333	0	0	80.6667		184.4	14	0	0	86
	184.5	1.95305	1.81433	1.91158		184.5	15.3333	2.66667	0	82		184.5	36	0	0	64		184.5	18.6667	0	0	81.3333
	184.6	1.99848	1.82007	1.86276		184.6	18.6667	4	0	77.3333		184.6	24	1.33333	0	74.6667		184.6	16.6667	0	0	83.3333
	184.7	1.97128	1.80904	1.82777		184.7	14.6667	2.66667	0	82.6667		184.7	29.3333	1.33333	0	69.3333		184.7	17.3333	0	0	82.6667
	184.8	1.95961	1.84134	1.85252		184.8	20.6667	1.33333	0	78		184.8	29.3333	1.33333	0	69.3333		184.8	16.6667	0	0	83.3333
	184.9	1.99093	1.84363	1.89528		184.9	23.3333	1.33333	0	75.3333		184.9	26.6667	1.33333	0	72		184.9	12.6667	1.33333	0	86
	185	1.97463	1.83681	1.84615		185	17.3333	1.33333	0	81.3333		185	24.6667	0	0	75.3333		185	14	0	0	86
	185.1	1.986	1.80952	1.8699		185.1	22	2.66667	0	75.3333		185.1	21.3333	0	0	78.6667		185.1	17.3333	1.33333	0	81.3333
	185.2	1.99813	1.82973	1.91246		185.2	21.3333	2.66667	0	76		185.2	32.6667	0	0	67.3333		185.2	14.6667	1.33333	0	84
	185.3	1.98212	1.90169	1.87159		185.3	15.3333	2.66667	0	82		185.3	27.3333	0	0	72.6667		185.3	16	0	0	84
	185.4	1.97436	1.85767	1.84752		185.4	18	1.33333	0	80.6667		185.4	24	0	0	76		185.4	19.3333	0	0	80.6667
	185.5	1.93514	1.92383	1.90364		185.5	16.6667	2.66667	0	80.6667		185.5	28	0	0	72		185.5	11.3333	1.33333	0	87.3333
	185.6	1.90736	1.92269	1.85715		185.6	19.3333	2.66667	0	78		185.6	24.6667	0	0	75.3333		185.6	18	0	0	82
	185.7	1.9321	1.94105	1.9121		185.7	25.3333	1.33333	0	73.3333		185.7	24.6667	0	0	75.3333		185.7	16	0	0	84
	185.8	1.92896	1.90551	1.86931		185.8	12.6667	0	0	87.3333		185.8	22	0	0	78		185.8	22	0	0	78
	185.9	1.92953	1.85221	1.83767		185.9	21.3333	1.33333	0	77.3333		185.9	26.6667	0	0	73.3333		185.9	22.6667	0	0	77.3333
	186	1.90677	1.86049	1.90033		186	14.6667	1.33333	0	84		186	24.6667	0	0	75.3333		186	19.3333	1.33333	0	79.3333
	186.1	1.96026	1.80066	1.86076		186.1	23.3333	2.66667	0	74		186.1	30	0	0	70		186.1	17.3333	1.33333	0	81.3333
	186.2	1.94517	1.81494	1.81963		186.2	18	2.66667	0	79.3333		186.2	26	0	0	74		186.2	24.6667	0	0	75.3333
	186.3	1.95503	1.85811	1.91832		186.3	20.6667	1.33333	0	78		186.3	19.3333	0	0	80.6667		186.3	24.6667	1.33333	0	74
	186.4	1.94378	1.85371	1.89013		186.4	18.6667	1.33333	0	80		186.4	18	0	0	82		186.4	24.6667	0	0	75.3333
	186.5	1.91739	1.86285	1.84639		186.5	11.3333	1.33333	0	87.3333		186.5	16.6667	1.33333	0	82		186.5	24	0	0	76
	186.6	1.92814	1.79381	1.84656		186.6	16.6667	1.33333	0	82		186.6	17.3333	0	0	82.6667		186.6	30.6667	0	0	69.3333
	186.7	1.89219	1.80156	1.85891		186.7	18	0	0	82		186.7	16	0	0	84		186.7	24	0	0	76
	186.8	1.91134	1.80391	1.88778		186.8	17.3333	0	0	82.6667		186.8	16	1.33333	0	82.6667		186.8	30.6667	0	0	69.3333
	186.9	1.87019	1.86455	1.86199		186.9	14	2.66667	0	83.3333		186.9	29.3333	5.33333	0	65.3333		186.9	21.3333	0	0	78.6667
	187	1.89761	1.79936	1.81375		187	26	1.33333	0	72.6667		187	16.6667	1.33333	0	82		187	24.6667	0	0	75.3333
	187.1	1.88862	1.83736	1.82915		187.1	18.6667	0	0	81.3333		187.1	18.6667	1.33333	0	80		187.1	22.6667	0	0	77.3333
	187.2	1.89464	1.83779	1.81966		187.2	12	0	0	88		187.2	16.6667	1.33333	0	82		187.2	20.6667	0	0	79.3333
	187.3	1.89044	1.88324	1.82444		187.3	27.3333	0	0	72.6667		187.3	16.6667	2.66667	0	80.6667		187.3	16	0	0	84
	187.4	1.92774	1.88152	1.89162		187.4	26	1.33333	0	72.6667		187.4	14	0	0	86		187.4	21.3333	0	0	78.6667
	187.5	1.90494	1.94295	1.87407		187.5	10.6667	2.66667	0	86.6667		187.5	16	1.33333	0	82.6667		187.5	22.6667	1.33333	0	76
	187.6	1.9141	1.9506	1.88355		187.6	17.3333	0	0	82.6667		187.6	20.6667	1.33333	0	78		187.6	20	2.66667	0	77.3333
	187.7	1.89529	1.92941	1.88184		187.7	26	0	0	74		187.7	27.3333	1.33333	0	71.3333		187.7	22.6667	1.33333	0	76
	187.8	1.90622	1.82989	1.91087		187.8	21.3333	0	0	78.6667		187.8	21.3333	1.33333	0	77.3333		187.8	21.3333	0	0	78.6667
	187.9	1.98149	1.81852	1.86891		187.9	18	0	0	82		187.9	20	0	0	80		187.9	22	2.66667	0	75.3333
	188	1.92606	1.85373	1.89765		188	18	0	0	82		188	24	0	0	76		188	29.3333	1.33333	0	69.3333
	188.1	1.93879	1.87557	1.87526		188.1	24	0	0	76		188.1	24	0	0	76		188.1	20.6667	2.66667	0	76.6667
	188.2	1.89905	1.85303	1.79174		188.2	19.3333	1.33333	0	79.3333		188.2	20	0	0	80		188.2	20	2.66667	0	77.3333
	188.3	1.91135	1.80992	1.82478		188.3	16.6667	0	0	83.3333		188.3	14	0	0	86		188.3	22.6667	1.33333	0	76
	188.4	1.92667	1.87909	1.73925		188.4	13.3333	0	0	86.6667		188.4	8.66667	1.33333	0	90		188.4	16	1.33333	0	82.6667
	188.5	1.95248	1.86947	1.75271		188.5	19.3333	1.33333	0	79.3333		188.5	14.6667	1.33333	0	84		188.5	18.6667	1.33333	0	80
	188.6	1.86116	1.87309	1.73491		188.6	11.3333	0	0	88.6667		188.6	18	1.33333	0	80.6667		188.6	12.6667	1.33333	0	86
	188.7	1.85511	1.91746	1.85775		188.7	14.6667	0	0	85.3333		188.7	26.6667	1.33333	0	72		188.7	21.3333	1.33333	0	77.3333
	188.8	1.86315	1.92394	1.85264		188.8	11.3333	0	0	88.6667		188.8	17.3333	2.66667	0	80		188.8	11.3333	1.33333	0	87.3333
	188.9	1.86856	1.8936	1.85715		188.9	20	1.33333	0	78.6667		188.9	21.3333	1.33333	0	77.3333		188.9	20	2.66667	0	77.3333
	189	1.89693	1.88604	1.85789		189	17.3333	1.33333	0	81.3333		189	12.6667	2.66667	0	84.6667		189	16.6667	1.33333	0	82
	189.1	1.86029	1.92139	1.82133		189.1	13.3333	0	0	86.6667		189.1	13.3333	2.66667	0	84		189.1	19.3333	0	0	80.6667
	189.2	1.8837	1.95876	1.81377		189.2	16.6667	1.33333	0	82		189.2	22.6667	1.33333	0	76		189.2	28	1.33333	0	70.6667
	189.3	1.88491	1.98989	1.8371		189.3	16.6667	1.33333	0	82		189.3	22	1.33333	0	76.6667		189.3	20.6667	1.33333	0	78
	189.4	1.89818	1.96395	1.85264		189.4	16	0	0	84		189.4	18.6667	1.33333	0	80		189.4	19.3333	4.66667	0	76
	189.5	1.88274	1.97234	1.8572		189.5	12	1.33333	0	86.6667		189.5	14	1.33333	0	84.6667		189.5	20	4	0	76
	189.6	1.8635	1.94731	1.82161		189.6	20.6667	2.66667	0	76.6667		189.6	11.3333	2.66667	0	86		189.6	24.6667	1.33333	0	74
	189.7	1.88883	1.94596	1.85508		189.7	14.6667	1.33333	0	84		189.7	18.6667	1.33333	0	80		189.7	20.6667	1.33333	0	78
	189.8	1.85887	1.94242	1.84854		189.8	11.3333	1.33333	0	87.3333		189.8	16.6667	4	0	79.3333		189.8	18.6667	1.33333	0	80
	189.9	1.87517	1.92316	1.86266		189.9	10.6667	1.33333	0	88		189.9	19.3333	1.33333	0	79.3333		189.9	26.6667	1.33333	0	72
	190	1.9046	1.93968	1.88515		190	10.6667	0	0	89.3333		190	24	2.66667	0	73.3333		190	26	1.33333	0	72.6667
	190.1	1.93973	1.95092	1.92718		190.1	18.6667	2.66667	0	78.6667		190.1	16	2.66667	0	81.3333		190.1	17.3333	3.33333	0	79.3333
	190.2	1.96447	1.89285	1.9368		190.2	14	0	0	86		190.2	18.6667	1.33333	0	80		190.2	15.3333	1.33333	0	83.3333
	190.3	1.95831	1.86998	1.86665		190.3	12.6667	0	0	87.3333		190.3	20.6667	1.33333	0	78		190.3	23.3333	1.33333	0	75.3333
	190.4	1.97583	1.88153	1.98488		190.4	10.6667	0	0	89.3333		190.4	16.6667	1.33333	0	82		190.4	19.3333	1.33333	0	79.3333
	190.5	1.96147	1.85576	1.95669		190.5	7.33333	0	0	92.6667		190.5	17.3333	1.33333	0	81.3333		190.5	20.6667	1.33333	0	78
	190.6	1.95015	1.82374	1.99739		190.6	17.3333	1.33333	0	81.3333		190.6	14	1.33333	0	84.6667		190.6	22.6667	1.33333	0	76
	190.7	1.95321	1.85137	1.94993		190.7	12	1.33333	0	86.6667		190.7	31.3333	1.33333	0	67.3333		190.7	22.6667	0	0	77.3333
	190.8	1.96439	1.84004	1.93896		190.8	19.3333	0	0	80.6667		190.8	20.6667	1.33333	0	78		190.8	16	1.33333	0	82.6667
	190.9	1.96177	1.81641	1.93097		190.9	14.6667	1.33333	0	84		190.9	19.3333	0	0	80.6667		190.9	23.3333	0	0	76.6667
	191	1.9353	1.81847	1.93432		191	15.3333	0	0	84.6667		191	16.6667	1.33333	0	82		191	21.3333	1.33333	0	77.3333
	191.1	1.98653	1.8178	1.88773		191.1	18	1.33333	0	80.6667		191.1	25.3333	2.66667	0	72		191.1	23.3333	1.33333	0	75.3333
	191.2	2.05086	1.87913	1.92943		191.2	20	0	0	80		191.2	14.6667	1.33333	0	84		191.2	23.3333	0	0	76.6667
	191.3	1.97647	1.90367	1.92924		191.3	16.6667	1.33333	0	82		191.3	20	4	0	76		191.3	18	0	0	82
	191.4	1.98883	1.89828	1.94084		191.4	16	0	0	84		191.4	19.3333	4	0	76.6667		191.4	16	2.66667	0	81.3333
	191.5	1.98613	1.88437	1.89384		191.5	17.3333	1.33333	0	81.3333		191.5	28	4	0	68		191.5	16.6667	2.66667	0	80.6667
	191.6	2.00396	1.9431	1.932		191.6	16	0	0	84		191.6	19.3333	4	0	76.6667		191.6	22	1.33333	0	76.6667
	191.7	2.00349	1.89193	1.92647		191.7	16	0	0	84		191.7	17.3333	2.66667	0	80		191.7	15.3333	0	0	84.6667
	191.8	1.99453	1.92286	1.89515		191.8	14	0	0	86		191.8	21.3333	2.66667	0	76		191.8	26	1.33333	0	72.6667
	191.9	2.03448	1.92103	1.91035		191.9	12	0	0	88		191.9	16	1.33333	0	82.6667		191.9	22	0	0	78
	192	2.00094	1.95553	1.86707		192	13.3333	1.33333	0	85.3333		192	17.3333	4	0	78.6667		192	22	2.66667	0	75.3333
	192.1	2.0059	1.85378	1.8925		192.1	16.6667	1.33333	0	82		192.1	22.6667	1.33333	0	76		192.1	32.6667	2.66667	0	64.6667
	192.2	1.99295	1.91232	1.88491		192.2	16	0	0	84		192.2	20	2.66667	0	77.3333		192.2	24	1.33333	0	74.6667
	192.3	1.98035	1.98609	1.90321		192.3	14.6667	0	0	85.3333		192.3	14	7.33333	0	78.6667		192.3	21.3333	1.33333	0	77.3333
	192.4	1.97412	1.99517	1.90807		192.4	13.3333	0	0	86.6667		192.4	15.3333	4	0	80.6667		192.4	30.6667	2.66667	0	66.6667
	192.5	1.95249	1.94807	1.89014		192.5	17.3333	0	0	82.6667		192.5	16	2.66667	0	81.3333		192.5	28	4	0	68
	192.6	1.9518	2.00067	1.87023		192.6	14	0	0	86		192.6	20.6667	4.66667	0	74.6667		192.6	22.6667	2.66667	0	74.6667
	192.7	1.96609	1.98598	1.87633		192.7	16	0	0	84		192.7	20	5.33333	0	74.6667		192.7	22	5.33333	0	72.6667
	192.8	1.96207	1.99237	1.8618		192.8	10.6667	0	0	89.3333		192.8	12.6667	4.66667	0	82.6667		192.8	26	4	0	70
	192.9	1.95844	1.96383	1.89158		192.9	18.6667	0	0	81.3333		192.9	15.3333	2.66667	0	82		192.9	22.6667	2.66667	0	74.6667
	193	2.01846	1.94069	1.89576		193	10	0	0	90		193	27.3333	1.33333	0	71.3333		193	20.6667	4	0	75.3333
	193.1	2.01053	1.97844	1.86351		193.1	16.6667	0	0	83.3333		193.1	19.3333	1.33333	0	79.3333		193.1	17.3333	4	0	78.6667
	193.2	1.98595	1.94953	1.7857		193.2	12.6667	0	0	87.3333		193.2	22	1.33333	0	76.6667		193.2	24.6667	4	0	71.3333
	193.3	2.02437	1.96905	1.77341		193.3	15.3333	0	0	84.6667		193.3	21.3333	2.66667	0	76		193.3	28	4.66667	0	67.3333
	193.4	2.00234	1.99554	1.79178		193.4	10	0	0	90		193.4	19.3333	1.33333	0	79.3333		193.4	27.3333	2.66667	0	70
	193.5	2.03088	1.97293	1.82952		193.5	14	0	0	86		193.5	16	2.66667	0	81.3333		193.5	21.3333	1.33333	0	77.3333
	193.6	1.98625	1.99568	1.8531		193.6	9.33333	1.33333	0	89.3333		193.6	18	4	0	78		193.6	23.3333	2.66667	0	74
	193.7	1.98291	1.95864	1.88513		193.7	17.3333	0	0	82.6667		193.7	20	4	0	76		193.7	16.6667	2.66667	0	80.6667
	193.8	2.00418	1.96311	1.8279		193.8	8.66667	0	0	91.3333		193.8	26.6667	2.66667	0	70.6667		193.8	14.6667	4	0	81.3333
	193.9	1.9832	1.99732	1.7861		193.9	16	0	0	84		193.9	27.3333	2.66667	0	70		193.9	12.6667	4	0	83.3333
	194	1.97304	2.0185	1.84756		194	15.3333	0	0	84.6667		194	24	0	0	76		194	17.3333	4	0	78.6667
	194.1	2.02775	2.00866	1.85251		194.1	16	2	0	82		194.1	20.6667	1.33333	0	78		194.1	15.3333	1.33333	0	83.3333
	194.2	2.01755	2.03342	1.89009		194.2	14.6667	0	0	85.3333		194.2	20.6667	0	0	79.3333		194.2	14	2.66667	0	83.3333
	194.3	2.01884	1.99112	1.81477		194.3	13.3333	0	0	86.6667		194.3	18	2.66667	0	79.3333		194.3	17.3333	5.33333	0	77.3333
	194.4	1.97826	1.95117	1.80783		194.4	20.6667	0	0	79.3333		194.4	16.6667	0	0	83.3333		194.4	22	4.66667	0	73.3333
	194.5	2.00655	1.90046	1.75681		194.5	18.6667	0	0	81.3333		194.5	13.3333	2	0	84.6667		194.5	16	3.33333	0	80.6667
	194.6	2.01259	1.88816	1.75979		194.6	21.3333	2.66667	0	76		194.6	14.6667	0	0	85.3333		194.6	24.6667	8	0	67.3333
	194.7	2.05993	1.88805	1.71938		194.7	11.3333	4	0	84.6667		194.7	20	4	0	76		194.7	16.6667	4	0	79.3333
	194.8	2.00243	1.88476	1.73419		194.8	16.6667	1.33333	0	82		194.8	16.6667	1.33333	0	82		194.8	19.3333	2.66667	0	78
	194.9	1.98997	1.86876	1.77798		194.9	6.66667	0	0	93.3333		194.9	17.3333	0	0	82.6667		194.9	20	2.66667	0	77.3333
	195	1.95246	1.83736	1.75444		195	18.6667	0	0	81.3333		195	13.3333	1.33333	0	85.3333		195	20.6667	2.66667	0	76.6667
	195.1	2.01471	1.86655	1.76544		195.1	14	0	0	86		195.1	16	0	0	84		195.1	20.6667	2.66667	0	76.6667
	195.2	2.029	1.86665	1.7355		195.2	8	0	0	92		195.2	13.3333	0	0	86.6667		195.2	21.3333	4	0	74.6667
	195.3	2.02595	1.88338	1.76501		195.3	14	0	0	86		195.3	18	0	0	82		195.3	20	4.66667	0	75.3333
	195.4	2.05473	1.91098	1.7795		195.4	10	0	0	90		195.4	18	0	0	82		195.4	19.3333	2.66667	0	78
	195.5	2.01849	1.84206	1.7042		195.5	8.66667	1.33333	0	90		195.5	14.6667	0	0	85.3333		195.5	23.3333	4	0	72.6667
	195.6	2.05136	1.9608	1.75695		195.6	5.33333	2	0	92.6667		195.6	12	0	0	88		195.6	20.6667	5.33333	0	74
	195.7	2.05996	1.8906	1.72714		195.7	16	0	0	84		195.7	22	0	0	78		195.7	26.6667	2.66667	0	70.6667
	195.8	2.01849	1.87593	1.74802		195.8	7.33333	0	0	92.6667		195.8	14	0	0	86		195.8	24.6667	0	0	75.3333
	195.9	1.96502	1.95991	1.72459		195.9	8.66667	0	0	91.3333		195.9	20	0	0	80		195.9	20.6667	1.33333	0	78
	196	1.96591	1.9353	1.70013		196	8.66667	0	0	91.3333		196	23.3333	1.33333	0	75.3333		196	26	0	0	74
	196.1	1.97167	1.94659	1.77074		196.1	7.33333	0	0	92.6667		196.1	20	0	0	80		196.1	28	3.33333	0	68.6667
	196.2	1.97526	1.91444	1.77908		196.2	10.6667	0	0	89.3333		196.2	9.33333	0	0	90.6667		196.2	23.3333	0	0	76.6667
	196.3	1.99642	1.92574	1.76708		196.3	6.66667	0	0	93.3333		196.3	14	0	0	86		196.3	22	3.33333	0	74.6667
	196.4	1.97721	1.92116	1.80153		196.4	9.33333	0	0	90.6667		196.4	12.6667	0	0	87.3333		196.4	22	1.33333	0	76.6667
	196.5	1.96602	1.85896	1.82375		196.5	2.66667	0	0	97.3333		196.5	16.6667	0	0	83.3333		196.5	24.6667	1.33333	0	74
	196.6	2.01538	1.86375	1.79986		196.6	6.66667	0	0	93.3333		196.6	12.6667	0	0	87.3333		196.6	19.3333	1.33333	0	79.3333
	196.7	1.98908	1.91228	1.84955		196.7	7.33333	0	0	92.6667		196.7	22.6667	0	0	77.3333		196.7	20	0	0	80
	196.8	2.09598	1.85824	1.83404		196.8	9.33333	0	0	90.6667		196.8	19.3333	0	0	80.6667		196.8	24	2.66667	0	73.3333
	196.9	2.02815	1.86122	1.85348		196.9	10	1.33333	0	88.6667		196.9	24.6667	0	0	75.3333		196.9	19.3333	2.66667	0	78
	197	2.10504	1.88407	1.82891		197	16	0	0	84		197	25.3333	1.33333	0	73.3333		197	26.6667	2.66667	0	70.6667
	197.1	2.06921	1.89968	1.81326		197.1	12.6667	1.33333	0	86		197.1	12.6667	0	0	87.3333		197.1	17.3333	2.66667	0	80
	197.2	2.0696	1.89032	1.91598		197.2	12	2.66667	0	85.3333		197.2	23.3333	0	0	76.6667		197.2	17.3333	2.66667	0	80
	197.3	1.99759	1.94929	1.9351		197.3	16.6667	2.66667	0	80.6667		197.3	26.6667	0	0	73.3333		197.3	18	1.33333	0	80.6667
	197.4	1.98712	1.89557	1.89679		197.4	17.3333	1.33333	0	81.3333		197.4	16.6667	1.33333	0	82		197.4	16.6667	4	0	79.3333
	197.5	1.96137	1.90172	1.88227		197.5	13.3333	2.66667	0	84		197.5	16	0	0	84		197.5	18.6667	2.66667	0	78.6667
	197.6	1.95914	1.87224	1.81428		197.6	20	1.33333	0	78.6667		197.6	21.3333	0	0	78.6667		197.6	18.6667	4	0	77.3333
	197.7	1.95347	1.91064	1.88554		197.7	12.6667	1.33333	0	86		197.7	24	0	0	76		197.7	20	2.66667	0	77.3333
	197.8	1.94276	1.96877	1.91433		197.8	16.6667	2.66667	0	80.6667		197.8	24.6667	0	0	75.3333		197.8	24.6667	4	0	71.3333
	197.9	1.94199	1.93608	1.88289		197.9	16	1.33333	0	82.6667		197.9	18	0	0	82		197.9	20.6667	4	0	75.3333
	198	1.94586	1.89109	1.90789		198	14	1.33333	0	84.6667		198	16	0	0	84		198	12.6667	4	0	83.3333
	198.1	2.00021	1.94353	1.87931		198.1	12	1.33333	0	86.6667		198.1	22	0	0	78		198.1	20.6667	4	0	75.3333
	198.2	1.99007	1.91446	1.8592		198.2	13.3333	1.33333	0	85.3333		198.2	18	0	0	82		198.2	18	1.33333	0	80.6667
	198.3	2.00895	1.89443	1.87665		198.3	7.33333	1.33333	0	91.3333		198.3	21.3333	0	0	78.6667		198.3	16.6667	2.66667	0	80.6667
	198.4	1.98826	1.95711	1.90236		198.4	9.33333	3.33333	0	87.3333		198.4	18	0	0	82		198.4	17.3333	1.33333	0	81.3333
	198.5	2.00169	1.91956	1.88125		198.5	16.6667	1.33333	0	82		198.5	22.6667	0	0	77.3333		198.5	17.3333	4	0	78.6667
	198.6	2.03299	1.88921	1.89087		198.6	10.6667	2.66667	0	86.6667		198.6	18.6667	0	0	81.3333		198.6	22	4	0	74
	198.7	2.04841	1.88361	1.89995		198.7	15.3333	2.66667	0	82		198.7	20.6667	0	0	79.3333		198.7	15.3333	4	0	80.6667
	198.8	2.04311	1.88379	1.84195		198.8	10.6667	2.66667	0	86.6667		198.8	24	0	0	76		198.8	16.6667	5.33333	0	78
	198.9	2.04035	1.88347	1.87548		198.9	14	4	0	82		198.9	21.3333	0	0	78.6667		198.9	16	1.33333	0	82.6667
	199	2.00622	1.87034	1.82195		199	14.6667	1.33333	0	84		199	16.6667	0	0	83.3333		199	13.3333	5.33333	0	81.3333
	199.1	1.98654	1.89203	1.84527		199.1	10	3.33333	0	86.6667		199.1	14.6667	0	0	85.3333		199.1	20	1.33333	0	78.6667
	199.2	1.96898	1.85611	1.85367		199.2	8	5.33333	0	86.6667		199.2	23.3333	1.33333	0	75.3333		199.2	17.3333	4	0	78.6667
	199.3	1.97813	1.92309	1.90987		199.3	10.6667	3.33333	0	86		199.3	24	1.33333	0	74.6667		199.3	18	2.66667	0	79.3333
	199.4	1.99995	1.95237	1.92399		199.4	10.6667	4	0	85.3333		199.4	25.3333	2.66667	0	72		199.4	19.3333	2.66667	0	78
	199.5	2.00776	1.98906	1.92482		199.5	5.33333	3.33333	0	91.3333		199.5	28	1.33333	0	70.6667		199.5	26	1.33333	0	72.6667
	199.6	2.03578	1.93861	1.91098		199.6	13.3333	2.66667	0	84		199.6	26	0	0	74		199.6	23.3333	4	0	72.6667
	199.7	2.02109	1.96312	1.96337		199.7	9.33333	1.33333	0	89.3333		199.7	27.3333	1.33333	0	71.3333		199.7	19.3333	2.66667	0	78
[truncated: 8,918 more rows]
