# Supplementary material for: Tardigrade secretory proteins protect biological structures from desiccation
Source: Commun Biol. 2024 May 25;7:633. doi: 10.1038/s42003-024-06336-w (PMC11127935; doi:10.1038/s42003-024-06336-w)
Supplement: Supplementary file 5 — Supplementary Data 2 [file 42003_2024_6336_MOESM5_ESM.zip]

Archive with 14 entries (14 files):
- ALPHAFOLD_SAHS1_SilverLab_3mer.pdb
- __MACOSX/._ALPHAFOLD_SAHS1_SilverLab_3mer.pdb
- SAHS1_SilverLab_3mer_ranked_0_1_100A_74i_50nsec.pdb
- __MACOSX/._SAHS1_SilverLab_3mer_ranked_0_1_100A_74i_50nsec.pdb
- SAHS1_SilverLab_3mer_ranked_0_1_100A_74i_100nsec.pdb
- __MACOSX/._SAHS1_SilverLab_3mer_ranked_0_1_100A_74i_100nsec.pdb
- SAHS1_SilverLab_3mer_ranked_0_1_100A_74i_150nsec.pdb
- __MACOSX/._SAHS1_SilverLab_3mer_ranked_0_1_100A_74i_150nsec.pdb
- SAHS1_SilverLab_3mer_ranked_0_1_100A_74i_200nsec.pdb
- __MACOSX/._SAHS1_SilverLab_3mer_ranked_0_1_100A_74i_200nsec.pdb
- SAHS1_SilverLab_3mer_ranked_0_1_100A_74i_250nsec.pdb
- __MACOSX/._SAHS1_SilverLab_3mer_ranked_0_1_100A_74i_250nsec.pdb
- SAHS1_SilverLab_3mer_ranked_0_1_100A_74i_300nsec.pdb
- __MACOSX/._SAHS1_SilverLab_3mer_ranked_0_1_100A_74i_300nsec.pdb
