# Supplementary material for: Tardigrade secretory proteins protect biological structures from desiccation
Source: Commun Biol. 2024 May 25;7:633. doi: 10.1038/s42003-024-06336-w (PMC11127935; doi:10.1038/s42003-024-06336-w)
Supplement: Supplementary file 5 — Supplementary Data 2 [file 42003_2024_6336_MOESM5_ESM.zip › ALPHAFOLD_SAHS1_SilverLab_3mer.pdb]

HEADER 
TITLE     Built with Packmol through Packmol Memgen                      
REMARK   Packmol generated pdb file, Packmol Memgen estimated parameters 
REMARK   Home-Page: http://www.ime.unicamp.br/~martinez/packmol
REMARK
ATOM      1  N   ALA A   1      18.263  -0.613  -2.299  1.00 26.64           N  
ATOM      2  CA  ALA A   1      16.851  -0.463  -1.941  1.00 26.64           C  
ATOM      3  C   ALA A   1      16.245  -1.851  -1.829  1.00 26.64           C  
ATOM      4  CB  ALA A   1      16.110   0.376  -2.980  1.00 26.64           C  
ATOM      5  O   ALA A   1      16.616  -2.725  -2.609  1.00 26.64           O  
ATOM      6  N   PRO A   2      15.355  -2.096  -0.859  1.00 29.27           N  
ATOM      7  CA  PRO A   2      14.672  -3.377  -0.743  1.00 29.27           C  
ATOM      8  C   PRO A   2      13.883  -3.661  -2.022  1.00 29.27           C  
ATOM      9  CB  PRO A   2      13.754  -3.238   0.465  1.00 29.27           C  
ATOM     10  O   PRO A   2      13.215  -2.768  -2.535  1.00 29.27           O  
ATOM     11  CG  PRO A   2      13.409  -1.756   0.432  1.00 29.27           C  
ATOM     12  CD  PRO A   2      14.717  -1.111  -0.012  1.00 29.27           C  
ATOM     13  N   ALA A   3      13.998  -4.885  -2.538  1.00 24.05           N  
ATOM     14  CA  ALA A   3      13.448  -5.274  -3.836  1.00 24.05           C  
ATOM     15  C   ALA A   3      13.654  -4.216  -4.944  1.00 24.05           C  
ATOM     16  CB  ALA A   3      12.014  -5.768  -3.680  1.00 24.05           C  
ATOM     17  O   ALA A   3      12.723  -3.621  -5.495  1.00 24.05           O  
ATOM     18  N   GLU A   4      14.932  -4.063  -5.298  1.00 23.13           N  
ATOM     19  CA  GLU A   4      15.386  -3.733  -6.652  1.00 23.13           C  
ATOM     20  C   GLU A   4      16.222  -4.871  -7.299  1.00 23.13           C  
ATOM     21  CB  GLU A   4      16.220  -2.463  -6.635  1.00 23.13           C  
ATOM     22  O   GLU A   4      16.825  -4.691  -8.344  1.00 23.13           O  
ATOM     23  CG  GLU A   4      15.433  -1.162  -6.592  1.00 23.13           C  
ATOM     24  CD  GLU A   4      16.411   0.009  -6.637  1.00 23.13           C  
ATOM     25  OE1 GLU A   4      16.033   1.148  -6.325  1.00 23.13           O  
ATOM     26  OE2 GLU A   4      17.618  -0.181  -6.907  1.00 23.13           O  
ATOM     27  N   GLY A   5      16.230  -6.119  -6.836  1.00 24.34           N  
ATOM     28  CA  GLY A   5      15.003  -6.913  -6.862  1.00 24.34           C  
ATOM     29  C   GLY A   5      13.826  -6.204  -7.524  1.00 24.34           C  
ATOM     30  O   GLY A   5      12.783  -6.100  -6.893  1.00 24.34           O  
ATOM     31  N   HIS A   6      13.978  -5.669  -8.749  1.00 23.31           N  
ATOM     32  CA  HIS A   6      12.792  -5.585  -9.565  1.00 23.31           C  
ATOM     33  C   HIS A   6      12.439  -7.035  -9.742  1.00 23.31           C  
ATOM     34  CB  HIS A   6      12.962  -4.907 -10.919  1.00 23.31           C  
ATOM     35  O   HIS A   6      12.951  -7.713 -10.635  1.00 23.31           O  
ATOM     36  CG  HIS A   6      13.207  -3.452 -10.854  1.00 23.31           C  
ATOM     37  CD2 HIS A   6      14.387  -2.817 -11.082  1.00 23.31           C  
ATOM     38  ND1 HIS A   6      12.243  -2.511 -10.615  1.00 23.31           N  
ATOM     39  CE1 HIS A   6      12.829  -1.312 -10.683  1.00 23.31           C  
ATOM     40  NE2 HIS A   6      14.132  -1.450 -10.977  1.00 23.31           N  
ATOM     41  N   ASP A   7      11.526  -7.469  -8.890  1.00 22.84           N  
ATOM     42  CA  ASP A   7      10.725  -8.620  -9.160  1.00 22.84           C  
ATOM     43  C   ASP A   7       9.676  -8.149 -10.205  1.00 22.84           C  
ATOM     44  CB  ASP A   7      10.341  -9.330  -7.844  1.00 22.84           C  
ATOM     45  O   ASP A   7       8.468  -8.271 -10.077  1.00 22.84           O  
ATOM     46  CG  ASP A   7      11.453 -10.254  -7.289  1.00 22.84           C  
ATOM     47  OD1 ASP A   7      12.630 -10.085  -7.676  1.00 22.84           O  
ATOM     48  OD2 ASP A   7      11.168 -11.120  -6.422  1.00 22.84           O  
ATOM     49  N   ASP A   8      10.255  -7.648 -11.306  1.00 27.79           N  
ATOM     50  CA  ASP A   8       9.801  -7.339 -12.646  1.00 27.79           C  
ATOM     51  C   ASP A   8       9.313  -8.612 -13.309  1.00 27.79           C  
ATOM     52  CB  ASP A   8      11.023  -6.786 -13.429  1.00 27.79           C  
ATOM     53  O   ASP A   8       9.780  -8.995 -14.380  1.00 27.79           O  
ATOM     54  CG  ASP A   8      10.637  -5.707 -14.418  1.00 27.79           C  
ATOM     55  OD1 ASP A   8       9.878  -4.808 -14.011  1.00 27.79           O  
ATOM     56  OD2 ASP A   8      11.035  -5.831 -15.600  1.00 27.79           O  
ATOM     57  N   ALA A   9       8.475  -9.382 -12.641  1.00 33.93           N  
ATOM     58  CA  ALA A   9       8.168 -10.686 -13.155  1.00 33.93           C  
ATOM     59  C   ALA A   9       7.341 -10.459 -14.399  1.00 33.93           C  
ATOM     60  CB  ALA A   9       7.471 -11.516 -12.101  1.00 33.93           C  
ATOM     61  O   ALA A   9       6.244  -9.916 -14.314  1.00 33.93           O  
ATOM     62  N   LYS A  10       7.888 -10.803 -15.573  1.00 43.67           N  
ATOM     63  CA  LYS A  10       7.157 -10.796 -16.842  1.00 43.67           C  
ATOM     64  C   LYS A  10       5.934 -11.659 -16.609  1.00 43.67           C  
ATOM     65  CB  LYS A  10       8.047 -11.352 -17.949  1.00 43.67           C  
ATOM     66  O   LYS A  10       6.058 -12.884 -16.577  1.00 43.67           O  
ATOM     67  CG  LYS A  10       7.410 -11.310 -19.341  1.00 43.67           C  
ATOM     68  CD  LYS A  10       8.318 -12.152 -20.237  1.00 43.67           C  
ATOM     69  CE  LYS A  10       7.867 -12.263 -21.684  1.00 43.67           C  
ATOM     70  NZ  LYS A  10       8.814 -13.155 -22.394  1.00 43.67           N  
ATOM     71  N   ALA A  11       4.828 -10.980 -16.303  1.00 58.92           N  
ATOM     72  CA  ALA A  11       3.870 -11.506 -15.344  1.00 58.92           C  
ATOM     73  C   ALA A  11       3.431 -12.880 -15.814  1.00 58.92           C  
ATOM     74  CB  ALA A  11       2.738 -10.488 -15.179  1.00 58.92           C  
ATOM     75  O   ALA A  11       2.946 -13.021 -16.941  1.00 58.92           O  
ATOM     76  N   GLU A  12       3.724 -13.909 -15.017  1.00 72.77           N  
ATOM     77  CA  GLU A  12       3.453 -15.274 -15.437  1.00 72.77           C  
ATOM     78  C   GLU A  12       1.939 -15.436 -15.311  1.00 72.77           C  
ATOM     79  CB  GLU A  12       4.303 -16.312 -14.675  1.00 72.77           C  
ATOM     80  O   GLU A  12       1.387 -15.732 -14.256  1.00 72.77           O  
ATOM     81  CG  GLU A  12       5.519 -16.814 -15.474  1.00 72.77           C  
ATOM     82  CD  GLU A  12       6.299 -17.890 -14.696  1.00 72.77           C  
ATOM     83  OE1 GLU A  12       6.866 -17.570 -13.628  1.00 72.77           O  
ATOM     84  OE2 GLU A  12       6.311 -19.057 -15.135  1.00 72.77           O  
ATOM     85  N   TRP A  13       1.251 -15.137 -16.410  1.00 80.52           N  
ATOM     86  CA  TRP A  13      -0.186 -15.330 -16.597  1.00 80.52           C  
ATOM     87  C   TRP A  13      -0.516 -16.794 -16.942  1.00 80.52           C  
ATOM     88  CB  TRP A  13      -0.669 -14.362 -17.691  1.00 80.52           C  
ATOM     89  O   TRP A  13      -1.676 -17.139 -17.154  1.00 80.52           O  
ATOM     90  CG  TRP A  13      -0.505 -12.895 -17.403  1.00 80.52           C  
ATOM     91  CD1 TRP A  13       0.387 -12.065 -17.988  1.00 80.52           C  
ATOM     92  CD2 TRP A  13      -1.219 -12.072 -16.431  1.00 80.52           C  
ATOM     93  CE2 TRP A  13      -0.690 -10.747 -16.470  1.00 80.52           C  
ATOM     94  CE3 TRP A  13      -2.232 -12.324 -15.485  1.00 80.52           C  
ATOM     95  NE1 TRP A  13       0.280 -10.799 -17.446  1.00 80.52           N  
ATOM     96  CH2 TRP A  13      -2.148 -10.020 -14.681  1.00 80.52           C  
ATOM     97  CZ2 TRP A  13      -1.135  -9.732 -15.611  1.00 80.52           C  
ATOM     98  CZ3 TRP A  13      -2.702 -11.313 -14.629  1.00 80.52           C  
ATOM     99  N   THR A  14       0.513 -17.643 -17.023  1.00 80.77           N  
ATOM    100  CA  THR A  14       0.503 -19.046 -17.447  1.00 80.77           C  
ATOM    101  C   THR A  14       1.491 -19.849 -16.606  1.00 80.77           C  
ATOM    102  CB  THR A  14       0.941 -19.183 -18.916  1.00 80.77           C  
ATOM    103  O   THR A  14       2.512 -19.310 -16.195  1.00 80.77           O  
ATOM    104  CG2 THR A  14      -0.045 -18.536 -19.886  1.00 80.77           C  
ATOM    105  OG1 THR A  14       2.196 -18.573 -19.129  1.00 80.77           O  
ATOM    106  N   GLY A  15       1.219 -21.137 -16.399  1.00 84.87           N  
ATOM    107  CA  GLY A  15       2.060 -22.054 -15.614  1.00 84.87           C  
ATOM    108  C   GLY A  15       1.208 -22.915 -14.685  1.00 84.87           C  
ATOM    109  O   GLY A  15       1.387 -24.127 -14.608  1.00 84.87           O  
ATOM    110  N   LYS A  16       0.184 -22.298 -14.089  1.00 88.19           N  
ATOM    111  CA  LYS A  16      -0.952 -22.956 -13.435  1.00 88.19           C  
ATOM    112  C   LYS A  16      -2.244 -22.589 -14.162  1.00 88.19           C  
ATOM    113  CB  LYS A  16      -1.030 -22.571 -11.950  1.00 88.19           C  
ATOM    114  O   LYS A  16      -2.341 -21.526 -14.771  1.00 88.19           O  
ATOM    115  CG  LYS A  16       0.295 -22.684 -11.175  1.00 88.19           C  
ATOM    116  CD  LYS A  16       0.781 -24.127 -11.068  1.00 88.19           C  
ATOM    117  CE  LYS A  16       1.890 -24.197 -10.018  1.00 88.19           C  
ATOM    118  NZ  LYS A  16       1.811 -25.480  -9.295  1.00 88.19           N  
ATOM    119  N   SER A  17      -3.244 -23.459 -14.085  1.00 89.00           N  
ATOM    120  CA  SER A  17      -4.560 -23.279 -14.720  1.00 89.00           C  
ATOM    121  C   SER A  17      -5.283 -22.013 -14.234  1.00 89.00           C  
ATOM    122  CB  SER A  17      -5.407 -24.516 -14.397  1.00 89.00           C  
ATOM    123  O   SER A  17      -5.855 -21.272 -15.035  1.00 89.00           O  
ATOM    124  OG  SER A  17      -5.430 -24.658 -12.987  1.00 89.00           O  
ATOM    125  N   TRP A  18      -5.210 -21.762 -12.923  1.00 93.95           N  
ATOM    126  CA  TRP A  18      -5.840 -20.665 -12.185  1.00 93.95           C  
ATOM    127  C   TRP A  18      -5.197 -19.289 -12.418  1.00 93.95           C  
ATOM    128  CB  TRP A  18      -5.886 -21.068 -10.702  1.00 93.95           C  
ATOM    129  O   TRP A  18      -5.823 -18.268 -12.125  1.00 93.95           O  
ATOM    130  CG  TRP A  18      -4.626 -21.636 -10.100  1.00 93.95           C  
ATOM    131  CD1 TRP A  18      -4.373 -22.952  -9.885  1.00 93.95           C  
ATOM    132  CD2 TRP A  18      -3.475 -20.923  -9.545  1.00 93.95           C  
ATOM    133  CE2 TRP A  18      -2.599 -21.877  -8.943  1.00 93.95           C  
ATOM    134  CE3 TRP A  18      -3.106 -19.564  -9.441  1.00 93.95           C  
ATOM    135  NE1 TRP A  18      -3.169 -23.098  -9.216  1.00 93.95           N  
ATOM    136  CH2 TRP A  18      -1.134 -20.145  -8.116  1.00 93.95           C  
ATOM    137  CZ2 TRP A  18      -1.456 -21.505  -8.226  1.00 93.95           C  
ATOM    138  CZ3 TRP A  18      -1.943 -19.182  -8.742  1.00 93.95           C  
ATOM    139  N   MET A  19      -3.999 -19.233 -13.005  1.00 92.56           N  
ATOM    140  CA  MET A  19      -3.361 -17.977 -13.410  1.00 92.56           C  
ATOM    141  C   MET A  19      -4.064 -17.348 -14.627  1.00 92.56           C  
ATOM    142  CB  MET A  19      -1.855 -18.194 -13.649  1.00 92.56           C  
ATOM    143  O   MET A  19      -4.779 -18.002 -15.398  1.00 92.56           O  
ATOM    144  CG  MET A  19      -1.120 -18.478 -12.331  1.00 92.56           C  
ATOM    145  SD  MET A  19       0.353 -19.522 -12.460  1.00 92.56           S  
ATOM    146  CE  MET A  19       1.508 -18.461 -13.322  1.00 92.56           C  
ATOM    147  N   GLY A  20      -3.886 -16.039 -14.785  1.00 90.23           N  
ATOM    148  CA  GLY A  20      -4.503 -15.238 -15.837  1.00 90.23           C  
ATOM    149  C   GLY A  20      -5.383 -14.108 -15.303  1.00 90.23           C  
ATOM    150  O   GLY A  20      -5.360 -13.752 -14.124  1.00 90.23           O  
ATOM    151  N   LYS A  21      -6.172 -13.538 -16.215  1.00 90.49           N  
ATOM    152  CA  LYS A  21      -7.172 -12.501 -15.944  1.00 90.49           C  
ATOM    153  C   LYS A  21      -8.555 -13.126 -16.094  1.00 90.49           C  
ATOM    154  CB  LYS A  21      -6.986 -11.315 -16.910  1.00 90.49           C  
ATOM    155  O   LYS A  21      -8.818 -13.779 -17.104  1.00 90.49           O  
ATOM    156  CG  LYS A  21      -5.565 -10.723 -16.910  1.00 90.49           C  
ATOM    157  CD  LYS A  21      -5.404  -9.681 -18.024  1.00 90.49           C  
ATOM    158  CE  LYS A  21      -3.930  -9.276 -18.142  1.00 90.49           C  
ATOM    159  NZ  LYS A  21      -3.702  -8.456 -19.353  1.00 90.49           N  
ATOM    160  N   TRP A  22      -9.433 -12.899 -15.129  1.00 92.99           N  
ATOM    161  CA  TRP A  22     -10.765 -13.490 -15.051  1.00 92.99           C  
ATOM    162  C   TRP A  22     -11.802 -12.413 -14.720  1.00 92.99           C  
ATOM    163  CB  TRP A  22     -10.766 -14.574 -13.965  1.00 92.99           C  
ATOM    164  O   TRP A  22     -11.556 -11.592 -13.837  1.00 92.99           O  
ATOM    165  CG  TRP A  22      -9.719 -15.644 -14.052  1.00 92.99           C  
ATOM    166  CD1 TRP A  22      -8.553 -15.676 -13.364  1.00 92.99           C  
ATOM    167  CD2 TRP A  22      -9.770 -16.892 -14.805  1.00 92.99           C  
ATOM    168  CE2 TRP A  22      -8.622 -17.668 -14.468  1.00 92.99           C  
ATOM    169  CE3 TRP A  22     -10.696 -17.468 -15.702  1.00 92.99           C  
ATOM    170  NE1 TRP A  22      -7.900 -16.871 -13.607  1.00 92.99           N  
ATOM    171  CH2 TRP A  22      -9.373 -19.515 -15.844  1.00 92.99           C  
ATOM    172  CZ2 TRP A  22      -8.431 -18.968 -14.955  1.00 92.99           C  
ATOM    173  CZ3 TRP A  22     -10.491 -18.756 -16.232  1.00 92.99           C  
ATOM    174  N   GLU A  23     -12.964 -12.434 -15.375  1.00 91.61           N  
ATOM    175  CA  GLU A  23     -14.118 -11.597 -15.012  1.00 91.61           C  
ATOM    176  C   GLU A  23     -15.320 -12.462 -14.622  1.00 91.61           C  
ATOM    177  CB  GLU A  23     -14.472 -10.565 -16.103  1.00 91.61           C  
ATOM    178  O   GLU A  23     -15.577 -13.497 -15.238  1.00 91.61           O  
ATOM    179  CG  GLU A  23     -15.166 -11.127 -17.350  1.00 91.61           C  
ATOM    180  CD  GLU A  23     -15.835 -10.041 -18.206  1.00 91.61           C  
ATOM    181  OE1 GLU A  23     -17.096  -9.998 -18.226  1.00 91.61           O  
ATOM    182  OE2 GLU A  23     -15.128  -9.349 -18.960  1.00 91.61           O  
ATOM    183  N   SER A  24     -16.070 -12.028 -13.611  1.00 92.46           N  
ATOM    184  CA  SER A  24     -17.307 -12.685 -13.172  1.00 92.46           C  
ATOM    185  C   SER A  24     -18.353 -12.728 -14.289  1.00 92.46           C  
ATOM    186  CB  SER A  24     -17.889 -12.010 -11.923  1.00 92.46           C  
ATOM    187  O   SER A  24     -18.491 -11.794 -15.086  1.00 92.46           O  
ATOM    188  OG  SER A  24     -17.952 -10.610 -12.107  1.00 92.46           O  
ATOM    189  N   THR A  25     -19.095 -13.830 -14.347  1.00 92.65           N  
ATOM    190  CA  THR A  25     -20.242 -14.021 -15.243  1.00 92.65           C  
ATOM    191  C   THR A  25     -21.556 -13.848 -14.481  1.00 92.65           C  
ATOM    192  CB  THR A  25     -20.199 -15.399 -15.928  1.00 92.65           C  
ATOM    193  O   THR A  25     -21.573 -13.696 -13.259  1.00 92.65           O  
ATOM    194  CG2 THR A  25     -18.871 -15.701 -16.623  1.00 92.65           C  
ATOM    195  OG1 THR A  25     -20.455 -16.427 -15.006  1.00 92.65           O  
ATOM    196  N   ASP A  26     -22.676 -13.936 -15.193  1.00 88.23           N  
ATOM    197  CA  ASP A  26     -24.013 -13.893 -14.593  1.00 88.23           C  
ATOM    198  C   ASP A  26     -24.328 -15.153 -13.754  1.00 88.23           C  
ATOM    199  CB  ASP A  26     -25.047 -13.654 -15.704  1.00 88.23           C  
ATOM    200  O   ASP A  26     -25.311 -15.183 -13.015  1.00 88.23           O  
ATOM    201  CG  ASP A  26     -24.611 -12.518 -16.640  1.00 88.23           C  
ATOM    202  OD1 ASP A  26     -24.273 -11.428 -16.130  1.00 88.23           O  
ATOM    203  OD2 ASP A  26     -24.487 -12.796 -17.853  1.00 88.23           O  
ATOM    204  N   ARG A  27     -23.480 -16.194 -13.827  1.00 91.47           N  
ATOM    205  CA  ARG A  27     -23.592 -17.420 -13.028  1.00 91.47           C  
ATOM    206  C   ARG A  27     -23.047 -17.201 -11.615  1.00 91.47           C  
ATOM    207  CB  ARG A  27     -22.852 -18.579 -13.704  1.00 91.47           C  
ATOM    208  O   ARG A  27     -21.833 -17.138 -11.394  1.00 91.47           O  
ATOM    209  CG  ARG A  27     -23.422 -19.013 -15.062  1.00 91.47           C  
ATOM    210  CD  ARG A  27     -22.519 -20.069 -15.717  1.00 91.47           C  
ATOM    211  NE  ARG A  27     -22.362 -21.277 -14.882  1.00 91.47           N  
ATOM    212  NH1 ARG A  27     -20.744 -22.308 -16.142  1.00 91.47           N  
ATOM    213  NH2 ARG A  27     -21.376 -23.230 -14.247  1.00 91.47           N  
ATOM    214  CZ  ARG A  27     -21.506 -22.259 -15.098  1.00 91.47           C  
ATOM    215  N   ILE A  28     -23.961 -17.180 -10.654  1.00 91.82           N  
ATOM    216  CA  ILE A  28     -23.699 -17.086  -9.219  1.00 91.82           C  
ATOM    217  C   ILE A  28     -24.711 -17.958  -8.460  1.00 91.82           C  
ATOM    218  CB  ILE A  28     -23.716 -15.597  -8.806  1.00 91.82           C  
ATOM    219  O   ILE A  28     -25.850 -18.110  -8.896  1.00 91.82           O  
ATOM    220  CG1 ILE A  28     -23.092 -15.402  -7.413  1.00 91.82           C  
ATOM    221  CG2 ILE A  28     -25.127 -14.987  -8.896  1.00 91.82           C  
ATOM    222  CD1 ILE A  28     -22.826 -13.927  -7.088  1.00 91.82           C  
ATOM    223  N   GLU A  29     -24.298 -18.562  -7.350  1.00 90.47           N  
ATOM    224  CA  GLU A  29     -25.090 -19.523  -6.579  1.00 90.47           C  
ATOM    225  C   GLU A  29     -24.882 -19.283  -5.080  1.00 90.47           C  
ATOM    226  CB  GLU A  29     -24.665 -20.944  -6.974  1.00 90.47           C  
ATOM    227  O   GLU A  29     -23.750 -19.279  -4.596  1.00 90.47           O  
ATOM    228  CG  GLU A  29     -25.466 -22.069  -6.304  1.00 90.47           C  
ATOM    229  CD  GLU A  29     -24.817 -23.429  -6.609  1.00 90.47           C  
ATOM    230  OE1 GLU A  29     -24.278 -24.049  -5.665  1.00 90.47           O  
ATOM    231  OE2 GLU A  29     -24.804 -23.818  -7.799  1.00 90.47           O  
ATOM    232  N   ASN A  30     -25.983 -19.090  -4.347  1.00 88.36           N  
ATOM    233  CA  ASN A  30     -26.032 -18.971  -2.882  1.00 88.36           C  
ATOM    234  C   ASN A  30     -25.137 -17.870  -2.252  1.00 88.36           C  
ATOM    235  CB  ASN A  30     -25.822 -20.376  -2.284  1.00 88.36           C  
ATOM    236  O   ASN A  30     -24.900 -17.873  -1.045  1.00 88.36           O  
ATOM    237  CG  ASN A  30     -26.451 -20.534  -0.915  1.00 88.36           C  
ATOM    238  ND2 ASN A  30     -25.776 -21.168   0.012  1.00 88.36           N  
ATOM    239  OD1 ASN A  30     -27.573 -20.123  -0.674  1.00 88.36           O  
ATOM    240  N   PHE A  31     -24.641 -16.916  -3.049  1.00 91.90           N  
ATOM    241  CA  PHE A  31     -23.679 -15.899  -2.604  1.00 91.90           C  
ATOM    242  C   PHE A  31     -24.237 -14.980  -1.512  1.00 91.90           C  
ATOM    243  CB  PHE A  31     -23.176 -15.124  -3.823  1.00 91.90           C  
ATOM    244  O   PHE A  31     -23.569 -14.772  -0.505  1.00 91.90           O  
ATOM    245  CG  PHE A  31     -22.027 -14.174  -3.541  1.00 91.90           C  
ATOM    246  CD1 PHE A  31     -22.249 -12.785  -3.479  1.00 91.90           C  
ATOM    247  CD2 PHE A  31     -20.724 -14.682  -3.374  1.00 91.90           C  
ATOM    248  CE1 PHE A  31     -21.172 -11.908  -3.256  1.00 91.90           C  
ATOM    249  CE2 PHE A  31     -19.651 -13.803  -3.143  1.00 91.90           C  
ATOM    250  CZ  PHE A  31     -19.872 -12.417  -3.091  1.00 91.90           C  
ATOM    251  N   ASP A  32     -25.492 -14.540  -1.621  1.00 82.75           N  
ATOM    252  CA  ASP A  32     -26.140 -13.731  -0.580  1.00 82.75           C  
ATOM    253  C   ASP A  32     -26.249 -14.484   0.764  1.00 82.75           C  
ATOM    254  CB  ASP A  32     -27.525 -13.283  -1.076  1.00 82.75           C  
ATOM    255  O   ASP A  32     -26.104 -13.888   1.831  1.00 82.75           O  
ATOM    256  CG  ASP A  32     -27.478 -12.310  -2.265  1.00 82.75           C  
ATOM    257  OD1 ASP A  32     -26.425 -11.666  -2.484  1.00 82.75           O  
ATOM    258  OD2 ASP A  32     -28.499 -12.245  -2.980  1.00 82.75           O  
ATOM    259  N   ALA A  33     -26.409 -15.812   0.757  1.00 83.49           N  
ATOM    260  CA  ALA A  33     -26.361 -16.597   1.992  1.00 83.49           C  
ATOM    261  C   ALA A  33     -24.942 -16.636   2.588  1.00 83.49           C  
ATOM    262  CB  ALA A  33     -26.900 -18.003   1.723  1.00 83.49           C  
ATOM    263  O   ALA A  33     -24.786 -16.520   3.801  1.00 83.49           O  
ATOM    264  N   PHE A  34     -23.904 -16.745   1.752  1.00 89.53           N  
ATOM    265  CA  PHE A  34     -22.500 -16.676   2.178  1.00 89.53           C  
ATOM    266  C   PHE A  34     -22.134 -15.301   2.762  1.00 89.53           C  
ATOM    267  CB  PHE A  34     -21.607 -17.073   0.993  1.00 89.53           C  
ATOM    268  O   PHE A  34     -21.548 -15.228   3.841  1.00 89.53           O  
ATOM    269  CG  PHE A  34     -20.139 -16.745   1.162  1.00 89.53           C  
ATOM    270  CD1 PHE A  34     -19.595 -15.588   0.571  1.00 89.53           C  
ATOM    271  CD2 PHE A  34     -19.323 -17.591   1.931  1.00 89.53           C  
ATOM    272  CE1 PHE A  34     -18.236 -15.278   0.754  1.00 89.53           C  
ATOM    273  CE2 PHE A  34     -17.970 -17.272   2.130  1.00 89.53           C  
ATOM    274  CZ  PHE A  34     -17.424 -16.121   1.534  1.00 89.53           C  
ATOM    275  N   ILE A  35     -22.552 -14.217   2.106  1.00 85.40           N  
ATOM    276  CA  ILE A  35     -22.401 -12.836   2.585  1.00 85.40           C  
ATOM    277  C   ILE A  35     -23.136 -12.649   3.924  1.00 85.40           C  
ATOM    278  CB  ILE A  35     -22.877 -11.883   1.462  1.00 85.40           C  
ATOM    279  O   ILE A  35     -22.548 -12.176   4.897  1.00 85.40           O  
ATOM    280  CG1 ILE A  35     -21.938 -11.929   0.228  1.00 85.40           C  
ATOM    281  CG2 ILE A  35     -23.045 -10.431   1.919  1.00 85.40           C  
ATOM    282  CD1 ILE A  35     -20.477 -11.510   0.464  1.00 85.40           C  
ATOM    283  N   SER A  36     -24.370 -13.147   4.036  1.00 78.89           N  
ATOM    284  CA  SER A  36     -25.128 -13.136   5.297  1.00 78.89           C  
ATOM    285  C   SER A  36     -24.425 -13.927   6.414  1.00 78.89           C  
ATOM    286  CB  SER A  36     -26.531 -13.714   5.085  1.00 78.89           C  
ATOM    287  O   SER A  36     -24.364 -13.466   7.552  1.00 78.89           O  
ATOM    288  OG  SER A  36     -27.256 -12.993   4.109  1.00 78.89           O  
ATOM    289  N   ALA A  37     -23.841 -15.091   6.108  1.00 81.53           N  
ATOM    290  CA  ALA A  37     -23.140 -15.952   7.070  1.00 81.53           C  
ATOM    291  C   ALA A  37     -21.779 -15.394   7.534  1.00 81.53           C  
ATOM    292  CB  ALA A  37     -22.997 -17.335   6.432  1.00 81.53           C  
ATOM    293  O   ALA A  37     -21.307 -15.708   8.633  1.00 81.53           O  
ATOM    294  N   LEU A  38     -21.164 -14.516   6.739  1.00 82.96           N  
ATOM    295  CA  LEU A  38     -20.036 -13.691   7.171  1.00 82.96           C  
ATOM    296  C   LEU A  38     -20.457 -12.538   8.109  1.00 82.96           C  
ATOM    297  CB  LEU A  38     -19.294 -13.179   5.925  1.00 82.96           C  
ATOM    298  O   LEU A  38     -19.597 -11.988   8.800  1.00 82.96           O  
ATOM    299  CG  LEU A  38     -18.484 -14.204   5.126  1.00 82.96           C  
ATOM    300  CD1 LEU A  38     -17.875 -13.535   3.893  1.00 82.96           C  
ATOM    301  CD2 LEU A  38     -17.328 -14.770   5.941  1.00 82.96           C  
ATOM    302  N   GLY A  39     -21.757 -12.225   8.190  1.00 76.69           N  
ATOM    303  CA  GLY A  39     -22.335 -11.159   9.019  1.00 76.69           C  
ATOM    304  C   GLY A  39     -22.479  -9.817   8.297  1.00 76.69           C  
ATOM    305  O   GLY A  39     -22.364  -8.776   8.938  1.00 76.69           O  
ATOM    306  N   LEU A  40     -22.649  -9.838   6.972  1.00 74.37           N  
ATOM    307  CA  LEU A  40     -22.448  -8.682   6.095  1.00 74.37           C  
ATOM    308  C   LEU A  40     -23.787  -8.226   5.465  1.00 74.37           C  
ATOM    309  CB  LEU A  40     -21.426  -9.071   5.015  1.00 74.37           C  
ATOM    310  O   LEU A  40     -24.555  -9.079   5.013  1.00 74.37           O  
ATOM    311  CG  LEU A  40     -20.186  -9.861   5.477  1.00 74.37           C  
ATOM    312  CD1 LEU A  40     -19.218 -10.118   4.321  1.00 74.37           C  
ATOM    313  CD2 LEU A  40     -19.393  -9.293   6.650  1.00 74.37           C  
ATOM    314  N   PRO A  41     -24.099  -6.915   5.415  1.00 71.44           N  
ATOM    315  CA  PRO A  41     -25.378  -6.403   4.900  1.00 71.44           C  
ATOM    316  C   PRO A  41     -25.534  -6.588   3.381  1.00 71.44           C  
ATOM    317  CB  PRO A  41     -25.408  -4.921   5.297  1.00 71.44           C  
ATOM    318  O   PRO A  41     -24.664  -6.177   2.619  1.00 71.44           O  
ATOM    319  CG  PRO A  41     -23.932  -4.549   5.458  1.00 71.44           C  
ATOM    320  CD  PRO A  41     -23.302  -5.834   5.974  1.00 71.44           C  
ATOM    321  N   LEU A  42     -26.655  -7.147   2.912  1.00 71.81           N  
ATOM    322  CA  LEU A  42     -26.855  -7.522   1.499  1.00 71.81           C  
ATOM    323  C   LEU A  42     -27.037  -6.337   0.544  1.00 71.81           C  
ATOM    324  CB  LEU A  42     -28.071  -8.457   1.381  1.00 71.81           C  
ATOM    325  O   LEU A  42     -26.593  -6.396  -0.599  1.00 71.81           O  
ATOM    326  CG  LEU A  42     -27.859  -9.857   1.974  1.00 71.81           C  
ATOM    327  CD1 LEU A  42     -29.133 -10.686   1.808  1.00 71.81           C  
ATOM    328  CD2 LEU A  42     -26.721 -10.584   1.264  1.00 71.81           C  
ATOM    329  N   GLU A  43     -27.619  -5.234   1.014  1.00 70.46           N  
ATOM    330  CA  GLU A  43     -27.797  -3.973   0.272  1.00 70.46           C  
ATOM    331  C   GLU A  43     -26.466  -3.321  -0.139  1.00 70.46           C  
ATOM    332  CB  GLU A  43     -28.543  -2.954   1.156  1.00 70.46           C  
ATOM    333  O   GLU A  43     -26.432  -2.339  -0.890  1.00 70.46           O  
ATOM    334  CG  GLU A  43     -29.953  -3.362   1.610  1.00 70.46           C  
ATOM    335  CD  GLU A  43     -30.014  -4.404   2.743  1.00 70.46           C  
ATOM    336  OE1 GLU A  43     -31.138  -4.886   2.991  1.00 70.46           O  
ATOM    337  OE2 GLU A  43     -28.959  -4.716   3.348  1.00 70.46           O  
ATOM    338  N   GLN A  44     -25.382  -3.837   0.431  1.00 71.79           N  
ATOM    339  CA  GLN A  44     -24.027  -3.341   0.371  1.00 71.79           C  
ATOM    340  C   GLN A  44     -23.099  -4.439  -0.160  1.00 71.79           C  
ATOM    341  CB  GLN A  44     -23.661  -2.880   1.791  1.00 71.79           C  
ATOM    342  O   GLN A  44     -22.584  -4.307  -1.267  1.00 71.79           O  
ATOM    343  CG  GLN A  44     -24.157  -1.468   2.119  1.00 71.79           C  
ATOM    344  CD  GLN A  44     -23.606  -0.927   3.440  1.00 71.79           C  
ATOM    345  NE2 GLN A  44     -23.442   0.371   3.597  1.00 71.79           N  
ATOM    346  OE1 GLN A  44     -23.298  -1.651   4.367  1.00 71.79           O  
ATOM    347  N   TYR A  45     -22.951  -5.532   0.596  1.00 77.40           N  
ATOM    348  CA  TYR A  45     -22.029  -6.635   0.334  1.00 77.40           C  
ATOM    349  C   TYR A  45     -22.578  -7.758  -0.595  1.00 77.40           C  
ATOM    350  CB  TYR A  45     -21.470  -7.200   1.681  1.00 77.40           C  
ATOM    351  O   TYR A  45     -21.866  -8.721  -0.877  1.00 77.40           O  
ATOM    352  CG  TYR A  45     -20.326  -6.471   2.396  1.00 77.40           C  
ATOM    353  CD1 TYR A  45     -18.785  -7.251   2.509  1.00 77.40           C  
ATOM    354  CD2 TYR A  45     -20.510  -4.835   2.949  1.00 77.40           C  
ATOM    355  CE1 TYR A  45     -17.415  -6.408   3.202  1.00 77.40           C  
ATOM    356  CE2 TYR A  45     -19.165  -3.991   3.640  1.00 77.40           C  
ATOM    357  OH  TYR A  45     -16.525  -4.066   4.206  1.00 77.40           O  
ATOM    358  CZ  TYR A  45     -17.592  -4.762   3.734  1.00 77.40           C  
ATOM    359  N   GLY A  46     -23.840  -7.695  -1.049  1.00 79.04           N  
ATOM    360  CA  GLY A  46     -24.513  -8.772  -1.805  1.00 79.04           C  
ATOM    361  C   GLY A  46     -24.574  -8.608  -3.336  1.00 79.04           C  
ATOM    362  O   GLY A  46     -24.034  -7.667  -3.923  1.00 79.04           O  
ATOM    363  N   GLY A  47     -25.288  -9.526  -3.997  1.00 82.98           N  
ATOM    364  CA  GLY A  47     -25.558  -9.492  -5.440  1.00 82.98           C  
ATOM    365  C   GLY A  47     -24.407  -9.991  -6.330  1.00 82.98           C  
ATOM    366  O   GLY A  47     -23.573 -10.792  -5.917  1.00 82.98           O  
ATOM    367  N   ASN A  48     -24.375  -9.549  -7.597  1.00 86.57           N  
ATOM    368  CA  ASN A  48     -23.408 -10.014  -8.609  1.00 86.57           C  
ATOM    369  C   ASN A  48     -22.721  -8.854  -9.363  1.00 86.57           C  
ATOM    370  CB  ASN A  48     -24.081 -11.045  -9.543  1.00 86.57           C  
ATOM    371  O   ASN A  48     -22.736  -8.797 -10.591  1.00 86.57           O  
ATOM    372  CG  ASN A  48     -23.077 -11.856 -10.358  1.00 86.57           C  
ATOM    373  ND2 ASN A  48     -23.512 -12.549 -11.381  1.00 86.57           N  
ATOM    374  OD1 ASN A  48     -21.890 -11.921 -10.065  1.00 86.57           O  
ATOM    375  N   HIS A  49     -22.133  -7.911  -8.623  1.00 87.35           N  
ATOM    376  CA  HIS A  49     -21.363  -6.789  -9.186  1.00 87.35           C  
ATOM    377  C   HIS A  49     -20.156  -7.248 -10.011  1.00 87.35           C  
ATOM    378  CB  HIS A  49     -20.923  -5.870  -8.044  1.00 87.35           C  
ATOM    379  O   HIS A  49     -19.578  -8.293  -9.719  1.00 87.35           O  
ATOM    380  CG  HIS A  49     -22.086  -5.064  -7.556  1.00 87.35           C  
ATOM    381  CD2 HIS A  49     -22.859  -5.285  -6.446  1.00 87.35           C  
ATOM    382  ND1 HIS A  49     -22.658  -4.044  -8.275  1.00 87.35           N  
ATOM    383  CE1 HIS A  49     -23.764  -3.655  -7.621  1.00 87.35           C  
ATOM    384  NE2 HIS A  49     -23.915  -4.363  -6.489  1.00 87.35           N  
ATOM    385  N   LYS A  50     -19.736  -6.488 -11.032  1.00 87.77           N  
ATOM    386  CA  LYS A  50     -18.683  -6.948 -11.957  1.00 87.77           C  
ATOM    387  C   LYS A  50     -17.321  -7.040 -11.253  1.00 87.77           C  
ATOM    388  CB  LYS A  50     -18.661  -6.063 -13.216  1.00 87.77           C  
ATOM    389  O   LYS A  50     -16.590  -6.063 -11.129  1.00 87.77           O  
ATOM    390  CG  LYS A  50     -17.593  -6.467 -14.254  1.00 87.77           C  
ATOM    391  CD  LYS A  50     -17.684  -7.885 -14.843  1.00 87.77           C  
ATOM    392  CE  LYS A  50     -18.993  -8.104 -15.606  1.00 87.77           C  
ATOM    393  NZ  LYS A  50     -18.991  -9.397 -16.329  1.00 87.77           N  
ATOM    394  N   THR A  51     -16.965  -8.249 -10.830  1.00 88.74           N  
ATOM    395  CA  THR A  51     -15.706  -8.581 -10.150  1.00 88.74           C  
ATOM    396  C   THR A  51     -14.671  -9.149 -11.111  1.00 88.74           C  
ATOM    397  CB  THR A  51     -15.947  -9.585  -9.013  1.00 88.74           C  
ATOM    398  O   THR A  51     -15.014  -9.955 -11.982  1.00 88.74           O  
ATOM    399  CG2 THR A  51     -14.726  -9.763  -8.124  1.00 88.74           C  
ATOM    400  OG1 THR A  51     -16.994  -9.169  -8.169  1.00 88.74           O  
ATOM    401  N   PHE A  52     -13.407  -8.779 -10.908  1.00 88.32           N  
ATOM    402  CA  PHE A  52     -12.249  -9.313 -11.619  1.00 88.32           C  
ATOM    403  C   PHE A  52     -11.247  -9.947 -10.653  1.00 88.32           C  
ATOM    404  CB  PHE A  52     -11.552  -8.213 -12.431  1.00 88.32           C  
ATOM    405  O   PHE A  52     -10.922  -9.370  -9.613  1.00 88.32           O  
ATOM    406  CG  PHE A  52     -12.414  -7.555 -13.490  1.00 88.32           C  
ATOM    407  CD1 PHE A  52     -12.384  -8.020 -14.818  1.00 88.32           C  
ATOM    408  CD2 PHE A  52     -13.244  -6.471 -13.147  1.00 88.32           C  
ATOM    409  CE1 PHE A  52     -13.178  -7.400 -15.800  1.00 88.32           C  
ATOM    410  CE2 PHE A  52     -14.034  -5.852 -14.130  1.00 88.32           C  
ATOM    411  CZ  PHE A  52     -14.005  -6.317 -15.455  1.00 88.32           C  
ATOM    412  N   HIS A  53     -10.693 -11.088 -11.059  1.00 91.39           N  
ATOM    413  CA  HIS A  53      -9.486 -11.665 -10.477  1.00 91.39           C  
ATOM    414  C   HIS A  53      -8.359 -11.599 -11.501  1.00 91.39           C  
ATOM    415  CB  HIS A  53      -9.727 -13.120 -10.060  1.00 91.39           C  
ATOM    416  O   HIS A  53      -8.494 -12.111 -12.612  1.00 91.39           O  
ATOM    417  CG  HIS A  53     -10.583 -13.297  -8.840  1.00 91.39           C  
ATOM    418  CD2 HIS A  53     -11.492 -14.297  -8.634  1.00 91.39           C  
ATOM    419  ND1 HIS A  53     -10.492 -12.574  -7.673  1.00 91.39           N  
ATOM    420  CE1 HIS A  53     -11.309 -13.143  -6.777  1.00 91.39           C  
ATOM    421  NE2 HIS A  53     -11.894 -14.230  -7.297  1.00 91.39           N  
ATOM    422  N   LYS A  54      -7.223 -11.018 -11.125  1.00 89.55           N  
ATOM    423  CA  LYS A  54      -5.972 -11.154 -11.872  1.00 89.55           C  
ATOM    424  C   LYS A  54      -4.990 -11.877 -10.965  1.00 89.55           C  
ATOM    425  CB  LYS A  54      -5.463  -9.785 -12.337  1.00 89.55           C  
ATOM    426  O   LYS A  54      -4.640 -11.354  -9.912  1.00 89.55           O  
ATOM    427  CG  LYS A  54      -6.454  -9.044 -13.246  1.00 89.55           C  
ATOM    428  CD  LYS A  54      -5.840  -7.720 -13.716  1.00 89.55           C  
ATOM    429  CE  LYS A  54      -6.871  -6.910 -14.509  1.00 89.55           C  
ATOM    430  NZ  LYS A  54      -6.331  -5.586 -14.907  1.00 89.55           N  
ATOM    431  N   ILE A  55      -4.602 -13.084 -11.362  1.00 89.56           N  
ATOM    432  CA  ILE A  55      -3.666 -13.919 -10.612  1.00 89.56           C  
ATOM    433  C   ILE A  55      -2.474 -14.187 -11.520  1.00 89.56           C  
ATOM    434  CB  ILE A  55      -4.314 -15.221 -10.083  1.00 89.56           C  
ATOM    435  O   ILE A  55      -2.626 -14.809 -12.575  1.00 89.56           O  
ATOM    436  CG1 ILE A  55      -5.671 -14.967  -9.383  1.00 89.56           C  
ATOM    437  CG2 ILE A  55      -3.325 -15.887  -9.111  1.00 89.56           C  
ATOM    438  CD1 ILE A  55      -6.385 -16.242  -8.912  1.00 89.56           C  
ATOM    439  N   TRP A  56      -1.303 -13.696 -11.137  1.00 85.86           N  
ATOM    440  CA  TRP A  56      -0.061 -13.934 -11.863  1.00 85.86           C  
ATOM    441  C   TRP A  56       1.046 -14.294 -10.890  1.00 85.86           C  
ATOM    442  CB  TRP A  56       0.318 -12.752 -12.767  1.00 85.86           C  
ATOM    443  O   TRP A  56       1.056 -13.859  -9.740  1.00 85.86           O  
ATOM    444  CG  TRP A  56       0.701 -11.456 -12.116  1.00 85.86           C  
ATOM    445  CD1 TRP A  56       1.966 -11.014 -11.936  1.00 85.86           C  
ATOM    446  CD2 TRP A  56      -0.157 -10.412 -11.554  1.00 85.86           C  
ATOM    447  CE2 TRP A  56       0.669  -9.339 -11.100  1.00 85.86           C  
ATOM    448  CE3 TRP A  56      -1.547 -10.284 -11.336  1.00 85.86           C  
ATOM    449  NE1 TRP A  56       1.951  -9.755 -11.373  1.00 85.86           N  
ATOM    450  CH2 TRP A  56      -1.235  -8.126 -10.228  1.00 85.86           C  
ATOM    451  CZ2 TRP A  56       0.147  -8.205 -10.464  1.00 85.86           C  
ATOM    452  CZ3 TRP A  56      -2.079  -9.161 -10.672  1.00 85.86           C  
ATOM    453  N   LYS A  57       1.965 -15.131 -11.358  1.00 82.17           N  
ATOM    454  CA  LYS A  57       3.155 -15.481 -10.597  1.00 82.17           C  
ATOM    455  C   LYS A  57       4.204 -14.397 -10.783  1.00 82.17           C  
ATOM    456  CB  LYS A  57       3.626 -16.871 -11.020  1.00 82.17           C  
ATOM    457  O   LYS A  57       4.459 -13.951 -11.909  1.00 82.17           O  
ATOM    458  CG  LYS A  57       4.898 -17.346 -10.321  1.00 82.17           C  
ATOM    459  CD  LYS A  57       5.244 -18.748 -10.840  1.00 82.17           C  
ATOM    460  CE  LYS A  57       6.675 -19.137 -10.484  1.00 82.17           C  
ATOM    461  NZ  LYS A  57       7.641 -18.260 -11.183  1.00 82.17           N  
ATOM    462  N   GLU A  58       4.845 -14.053  -9.679  1.00 77.48           N  
ATOM    463  CA  GLU A  58       6.111 -13.348  -9.664  1.00 77.48           C  
ATOM    464  C   GLU A  58       7.123 -14.235  -8.909  1.00 77.48           C  
ATOM    465  CB  GLU A  58       5.926 -11.896  -9.156  1.00 77.48           C  
ATOM    466  O   GLU A  58       7.136 -14.338  -7.694  1.00 77.48           O  
ATOM    467  CG  GLU A  58       4.908 -11.078  -9.977  1.00 77.48           C  
ATOM    468  CD  GLU A  58       5.013  -9.547  -9.823  1.00 77.48           C  
ATOM    469  OE1 GLU A  58       4.482  -8.877 -10.743  1.00 77.48           O  
ATOM    470  OE2 GLU A  58       5.508  -9.069  -8.781  1.00 77.48           O  
ATOM    471  N   GLY A  59       7.955 -14.982  -9.637  1.00 68.03           N  
ATOM    472  CA  GLY A  59       9.119 -15.679  -9.075  1.00 68.03           C  
ATOM    473  C   GLY A  59       8.835 -16.784  -8.073  1.00 68.03           C  
ATOM    474  O   GLY A  59       8.519 -17.899  -8.487  1.00 68.03           O  
ATOM    475  N   ASP A  60       9.035 -16.504  -6.782  1.00 72.76           N  
ATOM    476  CA  ASP A  60       8.702 -17.427  -5.686  1.00 72.76           C  
ATOM    477  C   ASP A  60       7.314 -17.166  -5.073  1.00 72.76           C  
ATOM    478  CB  ASP A  60       9.842 -17.508  -4.645  1.00 72.76           C  
ATOM    479  O   ASP A  60       6.843 -17.955  -4.255  1.00 72.76           O  
ATOM    480  CG  ASP A  60       9.904 -16.405  -3.578  1.00 72.76           C  
ATOM    481  OD1 ASP A  60       9.556 -15.240  -3.852  1.00 72.76           O  
ATOM    482  OD2 ASP A  60      10.450 -16.656  -2.476  1.00 72.76           O  
ATOM    483  N   HIS A  61       6.645 -16.100  -5.508  1.00 81.87           N  
ATOM    484  CA  HIS A  61       5.387 -15.577  -4.991  1.00 81.87           C  
ATOM    485  C   HIS A  61       4.363 -15.319  -6.117  1.00 81.87           C  
ATOM    486  CB  HIS A  61       5.710 -14.331  -4.142  1.00 81.87           C  
ATOM    487  O   HIS A  61       4.589 -15.612  -7.294  1.00 81.87           O  
ATOM    488  CG  HIS A  61       6.654 -13.350  -4.779  1.00 81.87           C  
ATOM    489  CD2 HIS A  61       6.367 -12.498  -5.795  1.00 81.87           C  
ATOM    490  ND1 HIS A  61       7.952 -13.114  -4.418  1.00 81.87           N  
ATOM    491  CE1 HIS A  61       8.426 -12.124  -5.187  1.00 81.87           C  
ATOM    492  NE2 HIS A  61       7.486 -11.686  -6.034  1.00 81.87           N  
ATOM    493  N   TYR A  62       3.174 -14.853  -5.746  1.00 86.21           N  
ATOM    494  CA  TYR A  62       2.034 -14.674  -6.636  1.00 86.21           C  
ATOM    495  C   TYR A  62       1.184 -13.483  -6.190  1.00 86.21           C  
ATOM    496  CB  TYR A  62       1.144 -15.925  -6.619  1.00 86.21           C  
ATOM    497  O   TYR A  62       0.690 -13.434  -5.061  1.00 86.21           O  
ATOM    498  CG  TYR A  62       1.721 -17.231  -7.140  1.00 86.21           C  
ATOM    499  CD1 TYR A  62       1.385 -17.693  -8.427  1.00 86.21           C  
ATOM    500  CD2 TYR A  62       2.516 -18.030  -6.296  1.00 86.21           C  
ATOM    501  CE1 TYR A  62       1.846 -18.951  -8.868  1.00 86.21           C  
ATOM    502  CE2 TYR A  62       3.003 -19.273  -6.743  1.00 86.21           C  
ATOM    503  OH  TYR A  62       3.112 -20.949  -8.456  1.00 86.21           O  
ATOM    504  CZ  TYR A  62       2.663 -19.737  -8.031  1.00 86.21           C  
ATOM    505  N   HIS A  63       0.907 -12.582  -7.125  1.00 85.10           N  
ATOM    506  CA  HIS A  63      -0.129 -11.574  -6.962  1.00 85.10           C  
ATOM    507  C   HIS A  63      -1.527 -12.174  -7.132  1.00 85.10           C  
ATOM    508  CB  HIS A  63       0.074 -10.460  -7.986  1.00 85.10           C  
ATOM    509  O   HIS A  63      -1.783 -12.986  -8.025  1.00 85.10           O  
ATOM    510  CG  HIS A  63       0.979  -9.346  -7.540  1.00 85.10           C  
ATOM    511  CD2 HIS A  63       2.273  -9.137  -7.916  1.00 85.10           C  
ATOM    512  ND1 HIS A  63       0.592  -8.248  -6.813  1.00 85.10           N  
ATOM    513  CE1 HIS A  63       1.625  -7.398  -6.751  1.00 85.10           C  
ATOM    514  NE2 HIS A  63       2.671  -7.892  -7.415  1.00 85.10           N  
ATOM    515  N   HIS A  64      -2.464 -11.677  -6.327  1.00 89.61           N  
ATOM    516  CA  HIS A  64      -3.905 -11.851  -6.461  1.00 89.61           C  
ATOM    517  C   HIS A  64      -4.582 -10.483  -6.350  1.00 89.61           C  
ATOM    518  CB  HIS A  64      -4.425 -12.847  -5.412  1.00 89.61           C  
ATOM    519  O   HIS A  64      -5.084 -10.086  -5.298  1.00 89.61           O  
ATOM    520  CG  HIS A  64      -5.805 -13.393  -5.696  1.00 89.61           C  
ATOM    521  CD2 HIS A  64      -6.819 -12.773  -6.375  1.00 89.61           C  
ATOM    522  ND1 HIS A  64      -6.199 -14.703  -5.425  1.00 89.61           N  
ATOM    523  CE1 HIS A  64      -7.406 -14.853  -5.972  1.00 89.61           C  
ATOM    524  NE2 HIS A  64      -7.818 -13.707  -6.535  1.00 89.61           N  
ATOM    525  N   GLN A  65      -4.662  -9.779  -7.474  1.00 87.70           N  
ATOM    526  CA  GLN A  65      -5.409  -8.530  -7.569  1.00 87.70           C  
ATOM    527  C   GLN A  65      -6.908  -8.830  -7.716  1.00 87.70           C  
ATOM    528  CB  GLN A  65      -4.829  -7.694  -8.712  1.00 87.70           C  
ATOM    529  O   GLN A  65      -7.334  -9.521  -8.648  1.00 87.70           O  
ATOM    530  CG  GLN A  65      -5.354  -6.260  -8.812  1.00 87.70           C  
ATOM    531  CD  GLN A  65      -4.685  -5.527  -9.977  1.00 87.70           C  
ATOM    532  NE2 GLN A  65      -3.462  -5.068  -9.834  1.00 87.70           N  
ATOM    533  OE1 GLN A  65      -5.266  -5.278 -11.026  1.00 87.70           O  
ATOM    534  N   ILE A  66      -7.711  -8.298  -6.797  1.00 85.61           N  
ATOM    535  CA  ILE A  66      -9.178  -8.319  -6.821  1.00 85.61           C  
ATOM    536  C   ILE A  66      -9.671  -6.904  -7.116  1.00 85.61           C  
ATOM    537  CB  ILE A  66      -9.754  -8.829  -5.478  1.00 85.61           C  
ATOM    538  O   ILE A  66      -9.166  -5.945  -6.532  1.00 85.61           O  
ATOM    539  CG1 ILE A  66      -9.241 -10.243  -5.115  1.00 85.61           C  
ATOM    540  CG2 ILE A  66     -11.292  -8.847  -5.505  1.00 85.61           C  
ATOM    541  CD1 ILE A  66      -8.143 -10.204  -4.044  1.00 85.61           C  
ATOM    542  N   SER A  67     -10.683  -6.748  -7.973  1.00 83.85           N  
ATOM    543  CA  SER A  67     -11.370  -5.456  -8.119  1.00 83.85           C  
ATOM    544  C   SER A  67     -12.840  -5.567  -8.515  1.00 83.85           C  
ATOM    545  CB  SER A  67     -10.643  -4.564  -9.132  1.00 83.85           C  
ATOM    546  O   SER A  67     -13.171  -6.374  -9.385  1.00 83.85           O  
ATOM    547  OG  SER A  67     -10.634  -5.165 -10.415  1.00 83.85           O  
ATOM    548  N   VAL A  68     -13.679  -4.680  -7.970  1.00 81.85           N  
ATOM    549  CA  VAL A  68     -15.048  -4.394  -8.439  1.00 81.85           C  
ATOM    550  C   VAL A  68     -15.147  -2.904  -8.780  1.00 81.85           C  
ATOM    551  CB  VAL A  68     -16.124  -4.809  -7.415  1.00 81.85           C  
ATOM    552  O   VAL A  68     -15.223  -2.073  -7.871  1.00 81.85           O  
ATOM    553  CG1 VAL A  68     -17.521  -4.257  -7.729  1.00 81.85           C  
ATOM    554  CG2 VAL A  68     -16.300  -6.322  -7.468  1.00 81.85           C  
ATOM    555  N   PRO A  69     -15.145  -2.535 -10.077  1.00 73.04           N  
ATOM    556  CA  PRO A  69     -15.225  -1.138 -10.498  1.00 73.04           C  
ATOM    557  C   PRO A  69     -16.524  -0.447 -10.075  1.00 73.04           C  
ATOM    558  CB  PRO A  69     -15.062  -1.153 -12.021  1.00 73.04           C  
ATOM    559  O   PRO A  69     -16.466   0.694  -9.630  1.00 73.04           O  
ATOM    560  CG  PRO A  69     -14.267  -2.432 -12.270  1.00 73.04           C  
ATOM    561  CD  PRO A  69     -14.861  -3.375 -11.231  1.00 73.04           C  
ATOM    562  N   ASP A  70     -17.665  -1.153 -10.120  1.00 72.07           N  
ATOM    563  CA  ASP A  70     -19.002  -0.658  -9.720  1.00 72.07           C  
ATOM    564  C   ASP A  70     -19.036  -0.040  -8.310  1.00 72.07           C  
ATOM    565  CB  ASP A  70     -20.008  -1.830  -9.696  1.00 72.07           C  
ATOM    566  O   ASP A  70     -19.952   0.705  -7.959  1.00 72.07           O  
ATOM    567  CG  ASP A  70     -20.179  -2.633 -10.986  1.00 72.07           C  
ATOM    568  OD1 ASP A  70     -19.662  -2.206 -12.040  1.00 72.07           O  
ATOM    569  OD2 ASP A  70     -20.805  -3.717 -10.878  1.00 72.07           O  
ATOM    570  N   LYS A  71     -18.053  -0.409  -7.488  1.00 69.84           N  
ATOM    571  CA  LYS A  71     -17.978  -0.152  -6.058  1.00 69.84           C  
ATOM    572  C   LYS A  71     -16.640   0.470  -5.628  1.00 69.84           C  
ATOM    573  CB  LYS A  71     -18.237  -1.483  -5.353  1.00 69.84           C  
ATOM    574  O   LYS A  71     -16.388   0.629  -4.442  1.00 69.84           O  
ATOM    575  CG  LYS A  71     -19.588  -2.179  -5.647  1.00 69.84           C  
ATOM    576  CD  LYS A  71     -20.829  -1.398  -5.177  1.00 69.84           C  
ATOM    577  CE  LYS A  71     -22.058  -2.303  -4.988  1.00 69.84           C  
ATOM    578  NZ  LYS A  71     -22.030  -3.125  -3.748  1.00 69.84           N  
ATOM    579  N   ASN A  72     -15.784   0.839  -6.587  1.00 68.62           N  
ATOM    580  CA  ASN A  72     -14.421   1.359  -6.388  1.00 68.62           C  
ATOM    581  C   ASN A  72     -13.447   0.443  -5.610  1.00 68.62           C  
ATOM    582  CB  ASN A  72     -14.473   2.788  -5.813  1.00 68.62           C  
ATOM    583  O   ASN A  72     -12.336   0.875  -5.298  1.00 68.62           O  
ATOM    584  CG  ASN A  72     -15.176   3.768  -6.727  1.00 68.62           C  
ATOM    585  ND2 ASN A  72     -16.051   4.587  -6.194  1.00 68.62           N  
ATOM    586  OD1 ASN A  72     -14.937   3.838  -7.919  1.00 68.62           O  
ATOM    587  N   TYR A  73     -13.802  -0.815  -5.337  1.00 70.51           N  
ATOM    588  CA  TYR A  73     -12.925  -1.737  -4.621  1.00 70.51           C  
ATOM    589  C   TYR A  73     -11.759  -2.197  -5.499  1.00 70.51           C  
ATOM    590  CB  TYR A  73     -13.709  -2.948  -4.103  1.00 70.51           C  
ATOM    591  O   TYR A  73     -11.963  -2.727  -6.599  1.00 70.51           O  
ATOM    592  CG  TYR A  73     -12.853  -3.875  -3.259  1.00 70.51           C  
ATOM    593  CD1 TYR A  73     -12.120  -4.926  -3.851  1.00 70.51           C  
ATOM    594  CD2 TYR A  73     -12.761  -3.657  -1.873  1.00 70.51           C  
ATOM    595  CE1 TYR A  73     -11.348  -5.791  -3.049  1.00 70.51           C  
ATOM    596  CE2 TYR A  73     -11.977  -4.507  -1.074  1.00 70.51           C  
ATOM    597  OH  TYR A  73     -10.592  -6.449  -0.863  1.00 70.51           O  
ATOM    598  CZ  TYR A  73     -11.296  -5.597  -1.653  1.00 70.51           C  
ATOM    599  N   LYS A  74     -10.536  -2.087  -4.973  1.00 76.43           N  
ATOM    600  CA  LYS A  74      -9.353  -2.774  -5.494  1.00 76.43           C  
ATOM    601  C   LYS A  74      -8.411  -3.142  -4.349  1.00 76.43           C  
ATOM    602  CB  LYS A  74      -8.649  -1.899  -6.546  1.00 76.43           C  
ATOM    603  O   LYS A  74      -7.940  -2.256  -3.645  1.00 76.43           O  
ATOM    604  CG  LYS A  74      -7.497  -2.680  -7.189  1.00 76.43           C  
ATOM    605  CD  LYS A  74      -6.696  -1.867  -8.209  1.00 76.43           C  
ATOM    606  CE  LYS A  74      -5.681  -2.859  -8.779  1.00 76.43           C  
ATOM    607  NZ  LYS A  74      -4.558  -2.237  -9.514  1.00 76.43           N  
ATOM    608  N   ASN A  75      -8.075  -4.423  -4.236  1.00 77.35           N  
ATOM    609  CA  ASN A  75      -7.040  -4.929  -3.335  1.00 77.35           C  
ATOM    610  C   ASN A  75      -6.015  -5.729  -4.147  1.00 77.35           C  
ATOM    611  CB  ASN A  75      -7.705  -5.737  -2.206  1.00 77.35           C  
ATOM    612  O   ASN A  75      -6.373  -6.378  -5.132  1.00 77.35           O  
ATOM    613  CG  ASN A  75      -6.771  -6.120  -1.067  1.00 77.35           C  
ATOM    614  ND2 ASN A  75      -7.274  -6.814  -0.076  1.00 77.35           N  
ATOM    615  OD1 ASN A  75      -5.597  -5.798  -1.044  1.00 77.35           O  
ATOM    616  N   ASP A  76      -4.751  -5.669  -3.747  1.00 77.59           N  
ATOM    617  CA  ASP A  76      -3.671  -6.455  -4.335  1.00 77.59           C  
ATOM    618  C   ASP A  76      -3.067  -7.343  -3.250  1.00 77.59           C  
ATOM    619  CB  ASP A  76      -2.674  -5.551  -5.076  1.00 77.59           C  
ATOM    620  O   ASP A  76      -2.140  -6.974  -2.531  1.00 77.59           O  
ATOM    621  CG  ASP A  76      -2.253  -6.220  -6.381  1.00 77.59           C  
ATOM    622  OD1 ASP A  76      -1.957  -7.431  -6.360  1.00 77.59           O  
ATOM    623  OD2 ASP A  76      -2.343  -5.544  -7.433  1.00 77.59           O  
ATOM    624  N   VAL A  77      -3.698  -8.502  -3.071  1.00 82.22           N  
ATOM    625  CA  VAL A  77      -3.274  -9.505  -2.098  1.00 82.22           C  
ATOM    626  C   VAL A  77      -2.081 -10.230  -2.680  1.00 82.22           C  
ATOM    627  CB  VAL A  77      -4.409 -10.497  -1.799  1.00 82.22           C  
ATOM    628  O   VAL A  77      -2.057 -10.512  -3.876  1.00 82.22           O  
ATOM    629  CG1 VAL A  77      -3.981 -11.604  -0.824  1.00 82.22           C  
ATOM    630  CG2 VAL A  77      -5.621  -9.768  -1.211  1.00 82.22           C  
ATOM    631  N   ASN A  78      -1.121 -10.599  -1.845  1.00 80.57           N  
ATOM    632  CA  ASN A  78      -0.011 -11.412  -2.296  1.00 80.57           C  
ATOM    633  C   ASN A  78       0.112 -12.718  -1.531  1.00 80.57           C  
ATOM    634  CB  ASN A  78       1.243 -10.559  -2.261  1.00 80.57           C  
ATOM    635  O   ASN A  78      -0.544 -12.886  -0.510  1.00 80.57           O  
ATOM    636  CG  ASN A  78       1.981 -10.903  -3.507  1.00 80.57           C  
ATOM    637  ND2 ASN A  78       1.805 -10.105  -4.525  1.00 80.57           N  
ATOM    638  OD1 ASN A  78       2.663 -11.907  -3.558  1.00 80.57           O  
ATOM    639  N   PHE A  79       0.895 -13.666  -2.039  1.00 86.34           N  
ATOM    640  CA  PHE A  79       1.131 -14.940  -1.371  1.00 86.34           C  
ATOM    641  C   PHE A  79       2.327 -15.700  -1.935  1.00 86.34           C  
ATOM    642  CB  PHE A  79      -0.123 -15.827  -1.461  1.00 86.34           C  
ATOM    643  O   PHE A  79       2.642 -15.619  -3.118  1.00 86.34           O  
ATOM    644  CG  PHE A  79      -0.561 -16.290  -2.845  1.00 86.34           C  
ATOM    645  CD1 PHE A  79      -1.339 -15.454  -3.671  1.00 86.34           C  
ATOM    646  CD2 PHE A  79      -0.262 -17.598  -3.277  1.00 86.34           C  
ATOM    647  CE1 PHE A  79      -1.826 -15.933  -4.901  1.00 86.34           C  
ATOM    648  CE2 PHE A  79      -0.770 -18.081  -4.495  1.00 86.34           C  
ATOM    649  CZ  PHE A  79      -1.566 -17.253  -5.302  1.00 86.34           C  
ATOM    650  N   LYS A  80       2.900 -16.572  -1.104  1.00 82.42           N  
ATOM    651  CA  LYS A  80       3.542 -17.797  -1.587  1.00 82.42           C  
ATOM    652  C   LYS A  80       2.666 -18.982  -1.240  1.00 82.42           C  
ATOM    653  CB  LYS A  80       4.951 -17.980  -1.026  1.00 82.42           C  
ATOM    654  O   LYS A  80       1.881 -18.937  -0.293  1.00 82.42           O  
ATOM    655  CG  LYS A  80       5.791 -16.726  -1.230  1.00 82.42           C  
ATOM    656  CD  LYS A  80       7.267 -17.050  -1.045  1.00 82.42           C  
ATOM    657  CE  LYS A  80       8.005 -15.865  -0.444  1.00 82.42           C  
ATOM    658  NZ  LYS A  80       9.316 -16.344   0.016  1.00 82.42           N  
ATOM    659  N   LEU A  81       2.801 -20.055  -2.007  1.00 84.95           N  
ATOM    660  CA  LEU A  81       2.084 -21.288  -1.717  1.00 84.95           C  
ATOM    661  C   LEU A  81       2.611 -21.894  -0.409  1.00 84.95           C  
ATOM    662  CB  LEU A  81       2.193 -22.247  -2.912  1.00 84.95           C  
ATOM    663  O   LEU A  81       3.807 -22.137  -0.262  1.00 84.95           O  
ATOM    664  CG  LEU A  81       1.447 -21.744  -4.164  1.00 84.95           C  
ATOM    665  CD1 LEU A  81       1.802 -22.633  -5.353  1.00 84.95           C  
ATOM    666  CD2 LEU A  81      -0.071 -21.760  -3.967  1.00 84.95           C  
ATOM    667  N   ASN A  82       1.687 -22.180   0.504  1.00 80.41           N  
ATOM    668  CA  ASN A  82       1.871 -22.713   1.857  1.00 80.41           C  
ATOM    669  C   ASN A  82       2.447 -21.735   2.906  1.00 80.41           C  
ATOM    670  CB  ASN A  82       2.605 -24.070   1.821  1.00 80.41           C  
ATOM    671  O   ASN A  82       2.438 -22.079   4.089  1.00 80.41           O  
ATOM    672  CG  ASN A  82       2.194 -24.964   0.662  1.00 80.41           C  
ATOM    673  ND2 ASN A  82       2.979 -25.006  -0.389  1.00 80.41           N  
ATOM    674  OD1 ASN A  82       1.157 -25.603   0.666  1.00 80.41           O  
ATOM    675  N   GLU A  83       2.879 -20.524   2.530  1.00 80.64           N  
ATOM    676  CA  GLU A  83       3.249 -19.473   3.495  1.00 80.64           C  
ATOM    677  C   GLU A  83       2.001 -18.726   4.011  1.00 80.64           C  
ATOM    678  CB  GLU A  83       4.313 -18.498   2.932  1.00 80.64           C  
ATOM    679  O   GLU A  83       0.975 -18.630   3.330  1.00 80.64           O  
ATOM    680  CG  GLU A  83       5.691 -19.157   2.673  1.00 80.64           C  
ATOM    681  CD  GLU A  83       6.830 -18.183   2.266  1.00 80.64           C  
ATOM    682  OE1 GLU A  83       7.944 -18.651   1.925  1.00 80.64           O  
ATOM    683  OE2 GLU A  83       6.635 -16.949   2.251  1.00 80.64           O  
ATOM    684  N   GLU A  84       2.080 -18.201   5.236  1.00 79.91           N  
ATOM    685  CA  GLU A  84       1.047 -17.331   5.809  1.00 79.91           C  
ATOM    686  C   GLU A  84       1.288 -15.877   5.411  1.00 79.91           C  
ATOM    687  CB  GLU A  84       0.967 -17.470   7.341  1.00 79.91           C  
ATOM    688  O   GLU A  84       2.414 -15.384   5.439  1.00 79.91           O  
ATOM    689  CG  GLU A  84       0.379 -18.838   7.693  1.00 79.91           C  
ATOM    690  CD  GLU A  84       0.232 -19.146   9.186  1.00 79.91           C  
ATOM    691  OE1 GLU A  84      -0.021 -20.349   9.449  1.00 79.91           O  
ATOM    692  OE2 GLU A  84       0.321 -18.228  10.027  1.00 79.91           O  
ATOM    693  N   GLY A  85       0.209 -15.186   5.065  1.00 82.55           N  
ATOM    694  CA  GLY A  85       0.201 -13.764   4.768  1.00 82.55           C  
ATOM    695  C   GLY A  85      -0.874 -13.023   5.543  1.00 82.55           C  
ATOM    696  O   GLY A  85      -1.822 -13.619   6.061  1.00 82.55           O  
ATOM    697  N   THR A  86      -0.743 -11.702   5.585  1.00 79.24           N  
ATOM    698  CA  THR A  86      -1.768 -10.806   6.118  1.00 79.24           C  
ATOM    699  C   THR A  86      -2.139  -9.736   5.098  1.00 79.24           C  
ATOM    700  CB  THR A  86      -1.375 -10.192   7.472  1.00 79.24           C  
ATOM    701  O   THR A  86      -1.416  -9.446   4.146  1.00 79.24           O  
ATOM    702  CG2 THR A  86      -1.180 -11.254   8.553  1.00 79.24           C  
ATOM    703  OG1 THR A  86      -0.170  -9.475   7.371  1.00 79.24           O  
ATOM    704  N   THR A  87      -3.344  -9.207   5.239  1.00 73.74           N  
ATOM    705  CA  THR A  87      -3.857  -8.021   4.551  1.00 73.74           C  
ATOM    706  C   THR A  87      -4.902  -7.394   5.473  1.00 73.74           C  
ATOM    707  CB  THR A  87      -4.430  -8.371   3.158  1.00 73.74           C  
ATOM    708  O   THR A  87      -5.213  -7.943   6.536  1.00 73.74           O  
ATOM    709  CG2 THR A  87      -5.724  -9.186   3.201  1.00 73.74           C  
ATOM    710  OG1 THR A  87      -4.730  -7.210   2.417  1.00 73.74           O  
ATOM    711  N   GLN A  88      -5.466  -6.261   5.080  1.00 70.24           N  
ATOM    712  CA  GLN A  88      -6.630  -5.700   5.749  1.00 70.24           C  
ATOM    713  C   GLN A  88      -7.696  -5.379   4.711  1.00 70.24           C  
ATOM    714  CB  GLN A  88      -6.243  -4.474   6.589  1.00 70.24           C  
ATOM    715  O   GLN A  88      -7.425  -4.694   3.728  1.00 70.24           O  
ATOM    716  CG  GLN A  88      -5.260  -4.839   7.717  1.00 70.24           C  
ATOM    717  CD  GLN A  88      -5.012  -3.700   8.697  1.00 70.24           C  
ATOM    718  NE2 GLN A  88      -4.324  -3.944   9.789  1.00 70.24           N  
ATOM    719  OE1 GLN A  88      -5.439  -2.577   8.514  1.00 70.24           O  
ATOM    720  N   HIS A  89      -8.920  -5.847   4.952  1.00 68.29           N  
ATOM    721  CA  HIS A  89     -10.095  -5.192   4.393  1.00 68.29           C  
ATOM    722  C   HIS A  89     -10.542  -4.224   5.476  1.00 68.29           C  
ATOM    723  CB  HIS A  89     -11.175  -6.210   3.996  1.00 68.29           C  
ATOM    724  O   HIS A  89     -11.144  -4.637   6.463  1.00 68.29           O  
ATOM    725  CG  HIS A  89     -12.311  -5.631   3.185  1.00 68.29           C  
ATOM    726  CD2 HIS A  89     -12.781  -6.117   1.992  1.00 68.29           C  
ATOM    727  ND1 HIS A  89     -13.080  -4.527   3.487  1.00 68.29           N  
ATOM    728  CE1 HIS A  89     -13.951  -4.329   2.484  1.00 68.29           C  
ATOM    729  NE2 HIS A  89     -13.799  -5.274   1.545  1.00 68.29           N  
ATOM    730  N   ASN A  90     -10.199  -2.949   5.317  1.00 56.73           N  
ATOM    731  CA  ASN A  90     -10.753  -1.871   6.126  1.00 56.73           C  
ATOM    732  C   ASN A  90     -10.578  -2.085   7.654  1.00 56.73           C  
ATOM    733  CB  ASN A  90     -12.211  -1.703   5.681  1.00 56.73           C  
ATOM    734  O   ASN A  90     -11.536  -2.366   8.376  1.00 56.73           O  
ATOM    735  CG  ASN A  90     -12.444  -1.411   4.206  1.00 56.73           C  
ATOM    736  ND2 ASN A  90     -13.700  -1.314   3.849  1.00 56.73           N  
ATOM    737  OD1 ASN A  90     -11.525  -1.332   3.402  1.00 56.73           O  
ATOM    738  N   ASN A  91      -9.323  -2.043   8.126  1.00 58.76           N  
ATOM    739  CA  ASN A  91      -8.843  -2.368   9.487  1.00 58.76           C  
ATOM    740  C   ASN A  91      -9.238  -3.730  10.076  1.00 58.76           C  
ATOM    741  CB  ASN A  91      -9.085  -1.216  10.479  1.00 58.76           C  
ATOM    742  O   ASN A  91      -8.688  -4.138  11.099  1.00 58.76           O  
ATOM    743  CG  ASN A  91      -7.917  -0.251  10.487  1.00 58.76           C  
ATOM    744  ND2 ASN A  91      -7.537   0.270  11.627  1.00 58.76           N  
ATOM    745  OD1 ASN A  91      -7.316   0.040   9.471  1.00 58.76           O  
ATOM    746  N   THR A  92     -10.111  -4.492   9.426  1.00 68.35           N  
ATOM    747  CA  THR A  92     -10.288  -5.902   9.734  1.00 68.35           C  
ATOM    748  C   THR A  92      -9.049  -6.639   9.234  1.00 68.35           C  
ATOM    749  CB  THR A  92     -11.605  -6.419   9.143  1.00 68.35           C  
ATOM    750  O   THR A  92      -8.857  -6.802   8.028  1.00 68.35           O  
ATOM    751  CG2 THR A  92     -11.816  -7.902   9.392  1.00 68.35           C  
ATOM    752  OG1 THR A  92     -12.676  -5.729   9.756  1.00 68.35           O  
ATOM    753  N   GLU A  93      -8.184  -7.051  10.169  1.00 75.05           N  
ATOM    754  CA  GLU A  93      -7.064  -7.954   9.889  1.00 75.05           C  
ATOM    755  C   GLU A  93      -7.600  -9.234   9.247  1.00 75.05           C  
ATOM    756  CB  GLU A  93      -6.268  -8.286  11.171  1.00 75.05           C  
ATOM    757  O   GLU A  93      -8.526  -9.868   9.762  1.00 75.05           O  
ATOM    758  CG  GLU A  93      -4.972  -9.071  10.867  1.00 75.05           C  
ATOM    759  CD  GLU A  93      -4.309  -9.711  12.101  1.00 75.05           C  
ATOM    760  OE1 GLU A  93      -3.060  -9.816  12.134  1.00 75.05           O  
ATOM    761  OE2 GLU A  93      -5.016 -10.317  12.937  1.00 75.05           O  
ATOM    762  N   ILE A  94      -6.996  -9.626   8.128  1.00 81.77           N  
ATOM    763  CA  ILE A  94      -7.277 -10.900   7.483  1.00 81.77           C  
ATOM    764  C   ILE A  94      -5.962 -11.632   7.285  1.00 81.77           C  
ATOM    765  CB  ILE A  94      -8.021 -10.729   6.151  1.00 81.77           C  
ATOM    766  O   ILE A  94      -5.067 -11.148   6.588  1.00 81.77           O  
ATOM    767  CG1 ILE A  94      -9.273  -9.840   6.250  1.00 81.77           C  
ATOM    768  CG2 ILE A  94      -8.443 -12.125   5.668  1.00 81.77           C  
ATOM    769  CD1 ILE A  94      -9.603  -9.230   4.893  1.00 81.77           C  
ATOM    770  N   LYS A  95      -5.865 -12.821   7.876  1.00 83.29           N  
ATOM    771  CA  LYS A  95      -4.756 -13.751   7.640  1.00 83.29           C  
ATOM    772  C   LYS A  95      -5.177 -14.727   6.567  1.00 83.29           C  
ATOM    773  CB  LYS A  95      -4.290 -14.471   8.919  1.00 83.29           C  
ATOM    774  O   LYS A  95      -6.351 -15.089   6.491  1.00 83.29           O  
ATOM    775  CG  LYS A  95      -4.285 -13.504  10.101  1.00 83.29           C  
ATOM    776  CD  LYS A  95      -3.455 -13.938  11.314  1.00 83.29           C  
ATOM    777  CE  LYS A  95      -3.672 -12.746  12.240  1.00 83.29           C  
ATOM    778  NZ  LYS A  95      -2.648 -12.486  13.265  1.00 83.29           N  
ATOM    779  N   TYR A  96      -4.246 -15.171   5.744  1.00 87.89           N  
ATOM    780  CA  TYR A  96      -4.543 -16.154   4.716  1.00 87.89           C  
ATOM    781  C   TYR A  96      -3.347 -17.058   4.444  1.00 87.89           C  
ATOM    782  CB  TYR A  96      -5.053 -15.452   3.447  1.00 87.89           C  
ATOM    783  O   TYR A  96      -2.193 -16.663   4.602  1.00 87.89           O  
ATOM    784  CG  TYR A  96      -4.124 -14.366   2.961  1.00 87.89           C  
ATOM    785  CD1 TYR A  96      -4.349 -13.030   3.339  1.00 87.89           C  
ATOM    786  CD2 TYR A  96      -2.964 -14.714   2.253  1.00 87.89           C  
ATOM    787  CE1 TYR A  96      -3.401 -12.047   3.018  1.00 87.89           C  
ATOM    788  CE2 TYR A  96      -2.007 -13.735   1.957  1.00 87.89           C  
ATOM    789  OH  TYR A  96      -1.246 -11.466   2.160  1.00 87.89           O  
ATOM    790  CZ  TYR A  96      -2.214 -12.396   2.351  1.00 87.89           C  
ATOM    791  N   LYS A  97      -3.639 -18.273   3.992  1.00 87.36           N  
ATOM    792  CA  LYS A  97      -2.671 -19.234   3.474  1.00 87.36           C  
ATOM    793  C   LYS A  97      -3.212 -19.775   2.162  1.00 87.36           C  
ATOM    794  CB  LYS A  97      -2.450 -20.329   4.525  1.00 87.36           C  
ATOM    795  O   LYS A  97      -4.282 -20.384   2.130  1.00 87.36           O  
ATOM    796  CG  LYS A  97      -1.403 -21.368   4.084  1.00 87.36           C  
ATOM    797  CD  LYS A  97      -1.149 -22.407   5.186  1.00 87.36           C  
ATOM    798  CE  LYS A  97      -0.364 -21.771   6.339  1.00 87.36           C  
ATOM    799  NZ  LYS A  97      -0.853 -22.192   7.675  1.00 87.36           N  
ATOM    800  N   TYR A  98      -2.486 -19.533   1.078  1.00 91.46           N  
ATOM    801  CA  TYR A  98      -2.825 -20.096  -0.225  1.00 91.46           C  
ATOM    802  C   TYR A  98      -2.137 -21.446  -0.400  1.00 91.46           C  
ATOM    803  CB  TYR A  98      -2.464 -19.126  -1.344  1.00 91.46           C  
ATOM    804  O   TYR A  98      -0.970 -21.598  -0.053  1.00 91.46           O  
ATOM    805  CG  TYR A  98      -3.422 -17.960  -1.507  1.00 91.46           C  
ATOM    806  CD1 TYR A  98      -4.476 -18.030  -2.438  1.00 91.46           C  
ATOM    807  CD2 TYR A  98      -3.221 -16.780  -0.771  1.00 91.46           C  
ATOM    808  CE1 TYR A  98      -5.291 -16.906  -2.673  1.00 91.46           C  
ATOM    809  CE2 TYR A  98      -4.020 -15.647  -1.008  1.00 91.46           C  
ATOM    810  OH  TYR A  98      -5.823 -14.613  -2.195  1.00 91.46           O  
ATOM    811  CZ  TYR A  98      -5.053 -15.709  -1.967  1.00 91.46           C  
ATOM    812  N   THR A  99      -2.842 -22.432  -0.940  1.00 89.49           N  
ATOM    813  CA  THR A  99      -2.339 -23.797  -1.167  1.00 89.49           C  
ATOM    814  C   THR A  99      -2.832 -24.315  -2.515  1.00 89.49           C  
ATOM    815  CB  THR A  99      -2.765 -24.760  -0.043  1.00 89.49           C  
ATOM    816  O   THR A  99      -3.771 -23.761  -3.083  1.00 89.49           O  
ATOM    817  CG2 THR A  99      -2.166 -24.391   1.313  1.00 89.49           C  
ATOM    818  OG1 THR A  99      -4.162 -24.750   0.131  1.00 89.49           O  
ATOM    819  N   GLU A 100      -2.215 -25.366  -3.051  1.00 88.21           N  
ATOM    820  CA  GLU A 100      -2.741 -26.061  -4.230  1.00 88.21           C  
ATOM    821  C   GLU A 100      -3.345 -27.409  -3.844  1.00 88.21           C  
ATOM    822  CB  GLU A 100      -1.674 -26.231  -5.316  1.00 88.21           C  
ATOM    823  O   GLU A 100      -2.752 -28.169  -3.080  1.00 88.21           O  
ATOM    824  CG  GLU A 100      -1.359 -24.901  -6.004  1.00 88.21           C  
ATOM    825  CD  GLU A 100      -0.368 -25.115  -7.144  1.00 88.21           C  
ATOM    826  OE1 GLU A 100      -0.736 -24.929  -8.328  1.00 88.21           O  
ATOM    827  OE2 GLU A 100       0.808 -25.461  -6.885  1.00 88.21           O  
ATOM    828  N   ASP A 101      -4.503 -27.720  -4.424  1.00 86.21           N  
ATOM    829  CA  ASP A 101      -5.122 -29.043  -4.375  1.00 86.21           C  
ATOM    830  C   ASP A 101      -5.197 -29.591  -5.804  1.00 86.21           C  
ATOM    831  CB  ASP A 101      -6.480 -28.963  -3.668  1.00 86.21           C  
ATOM    832  O   ASP A 101      -6.068 -29.227  -6.603  1.00 86.21           O  
ATOM    833  CG  ASP A 101      -7.094 -30.338  -3.386  1.00 86.21           C  
ATOM    834  OD1 ASP A 101      -6.552 -31.362  -3.850  1.00 86.21           O  
ATOM    835  OD2 ASP A 101      -8.134 -30.338  -2.685  1.00 86.21           O  
ATOM    836  N   GLY A 102      -4.186 -30.383  -6.166  1.00 75.26           N  
ATOM    837  CA  GLY A 102      -3.963 -30.849  -7.532  1.00 75.26           C  
ATOM    838  C   GLY A 102      -3.770 -29.687  -8.511  1.00 75.26           C  
ATOM    839  O   GLY A 102      -2.704 -29.081  -8.567  1.00 75.26           O  
ATOM    840  N   GLY A 103      -4.803 -29.411  -9.312  1.00 84.73           N  
ATOM    841  CA  GLY A 103      -4.840 -28.309 -10.280  1.00 84.73           C  
ATOM    842  C   GLY A 103      -5.627 -27.075  -9.821  1.00 84.73           C  
ATOM    843  O   GLY A 103      -5.780 -26.149 -10.617  1.00 84.73           O  
ATOM    844  N   ASN A 104      -6.148 -27.059  -8.591  1.00 91.50           N  
ATOM    845  CA  ASN A 104      -6.930 -25.954  -8.030  1.00 91.50           C  
ATOM    846  C   ASN A 104      -6.064 -25.113  -7.083  1.00 91.50           C  
ATOM    847  CB  ASN A 104      -8.154 -26.505  -7.268  1.00 91.50           C  
ATOM    848  O   ASN A 104      -5.273 -25.668  -6.322  1.00 91.50           O  
ATOM    849  CG  ASN A 104      -9.130 -27.321  -8.097  1.00 91.50           C  
ATOM    850  ND2 ASN A 104     -10.130 -27.897  -7.470  1.00 91.50           N  
ATOM    851  OD1 ASN A 104      -9.048 -27.439  -9.311  1.00 91.50           O  
ATOM    852  N   LEU A 105      -6.274 -23.796  -7.051  1.00 93.73           N  
ATOM    853  CA  LEU A 105      -5.768 -22.941  -5.969  1.00 93.73           C  
ATOM    854  C   LEU A 105      -6.813 -22.889  -4.849  1.00 93.73           C  
ATOM    855  CB  LEU A 105      -5.410 -21.552  -6.533  1.00 93.73           C  
ATOM    856  O   LEU A 105      -8.006 -22.756  -5.114  1.00 93.73           O  
ATOM    857  CG  LEU A 105      -4.939 -20.494  -5.518  1.00 93.73           C  
ATOM    858  CD1 LEU A 105      -3.510 -20.772  -5.058  1.00 93.73           C  
ATOM    859  CD2 LEU A 105      -4.973 -19.105  -6.158  1.00 93.73           C  
ATOM    860  N   LYS A 106      -6.384 -22.957  -3.594  1.00 92.40           N  
ATOM    861  CA  LYS A 106      -7.224 -22.761  -2.408  1.00 92.40           C  
ATOM    862  C   LYS A 106      -6.676 -21.630  -1.556  1.00 92.40           C  
ATOM    863  CB  LYS A 106      -7.358 -24.074  -1.616  1.00 92.40           C  
ATOM    864  O   LYS A 106      -5.479 -21.356  -1.591  1.00 92.40           O  
ATOM    865  CG  LYS A 106      -8.218 -25.055  -2.418  1.00 92.40           C  
ATOM    866  CD  LYS A 106      -8.541 -26.363  -1.690  1.00 92.40           C  
ATOM    867  CE  LYS A 106      -9.488 -27.078  -2.655  1.00 92.40           C  
ATOM    868  NZ  LYS A 106      -9.923 -28.424  -2.242  1.00 92.40           N  
ATOM    869  N   ALA A 107      -7.550 -20.985  -0.792  1.00 92.20           N  
ATOM    870  CA  ALA A 107      -7.159 -20.036   0.243  1.00 92.20           C  
ATOM    871  C   ALA A 107      -7.917 -20.346   1.534  1.00 92.20           C  
ATOM    872  CB  ALA A 107      -7.390 -18.598  -0.241  1.00 92.20           C  
ATOM    873  O   ALA A 107      -9.144 -20.262   1.572  1.00 92.20           O  
ATOM    874  N   GLU A 108      -7.181 -20.687   2.586  1.00 87.93           N  
ATOM    875  CA  GLU A 108      -7.686 -20.680   3.956  1.00 87.93           C  
ATOM    876  C   GLU A 108      -7.518 -19.259   4.498  1.00 87.93           C  
ATOM    877  CB  GLU A 108      -6.912 -21.715   4.779  1.00 87.93           C  
ATOM    878  O   GLU A 108      -6.421 -18.704   4.451  1.00 87.93           O  
ATOM    879  CG  GLU A 108      -7.410 -21.806   6.227  1.00 87.93           C  
ATOM    880  CD  GLU A 108      -6.628 -22.837   7.056  1.00 87.93           C  
ATOM    881  OE1 GLU A 108      -7.141 -23.199   8.136  1.00 87.93           O  
ATOM    882  OE2 GLU A 108      -5.498 -23.204   6.653  1.00 87.93           O  
ATOM    883  N   VAL A 109      -8.604 -18.641   4.954  1.00 88.32           N  
ATOM    884  CA  VAL A 109      -8.681 -17.207   5.257  1.00 88.32           C  
ATOM    885  C   VAL A 109      -9.294 -17.027   6.644  1.00 88.32           C  
ATOM    886  CB  VAL A 109      -9.515 -16.507   4.168  1.00 88.32           C  
ATOM    887  O   VAL A 109     -10.440 -17.395   6.877  1.00 88.32           O  
ATOM    888  CG1 VAL A 109      -9.892 -15.065   4.520  1.00 88.32           C  
ATOM    889  CG2 VAL A 109      -8.825 -16.491   2.796  1.00 88.32           C  
ATOM    890  N   HIS A 110      -8.550 -16.429   7.566  1.00 83.61           N  
ATOM    891  CA  HIS A 110      -8.992 -16.141   8.928  1.00 83.61           C  
ATOM    892  C   HIS A 110      -9.311 -14.655   9.086  1.00 83.61           C  
ATOM    893  CB  HIS A 110      -7.907 -16.564   9.923  1.00 83.61           C  
ATOM    894  O   HIS A 110      -8.492 -13.805   8.742  1.00 83.61           O  
ATOM    895  CG  HIS A 110      -7.790 -18.054  10.110  1.00 83.61           C  
ATOM    896  CD2 HIS A 110      -8.097 -18.734  11.256  1.00 83.61           C  
ATOM    897  ND1 HIS A 110      -7.348 -18.985   9.193  1.00 83.61           N  
ATOM    898  CE1 HIS A 110      -7.398 -20.196   9.777  1.00 83.61           C  
ATOM    899  NE2 HIS A 110      -7.849 -20.087  11.036  1.00 83.61           N  
ATOM    900  N   VAL A 111     -10.467 -14.353   9.678  1.00 81.85           N  
ATOM    901  CA  VAL A 111     -10.899 -13.001  10.062  1.00 81.85           C  
ATOM    902  C   VAL A 111     -11.032 -12.968  11.592  1.00 81.85           C  
ATOM    903  CB  VAL A 111     -12.215 -12.621   9.352  1.00 81.85           C  
ATOM    904  O   VAL A 111     -12.112 -13.279  12.115  1.00 81.85           O  
ATOM    905  CG1 VAL A 111     -12.547 -11.154   9.619  1.00 81.85           C  
ATOM    906  CG2 VAL A 111     -12.142 -12.819   7.831  1.00 81.85           C  
ATOM    907  N   PRO A 112      -9.950 -12.673  12.346  1.00 76.25           N  
ATOM    908  CA  PRO A 112      -9.903 -12.946  13.784  1.00 76.25           C  
ATOM    909  C   PRO A 112     -10.926 -12.136  14.585  1.00 76.25           C  
ATOM    910  CB  PRO A 112      -8.459 -12.655  14.219  1.00 76.25           C  
ATOM    911  O   PRO A 112     -11.631 -12.694  15.421  1.00 76.25           O  
ATOM    912  CG  PRO A 112      -7.660 -12.845  12.933  1.00 76.25           C  
ATOM    913  CD  PRO A 112      -8.619 -12.292  11.887  1.00 76.25           C  
ATOM    914  N   SER A 113     -11.083 -10.847  14.269  1.00 74.45           N  
ATOM    915  CA  SER A 113     -12.005  -9.927  14.956  1.00 74.45           C  
ATOM    916  C   SER A 113     -13.485 -10.304  14.825  1.00 74.45           C  
ATOM    917  CB  SER A 113     -11.794  -8.508  14.420  1.00 74.45           C  
ATOM    918  O   SER A 113     -14.283  -9.956  15.690  1.00 74.45           O  
ATOM    919  OG  SER A 113     -11.961  -8.500  13.013  1.00 74.45           O  
ATOM    920  N   ARG A 114     -13.863 -11.048  13.775  1.00 73.73           N  
ATOM    921  CA  ARG A 114     -15.238 -11.539  13.554  1.00 73.73           C  
ATOM    922  C   ARG A 114     -15.404 -13.033  13.863  1.00 73.73           C  
ATOM    923  CB  ARG A 114     -15.710 -11.161  12.135  1.00 73.73           C  
ATOM    924  O   ARG A 114     -16.495 -13.573  13.656  1.00 73.73           O  
ATOM    925  CG  ARG A 114     -15.742  -9.636  11.898  1.00 73.73           C  
ATOM    926  CD  ARG A 114     -16.386  -9.321  10.542  1.00 73.73           C  
ATOM    927  NE  ARG A 114     -16.413  -7.876  10.224  1.00 73.73           N  
ATOM    928  NH1 ARG A 114     -16.822  -8.104   7.971  1.00 73.73           N  
ATOM    929  NH2 ARG A 114     -16.601  -6.104   8.779  1.00 73.73           N  
ATOM    930  CZ  ARG A 114     -16.600  -7.372   9.016  1.00 73.73           C  
ATOM    931  N   ASN A 115     -14.340 -13.701  14.325  1.00 77.51           N  
ATOM    932  CA  ASN A 115     -14.239 -15.152  14.508  1.00 77.51           C  
ATOM    933  C   ASN A 115     -14.845 -15.928  13.316  1.00 77.51           C  
ATOM    934  CB  ASN A 115     -14.796 -15.545  15.891  1.00 77.51           C  
ATOM    935  O   ASN A 115     -15.856 -16.628  13.446  1.00 77.51           O  
ATOM    936  CG  ASN A 115     -14.420 -16.964  16.288  1.00 77.51           C  
ATOM    937  ND2 ASN A 115     -15.140 -17.565  17.205  1.00 77.51           N  
ATOM    938  OD1 ASN A 115     -13.467 -17.548  15.805  1.00 77.51           O  
ATOM    939  N   LYS A 116     -14.284 -15.710  12.118  1.00 82.37           N  
ATOM    940  CA  LYS A 116     -14.652 -16.423  10.882  1.00 82.37           C  
ATOM    941  C   LYS A 116     -13.424 -17.087  10.272  1.00 82.37           C  
ATOM    942  CB  LYS A 116     -15.310 -15.490   9.839  1.00 82.37           C  
ATOM    943  O   LYS A 116     -12.364 -16.468  10.186  1.00 82.37           O  
ATOM    944  CG  LYS A 116     -16.608 -14.802  10.286  1.00 82.37           C  
ATOM    945  CD  LYS A 116     -17.798 -15.769  10.387  1.00 82.37           C  
ATOM    946  CE  LYS A 116     -18.972 -15.143  11.141  1.00 82.37           C  
ATOM    947  NZ  LYS A 116     -18.655 -15.011  12.586  1.00 82.37           N  
ATOM    948  N   VAL A 117     -13.616 -18.311   9.787  1.00 86.06           N  
ATOM    949  CA  VAL A 117     -12.701 -18.990   8.865  1.00 86.06           C  
ATOM    950  C   VAL A 117     -13.448 -19.191   7.554  1.00 86.06           C  
ATOM    951  CB  VAL A 117     -12.165 -20.323   9.422  1.00 86.06           C  
ATOM    952  O   VAL A 117     -14.572 -19.698   7.544  1.00 86.06           O  
ATOM    953  CG1 VAL A 117     -11.109 -20.914   8.479  1.00 86.06           C  
ATOM    954  CG2 VAL A 117     -11.520 -20.121  10.798  1.00 86.06           C  
ATOM    955  N   ILE A 118     -12.835 -18.743   6.467  1.00 88.92           N  
ATOM    956  CA  ILE A 118     -13.357 -18.786   5.107  1.00 88.92           C  
ATOM    957  C   ILE A 118     -12.448 -19.708   4.297  1.00 88.92           C  
ATOM    958  CB  ILE A 118     -13.444 -17.373   4.478  1.00 88.92           C  
ATOM    959  O   ILE A 118     -11.224 -19.608   4.386  1.00 88.92           O  
ATOM    960  CG1 ILE A 118     -14.027 -16.319   5.445  1.00 88.92           C  
ATOM    961  CG2 ILE A 118     -14.216 -17.432   3.148  1.00 88.92           C  
ATOM    962  CD1 ILE A 118     -14.070 -14.897   4.866  1.00 88.92           C  
ATOM    963  N   HIS A 119     -13.037 -20.582   3.488  1.00 90.24           N  
ATOM    964  CA  HIS A 119     -12.301 -21.389   2.519  1.00 90.24           C  
ATOM    965  C   HIS A 119     -12.719 -20.982   1.107  1.00 90.24           C  
ATOM    966  CB  HIS A 119     -12.524 -22.885   2.777  1.00 90.24           C  
ATOM    967  O   HIS A 119     -13.870 -21.196   0.720  1.00 90.24           O  
ATOM    968  CG  HIS A 119     -12.237 -23.318   4.192  1.00 90.24           C  
ATOM    969  CD2 HIS A 119     -11.005 -23.427   4.780  1.00 90.24           C  
ATOM    970  ND1 HIS A 119     -13.173 -23.668   5.140  1.00 90.24           N  
ATOM    971  CE1 HIS A 119     -12.519 -23.989   6.269  1.00 90.24           C  
ATOM    972  NE2 HIS A 119     -11.199 -23.865   6.091  1.00 90.24           N  
ATOM    973  N   ASP A 120     -11.788 -20.423   0.336  1.00 93.00           N  
ATOM    974  CA  ASP A 120     -11.951 -20.271  -1.109  1.00 93.00           C  
ATOM    975  C   ASP A 120     -11.334 -21.466  -1.850  1.00 93.00           C  
ATOM    976  CB  ASP A 120     -11.277 -19.008  -1.646  1.00 93.00           C  
ATOM    977  O   ASP A 120     -10.257 -21.948  -1.491  1.00 93.00           O  
ATOM    978  CG  ASP A 120     -11.813 -17.666  -1.159  1.00 93.00           C  
ATOM    979  OD1 ASP A 120     -13.035 -17.419  -1.232  1.00 93.00           O  
ATOM    980  OD2 ASP A 120     -10.956 -16.777  -0.966  1.00 93.00           O  
ATOM    981  N   GLU A 121     -11.951 -21.867  -2.958  1.00 93.45           N  
ATOM    982  CA  GLU A 121     -11.371 -22.750  -3.972  1.00 93.45           C  
ATOM    983  C   GLU A 121     -11.542 -22.133  -5.363  1.00 93.45           C  
ATOM    984  CB  GLU A 121     -12.004 -24.149  -3.883  1.00 93.45           C  
ATOM    985  O   GLU A 121     -12.617 -21.649  -5.705  1.00 93.45           O  
ATOM    986  CG  GLU A 121     -11.523 -25.104  -4.988  1.00 93.45           C  
ATOM    987  CD  GLU A 121     -12.057 -26.530  -4.794  1.00 93.45           C  
ATOM    988  OE1 GLU A 121     -11.229 -27.470  -4.871  1.00 93.45           O  
ATOM    989  OE2 GLU A 121     -13.271 -26.690  -4.543  1.00 93.45           O  
ATOM    990  N   TYR A 122     -10.483 -22.189  -6.165  1.00 95.12           N  
ATOM    991  CA  TYR A 122     -10.368 -21.686  -7.528  1.00 95.12           C  
ATOM    992  C   TYR A 122     -10.109 -22.873  -8.456  1.00 95.12           C  
ATOM    993  CB  TYR A 122      -9.204 -20.690  -7.589  1.00 95.12           C  
ATOM    994  O   TYR A 122      -8.966 -23.297  -8.651  1.00 95.12           O  
ATOM    995  CG  TYR A 122      -9.427 -19.403  -6.831  1.00 95.12           C  
ATOM    996  CD1 TYR A 122      -9.830 -18.264  -7.541  1.00 95.12           C  
ATOM    997  CD2 TYR A 122      -9.256 -19.337  -5.433  1.00 95.12           C  
ATOM    998  CE1 TYR A 122     -10.137 -17.088  -6.856  1.00 95.12           C  
ATOM    999  CE2 TYR A 122      -9.562 -18.149  -4.739  1.00 95.12           C  
ATOM   1000  OH  TYR A 122     -10.407 -15.879  -4.840  1.00 95.12           O  
ATOM   1001  CZ  TYR A 122     -10.044 -17.033  -5.456  1.00 95.12           C  
ATOM   1002  N   LYS A 123     -11.187 -23.429  -9.006  1.00 94.66           N  
ATOM   1003  CA  LYS A 123     -11.159 -24.600  -9.884  1.00 94.66           C  
ATOM   1004  C   LYS A 123     -11.329 -24.156 -11.331  1.00 94.66           C  
ATOM   1005  CB  LYS A 123     -12.272 -25.550  -9.430  1.00 94.66           C  
ATOM   1006  O   LYS A 123     -12.302 -23.486 -11.656  1.00 94.66           O  
ATOM   1007  CG  LYS A 123     -12.358 -26.800 -10.311  1.00 94.66           C  
ATOM   1008  CD  LYS A 123     -13.598 -27.609  -9.941  1.00 94.66           C  
ATOM   1009  CE  LYS A 123     -13.692 -28.806 -10.887  1.00 94.66           C  
ATOM   1010  NZ  LYS A 123     -15.106 -29.114 -11.187  1.00 94.66           N  
ATOM   1011  N   VAL A 124     -10.423 -24.553 -12.219  1.00 91.92           N  
ATOM   1012  CA  VAL A 124     -10.497 -24.178 -13.640  1.00 91.92           C  
ATOM   1013  C   VAL A 124     -11.019 -25.332 -14.488  1.00 91.92           C  
ATOM   1014  CB  VAL A 124      -9.161 -23.607 -14.126  1.00 91.92           C  
ATOM   1015  O   VAL A 124     -10.389 -26.381 -14.601  1.00 91.92           O  
ATOM   1016  CG1 VAL A 124      -9.146 -23.350 -15.635  1.00 91.92           C  
ATOM   1017  CG2 VAL A 124      -8.913 -22.272 -13.418  1.00 91.92           C  
ATOM   1018  N   ASN A 125     -12.175 -25.106 -15.106  1.00 87.69           N  
ATOM   1019  CA  ASN A 125     -12.877 -26.011 -16.007  1.00 87.69           C  
ATOM   1020  C   ASN A 125     -12.641 -25.551 -17.469  1.00 87.69           C  
ATOM   1021  CB  ASN A 125     -14.374 -26.042 -15.618  1.00 87.69           C  
ATOM   1022  O   ASN A 125     -13.575 -25.159 -18.167  1.00 87.69           O  
ATOM   1023  CG  ASN A 125     -14.715 -26.420 -14.176  1.00 87.69           C  
ATOM   1024  ND2 ASN A 125     -15.610 -25.666 -13.570  1.00 87.69           N  
ATOM   1025  OD1 ASN A 125     -14.262 -27.410 -13.610  1.00 87.69           O  
ATOM   1026  N   GLY A 126     -11.384 -25.540 -17.929  1.00 83.53           N  
ATOM   1027  CA  GLY A 126     -11.012 -25.009 -19.252  1.00 83.53           C  
ATOM   1028  C   GLY A 126     -10.947 -23.476 -19.273  1.00 83.53           C  
ATOM   1029  O   GLY A 126     -10.137 -22.889 -18.559  1.00 83.53           O  
ATOM   1030  N   ASP A 127     -11.791 -22.827 -20.078  1.00 86.42           N  
ATOM   1031  CA  ASP A 127     -11.843 -21.356 -20.208  1.00 86.42           C  
ATOM   1032  C   ASP A 127     -12.637 -20.655 -19.083  1.00 86.42           C  
ATOM   1033  CB  ASP A 127     -12.400 -20.988 -21.590  1.00 86.42           C  
ATOM   1034  O   ASP A 127     -12.698 -19.422 -19.017  1.00 86.42           O  
ATOM   1035  CG  ASP A 127     -11.512 -21.516 -22.718  1.00 86.42           C  
ATOM   1036  OD1 ASP A 127     -10.295 -21.225 -22.673  1.00 86.42           O  
ATOM   1037  OD2 ASP A 127     -12.059 -22.216 -23.598  1.00 86.42           O  
ATOM   1038  N   GLU A 128     -13.232 -21.441 -18.181  1.00 92.15           N  
ATOM   1039  CA  GLU A 128     -14.013 -20.989 -17.030  1.00 92.15           C  
ATOM   1040  C   GLU A 128     -13.307 -21.316 -15.706  1.00 92.15           C  
ATOM   1041  CB  GLU A 128     -15.416 -21.614 -17.100  1.00 92.15           C  
ATOM   1042  O   GLU A 128     -12.838 -22.434 -15.490  1.00 92.15           O  
ATOM   1043  CG  GLU A 128     -16.321 -21.162 -15.948  1.00 92.15           C  
ATOM   1044  CD  GLU A 128     -17.765 -21.618 -16.167  1.00 92.15           C  
ATOM   1045  OE1 GLU A 128     -18.587 -20.793 -16.630  1.00 92.15           O  
ATOM   1046  OE2 GLU A 128     -18.096 -22.778 -15.815  1.00 92.15           O  
ATOM   1047  N   LEU A 129     -13.285 -20.351 -14.788  1.00 94.33           N  
ATOM   1048  CA  LEU A 129     -12.905 -20.520 -13.393  1.00 94.33           C  
ATOM   1049  C   LEU A 129     -14.165 -20.547 -12.527  1.00 94.33           C  
ATOM   1050  CB  LEU A 129     -11.896 -19.424 -13.011  1.00 94.33           C  
ATOM   1051  O   LEU A 129     -14.914 -19.578 -12.441  1.00 94.33           O  
ATOM   1052  CG  LEU A 129     -11.352 -19.520 -11.574  1.00 94.33           C  
ATOM   1053  CD1 LEU A 129      -9.938 -18.936 -11.525  1.00 94.33           C  
ATOM   1054  CD2 LEU A 129     -12.201 -18.745 -10.560  1.00 94.33           C  
ATOM   1055  N   GLU A 130     -14.379 -21.665 -11.852  1.00 95.48           N  
ATOM   1056  CA  GLU A 130     -15.356 -21.834 -10.789  1.00 95.48           C  
ATOM   1057  C   GLU A 130     -14.705 -21.455  -9.461  1.00 95.48           C  
ATOM   1058  CB  GLU A 130     -15.817 -23.294 -10.817  1.00 95.48           C  
ATOM   1059  O   GLU A 130     -13.836 -22.174  -8.957  1.00 95.48           O  
ATOM   1060  CG  GLU A 130     -16.818 -23.665  -9.714  1.00 95.48           C  
ATOM   1061  CD  GLU A 130     -17.319 -25.107  -9.888  1.00 95.48           C  
ATOM   1062  OE1 GLU A 130     -17.623 -25.747  -8.853  1.00 95.48           O  
ATOM   1063  OE2 GLU A 130     -17.393 -25.592 -11.044  1.00 95.48           O  
ATOM   1064  N   LYS A 131     -15.133 -20.331  -8.881  1.00 95.40           N  
ATOM   1065  CA  LYS A 131     -14.803 -20.005  -7.500  1.00 95.40           C  
ATOM   1066  C   LYS A 131     -15.870 -20.587  -6.577  1.00 95.40           C  
ATOM   1067  CB  LYS A 131     -14.584 -18.498  -7.306  1.00 95.40           C  
ATOM   1068  O   LYS A 131     -17.055 -20.292  -6.728  1.00 95.40           O  
ATOM   1069  CG  LYS A 131     -14.062 -18.291  -5.882  1.00 95.40           C  
ATOM   1070  CD  LYS A 131     -13.687 -16.852  -5.542  1.00 95.40           C  
ATOM   1071  CE  LYS A 131     -13.504 -16.886  -4.025  1.00 95.40           C  
ATOM   1072  NZ  LYS A 131     -13.161 -15.589  -3.422  1.00 95.40           N  
ATOM   1073  N   THR A 132     -15.449 -21.388  -5.604  1.00 94.54           N  
ATOM   1074  CA  THR A 132     -16.282 -21.811  -4.470  1.00 94.54           C  
ATOM   1075  C   THR A 132     -15.850 -21.044  -3.227  1.00 94.54           C  
ATOM   1076  CB  THR A 132     -16.202 -23.326  -4.236  1.00 94.54           C  
ATOM   1077  O   THR A 132     -14.656 -20.894  -2.985  1.00 94.54           O  
ATOM   1078  CG2 THR A 132     -17.176 -23.828  -3.169  1.00 94.54           C  
ATOM   1079  OG1 THR A 132     -16.531 -24.011  -5.426  1.00 94.54           O  
ATOM   1080  N   TYR A 133     -16.817 -20.589  -2.438  1.00 92.69           N  
ATOM   1081  CA  TYR A 133     -16.633 -19.893  -1.169  1.00 92.69           C  
ATOM   1082  C   TYR A 133     -17.302 -20.721  -0.071  1.00 92.69           C  
ATOM   1083  CB  TYR A 133     -17.307 -18.511  -1.196  1.00 92.69           C  
ATOM   1084  O   TYR A 133     -18.404 -21.232  -0.290  1.00 92.69           O  
ATOM   1085  CG  TYR A 133     -17.036 -17.573  -2.358  1.00 92.69           C  
ATOM   1086  CD1 TYR A 133     -16.394 -16.342  -2.122  1.00 92.69           C  
ATOM   1087  CD2 TYR A 133     -17.561 -17.851  -3.636  1.00 92.69           C  
ATOM   1088  CE1 TYR A 133     -16.283 -15.393  -3.155  1.00 92.69           C  
ATOM   1089  CE2 TYR A 133     -17.409 -16.923  -4.680  1.00 92.69           C  
ATOM   1090  OH  TYR A 133     -16.619 -14.800  -5.457  1.00 92.69           O  
ATOM   1091  CZ  TYR A 133     -16.777 -15.687  -4.442  1.00 92.69           C  
ATOM   1092  N   LYS A 134     -16.693 -20.842   1.111  1.00 90.91           N  
ATOM   1093  CA  LYS A 134     -17.322 -21.489   2.274  1.00 90.91           C  
ATOM   1094  C   LYS A 134     -17.054 -20.742   3.568  1.00 90.91           C  
ATOM   1095  CB  LYS A 134     -16.851 -22.940   2.435  1.00 90.91           C  
ATOM   1096  O   LYS A 134     -15.919 -20.346   3.807  1.00 90.91           O  
ATOM   1097  CG  LYS A 134     -17.172 -23.798   1.210  1.00 90.91           C  
ATOM   1098  CD  LYS A 134     -17.013 -25.283   1.532  1.00 90.91           C  
ATOM   1099  CE  LYS A 134     -17.455 -26.095   0.316  1.00 90.91           C  
ATOM   1100  NZ  LYS A 134     -17.610 -27.523   0.668  1.00 90.91           N  
ATOM   1101  N   VAL A 135     -18.065 -20.645   4.427  1.00 89.51           N  
ATOM   1102  CA  VAL A 135     -17.931 -20.234   5.830  1.00 89.51           C  
ATOM   1103  C   VAL A 135     -18.860 -21.095   6.686  1.00 89.51           C  
ATOM   1104  CB  VAL A 135     -18.175 -18.722   6.005  1.00 89.51           C  
ATOM   1105  O   VAL A 135     -20.065 -21.135   6.460  1.00 89.51           O  
ATOM   1106  CG1 VAL A 135     -19.577 -18.240   5.613  1.00 89.51           C  
ATOM   1107  CG2 VAL A 135     -17.912 -18.308   7.455  1.00 89.51           C  
ATOM   1108  N   GLY A 136     -18.294 -21.833   7.645  1.00 85.47           N  
ATOM   1109  CA  GLY A 136     -19.042 -22.865   8.369  1.00 85.47           C  
ATOM   1110  C   GLY A 136     -19.606 -23.932   7.420  1.00 85.47           C  
ATOM   1111  O   GLY A 136     -18.868 -24.529   6.636  1.00 85.47           O  
ATOM   1112  N   ASP A 137     -20.914 -24.159   7.498  1.00 83.36           N  
ATOM   1113  CA  ASP A 137     -21.702 -25.016   6.609  1.00 83.36           C  
ATOM   1114  C   ASP A 137     -22.126 -24.318   5.300  1.00 83.36           C  
ATOM   1115  CB  ASP A 137     -22.927 -25.531   7.393  1.00 83.36           C  
ATOM   1116  O   ASP A 137     -22.317 -24.977   4.272  1.00 83.36           O  
ATOM   1117  CG  ASP A 137     -23.875 -24.436   7.920  1.00 83.36           C  
ATOM   1118  OD1 ASP A 137     -23.377 -23.346   8.289  1.00 83.36           O  
ATOM   1119  OD2 ASP A 137     -25.089 -24.723   7.985  1.00 83.36           O  
ATOM   1120  N   VAL A 138     -22.221 -22.985   5.298  1.00 86.96           N  
ATOM   1121  CA  VAL A 138     -22.681 -22.209   4.141  1.00 86.96           C  
ATOM   1122  C   VAL A 138     -21.635 -22.217   3.026  1.00 86.96           C  
ATOM   1123  CB  VAL A 138     -23.098 -20.780   4.534  1.00 86.96           C  
ATOM   1124  O   VAL A 138     -20.503 -21.760   3.187  1.00 86.96           O  
ATOM   1125  CG1 VAL A 138     -23.634 -20.013   3.318  1.00 86.96           C  
ATOM   1126  CG2 VAL A 138     -24.216 -20.827   5.583  1.00 86.96           C  
ATOM   1127  N   THR A 139     -22.044 -22.724   1.862  1.00 91.28           N  
ATOM   1128  CA  THR A 139     -21.256 -22.763   0.622  1.00 91.28           C  
ATOM   1129  C   THR A 139     -21.918 -21.893  -0.445  1.00 91.28           C  
ATOM   1130  CB  THR A 139     -21.124 -24.211   0.117  1.00 91.28           C  
ATOM   1131  O   THR A 139     -23.133 -21.966  -0.618  1.00 91.28           O  
ATOM   1132  CG2 THR A 139     -20.324 -24.335  -1.183  1.00 91.28           C  
ATOM   1133  OG1 THR A 139     -20.472 -25.015   1.083  1.00 91.28           O  
ATOM   1134  N   ALA A 140     -21.125 -21.127  -1.192  1.00 91.25           N  
ATOM   1135  CA  ALA A 140     -21.543 -20.390  -2.384  1.00 91.25           C  
ATOM   1136  C   ALA A 140     -20.605 -20.672  -3.566  1.00 91.25           C  
ATOM   1137  CB  ALA A 140     -21.602 -18.896  -2.053  1.00 91.25           C  
ATOM   1138  O   ALA A 140     -19.463 -21.105  -3.377  1.00 91.25           O  
ATOM   1139  N   LYS A 141     -21.070 -20.410  -4.790  1.00 94.88           N  
ATOM   1140  CA  LYS A 141     -20.278 -20.544  -6.022  1.00 94.88           C  
ATOM   1141  C   LYS A 141     -20.469 -19.352  -6.947  1.00 94.88           C  
ATOM   1142  CB  LYS A 141     -20.614 -21.841  -6.770  1.00 94.88           C  
ATOM   1143  O   LYS A 141     -21.516 -18.707  -6.952  1.00 94.88           O  
ATOM   1144  CG  LYS A 141     -20.193 -23.098  -6.009  1.00 94.88           C  
ATOM   1145  CD  LYS A 141     -20.619 -24.341  -6.797  1.00 94.88           C  
ATOM   1146  CE  LYS A 141     -20.066 -25.614  -6.158  1.00 94.88           C  
ATOM   1147  NZ  LYS A 141     -18.598 -25.715  -6.349  1.00 94.88           N  
ATOM   1148  N   ARG A 142     -19.453 -19.072  -7.757  1.00 94.96           N  
ATOM   1149  CA  ARG A 142     -19.468 -18.006  -8.760  1.00 94.96           C  
ATOM   1150  C   ARG A 142     -18.522 -18.361  -9.894  1.00 94.96           C  
ATOM   1151  CB  ARG A 142     -19.069 -16.710  -8.052  1.00 94.96           C  
ATOM   1152  O   ARG A 142     -17.388 -18.766  -9.642  1.00 94.96           O  
ATOM   1153  CG  ARG A 142     -19.430 -15.450  -8.831  1.00 94.96           C  
ATOM   1154  CD  ARG A 142     -19.160 -14.276  -7.893  1.00 94.96           C  
ATOM   1155  NE  ARG A 142     -19.638 -13.019  -8.469  1.00 94.96           N  
ATOM   1156  NH1 ARG A 142     -18.127 -11.627  -7.441  1.00 94.96           N  
ATOM   1157  NH2 ARG A 142     -19.669 -10.826  -8.841  1.00 94.96           N  
ATOM   1158  CZ  ARG A 142     -19.140 -11.830  -8.229  1.00 94.96           C  
ATOM   1159  N   TRP A 143     -18.978 -18.228 -11.134  1.00 95.22           N  
ATOM   1160  CA  TRP A 143     -18.181 -18.610 -12.300  1.00 95.22           C  
ATOM   1161  C   TRP A 143     -17.668 -17.375 -13.035  1.00 95.22           C  
ATOM   1162  CB  TRP A 143     -18.940 -19.597 -13.191  1.00 95.22           C  
ATOM   1163  O   TRP A 143     -18.390 -16.395 -13.235  1.00 95.22           O  
ATOM   1164  CG  TRP A 143     -19.232 -20.931 -12.561  1.00 95.22           C  
ATOM   1165  CD1 TRP A 143     -18.525 -22.066 -12.767  1.00 95.22           C  
ATOM   1166  CD2 TRP A 143     -20.289 -21.301 -11.620  1.00 95.22           C  
ATOM   1167  CE2 TRP A 143     -20.173 -22.695 -11.328  1.00 95.22           C  
ATOM   1168  CE3 TRP A 143     -21.341 -20.606 -10.986  1.00 95.22           C  
ATOM   1169  NE1 TRP A 143     -19.068 -23.108 -12.039  1.00 95.22           N  
ATOM   1170  CH2 TRP A 143     -22.121 -22.643  -9.891  1.00 95.22           C  
ATOM   1171  CZ2 TRP A 143     -21.073 -23.365 -10.488  1.00 95.22           C  
ATOM   1172  CZ3 TRP A 143     -22.245 -21.264 -10.132  1.00 95.22           C  
ATOM   1173  N   TYR A 144     -16.401 -17.431 -13.424  1.00 94.57           N  
ATOM   1174  CA  TYR A 144     -15.650 -16.368 -14.071  1.00 94.57           C  
ATOM   1175  C   TYR A 144     -15.120 -16.892 -15.412  1.00 94.57           C  
ATOM   1176  CB  TYR A 144     -14.476 -15.905 -13.184  1.00 94.57           C  
ATOM   1177  O   TYR A 144     -14.596 -17.999 -15.484  1.00 94.57           O  
ATOM   1178  CG  TYR A 144     -14.773 -15.285 -11.821  1.00 94.57           C  
ATOM   1179  CD1 TYR A 144     -14.350 -13.967 -11.535  1.00 94.57           C  
ATOM   1180  CD2 TYR A 144     -15.357 -16.052 -10.792  1.00 94.57           C  
ATOM   1181  CE1 TYR A 144     -14.532 -13.413 -10.248  1.00 94.57           C  
ATOM   1182  CE2 TYR A 144     -15.573 -15.488  -9.520  1.00 94.57           C  
ATOM   1183  OH  TYR A 144     -15.349 -13.678  -7.980  1.00 94.57           O  
ATOM   1184  CZ  TYR A 144     -15.155 -14.172  -9.234  1.00 94.57           C  
ATOM   1185  N   LYS A 145     -15.195 -16.095 -16.474  1.00 92.31           N  
ATOM   1186  CA  LYS A 145     -14.578 -16.401 -17.780  1.00 92.31           C  
ATOM   1187  C   LYS A 145     -13.210 -15.720 -17.881  1.00 92.31           C  
ATOM   1188  CB  LYS A 145     -15.536 -16.008 -18.923  1.00 92.31           C  
ATOM   1189  O   LYS A 145     -12.972 -14.732 -17.179  1.00 92.31           O  
ATOM   1190  CG  LYS A 145     -15.817 -14.500 -18.917  1.00 92.31           C  
ATOM   1191  CD  LYS A 145     -16.810 -14.008 -19.978  1.00 92.31           C  
ATOM   1192  CE  LYS A 145     -16.878 -12.513 -19.673  1.00 92.31           C  
ATOM   1193  NZ  LYS A 145     -17.786 -11.694 -20.499  1.00 92.31           N  
ATOM   1194  N   LYS A 146     -12.317 -16.184 -18.764  1.00 89.62           N  
ATOM   1195  CA  LYS A 146     -11.097 -15.422 -19.105  1.00 89.62           C  
ATOM   1196  C   LYS A 146     -11.475 -13.998 -19.557  1.00 89.62           C  
ATOM   1197  CB  LYS A 146     -10.270 -16.143 -20.187  1.00 89.62           C  
ATOM   1198  O   LYS A 146     -12.365 -13.814 -20.387  1.00 89.62           O  
ATOM   1199  CG  LYS A 146      -9.592 -17.455 -19.744  1.00 89.62           C  
ATOM   1200  CD  LYS A 146      -8.441 -17.285 -18.732  1.00 89.62           C  
ATOM   1201  CE  LYS A 146      -7.744 -18.643 -18.523  1.00 89.62           C  
ATOM   1202  NZ  LYS A 146      -6.775 -18.643 -17.391  1.00 89.62           N  
ATOM   1203  N   SER A 147     -10.812 -12.990 -18.992  1.00 85.22           N  
ATOM   1204  CA  SER A 147     -11.071 -11.573 -19.281  1.00 85.22           C  
ATOM   1205  C   SER A 147     -10.461 -11.208 -20.635  1.00 85.22           C  
ATOM   1206  CB  SER A 147     -10.491 -10.696 -18.163  1.00 85.22           C  
ATOM   1207  O   SER A 147      -9.245 -11.292 -20.800  1.00 85.22           O  
ATOM   1208  OG  SER A 147     -11.119  -9.432 -18.090  1.00 85.22           O  
ATOM   1209  N   SER A 148     -11.285 -10.792 -21.600  1.00 61.29           N  
ATOM   1210  CA  SER A 148     -10.835 -10.398 -22.948  1.00 61.29           C  
ATOM   1211  C   SER A 148     -10.252  -8.979 -23.019  1.00 61.29           C  
ATOM   1212  CB  SER A 148     -11.991 -10.562 -23.941  1.00 61.29           C  
ATOM   1213  O   SER A 148      -9.769  -8.557 -24.066  1.00 61.29           O  
ATOM   1214  OG  SER A 148     -13.126  -9.824 -23.521  1.00 61.29           O  
ATOM   1215  N   SER A 149     -10.326  -8.231 -21.920  1.00 47.46           N  
ATOM   1216  CA  SER A 149      -9.736  -6.907 -21.733  1.00 47.46           C  
ATOM   1217  C   SER A 149      -8.250  -6.995 -21.356  1.00 47.46           C  
ATOM   1218  CB  SER A 149     -10.543  -6.132 -20.679  1.00 47.46           C  
ATOM   1219  O   SER A 149      -7.879  -7.646 -20.374  1.00 47.46           O  
ATOM   1220  OG  SER A 149     -11.014  -6.986 -19.641  1.00 47.46           O  
ATOM   1221  N   SER A 150      -7.415  -6.320 -22.153  1.00 35.28           N  
ATOM   1222  CA  SER A 150      -5.963  -6.168 -21.966  1.00 35.28           C  
ATOM   1223  C   SER A 150      -5.598  -5.531 -20.624  1.00 35.28           C  
ATOM   1224  CB  SER A 150      -5.387  -5.328 -23.104  1.00 35.28           C  
ATOM   1225  O   SER A 150      -6.176  -4.481 -20.286  1.00 35.28           O  
ATOM   1226  OG  SER A 150      -5.704  -5.937 -24.345  1.00 35.28           O  
ATOM   1227  OXT SER A 150      -4.726  -6.119 -19.944  1.00 35.28           O  
TER    1227      SER A 150                                                      
ATOM   1228  N   ALA B 151      -6.293  11.982  12.737  1.00 21.84           N  
ATOM   1229  CA  ALA B 151      -5.619  11.148  11.744  1.00 21.84           C  
ATOM   1230  C   ALA B 151      -4.197  10.914  12.206  1.00 21.84           C  
ATOM   1231  CB  ALA B 151      -5.640  11.782  10.351  1.00 21.84           C  
ATOM   1232  O   ALA B 151      -3.599  11.829  12.769  1.00 21.84           O  
ATOM   1233  N   PRO B 152      -3.647   9.713  11.990  1.00 23.98           N  
ATOM   1234  CA  PRO B 152      -2.204   9.530  12.049  1.00 23.98           C  
ATOM   1235  C   PRO B 152      -1.521  10.462  11.040  1.00 23.98           C  
ATOM   1236  CB  PRO B 152      -1.976   8.061  11.711  1.00 23.98           C  
ATOM   1237  O   PRO B 152      -2.110  10.760  10.004  1.00 23.98           O  
ATOM   1238  CG  PRO B 152      -3.123   7.759  10.760  1.00 23.98           C  
ATOM   1239  CD  PRO B 152      -4.275   8.569  11.345  1.00 23.98           C  
ATOM   1240  N   ALA B 153      -0.310  10.922  11.374  1.00 23.15           N  
ATOM   1241  CA  ALA B 153       0.540  11.806  10.566  1.00 23.15           C  
ATOM   1242  C   ALA B 153      -0.216  12.717   9.580  1.00 23.15           C  
ATOM   1243  CB  ALA B 153       1.675  11.014   9.931  1.00 23.15           C  
ATOM   1244  O   ALA B 153      -0.139  12.601   8.354  1.00 23.15           O  
ATOM   1245  N   GLU B 154      -0.927  13.670  10.179  1.00 21.51           N  
ATOM   1246  CA  GLU B 154      -1.450  14.855   9.503  1.00 21.51           C  
ATOM   1247  C   GLU B 154      -0.821  16.174   9.996  1.00 21.51           C  
ATOM   1248  CB  GLU B 154      -2.955  14.879   9.649  1.00 21.51           C  
ATOM   1249  O   GLU B 154      -1.127  17.242   9.484  1.00 21.51           O  
ATOM   1250  CG  GLU B 154      -3.642  15.029   8.297  1.00 21.51           C  
ATOM   1251  CD  GLU B 154      -5.025  15.569   8.580  1.00 21.51           C  
ATOM   1252  OE1 GLU B 154      -5.928  14.772   8.926  1.00 21.51           O  
ATOM   1253  OE2 GLU B 154      -5.142  16.803   8.730  1.00 21.51           O  
ATOM   1254  N   GLY B 155       0.146  16.088  10.914  1.00 23.32           N  
ATOM   1255  CA  GLY B 155       1.491  16.351  10.417  1.00 23.32           C  
ATOM   1256  C   GLY B 155       1.755  15.283   9.351  1.00 23.32           C  
ATOM   1257  O   GLY B 155       2.215  14.202   9.687  1.00 23.32           O  
ATOM   1258  N   HIS B 156       1.391  15.505   8.087  1.00 21.82           N  
ATOM   1259  CA  HIS B 156       2.074  16.564   7.363  1.00 21.82           C  
ATOM   1260  C   HIS B 156       3.508  16.663   7.938  1.00 21.82           C  
ATOM   1261  CB  HIS B 156       1.349  17.926   7.249  1.00 21.82           C  
ATOM   1262  O   HIS B 156       3.867  17.590   8.648  1.00 21.82           O  
ATOM   1263  CG  HIS B 156       0.288  18.088   6.174  1.00 21.82           C  
ATOM   1264  CD2 HIS B 156      -1.039  18.325   6.415  1.00 21.82           C  
ATOM   1265  ND1 HIS B 156       0.492  18.402   4.846  1.00 21.82           N  
ATOM   1266  CE1 HIS B 156      -0.656  18.854   4.329  1.00 21.82           C  
ATOM   1267  NE2 HIS B 156      -1.633  18.810   5.245  1.00 21.82           N  
ATOM   1268  N   ASP B 157       4.283  15.624   7.639  1.00 22.96           N  
ATOM   1269  CA  ASP B 157       5.659  15.749   7.000  1.00 22.96           C  
ATOM   1270  C   ASP B 157       6.126  16.283   4.070  1.00 22.96           C  
ATOM   1271  CB  ASP B 157       6.311  14.602   7.949  1.00 22.96           C  
ATOM   1272  O   ASP B 157       6.987  15.820   3.293  1.00 22.96           O  
ATOM   1273  CG  ASP B 157       7.745  14.711   8.498  1.00 22.96           C  
ATOM   1274  OD1 ASP B 157       8.446  15.737   8.355  1.00 22.96           O  
ATOM   1275  OD2 ASP B 157       8.117  13.730   9.192  1.00 22.96           O  
ATOM   1276  N   ASP B 158       5.326  16.828   3.084  1.00 25.93           N  
ATOM   1277  CA  ASP B 158       5.267  18.212   2.565  1.00 25.93           C  
ATOM   1278  C   ASP B 158       6.637  18.886   2.437  1.00 25.93           C  
ATOM   1279  CB  ASP B 158       4.260  19.163   3.253  1.00 25.93           C  
ATOM   1280  O   ASP B 158       6.765  19.778   1.595  1.00 25.93           O  
ATOM   1281  CG  ASP B 158       2.850  19.204   2.708  1.00 25.93           C  
ATOM   1282  OD1 ASP B 158       2.168  18.162   2.719  1.00 25.93           O  
ATOM   1283  OD2 ASP B 158       2.463  20.312   2.266  1.00 25.93           O  
ATOM   1284  N   ALA B 159       7.644  18.445   3.204  1.00 35.26           N  
ATOM   1285  CA  ALA B 159       9.023  18.305   2.797  1.00 35.26           C  
ATOM   1286  C   ALA B 159       9.167  18.397   1.308  1.00 35.26           C  
ATOM   1287  CB  ALA B 159       9.696  17.100   3.423  1.00 35.26           C  
ATOM   1288  O   ALA B 159       8.928  17.478   0.533  1.00 35.26           O  
ATOM   1289  N   LYS B 160       9.466  19.649   0.976  1.00 44.71           N  
ATOM   1290  CA  LYS B 160       9.513  20.269  -0.321  1.00 44.71           C  
ATOM   1291  C   LYS B 160      10.583  19.525  -1.073  1.00 44.71           C  
ATOM   1292  CB  LYS B 160       9.816  21.735  -0.017  1.00 44.71           C  
ATOM   1293  O   LYS B 160      11.753  19.886  -0.955  1.00 44.71           O  
ATOM   1294  CG  LYS B 160      10.105  22.604  -1.237  1.00 44.71           C  
ATOM   1295  CD  LYS B 160      10.492  23.980  -0.698  1.00 44.71           C  
ATOM   1296  CE  LYS B 160      10.915  24.915  -1.822  1.00 44.71           C  
ATOM   1297  NZ  LYS B 160      11.337  26.210  -1.241  1.00 44.71           N  
ATOM   1298  N   ALA B 161      10.124  18.439  -1.701  1.00 60.88           N  
ATOM   1299  CA  ALA B 161      10.862  17.187  -1.797  1.00 60.88           C  
ATOM   1300  C   ALA B 161      12.324  17.479  -2.072  1.00 60.88           C  
ATOM   1301  CB  ALA B 161      10.187  16.315  -2.858  1.00 60.88           C  
ATOM   1302  O   ALA B 161      12.655  18.059  -3.109  1.00 60.88           O  
ATOM   1303  N   GLU B 162      13.180  17.198  -1.090  1.00 74.30           N  
ATOM   1304  CA  GLU B 162      14.586  17.543  -1.209  1.00 74.30           C  
ATOM   1305  C   GLU B 162      15.168  16.580  -2.244  1.00 74.30           C  
ATOM   1306  CB  GLU B 162      15.276  17.527   0.164  1.00 74.30           C  
ATOM   1307  O   GLU B 162      15.512  15.437  -1.958  1.00 74.30           O  
ATOM   1308  CG  GLU B 162      15.434  18.921   0.789  1.00 74.30           C  
ATOM   1309  CD  GLU B 162      15.984  18.814   2.221  1.00 74.30           C  
ATOM   1310  OE1 GLU B 162      15.347  18.109   3.039  1.00 74.30           O  
ATOM   1311  OE2 GLU B 162      17.040  19.407   2.517  1.00 74.30           O  
ATOM   1312  N   TRP B 163      15.184  17.029  -3.499  1.00 80.80           N  
ATOM   1313  CA  TRP B 163      15.751  16.329  -4.652  1.00 80.80           C  
ATOM   1314  C   TRP B 163      17.271  16.544  -4.757  1.00 80.80           C  
ATOM   1315  CB  TRP B 163      15.027  16.801  -5.926  1.00 80.80           C  
ATOM   1316  O   TRP B 163      17.912  16.029  -5.672  1.00 80.80           O  
ATOM   1317  CG  TRP B 163      13.567  16.459  -6.026  1.00 80.80           C  
ATOM   1318  CD1 TRP B 163      12.535  17.322  -5.894  1.00 80.80           C  
ATOM   1319  CD2 TRP B 163      12.953  15.153  -6.243  1.00 80.80           C  
ATOM   1320  CE2 TRP B 163      11.534  15.296  -6.195  1.00 80.80           C  
ATOM   1321  CE3 TRP B 163      13.457  13.851  -6.433  1.00 80.80           C  
ATOM   1322  NE1 TRP B 163      11.337  16.642  -5.986  1.00 80.80           N  
ATOM   1323  CH2 TRP B 163      11.200  12.920  -6.494  1.00 80.80           C  
ATOM   1324  CZ2 TRP B 163      10.662  14.204  -6.311  1.00 80.80           C  
ATOM   1325  CZ3 TRP B 163      12.596  12.749  -6.568  1.00 80.80           C  
ATOM   1326  N   THR B 164      17.838  17.331  -3.840  1.00 80.53           N  
ATOM   1327  CA  THR B 164      19.238  17.759  -3.767  1.00 80.53           C  
ATOM   1328  C   THR B 164      19.716  17.754  -2.312  1.00 80.53           C  
ATOM   1329  CB  THR B 164      19.420  19.174  -4.348  1.00 80.53           C  
ATOM   1330  O   THR B 164      18.912  17.777  -1.387  1.00 80.53           O  
ATOM   1331  CG2 THR B 164      19.091  19.257  -5.838  1.00 80.53           C  
ATOM   1332  OG1 THR B 164      18.583  20.098  -3.696  1.00 80.53           O  
ATOM   1333  N   GLY B 165      21.035  17.713  -2.108  1.00 84.70           N  
ATOM   1334  CA  GLY B 165      21.676  17.656  -0.784  1.00 84.70           C  
ATOM   1335  C   GLY B 165      22.653  16.486  -0.678  1.00 84.70           C  
ATOM   1336  O   GLY B 165      23.763  16.647  -0.179  1.00 84.70           O  
ATOM   1337  N   LYS B 166      22.290  15.342  -1.269  1.00 87.81           N  
ATOM   1338  CA  LYS B 166      23.179  14.209  -1.556  1.00 87.81           C  
ATOM   1339  C   LYS B 166      23.234  13.964  -3.062  1.00 87.81           C  
ATOM   1340  CB  LYS B 166      22.726  12.943  -0.813  1.00 87.81           C  
ATOM   1341  O   LYS B 166      22.276  14.245  -3.778  1.00 87.81           O  
ATOM   1342  CG  LYS B 166      22.424  13.132   0.685  1.00 87.81           C  
ATOM   1343  CD  LYS B 166      23.678  13.479   1.484  1.00 87.81           C  
ATOM   1344  CE  LYS B 166      23.383  13.299   2.974  1.00 87.81           C  
ATOM   1345  NZ  LYS B 166      24.600  12.842   3.669  1.00 87.81           N  
ATOM   1346  N   SER B 167      24.348  13.424  -3.543  1.00 88.18           N  
ATOM   1347  CA  SER B 167      24.586  13.123  -4.966  1.00 88.18           C  
ATOM   1348  C   SER B 167      23.548  12.150  -5.546  1.00 88.18           C  
ATOM   1349  CB  SER B 167      25.990  12.515  -5.087  1.00 88.18           C  
ATOM   1350  O   SER B 167      23.047  12.355  -6.653  1.00 88.18           O  
ATOM   1351  OG  SER B 167      26.050  11.405  -4.208  1.00 88.18           O  
ATOM   1352  N   TRP B 168      23.210  11.120  -4.765  1.00 93.96           N  
ATOM   1353  CA  TRP B 168      22.287  10.028  -5.077  1.00 93.96           C  
ATOM   1354  C   TRP B 168      20.804  10.432  -5.089  1.00 93.96           C  
ATOM   1355  CB  TRP B 168      22.594   8.869  -4.113  1.00 93.96           C  
ATOM   1356  O   TRP B 168      19.982   9.700  -5.641  1.00 93.96           O  
ATOM   1357  CG  TRP B 168      22.759   9.207  -2.653  1.00 93.96           C  
ATOM   1358  CD1 TRP B 168      23.938   9.340  -1.995  1.00 93.96           C  
ATOM   1359  CD2 TRP B 168      21.724   9.367  -1.632  1.00 93.96           C  
ATOM   1360  CE2 TRP B 168      22.358   9.518  -0.362  1.00 93.96           C  
ATOM   1361  CE3 TRP B 168      20.313   9.348  -1.641  1.00 93.96           C  
ATOM   1362  NE1 TRP B 168      23.704   9.538  -0.644  1.00 93.96           N  
ATOM   1363  CH2 TRP B 168      20.237   9.546   0.795  1.00 93.96           C  
ATOM   1364  CZ2 TRP B 168      21.639   9.597   0.837  1.00 93.96           C  
ATOM   1365  CZ3 TRP B 168      19.578   9.443  -0.441  1.00 93.96           C  
ATOM   1366  N   MET B 169      20.452  11.610  -4.568  1.00 93.13           N  
ATOM   1367  CA  MET B 169      19.089  12.149  -4.649  1.00 93.13           C  
ATOM   1368  C   MET B 169      18.746  12.620  -6.076  1.00 93.13           C  
ATOM   1369  CB  MET B 169      18.886  13.253  -3.596  1.00 93.13           C  
ATOM   1370  O   MET B 169      19.616  12.897  -6.913  1.00 93.13           O  
ATOM   1371  CG  MET B 169      18.931  12.675  -2.173  1.00 93.13           C  
ATOM   1372  SD  MET B 169      19.459  13.822  -0.875  1.00 93.13           S  
ATOM   1373  CE  MET B 169      18.032  14.889  -0.704  1.00 93.13           C  
ATOM   1374  N   GLY B 170      17.450  12.684  -6.375  1.00 90.39           N  
ATOM   1375  CA  GLY B 170      16.915  13.062  -7.680  1.00 90.39           C  
ATOM   1376  C   GLY B 170      16.061  11.971  -8.330  1.00 90.39           C  
ATOM   1377  O   GLY B 170      15.633  11.007  -7.695  1.00 90.39           O  
ATOM   1378  N   LYS B 171      15.811  12.150  -9.630  1.00 90.48           N  
ATOM   1379  CA  LYS B 171      15.070  11.223 -10.494  1.00 90.48           C  
ATOM   1380  C   LYS B 171      16.052  10.572 -11.468  1.00 90.48           C  
ATOM   1381  CB  LYS B 171      13.950  11.971 -11.244  1.00 90.48           C  
ATOM   1382  O   LYS B 171      16.793  11.280 -12.151  1.00 90.48           O  
ATOM   1383  CG  LYS B 171      12.974  12.714 -10.313  1.00 90.48           C  
ATOM   1384  CD  LYS B 171      11.978  13.566 -11.113  1.00 90.48           C  
ATOM   1385  CE  LYS B 171      11.136  14.413 -10.150  1.00 90.48           C  
ATOM   1386  NZ  LYS B 171      10.329  15.417 -10.881  1.00 90.48           N  
ATOM   1387  N   TRP B 172      16.040   9.249 -11.548  1.00 92.88           N  
ATOM   1388  CA  TRP B 172      16.981   8.439 -12.321  1.00 92.88           C  
ATOM   1389  C   TRP B 172      16.220   7.436 -13.190  1.00 92.88           C  
ATOM   1390  CB  TRP B 172      17.902   7.696 -11.347  1.00 92.88           C  
ATOM   1391  O   TRP B 172      15.242   6.859 -12.718  1.00 92.88           O  
ATOM   1392  CG  TRP B 172      18.666   8.533 -10.365  1.00 92.88           C  
ATOM   1393  CD1 TRP B 172      18.357   8.696  -9.057  1.00 92.88           C  
ATOM   1394  CD2 TRP B 172      19.915   9.259 -10.571  1.00 92.88           C  
ATOM   1395  CE2 TRP B 172      20.344   9.780  -9.314  1.00 92.88           C  
ATOM   1396  CE3 TRP B 172      20.757   9.486 -11.682  1.00 92.88           C  
ATOM   1397  NE1 TRP B 172      19.343   9.435  -8.432  1.00 92.88           N  
ATOM   1398  CH2 TRP B 172      22.387  10.650 -10.284  1.00 92.88           C  
ATOM   1399  CZ2 TRP B 172      21.569  10.441  -9.158  1.00 92.88           C  
ATOM   1400  CZ3 TRP B 172      21.969  10.190 -11.544  1.00 92.88           C  
ATOM   1401  N   GLU B 173      16.666   7.188 -14.424  1.00 90.97           N  
ATOM   1402  CA  GLU B 173      16.109   6.134 -15.293  1.00 90.97           C  
ATOM   1403  C   GLU B 173      17.196   5.207 -15.844  1.00 90.97           C  
ATOM   1404  CB  GLU B 173      15.266   6.714 -16.439  1.00 90.97           C  
ATOM   1405  O   GLU B 173      18.322   5.655 -16.081  1.00 90.97           O  
ATOM   1406  CG  GLU B 173      16.103   7.363 -17.544  1.00 90.97           C  
ATOM   1407  CD  GLU B 173      15.236   7.819 -18.712  1.00 90.97           C  
ATOM   1408  OE1 GLU B 173      15.344   7.183 -19.799  1.00 90.97           O  
ATOM   1409  OE2 GLU B 173      14.578   8.868 -18.549  1.00 90.97           O  
ATOM   1410  N   SER B 174      16.869   3.927 -16.067  1.00 91.60           N  
ATOM   1411  CA  SER B 174      17.840   2.959 -16.592  1.00 91.60           C  
ATOM   1412  C   SER B 174      18.309   3.336 -17.992  1.00 91.60           C  
ATOM   1413  CB  SER B 174      17.338   1.505 -16.569  1.00 91.60           C  
ATOM   1414  O   SER B 174      17.538   3.806 -18.836  1.00 91.60           O  
ATOM   1415  OG  SER B 174      16.105   1.330 -17.246  1.00 91.60           O  
ATOM   1416  N   THR B 175      19.595   3.113 -18.238  1.00 91.95           N  
ATOM   1417  CA  THR B 175      20.198   3.150 -19.572  1.00 91.95           C  
ATOM   1418  C   THR B 175      20.327   1.733 -20.130  1.00 91.95           C  
ATOM   1419  CB  THR B 175      21.570   3.846 -19.553  1.00 91.95           C  
ATOM   1420  O   THR B 175      20.095   0.745 -19.430  1.00 91.95           O  
ATOM   1421  CG2 THR B 175      21.550   5.222 -18.887  1.00 91.95           C  
ATOM   1422  OG1 THR B 175      22.523   3.052 -18.893  1.00 91.95           O  
ATOM   1423  N   ASP B 176      20.762   1.621 -21.381  1.00 87.39           N  
ATOM   1424  CA  ASP B 176      21.029   0.330 -22.023  1.00 87.39           C  
ATOM   1425  C   ASP B 176      22.259  -0.390 -21.422  1.00 87.39           C  
ATOM   1426  CB  ASP B 176      21.152   0.549 -23.537  1.00 87.39           C  
ATOM   1427  O   ASP B 176      22.491  -1.566 -21.698  1.00 87.39           O  
ATOM   1428  CG  ASP B 176      19.985   1.395 -24.061  1.00 87.39           C  
ATOM   1429  OD1 ASP B 176      18.822   1.011 -23.810  1.00 87.39           O  
ATOM   1430  OD2 ASP B 176      20.270   2.493 -24.587  1.00 87.39           O  
ATOM   1431  N   ARG B 177      23.035   0.292 -20.561  1.00 90.42           N  
ATOM   1432  CA  ARG B 177      24.192  -0.268 -19.852  1.00 90.42           C  
ATOM   1433  C   ARG B 177      23.747  -1.097 -18.645  1.00 90.42           C  
ATOM   1434  CB  ARG B 177      25.143   0.847 -19.403  1.00 90.42           C  
ATOM   1435  O   ARG B 177      23.310  -0.565 -17.619  1.00 90.42           O  
ATOM   1436  CG  ARG B 177      25.794   1.647 -20.540  1.00 90.42           C  
ATOM   1437  CD  ARG B 177      26.594   2.834 -19.980  1.00 90.42           C  
ATOM   1438  NE  ARG B 177      27.664   2.409 -19.053  1.00 90.42           N  
ATOM   1439  NH1 ARG B 177      28.243   4.494 -18.287  1.00 90.42           N  
ATOM   1440  NH2 ARG B 177      29.216   2.724 -17.414  1.00 90.42           N  
ATOM   1441  CZ  ARG B 177      28.366   3.207 -18.268  1.00 90.42           C  
ATOM   1442  N   ILE B 178      23.952  -2.403 -18.752  1.00 90.56           N  
ATOM   1443  CA  ILE B 178      23.693  -3.405 -17.719  1.00 90.56           C  
ATOM   1444  C   ILE B 178      24.775  -4.491 -17.790  1.00 90.56           C  
ATOM   1445  CB  ILE B 178      22.256  -3.943 -17.897  1.00 90.56           C  
ATOM   1446  O   ILE B 178      25.275  -4.799 -18.870  1.00 90.56           O  
ATOM   1447  CG1 ILE B 178      21.804  -4.733 -16.657  1.00 90.56           C  
ATOM   1448  CG2 ILE B 178      22.097  -4.763 -19.192  1.00 90.56           C  
ATOM   1449  CD1 ILE B 178      20.313  -5.085 -16.706  1.00 90.56           C  
ATOM   1450  N   GLU B 179      25.165  -5.054 -16.650  1.00 89.99           N  
ATOM   1451  CA  GLU B 179      26.261  -6.018 -16.532  1.00 89.99           C  
ATOM   1452  C   GLU B 179      25.884  -7.112 -15.527  1.00 89.99           C  
ATOM   1453  CB  GLU B 179      27.527  -5.273 -16.088  1.00 89.99           C  
ATOM   1454  O   GLU B 179      25.532  -6.820 -14.384  1.00 89.99           O  
ATOM   1455  CG  GLU B 179      28.788  -6.143 -15.990  1.00 89.99           C  
ATOM   1456  CD  GLU B 179      29.927  -5.340 -15.344  1.00 89.99           C  
ATOM   1457  OE1 GLU B 179      30.292  -5.661 -14.190  1.00 89.99           O  
ATOM   1458  OE2 GLU B 179      30.386  -4.363 -15.978  1.00 89.99           O  
ATOM   1459  N   ASN B 180      25.963  -8.375 -15.959  1.00 87.59           N  
ATOM   1460  CA  ASN B 180      25.777  -9.580 -15.138  1.00 87.59           C  
ATOM   1461  C   ASN B 180      24.440  -9.679 -14.355  1.00 87.59           C  
ATOM   1462  CB  ASN B 180      27.034  -9.760 -14.266  1.00 87.59           C  
ATOM   1463  O   ASN B 180      24.307 -10.500 -13.448  1.00 87.59           O  
ATOM   1464  CG  ASN B 180      27.277 -11.204 -13.875  1.00 87.59           C  
ATOM   1465  ND2 ASN B 180      27.649 -11.462 -12.647  1.00 87.59           N  
ATOM   1466  OD1 ASN B 180      27.171 -12.111 -14.681  1.00 87.59           O  
ATOM   1467  N   PHE B 181      23.437  -8.862 -14.699  1.00 91.54           N  
ATOM   1468  CA  PHE B 181      22.171  -8.767 -13.961  1.00 91.54           C  
ATOM   1469  C   PHE B 181      21.376 -10.076 -13.966  1.00 91.54           C  
ATOM   1470  CB  PHE B 181      21.363  -7.591 -14.514  1.00 91.54           C  
ATOM   1471  O   PHE B 181      20.903 -10.496 -12.916  1.00 91.54           O  
ATOM   1472  CG  PHE B 181      20.123  -7.245 -13.711  1.00 91.54           C  
ATOM   1473  CD1 PHE B 181      18.843  -7.571 -14.201  1.00 91.54           C  
ATOM   1474  CD2 PHE B 181      20.250  -6.572 -12.480  1.00 91.54           C  
ATOM   1475  CE1 PHE B 181      17.698  -7.223 -13.463  1.00 91.54           C  
ATOM   1476  CE2 PHE B 181      19.103  -6.232 -11.740  1.00 91.54           C  
ATOM   1477  CZ  PHE B 181      17.827  -6.554 -12.234  1.00 91.54           C  
ATOM   1478  N   ASP B 182      21.339 -10.790 -15.091  1.00 81.38           N  
ATOM   1479  CA  ASP B 182      20.703 -12.109 -15.183  1.00 81.38           C  
ATOM   1480  C   ASP B 182      21.354 -13.132 -14.224  1.00 81.38           C  
ATOM   1481  CB  ASP B 182      20.758 -12.589 -16.646  1.00 81.38           C  
ATOM   1482  O   ASP B 182      20.662 -13.929 -13.590  1.00 81.38           O  
ATOM   1483  CG  ASP B 182      19.869 -11.786 -17.612  1.00 81.38           C  
ATOM   1484  OD1 ASP B 182      19.136 -10.876 -17.160  1.00 81.38           O  
ATOM   1485  OD2 ASP B 182      19.953 -12.064 -18.825  1.00 81.38           O  
ATOM   1486  N   ALA B 183      22.674 -13.080 -14.009  1.00 81.82           N  
ATOM   1487  CA  ALA B 183      23.324 -13.938 -13.013  1.00 81.82           C  
ATOM   1488  C   ALA B 183      22.918 -13.560 -11.576  1.00 81.82           C  
ATOM   1489  CB  ALA B 183      24.841 -13.883 -13.202  1.00 81.82           C  
ATOM   1490  O   ALA B 183      22.680 -14.443 -10.755  1.00 81.82           O  
ATOM   1491  N   PHE B 184      22.791 -12.262 -11.277  1.00 88.95           N  
ATOM   1492  CA  PHE B 184      22.308 -11.767  -9.982  1.00 88.95           C  
ATOM   1493  C   PHE B 184      20.853 -12.181  -9.710  1.00 88.95           C  
ATOM   1494  CB  PHE B 184      22.508 -10.245  -9.933  1.00 88.95           C  
ATOM   1495  O   PHE B 184      20.561 -12.714  -8.641  1.00 88.95           O  
ATOM   1496  CG  PHE B 184      21.764  -9.543  -8.819  1.00 88.95           C  
ATOM   1497  CD1 PHE B 184      20.535  -8.904  -9.076  1.00 88.95           C  
ATOM   1498  CD2 PHE B 184      22.291  -9.552  -7.517  1.00 88.95           C  
ATOM   1499  CE1 PHE B 184      19.835  -8.281  -8.029  1.00 88.95           C  
ATOM   1500  CE2 PHE B 184      21.583  -8.946  -6.467  1.00 88.95           C  
ATOM   1501  CZ  PHE B 184      20.357  -8.305  -6.723  1.00 88.95           C  
ATOM   1502  N   ILE B 185      19.967 -12.024 -10.696  1.00 84.41           N  
ATOM   1503  CA  ILE B 185      18.584 -12.516 -10.664  1.00 84.41           C  
ATOM   1504  C   ILE B 185      18.567 -14.035 -10.415  1.00 84.41           C  
ATOM   1505  CB  ILE B 185      17.886 -12.077 -11.977  1.00 84.41           C  
ATOM   1506  O   ILE B 185      17.972 -14.501  -9.442  1.00 84.41           O  
ATOM   1507  CG1 ILE B 185      17.638 -10.548 -12.040  1.00 84.41           C  
ATOM   1508  CG2 ILE B 185      16.573 -12.813 -12.256  1.00 84.41           C  
ATOM   1509  CD1 ILE B 185      16.776  -9.945 -10.918  1.00 84.41           C  
ATOM   1510  N   SER B 186      19.329 -14.812 -11.189  1.00 77.98           N  
ATOM   1511  CA  SER B 186      19.442 -16.268 -10.998  1.00 77.98           C  
ATOM   1512  C   SER B 186      19.899 -16.642  -9.576  1.00 77.98           C  
ATOM   1513  CB  SER B 186      20.424 -16.863 -12.014  1.00 77.98           C  
ATOM   1514  O   SER B 186      19.343 -17.552  -8.961  1.00 77.98           O  
ATOM   1515  OG  SER B 186      20.040 -16.569 -13.342  1.00 77.98           O  
ATOM   1516  N   ALA B 187      20.859 -15.906  -9.006  1.00 80.61           N  
ATOM   1517  CA  ALA B 187      21.379 -16.129  -7.653  1.00 80.61           C  
ATOM   1518  C   ALA B 187      20.395 -15.748  -6.521  1.00 80.61           C  
ATOM   1519  CB  ALA B 187      22.708 -15.378  -7.543  1.00 80.61           C  
ATOM   1520  O   ALA B 187      20.513 -16.247  -5.396  1.00 80.61           O  
ATOM   1521  N   LEU B 188      19.381 -14.924  -6.808  1.00 81.73           N  
ATOM   1522  CA  LEU B 188      18.248 -14.663  -5.909  1.00 81.73           C  
ATOM   1523  C   LEU B 188      17.171 -15.765  -5.937  1.00 81.73           C  
ATOM   1524  CB  LEU B 188      17.634 -13.293  -6.250  1.00 81.73           C  
ATOM   1525  O   LEU B 188      16.229 -15.700  -5.139  1.00 81.73           O  
ATOM   1526  CG  LEU B 188      18.495 -12.069  -5.908  1.00 81.73           C  
ATOM   1527  CD1 LEU B 188      17.806 -10.799  -6.404  1.00 81.73           C  
ATOM   1528  CD2 LEU B 188      18.685 -11.922  -4.401  1.00 81.73           C  
ATOM   1529  N   GLY B 189      17.306 -16.766  -6.818  1.00 73.68           N  
ATOM   1530  CA  GLY B 189      16.300 -17.808  -7.058  1.00 73.68           C  
ATOM   1531  C   GLY B 189      15.149 -17.352  -7.960  1.00 73.68           C  
ATOM   1532  O   GLY B 189      14.044 -17.877  -7.856  1.00 73.68           O  
ATOM   1533  N   LEU B 190      15.391 -16.346  -8.804  1.00 71.58           N  
ATOM   1534  CA  LEU B 190      14.383 -15.656  -9.604  1.00 71.58           C  
ATOM   1535  C   LEU B 190      14.437 -16.109 -11.087  1.00 71.58           C  
ATOM   1536  CB  LEU B 190      14.673 -14.153  -9.473  1.00 71.58           C  
ATOM   1537  O   LEU B 190      15.516 -16.057 -11.676  1.00 71.58           O  
ATOM   1538  CG  LEU B 190      14.488 -13.510  -8.096  1.00 71.58           C  
ATOM   1539  CD1 LEU B 190      14.969 -12.064  -8.180  1.00 71.58           C  
ATOM   1540  CD2 LEU B 190      13.028 -13.493  -7.672  1.00 71.58           C  
ATOM   1541  N   PRO B 191      13.325 -16.534 -11.727  1.00 69.33           N  
ATOM   1542  CA  PRO B 191      13.280 -16.859 -13.163  1.00 69.33           C  
ATOM   1543  C   PRO B 191      13.696 -15.712 -14.104  1.00 69.33           C  
ATOM   1544  CB  PRO B 191      11.844 -17.326 -13.450  1.00 69.33           C  
ATOM   1545  O   PRO B 191      13.256 -14.572 -13.963  1.00 69.33           O  
ATOM   1546  CG  PRO B 191      11.040 -16.889 -12.224  1.00 69.33           C  
ATOM   1547  CD  PRO B 191      12.077 -16.949 -11.110  1.00 69.33           C  
ATOM   1548  N   LEU B 192      14.491 -16.018 -15.132  1.00 71.19           N  
ATOM   1549  CA  LEU B 192      15.028 -15.021 -16.072  1.00 71.19           C  
ATOM   1550  C   LEU B 192      14.005 -14.534 -17.091  1.00 71.19           C  
ATOM   1551  CB  LEU B 192      16.223 -15.624 -16.824  1.00 71.19           C  
ATOM   1552  O   LEU B 192      13.962 -13.349 -17.410  1.00 71.19           O  
ATOM   1553  CG  LEU B 192      17.484 -15.767 -15.970  1.00 71.19           C  
ATOM   1554  CD1 LEU B 192      18.608 -16.362 -16.818  1.00 71.19           C  
ATOM   1555  CD2 LEU B 192      17.940 -14.405 -15.460  1.00 71.19           C  
ATOM   1556  N   GLU B 193      13.147 -15.437 -17.560  1.00 67.04           N  
ATOM   1557  CA  GLU B 193      12.014 -15.148 -18.442  1.00 67.04           C  
ATOM   1558  C   GLU B 193      11.121 -14.074 -17.832  1.00 67.04           C  
ATOM   1559  CB  GLU B 193      11.130 -16.397 -18.625  1.00 67.04           C  
ATOM   1560  O   GLU B 193      10.509 -13.287 -18.554  1.00 67.04           O  
ATOM   1561  CG  GLU B 193      11.825 -17.635 -19.209  1.00 67.04           C  
ATOM   1562  CD  GLU B 193      12.821 -18.326 -18.259  1.00 67.04           C  
ATOM   1563  OE1 GLU B 193      13.684 -19.051 -18.792  1.00 67.04           O  
ATOM   1564  OE2 GLU B 193      12.759 -18.089 -17.027  1.00 67.04           O  
ATOM   1565  N   GLN B 194      11.058 -14.084 -16.501  1.00 67.72           N  
ATOM   1566  CA  GLN B 194      10.383 -13.116 -15.674  1.00 67.72           C  
ATOM   1567  C   GLN B 194      11.233 -11.854 -15.501  1.00 67.72           C  
ATOM   1568  CB  GLN B 194       9.946 -13.806 -14.375  1.00 67.72           C  
ATOM   1569  O   GLN B 194      10.885 -10.825 -16.077  1.00 67.72           O  
ATOM   1570  CG  GLN B 194       8.789 -14.792 -14.617  1.00 67.72           C  
ATOM   1571  CD  GLN B 194       7.726 -14.660 -13.539  1.00 67.72           C  
ATOM   1572  NE2 GLN B 194       6.608 -14.040 -13.841  1.00 67.72           N  
ATOM   1573  OE1 GLN B 194       7.914 -15.041 -12.396  1.00 67.72           O  
ATOM   1574  N   TYR B 195      12.319 -11.940 -14.741  1.00 74.63           N  
ATOM   1575  CA  TYR B 195      12.971 -10.796 -14.096  1.00 74.63           C  
ATOM   1576  C   TYR B 195      14.260 -10.300 -14.760  1.00 74.63           C  
ATOM   1577  CB  TYR B 195      13.293 -11.251 -12.680  1.00 74.63           C  
ATOM   1578  O   TYR B 195      14.794  -9.262 -14.370  1.00 74.63           O  
ATOM   1579  CG  TYR B 195      12.108 -11.755 -11.899  1.00 74.63           C  
ATOM   1580  CD1 TYR B 195      11.109 -10.858 -11.540  1.00 74.63           C  
ATOM   1581  CD2 TYR B 195      12.029 -13.083 -11.464  1.00 74.63           C  
ATOM   1582  CE1 TYR B 195      10.146 -11.227 -10.587  1.00 74.63           C  
ATOM   1583  CE2 TYR B 195      11.113 -13.427 -10.462  1.00 74.63           C  
ATOM   1584  OH  TYR B 195       9.544 -12.655  -8.801  1.00 74.63           O  
ATOM   1585  CZ  TYR B 195      10.238 -12.456  -9.945  1.00 74.63           C  
ATOM   1586  N   GLY B 196      14.787 -11.059 -15.720  1.00 75.68           N  
ATOM   1587  CA  GLY B 196      16.024 -10.732 -16.419  1.00 75.68           C  
ATOM   1588  C   GLY B 196      15.870  -9.610 -17.449  1.00 75.68           C  
ATOM   1589  O   GLY B 196      14.800  -9.026 -17.651  1.00 75.68           O  
ATOM   1590  N   GLY B 197      16.967  -9.327 -18.145  1.00 80.76           N  
ATOM   1591  CA  GLY B 197      17.030  -8.279 -19.159  1.00 80.76           C  
ATOM   1592  C   GLY B 197      17.078  -6.865 -18.570  1.00 80.76           C  
ATOM   1593  O   GLY B 197      17.581  -6.639 -17.472  1.00 80.76           O  
ATOM   1594  N   ASN B 198      16.615  -5.872 -19.341  1.00 85.22           N  
ATOM   1595  CA  ASN B 198      16.845  -4.452 -19.045  1.00 85.22           C  
ATOM   1596  C   ASN B 198      15.594  -3.571 -19.251  1.00 85.22           C  
ATOM   1597  CB  ASN B 198      18.078  -3.975 -19.844  1.00 85.22           C  
ATOM   1598  O   ASN B 198      15.636  -2.574 -19.968  1.00 85.22           O  
ATOM   1599  CG  ASN B 198      18.643  -2.656 -19.335  1.00 85.22           C  
ATOM   1600  ND2 ASN B 198      19.539  -2.038 -20.059  1.00 85.22           N  
ATOM   1601  OD1 ASN B 198      18.326  -2.179 -18.253  1.00 85.22           O  
ATOM   1602  N   HIS B 199      14.477  -3.939 -18.623  1.00 85.47           N  
ATOM   1603  CA  HIS B 199      13.220  -3.173 -18.662  1.00 85.47           C  
ATOM   1604  C   HIS B 199      13.356  -1.741 -18.126  1.00 85.47           C  
ATOM   1605  CB  HIS B 199      12.164  -3.945 -17.879  1.00 85.47           C  
ATOM   1606  O   HIS B 199      14.252  -1.452 -17.328  1.00 85.47           O  
ATOM   1607  CG  HIS B 199      11.683  -5.131 -18.658  1.00 85.47           C  
ATOM   1608  CD2 HIS B 199      12.120  -6.424 -18.581  1.00 85.47           C  
ATOM   1609  ND1 HIS B 199      10.753  -5.059 -19.661  1.00 85.47           N  
ATOM   1610  CE1 HIS B 199      10.607  -6.291 -20.171  1.00 85.47           C  
ATOM   1611  NE2 HIS B 199      11.405  -7.168 -19.534  1.00 85.47           N  
ATOM   1612  N   LYS B 200      12.495  -0.806 -18.548  1.00 86.42           N  
ATOM   1613  CA  LYS B 200      12.673   0.614 -18.189  1.00 86.42           C  
ATOM   1614  C   LYS B 200      12.373   0.861 -16.702  1.00 86.42           C  
ATOM   1615  CB  LYS B 200      11.867   1.511 -19.142  1.00 86.42           C  
ATOM   1616  O   LYS B 200      11.227   1.012 -16.295  1.00 86.42           O  
ATOM   1617  CG  LYS B 200      11.983   3.016 -18.823  1.00 86.42           C  
ATOM   1618  CD  LYS B 200      13.389   3.645 -18.825  1.00 86.42           C  
ATOM   1619  CE  LYS B 200      14.039   3.599 -20.211  1.00 86.42           C  
ATOM   1620  NZ  LYS B 200      15.271   4.423 -20.258  1.00 86.42           N  
ATOM   1621  N   THR B 201      13.433   0.959 -15.904  1.00 88.47           N  
ATOM   1622  CA  THR B 201      13.402   1.273 -14.471  1.00 88.47           C  
ATOM   1623  C   THR B 201      13.473   2.773 -14.235  1.00 88.47           C  
ATOM   1624  CB  THR B 201      14.595   0.619 -13.759  1.00 88.47           C  
ATOM   1625  O   THR B 201      14.268   3.460 -14.880  1.00 88.47           O  
ATOM   1626  CG2 THR B 201      14.833   1.119 -12.331  1.00 88.47           C  
ATOM   1627  OG1 THR B 201      14.451  -0.779 -13.715  1.00 88.47           O  
ATOM   1628  N   PHE B 202      12.766   3.244 -13.208  1.00 87.12           N  
ATOM   1629  CA  PHE B 202      13.005   4.532 -12.567  1.00 87.12           C  
ATOM   1630  C   PHE B 202      13.242   4.382 -11.061  1.00 87.12           C  
ATOM   1631  CB  PHE B 202      11.841   5.495 -12.824  1.00 87.12           C  
ATOM   1632  O   PHE B 202      12.531   3.631 -10.388  1.00 87.12           O  
ATOM   1633  CG  PHE B 202      11.522   5.712 -14.287  1.00 87.12           C  
ATOM   1634  CD1 PHE B 202      12.073   6.806 -14.979  1.00 87.12           C  
ATOM   1635  CD2 PHE B 202      10.673   4.813 -14.959  1.00 87.12           C  
ATOM   1636  CE1 PHE B 202      11.777   6.999 -16.341  1.00 87.12           C  
ATOM   1637  CE2 PHE B 202      10.383   5.005 -16.320  1.00 87.12           C  
ATOM   1638  CZ  PHE B 202      10.937   6.095 -17.012  1.00 87.12           C  
ATOM   1639  N   HIS B 203      14.179   5.176 -10.539  1.00 91.21           N  
ATOM   1640  CA  HIS B 203      14.340   5.445  -9.109  1.00 91.21           C  
ATOM   1641  C   HIS B 203      14.060   6.927  -8.884  1.00 91.21           C  
ATOM   1642  CB  HIS B 203      15.751   5.122  -8.580  1.00 91.21           C  
ATOM   1643  O   HIS B 203      14.562   7.782  -9.621  1.00 91.21           O  
ATOM   1644  CG  HIS B 203      16.378   3.856  -9.092  1.00 91.21           C  
ATOM   1645  CD2 HIS B 203      16.815   3.654 -10.369  1.00 91.21           C  
ATOM   1646  ND1 HIS B 203      16.746   2.742  -8.372  1.00 91.21           N  
ATOM   1647  CE1 HIS B 203      17.359   1.887  -9.198  1.00 91.21           C  
ATOM   1648  NE2 HIS B 203      17.408   2.399 -10.424  1.00 91.21           N  
ATOM   1649  N   LYS B 204      13.300   7.257  -7.848  1.00 89.42           N  
ATOM   1650  CA  LYS B 204      13.156   8.628  -7.364  1.00 89.42           C  
ATOM   1651  C   LYS B 204      13.526   8.611  -5.893  1.00 89.42           C  
ATOM   1652  CB  LYS B 204      11.735   9.141  -7.627  1.00 89.42           C  
ATOM   1653  O   LYS B 204      12.845   7.959  -5.108  1.00 89.42           O  
ATOM   1654  CG  LYS B 204      11.335   9.104  -9.108  1.00 89.42           C  
ATOM   1655  CD  LYS B 204       9.912   9.644  -9.277  1.00 89.42           C  
ATOM   1656  CE  LYS B 204       9.431   9.425 -10.714  1.00 89.42           C  
ATOM   1657  NZ  LYS B 204       7.980   9.700 -10.837  1.00 89.42           N  
ATOM   1658  N   ILE B 205      14.618   9.285  -5.549  1.00 89.94           N  
ATOM   1659  CA  ILE B 205      15.145   9.326  -4.186  1.00 89.94           C  
ATOM   1660  C   ILE B 205      15.131  10.782  -3.731  1.00 89.94           C  
ATOM   1661  CB  ILE B 205      16.545   8.674  -4.069  1.00 89.94           C  
ATOM   1662  O   ILE B 205      15.805  11.623  -4.330  1.00 89.94           O  
ATOM   1663  CG1 ILE B 205      16.657   7.342  -4.849  1.00 89.94           C  
ATOM   1664  CG2 ILE B 205      16.846   8.450  -2.577  1.00 89.94           C  
ATOM   1665  CD1 ILE B 205      18.035   6.669  -4.761  1.00 89.94           C  
ATOM   1666  N   TRP B 206      14.341  11.090  -2.709  1.00 86.44           N  
ATOM   1667  CA  TRP B 206      14.229  12.435  -2.147  1.00 86.44           C  
ATOM   1668  C   TRP B 206      14.169  12.370  -0.627  1.00 86.44           C  
ATOM   1669  CB  TRP B 206      13.039  13.203  -2.748  1.00 86.44           C  
ATOM   1670  O   TRP B 206      13.754  11.363  -0.056  1.00 86.44           O  
ATOM   1671  CG  TRP B 206      11.648  12.748  -2.407  1.00 86.44           C  
ATOM   1672  CD1 TRP B 206      10.850  13.309  -1.470  1.00 86.44           C  
ATOM   1673  CD2 TRP B 206      10.859  11.657  -2.982  1.00 86.44           C  
ATOM   1674  CE2 TRP B 206       9.580  11.637  -2.351  1.00 86.44           C  
ATOM   1675  CE3 TRP B 206      11.112  10.643  -3.931  1.00 86.44           C  
ATOM   1676  NE1 TRP B 206       9.621  12.680  -1.462  1.00 86.44           N  
ATOM   1677  CH2 TRP B 206       8.905   9.651  -3.550  1.00 86.44           C  
ATOM   1678  CZ2 TRP B 206       8.610  10.667  -2.629  1.00 86.44           C  
ATOM   1679  CZ3 TRP B 206      10.152   9.649  -4.204  1.00 86.44           C  
ATOM   1680  N   LYS B 207      14.620  13.433   0.034  1.00 82.64           N  
ATOM   1681  CA  LYS B 207      14.523  13.562   1.488  1.00 82.64           C  
ATOM   1682  C   LYS B 207      13.171  14.173   1.848  1.00 82.64           C  
ATOM   1683  CB  LYS B 207      15.741  14.333   2.013  1.00 82.64           C  
ATOM   1684  O   LYS B 207      12.762  15.169   1.243  1.00 82.64           O  
ATOM   1685  CG  LYS B 207      15.724  14.601   3.521  1.00 82.64           C  
ATOM   1686  CD  LYS B 207      16.982  15.380   3.927  1.00 82.64           C  
ATOM   1687  CE  LYS B 207      16.879  15.962   5.341  1.00 82.64           C  
ATOM   1688  NZ  LYS B 207      15.781  16.954   5.438  1.00 82.64           N  
ATOM   1689  N   GLU B 208      12.515  13.584   2.842  1.00 78.37           N  
ATOM   1690  CA  GLU B 208      11.359  14.165   3.515  1.00 78.37           C  
ATOM   1691  C   GLU B 208      11.644  14.287   5.015  1.00 78.37           C  
ATOM   1692  CB  GLU B 208      10.054  13.397   3.236  1.00 78.37           C  
ATOM   1693  O   GLU B 208      11.956  13.302   5.671  1.00 78.37           O  
ATOM   1694  CG  GLU B 208       9.531  13.626   1.811  1.00 78.37           C  
ATOM   1695  CD  GLU B 208       8.067  13.202   1.581  1.00 78.37           C  
ATOM   1696  OE1 GLU B 208       7.663  13.267   0.395  1.00 78.37           O  
ATOM   1697  OE2 GLU B 208       7.380  12.791   2.547  1.00 78.37           O  
ATOM   1698  N   GLY B 209      11.597  15.496   5.578  1.00 71.33           N  
ATOM   1699  CA  GLY B 209      11.744  15.695   7.021  1.00 71.33           C  
ATOM   1700  C   GLY B 209      13.071  15.157   7.570  1.00 71.33           C  
ATOM   1701  O   GLY B 209      14.148  15.620   7.184  1.00 71.33           O  
ATOM   1702  N   ASP B 210      12.991  14.178   8.473  1.00 75.34           N  
ATOM   1703  CA  ASP B 210      14.129  13.458   9.071  1.00 75.34           C  
ATOM   1704  C   ASP B 210      14.494  12.135   8.351  1.00 75.34           C  
ATOM   1705  CB  ASP B 210      13.875  13.259  10.583  1.00 75.34           C  
ATOM   1706  O   ASP B 210      15.357  11.394   8.824  1.00 75.34           O  
ATOM   1707  CG  ASP B 210      12.753  12.267  10.918  1.00 75.34           C  
ATOM   1708  OD1 ASP B 210      12.081  11.748  10.002  1.00 75.34           O  
ATOM   1709  OD2 ASP B 210      12.496  11.964  12.109  1.00 75.34           O  
ATOM   1710  N   HIS B 211      13.849  11.830   7.222  1.00 82.29           N  
ATOM   1711  CA  HIS B 211      13.898  10.549   6.513  1.00 82.29           C  
ATOM   1712  C   HIS B 211      13.968  10.733   4.983  1.00 82.29           C  
ATOM   1713  CB  HIS B 211      12.678   9.722   6.957  1.00 82.29           C  
ATOM   1714  O   HIS B 211      14.121  11.839   4.465  1.00 82.29           O  
ATOM   1715  CG  HIS B 211      11.361  10.402   6.726  1.00 82.29           C  
ATOM   1716  CD2 HIS B 211      10.708  10.531   5.536  1.00 82.29           C  
ATOM   1717  ND1 HIS B 211      10.649  11.111   7.663  1.00 82.29           N  
ATOM   1718  CE1 HIS B 211       9.579  11.644   7.052  1.00 82.29           C  
ATOM   1719  NE2 HIS B 211       9.563  11.298   5.758  1.00 82.29           N  
ATOM   1720  N   TYR B 212      13.917   9.638   4.229  1.00 86.30           N  
ATOM   1721  CA  TYR B 212      14.080   9.621   2.778  1.00 86.30           C  
ATOM   1722  C   TYR B 212      13.109   8.644   2.125  1.00 86.30           C  
ATOM   1723  CB  TYR B 212      15.504   9.194   2.411  1.00 86.30           C  
ATOM   1724  O   TYR B 212      12.957   7.510   2.574  1.00 86.30           O  
ATOM   1725  CG  TYR B 212      16.632  10.121   2.815  1.00 86.30           C  
ATOM   1726  CD1 TYR B 212      17.177  11.018   1.878  1.00 86.30           C  
ATOM   1727  CD2 TYR B 212      17.183  10.032   4.108  1.00 86.30           C  
ATOM   1728  CE1 TYR B 212      18.279  11.821   2.233  1.00 86.30           C  
ATOM   1729  CE2 TYR B 212      18.268  10.851   4.474  1.00 86.30           C  
ATOM   1730  OH  TYR B 212      19.883  12.521   3.876  1.00 86.30           O  
ATOM   1731  CZ  TYR B 212      18.821  11.744   3.531  1.00 86.30           C  
ATOM   1732  N   HIS B 213      12.530   9.054   1.004  1.00 84.85           N  
ATOM   1733  CA  HIS B 213      11.869   8.149   0.078  1.00 84.85           C  
ATOM   1734  C   HIS B 213      12.844   7.556  -0.922  1.00 84.85           C  
ATOM   1735  CB  HIS B 213      10.797   8.880  -0.715  1.00 84.85           C  
ATOM   1736  O   HIS B 213      13.790   8.201  -1.376  1.00 84.85           O  
ATOM   1737  CG  HIS B 213       9.562   9.104   0.081  1.00 84.85           C  
ATOM   1738  CD2 HIS B 213       9.360  10.117   0.966  1.00 84.85           C  
ATOM   1739  ND1 HIS B 213       8.422   8.337   0.040  1.00 84.85           N  
ATOM   1740  CE1 HIS B 213       7.533   8.893   0.872  1.00 84.85           C  
ATOM   1741  NE2 HIS B 213       8.077   9.958   1.471  1.00 84.85           N  
ATOM   1742  N   HIS B 214      12.499   6.355  -1.358  1.00 90.60           N  
ATOM   1743  CA  HIS B 214      13.005   5.693  -2.535  1.00 90.60           C  
ATOM   1744  C   HIS B 214      11.826   5.037  -3.261  1.00 90.60           C  
ATOM   1745  CB  HIS B 214      14.096   4.709  -2.113  1.00 90.60           C  
ATOM   1746  O   HIS B 214      11.484   3.875  -3.039  1.00 90.60           O  
ATOM   1747  CG  HIS B 214      14.939   4.255  -3.258  1.00 90.60           C  
ATOM   1748  CD2 HIS B 214      14.482   3.876  -4.483  1.00 90.60           C  
ATOM   1749  ND1 HIS B 214      16.323   4.112  -3.216  1.00 90.60           N  
ATOM   1750  CE1 HIS B 214      16.663   3.635  -4.416  1.00 90.60           C  
ATOM   1751  NE2 HIS B 214      15.580   3.477  -5.187  1.00 90.60           N  
ATOM   1752  N   GLN B 215      11.214   5.786  -4.174  1.00 87.91           N  
ATOM   1753  CA  GLN B 215      10.193   5.258  -5.073  1.00 87.91           C  
ATOM   1754  C   GLN B 215      10.864   4.516  -6.231  1.00 87.91           C  
ATOM   1755  CB  GLN B 215       9.282   6.393  -5.539  1.00 87.91           C  
ATOM   1756  O   GLN B 215      11.638   5.096  -6.998  1.00 87.91           O  
ATOM   1757  CG  GLN B 215       8.076   5.959  -6.378  1.00 87.91           C  
ATOM   1758  CD  GLN B 215       7.245   7.177  -6.787  1.00 87.91           C  
ATOM   1759  NE2 GLN B 215       6.448   7.731  -5.901  1.00 87.91           N  
ATOM   1760  OE1 GLN B 215       7.234   7.623  -7.930  1.00 87.91           O  
ATOM   1761  N   ILE B 216      10.541   3.236  -6.359  1.00 85.15           N  
ATOM   1762  CA  ILE B 216      11.027   2.311  -7.382  1.00 85.15           C  
ATOM   1763  C   ILE B 216       9.878   2.066  -8.360  1.00 85.15           C  
ATOM   1764  CB  ILE B 216      11.467   0.980  -6.728  1.00 85.15           C  
ATOM   1765  O   ILE B 216       8.739   1.880  -7.932  1.00 85.15           O  
ATOM   1766  CG1 ILE B 216      12.470   1.155  -5.565  1.00 85.15           C  
ATOM   1767  CG2 ILE B 216      12.071   0.058  -7.798  1.00 85.15           C  
ATOM   1768  CD1 ILE B 216      12.470  -0.046  -4.614  1.00 85.15           C  
ATOM   1769  N   SER B 217      10.138   2.031  -9.668  1.00 82.57           N  
ATOM   1770  CA  SER B 217       9.119   1.587 -10.632  1.00 82.57           C  
ATOM   1771  C   SER B 217       9.694   1.002 -11.917  1.00 82.57           C  
ATOM   1772  CB  SER B 217       8.149   2.728 -10.968  1.00 82.57           C  
ATOM   1773  O   SER B 217      10.744   1.445 -12.379  1.00 82.57           O  
ATOM   1774  OG  SER B 217       8.851   3.896 -11.349  1.00 82.57           O  
ATOM   1775  N   VAL B 218       8.968   0.051 -12.510  1.00 80.50           N  
ATOM   1776  CA  VAL B 218       9.094  -0.347 -13.922  1.00 80.50           C  
ATOM   1777  C   VAL B 218       7.693  -0.328 -14.542  1.00 80.50           C  
ATOM   1778  CB  VAL B 218       9.748  -1.727 -14.111  1.00 80.50           C  
ATOM   1779  O   VAL B 218       6.868  -1.193 -14.231  1.00 80.50           O  
ATOM   1780  CG1 VAL B 218       9.620  -2.200 -15.568  1.00 80.50           C  
ATOM   1781  CG2 VAL B 218      11.246  -1.678 -13.801  1.00 80.50           C  
ATOM   1782  N   PRO B 219       7.390   0.643 -15.425  1.00 71.72           N  
ATOM   1783  CA  PRO B 219       6.090   0.721 -16.086  1.00 71.72           C  
ATOM   1784  C   PRO B 219       5.775  -0.504 -16.951  1.00 71.72           C  
ATOM   1785  CB  PRO B 219       6.126   2.007 -16.916  1.00 71.72           C  
ATOM   1786  O   PRO B 219       4.628  -0.941 -16.958  1.00 71.72           O  
ATOM   1787  CG  PRO B 219       7.132   2.874 -16.163  1.00 71.72           C  
ATOM   1788  CD  PRO B 219       8.161   1.843 -15.714  1.00 71.72           C  
ATOM   1789  N   ASP B 220       6.783  -1.098 -17.606  1.00 70.04           N  
ATOM   1790  CA  ASP B 220       6.637  -2.255 -18.510  1.00 70.04           C  
ATOM   1791  C   ASP B 220       5.910  -3.450 -17.866  1.00 70.04           C  
ATOM   1792  CB  ASP B 220       8.023  -2.753 -18.976  1.00 70.04           C  
ATOM   1793  O   ASP B 220       5.320  -4.272 -18.571  1.00 70.04           O  
ATOM   1794  CG  ASP B 220       8.895  -1.746 -19.735  1.00 70.04           C  
ATOM   1795  OD1 ASP B 220       8.387  -0.671 -20.120  1.00 70.04           O  
ATOM   1796  OD2 ASP B 220      10.095  -2.073 -19.913  1.00 70.04           O  
ATOM   1797  N   LYS B 221       5.958  -3.555 -16.531  1.00 67.09           N  
ATOM   1798  CA  LYS B 221       5.362  -4.648 -15.749  1.00 67.09           C  
ATOM   1799  C   LYS B 221       4.474  -4.160 -14.601  1.00 67.09           C  
ATOM   1800  CB  LYS B 221       6.465  -5.623 -15.313  1.00 67.09           C  
ATOM   1801  O   LYS B 221       4.083  -4.940 -13.745  1.00 67.09           O  
ATOM   1802  CG  LYS B 221       7.191  -6.167 -16.557  1.00 67.09           C  
ATOM   1803  CD  LYS B 221       8.127  -7.293 -16.175  1.00 67.09           C  
ATOM   1804  CE  LYS B 221       9.045  -7.688 -17.337  1.00 67.09           C  
ATOM   1805  NZ  LYS B 221      10.368  -8.144 -16.860  1.00 67.09           N  
ATOM   1806  N   ASN B 222       4.084  -2.883 -14.623  1.00 65.56           N  
ATOM   1807  CA  ASN B 222       3.247  -2.218 -13.615  1.00 65.56           C  
ATOM   1808  C   ASN B 222       3.811  -2.203 -12.178  1.00 65.56           C  
ATOM   1809  CB  ASN B 222       1.800  -2.753 -13.662  1.00 65.56           C  
ATOM   1810  O   ASN B 222       3.089  -1.817 -11.257  1.00 65.56           O  
ATOM   1811  CG  ASN B 222       1.180  -2.685 -15.039  1.00 65.56           C  
ATOM   1812  ND2 ASN B 222       0.969  -3.812 -15.675  1.00 65.56           N  
ATOM   1813  OD1 ASN B 222       0.866  -1.629 -15.557  1.00 65.56           O  
ATOM   1814  N   TYR B 223       5.081  -2.566 -11.965  1.00 69.63           N  
ATOM   1815  CA  TYR B 223       5.689  -2.533 -10.637  1.00 69.63           C  
ATOM   1816  C   TYR B 223       5.909  -1.089 -10.182  1.00 69.63           C  
ATOM   1817  CB  TYR B 223       7.001  -3.327 -10.603  1.00 69.63           C  
ATOM   1818  O   TYR B 223       6.546  -0.286 -10.876  1.00 69.63           O  
ATOM   1819  CG  TYR B 223       7.724  -3.265  -9.262  1.00 69.63           C  
ATOM   1820  CD1 TYR B 223       9.019  -2.717  -9.176  1.00 69.63           C  
ATOM   1821  CD2 TYR B 223       7.111  -3.777  -8.101  1.00 69.63           C  
ATOM   1822  CE1 TYR B 223       9.725  -2.744  -7.953  1.00 69.63           C  
ATOM   1823  CE2 TYR B 223       7.785  -3.733  -6.864  1.00 69.63           C  
ATOM   1824  OH  TYR B 223       9.796  -3.296  -5.608  1.00 69.63           O  
ATOM   1825  CZ  TYR B 223       9.111  -3.257  -6.789  1.00 69.63           C  
ATOM   1826  N   LYS B 224       5.420  -0.772  -8.981  1.00 74.76           N  
ATOM   1827  CA  LYS B 224       5.759   0.445  -8.248  1.00 74.76           C  
ATOM   1828  C   LYS B 224       5.780   0.155  -6.750  1.00 74.76           C  
ATOM   1829  CB  LYS B 224       4.770   1.572  -8.595  1.00 74.76           C  
ATOM   1830  O   LYS B 224       4.762  -0.246  -6.195  1.00 74.76           O  
ATOM   1831  CG  LYS B 224       5.233   2.884  -7.949  1.00 74.76           C  
ATOM   1832  CD  LYS B 224       4.248   4.041  -8.132  1.00 74.76           C  
ATOM   1833  CE  LYS B 224       4.935   5.241  -7.479  1.00 74.76           C  
ATOM   1834  NZ  LYS B 224       4.031   6.367  -7.159  1.00 74.76           N  
ATOM   1835  N   ASN B 225       6.904   0.440  -6.104  1.00 77.06           N  
ATOM   1836  CA  ASN B 225       7.059   0.400  -4.652  1.00 77.06           C  
ATOM   1837  C   ASN B 225       7.514   1.784  -4.164  1.00 77.06           C  
ATOM   1838  CB  ASN B 225       8.023  -0.745  -4.294  1.00 77.06           C  
ATOM   1839  O   ASN B 225       8.252   2.473  -4.870  1.00 77.06           O  
ATOM   1840  CG  ASN B 225       8.054  -1.099  -2.817  1.00 77.06           C  
ATOM   1841  ND2 ASN B 225       8.773  -2.135  -2.458  1.00 77.06           N  
ATOM   1842  OD1 ASN B 225       7.429  -0.473  -1.980  1.00 77.06           O  
ATOM   1843  N   ASP B 226       7.063   2.208  -2.988  1.00 77.38           N  
ATOM   1844  CA  ASP B 226       7.506   3.447  -2.350  1.00 77.38           C  
ATOM   1845  C   ASP B 226       8.105   3.101  -0.991  1.00 77.38           C  
ATOM   1846  CB  ASP B 226       6.385   4.495  -2.304  1.00 77.38           C  
ATOM   1847  O   ASP B 226       7.412   2.894   0.003  1.00 77.38           O  
ATOM   1848  CG  ASP B 226       6.967   5.896  -2.495  1.00 77.38           C  
ATOM   1849  OD1 ASP B 226       7.886   6.281  -1.743  1.00 77.38           O  
ATOM   1850  OD2 ASP B 226       6.546   6.557  -3.476  1.00 77.38           O  
ATOM   1851  N   VAL B 227       9.423   2.929  -0.999  1.00 82.32           N  
ATOM   1852  CA  VAL B 227      10.195   2.550   0.176  1.00 82.32           C  
ATOM   1853  C   VAL B 227      10.548   3.822   0.914  1.00 82.32           C  
ATOM   1854  CB  VAL B 227      11.484   1.834  -0.246  1.00 82.32           C  
ATOM   1855  O   VAL B 227      11.084   4.740   0.301  1.00 82.32           O  
ATOM   1856  CG1 VAL B 227      12.298   1.413   0.979  1.00 82.32           C  
ATOM   1857  CG2 VAL B 227      11.204   0.606  -1.119  1.00 82.32           C  
ATOM   1858  N   ASN B 228      10.366   3.867   2.227  1.00 80.68           N  
ATOM   1859  CA  ASN B 228      10.952   4.937   3.019  1.00 80.68           C  
ATOM   1860  C   ASN B 228      12.069   4.412   3.926  1.00 80.68           C  
ATOM   1861  CB  ASN B 228       9.837   5.677   3.736  1.00 80.68           C  
ATOM   1862  O   ASN B 228      12.149   3.214   4.204  1.00 80.68           O  
ATOM   1863  CG  ASN B 228      10.276   7.087   4.054  1.00 80.68           C  
ATOM   1864  ND2 ASN B 228       9.862   8.048   3.266  1.00 80.68           N  
ATOM   1865  OD1 ASN B 228      10.995   7.327   5.005  1.00 80.68           O  
ATOM   1866  N   PHE B 229      12.979   5.284   4.342  1.00 86.14           N  
ATOM   1867  CA  PHE B 229      14.099   4.931   5.197  1.00 86.14           C  
ATOM   1868  C   PHE B 229      14.660   6.131   5.952  1.00 86.14           C  
ATOM   1869  CB  PHE B 229      15.209   4.284   4.359  1.00 86.14           C  
ATOM   1870  O   PHE B 229      14.673   7.260   5.467  1.00 86.14           O  
ATOM   1871  CG  PHE B 229      15.912   5.173   3.343  1.00 86.14           C  
ATOM   1872  CD1 PHE B 229      15.367   5.365   2.059  1.00 86.14           C  
ATOM   1873  CD2 PHE B 229      17.150   5.764   3.664  1.00 86.14           C  
ATOM   1874  CE1 PHE B 229      16.073   6.113   1.099  1.00 86.14           C  
ATOM   1875  CE2 PHE B 229      17.865   6.489   2.694  1.00 86.14           C  
ATOM   1876  CZ  PHE B 229      17.334   6.649   1.404  1.00 86.14           C  
ATOM   1877  N   LYS B 230      15.254   5.850   7.109  1.00 83.60           N  
ATOM   1878  CA  LYS B 230      16.235   6.730   7.742  1.00 83.60           C  
ATOM   1879  C   LYS B 230      17.610   6.101   7.616  1.00 83.60           C  
ATOM   1880  CB  LYS B 230      15.848   6.995   9.195  1.00 83.60           C  
ATOM   1881  O   LYS B 230      17.745   4.878   7.590  1.00 83.60           O  
ATOM   1882  CG  LYS B 230      14.590   7.858   9.252  1.00 83.60           C  
ATOM   1883  CD  LYS B 230      14.207   8.069  10.706  1.00 83.60           C  
ATOM   1884  CE  LYS B 230      12.957   8.917  10.813  1.00 83.60           C  
ATOM   1885  NZ  LYS B 230      12.718   9.245  12.230  1.00 83.60           N  
ATOM   1886  N   LEU B 231      18.636   6.936   7.507  1.00 85.02           N  
ATOM   1887  CA  LEU B 231      20.007   6.449   7.415  1.00 85.02           C  
ATOM   1888  C   LEU B 231      20.413   5.798   8.743  1.00 85.02           C  
ATOM   1889  CB  LEU B 231      20.951   7.592   7.002  1.00 85.02           C  
ATOM   1890  O   LEU B 231      20.315   6.413   9.802  1.00 85.02           O  
ATOM   1891  CG  LEU B 231      20.746   8.069   5.550  1.00 85.02           C  
ATOM   1892  CD1 LEU B 231      21.560   9.339   5.313  1.00 85.02           C  
ATOM   1893  CD2 LEU B 231      21.183   7.010   4.534  1.00 85.02           C  
ATOM   1894  N   ASN B 232      20.926   4.573   8.650  1.00 80.55           N  
ATOM   1895  CA  ASN B 232      21.345   3.669   9.725  1.00 80.55           C  
ATOM   1896  C   ASN B 232      20.212   3.008  10.539  1.00 80.55           C  
ATOM   1897  CB  ASN B 232      22.430   4.320  10.606  1.00 80.55           C  
ATOM   1898  O   ASN B 232      20.504   2.120  11.341  1.00 80.55           O  
ATOM   1899  CG  ASN B 232      23.445   5.131   9.819  1.00 80.55           C  
ATOM   1900  ND2 ASN B 232      23.304   6.436   9.799  1.00 80.55           N  
ATOM   1901  OD1 ASN B 232      24.348   4.611   9.187  1.00 80.55           O  
ATOM   1902  N   GLU B 233      18.942   3.359  10.311  1.00 81.10           N  
ATOM   1903  CA  GLU B 233      17.793   2.684  10.935  1.00 81.10           C  
ATOM   1904  C   GLU B 233      17.327   1.469  10.111  1.00 81.10           C  
ATOM   1905  CB  GLU B 233      16.632   3.661  11.193  1.00 81.10           C  
ATOM   1906  O   GLU B 233      17.578   1.369   8.907  1.00 81.10           O  
ATOM   1907  CG  GLU B 233      16.997   4.765  12.207  1.00 81.10           C  
ATOM   1908  CD  GLU B 233      15.814   5.674  12.597  1.00 81.10           C  
ATOM   1909  OE1 GLU B 233      16.054   6.874  12.862  1.00 81.10           O  
ATOM   1910  OE2 GLU B 233      14.657   5.197  12.622  1.00 81.10           O  
ATOM   1911  N   GLU B 234      16.648   0.528  10.770  1.00 79.79           N  
ATOM   1912  CA  GLU B 234      16.065  -0.650  10.123  1.00 79.79           C  
ATOM   1913  C   GLU B 234      14.632  -0.372   9.668  1.00 79.79           C  
ATOM   1914  CB  GLU B 234      16.138  -1.890  11.032  1.00 79.79           C  
ATOM   1915  O   GLU B 234      13.780   0.064  10.441  1.00 79.79           O  
ATOM   1916  CG  GLU B 234      17.601  -2.327  11.168  1.00 79.79           C  
ATOM   1917  CD  GLU B 234      17.854  -3.568  12.029  1.00 79.79           C  
ATOM   1918  OE1 GLU B 234      19.062  -3.775  12.309  1.00 79.79           O  
ATOM   1919  OE2 GLU B 234      16.902  -4.306  12.358  1.00 79.79           O  
ATOM   1920  N   GLY B 235      14.368  -0.653   8.397  1.00 82.24           N  
ATOM   1921  CA  GLY B 235      13.052  -0.616   7.786  1.00 82.24           C  
ATOM   1922  C   GLY B 235      12.559  -2.003   7.393  1.00 82.24           C  
ATOM   1923  O   GLY B 235      13.340  -2.942   7.222  1.00 82.24           O  
ATOM   1924  N   THR B 236      11.245  -2.118   7.218  1.00 78.55           N  
ATOM   1925  CA  THR B 236      10.591  -3.298   6.643  1.00 78.55           C  
ATOM   1926  C   THR B 236       9.654  -2.867   5.524  1.00 78.55           C  
ATOM   1927  CB  THR B 236       9.822  -4.128   7.686  1.00 78.55           C  
ATOM   1928  O   THR B 236       9.021  -1.819   5.587  1.00 78.55           O  
ATOM   1929  CG2 THR B 236      10.742  -4.925   8.612  1.00 78.55           C  
ATOM   1930  OG1 THR B 236       9.013  -3.308   8.494  1.00 78.55           O  
ATOM   1931  N   THR B 237       9.596  -3.678   4.477  1.00 72.95           N  
ATOM   1932  CA  THR B 237       8.614  -3.608   3.392  1.00 72.95           C  
ATOM   1933  C   THR B 237       8.281  -5.045   2.994  1.00 72.95           C  
ATOM   1934  CB  THR B 237       9.139  -2.760   2.213  1.00 72.95           C  
ATOM   1935  O   THR B 237       8.860  -5.995   3.533  1.00 72.95           O  
ATOM   1936  CG2 THR B 237      10.292  -3.408   1.446  1.00 72.95           C  
ATOM   1937  OG1 THR B 237       8.122  -2.532   1.266  1.00 72.95           O  
ATOM   1938  N   GLN B 238       7.368  -5.231   2.049  1.00 67.44           N  
ATOM   1939  CA  GLN B 238       7.139  -6.534   1.442  1.00 67.44           C  
ATOM   1940  C   GLN B 238       7.217  -6.406  -0.073  1.00 67.44           C  
ATOM   1941  CB  GLN B 238       5.803  -7.134   1.908  1.00 67.44           C  
ATOM   1942  O   GLN B 238       6.465  -5.634  -0.664  1.00 67.44           O  
ATOM   1943  CG  GLN B 238       5.799  -7.406   3.422  1.00 67.44           C  
ATOM   1944  CD  GLN B 238       4.584  -8.193   3.897  1.00 67.44           C  
ATOM   1945  NE2 GLN B 238       4.562  -8.626   5.138  1.00 67.44           N  
ATOM   1946  OE1 GLN B 238       3.639  -8.445   3.174  1.00 67.44           O  
ATOM   1947  N   HIS B 239       8.087  -7.196  -0.707  1.00 66.31           N  
ATOM   1948  CA  HIS B 239       7.836  -7.545  -2.099  1.00 66.31           C  
ATOM   1949  C   HIS B 239       6.967  -8.783  -2.087  1.00 66.31           C  
ATOM   1950  CB  HIS B 239       9.105  -7.778  -2.920  1.00 66.31           C  
ATOM   1951  O   HIS B 239       7.443  -9.855  -1.718  1.00 66.31           O  
ATOM   1952  CG  HIS B 239       8.778  -7.698  -4.391  1.00 66.31           C  
ATOM   1953  CD2 HIS B 239       8.799  -6.538  -5.110  1.00 66.31           C  
ATOM   1954  ND1 HIS B 239       8.193  -8.657  -5.201  1.00 66.31           N  
ATOM   1955  CE1 HIS B 239       7.872  -8.075  -6.373  1.00 66.31           C  
ATOM   1956  NE2 HIS B 239       8.221  -6.781  -6.351  1.00 66.31           N  
ATOM   1957  N   ASN B 240       5.704  -8.632  -2.482  1.00 54.42           N  
ATOM   1958  CA  ASN B 240       4.827  -9.767  -2.724  1.00 54.42           C  
ATOM   1959  C   ASN B 240       4.809 -10.788  -1.544  1.00 54.42           C  
ATOM   1960  CB  ASN B 240       5.281 -10.403  -4.047  1.00 54.42           C  
ATOM   1961  O   ASN B 240       5.287 -11.917  -1.663  1.00 54.42           O  
ATOM   1962  CG  ASN B 240       4.723  -9.879  -5.361  1.00 54.42           C  
ATOM   1963  ND2 ASN B 240       5.049  -8.691  -5.792  1.00 54.42           N  
ATOM   1964  OD1 ASN B 240       3.980 -10.572  -6.036  1.00 54.42           O  
ATOM   1965  N   ASN B 241       4.350 -10.365  -0.357  1.00 56.17           N  
ATOM   1966  CA  ASN B 241       4.388 -11.110   0.922  1.00 56.17           C  
ATOM   1967  C   ASN B 241       5.758 -11.565   1.443  1.00 56.17           C  
ATOM   1968  CB  ASN B 241       3.420 -12.299   0.889  1.00 56.17           C  
ATOM   1969  O   ASN B 241       5.882 -11.908   2.619  1.00 56.17           O  
ATOM   1970  CG  ASN B 241       2.023 -11.889   1.263  1.00 56.17           C  
ATOM   1971  ND2 ASN B 241       1.275 -12.800   1.817  1.00 56.17           N  
ATOM   1972  OD1 ASN B 241       1.573 -10.778   1.048  1.00 56.17           O  
ATOM   1973  N   THR B 242       6.801 -11.540   0.622  1.00 67.09           N  
ATOM   1974  CA  THR B 242       8.163 -11.758   1.075  1.00 67.09           C  
ATOM   1975  C   THR B 242       8.531 -10.577   1.964  1.00 67.09           C  
ATOM   1976  CB  THR B 242       9.136 -11.890  -0.106  1.00 67.09           C  
ATOM   1977  O   THR B 242       8.669  -9.456   1.475  1.00 67.09           O  
ATOM   1978  CG2 THR B 242      10.467 -12.462   0.357  1.00 67.09           C  
ATOM   1979  OG1 THR B 242       8.642 -12.790  -1.073  1.00 67.09           O  
ATOM   1980  N   GLU B 243       8.664 -10.808   3.272  1.00 72.80           N  
ATOM   1981  CA  GLU B 243       9.213  -9.812   4.192  1.00 72.80           C  
ATOM   1982  C   GLU B 243      10.611  -9.413   3.707  1.00 72.80           C  
ATOM   1983  CB  GLU B 243       9.256 -10.354   5.635  1.00 72.80           C  
ATOM   1984  O   GLU B 243      11.472 -10.268   3.484  1.00 72.80           O  
ATOM   1985  CG  GLU B 243       9.630  -9.261   6.655  1.00 72.80           C  
ATOM   1986  CD  GLU B 243       9.960  -9.807   8.055  1.00 72.80           C  
ATOM   1987  OE1 GLU B 243       9.698  -9.107   9.061  1.00 72.80           O  
ATOM   1988  OE2 GLU B 243      10.691 -10.817   8.165  1.00 72.80           O  
ATOM   1989  N   ILE B 244      10.837  -8.111   3.543  1.00 80.63           N  
ATOM   1990  CA  ILE B 244      12.148  -7.568   3.208  1.00 80.63           C  
ATOM   1991  C   ILE B 244      12.525  -6.546   4.268  1.00 80.63           C  
ATOM   1992  CB  ILE B 244      12.192  -7.001   1.776  1.00 80.63           C  
ATOM   1993  O   ILE B 244      11.907  -5.485   4.380  1.00 80.63           O  
ATOM   1994  CG1 ILE B 244      11.801  -8.096   0.761  1.00 80.63           C  
ATOM   1995  CG2 ILE B 244      13.615  -6.494   1.502  1.00 80.63           C  
ATOM   1996  CD1 ILE B 244      11.919  -7.687  -0.704  1.00 80.63           C  
ATOM   1997  N   LYS B 245      13.572  -6.864   5.030  1.00 82.80           N  
ATOM   1998  CA  LYS B 245      14.192  -5.935   5.983  1.00 82.80           C  
ATOM   1999  C   LYS B 245      15.320  -5.213   5.286  1.00 82.80           C  
ATOM   2000  CB  LYS B 245      14.684  -6.618   7.272  1.00 82.80           C  
ATOM   2001  O   LYS B 245      15.991  -5.792   4.433  1.00 82.80           O  
ATOM   2002  CG  LYS B 245      13.661  -7.640   7.753  1.00 82.80           C  
ATOM   2003  CD  LYS B 245      13.802  -8.080   9.215  1.00 82.80           C  
ATOM   2004  CE  LYS B 245      12.654  -9.079   9.313  1.00 82.80           C  
ATOM   2005  NZ  LYS B 245      12.037  -9.285  10.634  1.00 82.80           N  
ATOM   2006  N   TYR B 246      15.553  -3.964   5.643  1.00 86.85           N  
ATOM   2007  CA  TYR B 246      16.610  -3.184   5.026  1.00 86.85           C  
ATOM   2008  C   TYR B 246      17.183  -2.145   5.975  1.00 86.85           C  
ATOM   2009  CB  TYR B 246      16.093  -2.544   3.735  1.00 86.85           C  
ATOM   2010  O   TYR B 246      16.473  -1.579   6.799  1.00 86.85           O  
ATOM   2011  CG  TYR B 246      14.836  -1.718   3.908  1.00 86.85           C  
ATOM   2012  CD1 TYR B 246      13.570  -2.323   3.798  1.00 86.85           C  
ATOM   2013  CD2 TYR B 246      14.936  -0.345   4.194  1.00 86.85           C  
ATOM   2014  CE1 TYR B 246      12.413  -1.533   3.887  1.00 86.85           C  
ATOM   2015  CE2 TYR B 246      13.776   0.443   4.292  1.00 86.85           C  
ATOM   2016  OH  TYR B 246      11.380   0.590   4.115  1.00 86.85           O  
ATOM   2017  CZ  TYR B 246      12.512  -0.149   4.103  1.00 86.85           C  
ATOM   2018  N   LYS B 247      18.469  -1.857   5.809  1.00 87.46           N  
ATOM   2019  CA  LYS B 247      19.160  -0.744   6.452  1.00 87.46           C  
ATOM   2020  C   LYS B 247      19.894   0.031   5.372  1.00 87.46           C  
ATOM   2021  CB  LYS B 247      20.091  -1.300   7.536  1.00 87.46           C  
ATOM   2022  O   LYS B 247      20.766  -0.518   4.700  1.00 87.46           O  
ATOM   2023  CG  LYS B 247      20.816  -0.189   8.315  1.00 87.46           C  
ATOM   2024  CD  LYS B 247      21.650  -0.768   9.467  1.00 87.46           C  
ATOM   2025  CE  LYS B 247      20.734  -1.282  10.585  1.00 87.46           C  
ATOM   2026  NZ  LYS B 247      21.158  -2.603  11.112  1.00 87.46           N  
ATOM   2027  N   TYR B 248      19.519   1.291   5.182  1.00 91.00           N  
ATOM   2028  CA  TYR B 248      20.250   2.186   4.290  1.00 91.00           C  
ATOM   2029  C   TYR B 248      21.364   2.884   5.063  1.00 91.00           C  
ATOM   2030  CB  TYR B 248      19.323   3.215   3.654  1.00 91.00           C  
ATOM   2031  O   TYR B 248      21.155   3.317   6.193  1.00 91.00           O  
ATOM   2032  CG  TYR B 248      18.426   2.711   2.540  1.00 91.00           C  
ATOM   2033  CD1 TYR B 248      18.784   2.917   1.194  1.00 91.00           C  
ATOM   2034  CD2 TYR B 248      17.168   2.170   2.855  1.00 91.00           C  
ATOM   2035  CE1 TYR B 248      17.846   2.681   0.170  1.00 91.00           C  
ATOM   2036  CE2 TYR B 248      16.223   1.938   1.839  1.00 91.00           C  
ATOM   2037  OH  TYR B 248      15.615   2.105  -0.467  1.00 91.00           O  
ATOM   2038  CZ  TYR B 248      16.551   2.239   0.502  1.00 91.00           C  
ATOM   2039  N   THR B 249      22.533   3.034   4.457  1.00 88.66           N  
ATOM   2040  CA  THR B 249      23.699   3.711   5.043  1.00 88.66           C  
ATOM   2041  C   THR B 249      24.393   4.557   3.981  1.00 88.66           C  
ATOM   2042  CB  THR B 249      24.691   2.706   5.660  1.00 88.66           C  
ATOM   2043  O   THR B 249      24.153   4.378   2.788  1.00 88.66           O  
ATOM   2044  CG2 THR B 249      24.089   1.911   6.818  1.00 88.66           C  
ATOM   2045  OG1 THR B 249      25.117   1.759   4.709  1.00 88.66           O  
ATOM   2046  N   GLU B 250      25.250   5.491   4.385  1.00 88.17           N  
ATOM   2047  CA  GLU B 250      26.127   6.198   3.447  1.00 88.17           C  
ATOM   2048  C   GLU B 250      27.565   5.701   3.574  1.00 88.17           C  
ATOM   2049  CB  GLU B 250      26.051   7.716   3.634  1.00 88.17           C  
ATOM   2050  O   GLU B 250      28.078   5.536   4.679  1.00 88.17           O  
ATOM   2051  CG  GLU B 250      24.717   8.275   3.134  1.00 88.17           C  
ATOM   2052  CD  GLU B 250      24.708   9.796   3.246  1.00 88.17           C  
ATOM   2053  OE1 GLU B 250      24.725  10.494   2.204  1.00 88.17           O  
ATOM   2054  OE2 GLU B 250      24.676  10.332   4.378  1.00 88.17           O  
ATOM   2055  N   ASP B 251      28.225   5.512   2.433  1.00 85.97           N  
ATOM   2056  CA  ASP B 251      29.666   5.283   2.344  1.00 85.97           C  
ATOM   2057  C   ASP B 251      30.291   6.448   1.571  1.00 85.97           C  
ATOM   2058  CB  ASP B 251      29.948   3.910   1.726  1.00 85.97           C  
ATOM   2059  O   ASP B 251      30.242   6.520   0.338  1.00 85.97           O  
ATOM   2060  CG  ASP B 251      31.426   3.511   1.800  1.00 85.97           C  
ATOM   2061  OD1 ASP B 251      32.264   4.328   2.233  1.00 85.97           O  
ATOM   2062  OD2 ASP B 251      31.696   2.347   1.419  1.00 85.97           O  
ATOM   2063  N   GLY B 252      30.776   7.439   2.323  1.00 74.97           N  
ATOM   2064  CA  GLY B 252      31.236   8.716   1.787  1.00 74.97           C  
ATOM   2065  C   GLY B 252      30.127   9.457   1.034  1.00 74.97           C  
ATOM   2066  O   GLY B 252      29.245  10.055   1.642  1.00 74.97           O  
ATOM   2067  N   GLY B 253      30.205   9.441  -0.299  1.00 84.72           N  
ATOM   2068  CA  GLY B 253      29.219  10.046  -1.202  1.00 84.72           C  
ATOM   2069  C   GLY B 253      28.240   9.057  -1.846  1.00 84.72           C  
ATOM   2070  O   GLY B 253      27.449   9.480  -2.688  1.00 84.72           O  
ATOM   2071  N   ASN B 254      28.300   7.767  -1.498  1.00 90.84           N  
ATOM   2072  CA  ASN B 254      27.431   6.719  -2.038  1.00 90.84           C  
ATOM   2073  C   ASN B 254      26.322   6.380  -1.034  1.00 90.84           C  
ATOM   2074  CB  ASN B 254      28.255   5.454  -2.351  1.00 90.84           C  
ATOM   2075  O   ASN B 254      26.587   6.294   0.164  1.00 90.84           O  
ATOM   2076  CG  ASN B 254      29.362   5.631  -3.375  1.00 90.84           C  
ATOM   2077  ND2 ASN B 254      30.148   4.604  -3.606  1.00 90.84           N  
ATOM   2078  OD1 ASN B 254      29.535   6.661  -4.009  1.00 90.84           O  
ATOM   2079  N   LEU B 255      25.112   6.094  -1.518  1.00 93.84           N  
ATOM   2080  CA  LEU B 255      24.091   5.415  -0.712  1.00 93.84           C  
ATOM   2081  C   LEU B 255      24.308   3.903  -0.819  1.00 93.84           C  
ATOM   2082  CB  LEU B 255      22.689   5.841  -1.181  1.00 93.84           C  
ATOM   2083  O   LEU B 255      24.576   3.389  -1.904  1.00 93.84           O  
ATOM   2084  CG  LEU B 255      21.494   5.239  -0.419  1.00 93.84           C  
ATOM   2085  CD1 LEU B 255      21.384   5.811   0.993  1.00 93.84           C  
ATOM   2086  CD2 LEU B 255      20.200   5.559  -1.169  1.00 93.84           C  
ATOM   2087  N   LYS B 256      24.147   3.178   0.281  1.00 92.46           N  
ATOM   2088  CA  LYS B 256      24.111   1.714   0.320  1.00 92.46           C  
ATOM   2089  C   LYS B 256      22.818   1.239   0.959  1.00 92.46           C  
ATOM   2090  CB  LYS B 256      25.354   1.160   1.038  1.00 92.46           C  
ATOM   2091  O   LYS B 256      22.200   1.969   1.730  1.00 92.46           O  
ATOM   2092  CG  LYS B 256      26.589   1.392   0.162  1.00 92.46           C  
ATOM   2093  CD  LYS B 256      27.880   0.784   0.718  1.00 92.46           C  
ATOM   2094  CE  LYS B 256      28.914   1.063  -0.373  1.00 92.46           C  
ATOM   2095  NZ  LYS B 256      30.293   0.651  -0.056  1.00 92.46           N  
ATOM   2096  N   ALA B 257      22.413   0.017   0.636  1.00 92.16           N  
ATOM   2097  CA  ALA B 257      21.367  -0.685   1.366  1.00 92.16           C  
ATOM   2098  C   ALA B 257      21.778  -2.140   1.594  1.00 92.16           C  
ATOM   2099  CB  ALA B 257      20.030  -0.571   0.628  1.00 92.16           C  
ATOM   2100  O   ALA B 257      22.007  -2.884   0.639  1.00 92.16           O  
ATOM   2101  N   GLU B 258      21.836  -2.538   2.858  1.00 88.27           N  
ATOM   2102  CA  GLU B 258      21.880  -3.935   3.272  1.00 88.27           C  
ATOM   2103  C   GLU B 258      20.435  -4.430   3.369  1.00 88.27           C  
ATOM   2104  CB  GLU B 258      22.623  -4.017   4.610  1.00 88.27           C  
ATOM   2105  O   GLU B 258      19.624  -3.842   4.084  1.00 88.27           O  
ATOM   2106  CG  GLU B 258      22.765  -5.454   5.126  1.00 88.27           C  
ATOM   2107  CD  GLU B 258      23.513  -5.522   6.468  1.00 88.27           C  
ATOM   2108  OE1 GLU B 258      23.919  -6.646   6.830  1.00 88.27           O  
ATOM   2109  OE2 GLU B 258      23.620  -4.478   7.154  1.00 88.27           O  
ATOM   2110  N   VAL B 259      20.088  -5.468   2.611  1.00 88.30           N  
ATOM   2111  CA  VAL B 259      18.707  -5.923   2.413  1.00 88.30           C  
ATOM   2112  C   VAL B 259      18.619  -7.416   2.718  1.00 88.30           C  
ATOM   2113  CB  VAL B 259      18.247  -5.604   0.979  1.00 88.30           C  
ATOM   2114  O   VAL B 259      19.245  -8.236   2.052  1.00 88.30           O  
ATOM   2115  CG1 VAL B 259      16.845  -6.139   0.686  1.00 88.30           C  
ATOM   2116  CG2 VAL B 259      18.246  -4.099   0.668  1.00 88.30           C  
ATOM   2117  N   HIS B 260      17.821  -7.780   3.714  1.00 83.97           N  
ATOM   2118  CA  HIS B 260      17.583  -9.160   4.124  1.00 83.97           C  
ATOM   2119  C   HIS B 260      16.233  -9.650   3.600  1.00 83.97           C  
ATOM   2120  CB  HIS B 260      17.638  -9.263   5.652  1.00 83.97           C  
ATOM   2121  O   HIS B 260      15.218  -8.971   3.750  1.00 83.97           O  
ATOM   2122  CG  HIS B 260      19.026  -9.170   6.229  1.00 83.97           C  
ATOM   2123  CD2 HIS B 260      19.689 -10.184   6.864  1.00 83.97           C  
ATOM   2124  ND1 HIS B 260      19.857  -8.068   6.253  1.00 83.97           N  
ATOM   2125  CE1 HIS B 260      20.995  -8.420   6.879  1.00 83.97           C  
ATOM   2126  NE2 HIS B 260      20.933  -9.704   7.268  1.00 83.97           N  
ATOM   2127  N   VAL B 261      16.223 -10.864   3.049  1.00 81.11           N  
ATOM   2128  CA  VAL B 261      15.029 -11.575   2.567  1.00 81.11           C  
ATOM   2129  C   VAL B 261      14.917 -12.883   3.370  1.00 81.11           C  
ATOM   2130  CB  VAL B 261      15.132 -11.822   1.047  1.00 81.11           C  
ATOM   2131  O   VAL B 261      15.463 -13.909   2.941  1.00 81.11           O  
ATOM   2132  CG1 VAL B 261      13.830 -12.397   0.492  1.00 81.11           C  
ATOM   2133  CG2 VAL B 261      15.440 -10.543   0.254  1.00 81.11           C  
ATOM   2134  N   PRO B 262      14.297 -12.873   4.571  1.00 74.83           N  
ATOM   2135  CA  PRO B 262      14.464 -13.953   5.545  1.00 74.83           C  
ATOM   2136  C   PRO B 262      13.950 -15.308   5.051  1.00 74.83           C  
ATOM   2137  CB  PRO B 262      13.755 -13.485   6.823  1.00 74.83           C  
ATOM   2138  O   PRO B 262      14.663 -16.302   5.174  1.00 74.83           O  
ATOM   2139  CG  PRO B 262      13.828 -11.964   6.713  1.00 74.83           C  
ATOM   2140  CD  PRO B 262      13.618 -11.757   5.219  1.00 74.83           C  
ATOM   2141  N   SER B 263      12.778 -15.356   4.404  1.00 72.00           N  
ATOM   2142  CA  SER B 263      12.191 -16.614   3.906  1.00 72.00           C  
ATOM   2143  C   SER B 263      12.972 -17.264   2.755  1.00 72.00           C  
ATOM   2144  CB  SER B 263      10.710 -16.430   3.542  1.00 72.00           C  
ATOM   2145  O   SER B 263      12.848 -18.466   2.547  1.00 72.00           O  
ATOM   2146  OG  SER B 263      10.490 -15.343   2.659  1.00 72.00           O  
ATOM   2147  N   ARG B 264      13.844 -16.522   2.051  1.00 70.89           N  
ATOM   2148  CA  ARG B 264      14.774 -17.087   1.048  1.00 70.89           C  
ATOM   2149  C   ARG B 264      16.186 -17.350   1.589  1.00 70.89           C  
ATOM   2150  CB  ARG B 264      14.838 -16.193  -0.203  1.00 70.89           C  
ATOM   2151  O   ARG B 264      17.036 -17.832   0.831  1.00 70.89           O  
ATOM   2152  CG  ARG B 264      13.514 -16.040  -0.972  1.00 70.89           C  
ATOM   2153  CD  ARG B 264      13.841 -15.474  -2.364  1.00 70.89           C  
ATOM   2154  NE  ARG B 264      12.659 -14.979  -3.090  1.00 70.89           N  
ATOM   2155  NH1 ARG B 264      13.817 -13.769  -4.642  1.00 70.89           N  
ATOM   2156  NH2 ARG B 264      11.597 -13.574  -4.555  1.00 70.89           N  
ATOM   2157  CZ  ARG B 264      12.688 -14.111  -4.089  1.00 70.89           C  
ATOM   2158  N   ASN B 265      16.471 -16.979   2.842  1.00 76.72           N  
ATOM   2159  CA  ASN B 265      17.821 -16.865   3.405  1.00 76.72           C  
ATOM   2160  C   ASN B 265      18.796 -16.186   2.413  1.00 76.72           C  
ATOM   2161  CB  ASN B 265      18.283 -18.237   3.937  1.00 76.72           C  
ATOM   2162  O   ASN B 265      19.735 -16.805   1.896  1.00 76.72           O  
ATOM   2163  CG  ASN B 265      19.530 -18.135   4.802  1.00 76.72           C  
ATOM   2164  ND2 ASN B 265      20.247 -19.218   4.988  1.00 76.72           N  
ATOM   2165  OD1 ASN B 265      19.871 -17.097   5.339  1.00 76.72           O  
ATOM   2166  N   LYS B 266      18.490 -14.933   2.044  1.00 80.37           N  
ATOM   2167  CA  LYS B 266      19.331 -14.087   1.178  1.00 80.37           C  
ATOM   2168  C   LYS B 266      19.644 -12.767   1.874  1.00 80.37           C  
ATOM   2169  CB  LYS B 266      18.673 -13.810  -0.194  1.00 80.37           C  
ATOM   2170  O   LYS B 266      18.758 -12.151   2.464  1.00 80.37           O  
ATOM   2171  CG  LYS B 266      18.404 -15.049  -1.058  1.00 80.37           C  
ATOM   2172  CD  LYS B 266      19.684 -15.657  -1.654  1.00 80.37           C  
ATOM   2173  CE  LYS B 266      19.473 -17.103  -2.107  1.00 80.37           C  
ATOM   2174  NZ  LYS B 266      19.238 -17.993  -0.938  1.00 80.37           N  
ATOM   2175  N   VAL B 267      20.891 -12.329   1.724  1.00 85.61           N  
ATOM   2176  CA  VAL B 267      21.345 -10.970   2.030  1.00 85.61           C  
ATOM   2177  C   VAL B 267      21.825 -10.351   0.724  1.00 85.61           C  
ATOM   2178  CB  VAL B 267      22.448 -10.939   3.105  1.00 85.61           C  
ATOM   2179  O   VAL B 267      22.628 -10.952   0.006  1.00 85.61           O  
ATOM   2180  CG1 VAL B 267      22.793  -9.493   3.484  1.00 85.61           C  
ATOM   2181  CG2 VAL B 267      21.999 -11.676   4.372  1.00 85.61           C  
ATOM   2182  N   ILE B 268      21.290  -9.179   0.408  1.00 88.46           N  
ATOM   2183  CA  ILE B 268      21.563  -8.413  -0.801  1.00 88.46           C  
ATOM   2184  C   ILE B 268      22.249  -7.116  -0.379  1.00 88.46           C  
ATOM   2185  CB  ILE B 268      20.272  -8.136  -1.609  1.00 88.46           C  
ATOM   2186  O   ILE B 268      21.779  -6.434   0.531  1.00 88.46           O  
ATOM   2187  CG1 ILE B 268      19.380  -9.389  -1.765  1.00 88.46           C  
ATOM   2188  CG2 ILE B 268      20.626  -7.510  -2.969  1.00 88.46           C  
ATOM   2189  CD1 ILE B 268      18.045  -9.114  -2.472  1.00 88.46           C  
ATOM   2190  N   HIS B 269      23.341  -6.759  -1.049  1.00 90.13           N  
ATOM   2191  CA  HIS B 269      24.003  -5.471  -0.863  1.00 90.13           C  
ATOM   2192  C   HIS B 269      23.841  -4.628  -2.123  1.00 90.13           C  
ATOM   2193  CB  HIS B 269      25.479  -5.655  -0.495  1.00 90.13           C  
ATOM   2194  O   HIS B 269      24.372  -4.973  -3.181  1.00 90.13           O  
ATOM   2195  CG  HIS B 269      25.705  -6.550   0.693  1.00 90.13           C  
ATOM   2196  CD2 HIS B 269      25.448  -6.249   2.003  1.00 90.13           C  
ATOM   2197  ND1 HIS B 269      26.200  -7.834   0.656  1.00 90.13           N  
ATOM   2198  CE1 HIS B 269      26.248  -8.293   1.917  1.00 90.13           C  
ATOM   2199  NE2 HIS B 269      25.810  -7.359   2.768  1.00 90.13           N  
ATOM   2200  N   ASP B 270      23.138  -3.512  -1.988  1.00 93.33           N  
ATOM   2201  CA  ASP B 270      23.028  -2.492  -3.023  1.00 93.33           C  
ATOM   2202  C   ASP B 270      23.967  -1.317  -2.733  1.00 93.33           C  
ATOM   2203  CB  ASP B 270      21.592  -1.978  -3.096  1.00 93.33           C  
ATOM   2204  O   ASP B 270      24.095  -0.882  -1.588  1.00 93.33           O  
ATOM   2205  CG  ASP B 270      20.609  -2.905  -3.799  1.00 93.33           C  
ATOM   2206  OD1 ASP B 270      21.001  -3.754  -4.624  1.00 93.33           O  
ATOM   2207  OD2 ASP B 270      19.404  -2.585  -3.706  1.00 93.33           O  
ATOM   2208  N   GLU B 271      24.553  -0.746  -3.782  1.00 93.04           N  
ATOM   2209  CA  GLU B 271      25.307   0.510  -3.741  1.00 93.04           C  
ATOM   2210  C   GLU B 271      24.879   1.421  -4.895  1.00 93.04           C  
ATOM   2211  CB  GLU B 271      26.816   0.216  -3.787  1.00 93.04           C  
ATOM   2212  O   GLU B 271      24.833   0.983  -6.041  1.00 93.04           O  
ATOM   2213  CG  GLU B 271      27.677   1.489  -3.859  1.00 93.04           C  
ATOM   2214  CD  GLU B 271      29.177   1.183  -3.760  1.00 93.04           C  
ATOM   2215  OE1 GLU B 271      29.853   1.863  -2.951  1.00 93.04           O  
ATOM   2216  OE2 GLU B 271      29.653   0.263  -4.461  1.00 93.04           O  
ATOM   2217  N   TYR B 272      24.616   2.691  -4.591  1.00 94.63           N  
ATOM   2218  CA  TYR B 272      24.251   3.758  -5.519  1.00 94.63           C  
ATOM   2219  C   TYR B 272      25.384   4.783  -5.530  1.00 94.63           C  
ATOM   2220  CB  TYR B 272      22.931   4.418  -5.090  1.00 94.63           C  
ATOM   2221  O   TYR B 272      25.484   5.645  -4.650  1.00 94.63           O  
ATOM   2222  CG  TYR B 272      21.754   3.477  -4.954  1.00 94.63           C  
ATOM   2223  CD1 TYR B 272      20.787   3.391  -5.973  1.00 94.63           C  
ATOM   2224  CD2 TYR B 272      21.646   2.666  -3.808  1.00 94.63           C  
ATOM   2225  CE1 TYR B 272      19.756   2.442  -5.885  1.00 94.63           C  
ATOM   2226  CE2 TYR B 272      20.621   1.713  -3.716  1.00 94.63           C  
ATOM   2227  OH  TYR B 272      18.749   0.626  -4.707  1.00 94.63           O  
ATOM   2228  CZ  TYR B 272      19.694   1.588  -4.768  1.00 94.63           C  
ATOM   2229  N   LYS B 273      26.259   4.669  -6.526  1.00 94.33           N  
ATOM   2230  CA  LYS B 273      27.426   5.529  -6.709  1.00 94.33           C  
ATOM   2231  C   LYS B 273      27.148   6.527  -7.824  1.00 94.33           C  
ATOM   2232  CB  LYS B 273      28.627   4.631  -7.018  1.00 94.33           C  
ATOM   2233  O   LYS B 273      26.836   6.128  -8.940  1.00 94.33           O  
ATOM   2234  CG  LYS B 273      29.896   5.448  -7.277  1.00 94.33           C  
ATOM   2235  CD  LYS B 273      31.019   4.533  -7.751  1.00 94.33           C  
ATOM   2236  CE  LYS B 273      32.243   5.401  -8.040  1.00 94.33           C  
ATOM   2237  NZ  LYS B 273      33.068   4.792  -9.105  1.00 94.33           N  
ATOM   2238  N   VAL B 274      27.296   7.820  -7.557  1.00 91.92           N  
ATOM   2239  CA  VAL B 274      27.043   8.863  -8.564  1.00 91.92           C  
ATOM   2240  C   VAL B 274      28.348   9.376  -9.165  1.00 91.92           C  
ATOM   2241  CB  VAL B 274      26.143   9.964  -7.994  1.00 91.92           C  
ATOM   2242  O   VAL B 274      29.176   9.977  -8.484  1.00 91.92           O  
ATOM   2243  CG1 VAL B 274      25.987  11.149  -8.949  1.00 91.92           C  
ATOM   2244  CG2 VAL B 274      24.752   9.374  -7.742  1.00 91.92           C  
ATOM   2245  N   ASN B 275      28.503   9.149 -10.466  1.00 87.47           N  
ATOM   2246  CA  ASN B 275      29.618   9.568 -11.304  1.00 87.47           C  
ATOM   2247  C   ASN B 275      29.194  10.807 -12.134  1.00 87.47           C  
ATOM   2248  CB  ASN B 275      30.054   8.374 -12.186  1.00 87.47           C  
ATOM   2249  O   ASN B 275      29.125  10.753 -13.360  1.00 87.47           O  
ATOM   2250  CG  ASN B 275      30.423   7.078 -11.466  1.00 87.47           C  
ATOM   2251  ND2 ASN B 275      29.909   5.969 -11.959  1.00 87.47           N  
ATOM   2252  OD1 ASN B 275      31.210   7.024 -10.527  1.00 87.47           O  
ATOM   2253  N   GLY B 276      28.853  11.918 -11.471  1.00 83.29           N  
ATOM   2254  CA  GLY B 276      28.316  13.120 -12.131  1.00 83.29           C  
ATOM   2255  C   GLY B 276      26.831  12.981 -12.488  1.00 83.29           C  
ATOM   2256  O   GLY B 276      26.001  12.810 -11.598  1.00 83.29           O  
ATOM   2257  N   ASP B 277      26.491  13.048 -13.777  1.00 86.24           N  
ATOM   2258  CA  ASP B 277      25.104  12.931 -14.271  1.00 86.24           C  
ATOM   2259  C   ASP B 277      24.599  11.475 -14.376  1.00 86.24           C  
ATOM   2260  CB  ASP B 277      24.980  13.658 -15.617  1.00 86.24           C  
ATOM   2261  O   ASP B 277      23.430  11.229 -14.699  1.00 86.24           O  
ATOM   2262  CG  ASP B 277      25.298  15.148 -15.488  1.00 86.24           C  
ATOM   2263  OD1 ASP B 277      24.678  15.793 -14.612  1.00 86.24           O  
ATOM   2264  OD2 ASP B 277      26.168  15.616 -16.254  1.00 86.24           O  
ATOM   2265  N   GLU B 278      25.473  10.507 -14.084  1.00 92.00           N  
ATOM   2266  CA  GLU B 278      25.193   9.072 -14.087  1.00 92.00           C  
ATOM   2267  C   GLU B 278      25.235   8.486 -12.667  1.00 92.00           C  
ATOM   2268  CB  GLU B 278      26.179   8.364 -15.031  1.00 92.00           C  
ATOM   2269  O   GLU B 278      26.181   8.709 -11.912  1.00 92.00           O  
ATOM   2270  CG  GLU B 278      25.924   6.854 -15.128  1.00 92.00           C  
ATOM   2271  CD  GLU B 278      26.766   6.217 -16.235  1.00 92.00           C  
ATOM   2272  OE1 GLU B 278      26.223   5.986 -17.341  1.00 92.00           O  
ATOM   2273  OE2 GLU B 278      27.950   5.881 -15.982  1.00 92.00           O  
ATOM   2274  N   LEU B 279      24.235   7.679 -12.323  1.00 94.20           N  
ATOM   2275  CA  LEU B 279      24.225   6.793 -11.166  1.00 94.20           C  
ATOM   2276  C   LEU B 279      24.570   5.375 -11.628  1.00 94.20           C  
ATOM   2277  CB  LEU B 279      22.874   6.932 -10.441  1.00 94.20           C  
ATOM   2278  O   LEU B 279      23.872   4.767 -12.435  1.00 94.20           O  
ATOM   2279  CG  LEU B 279      22.685   6.070  -9.179  1.00 94.20           C  
ATOM   2280  CD1 LEU B 279      21.647   6.740  -8.277  1.00 94.20           C  
ATOM   2281  CD2 LEU B 279      22.168   4.660  -9.478  1.00 94.20           C  
ATOM   2282  N   GLU B 280      25.648   4.833 -11.087  1.00 95.28           N  
ATOM   2283  CA  GLU B 280      25.999   3.424 -11.154  1.00 95.28           C  
ATOM   2284  C   GLU B 280      25.372   2.713  -9.958  1.00 95.28           C  
ATOM   2285  CB  GLU B 280      27.527   3.318 -11.144  1.00 95.28           C  
ATOM   2286  O   GLU B 280      25.775   2.949  -8.814  1.00 95.28           O  
ATOM   2287  CG  GLU B 280      28.050   1.874 -11.138  1.00 95.28           C  
ATOM   2288  CD  GLU B 280      29.578   1.841 -11.283  1.00 95.28           C  
ATOM   2289  OE1 GLU B 280      30.208   0.960 -10.652  1.00 95.28           O  
ATOM   2290  OE2 GLU B 280      30.131   2.693 -12.019  1.00 95.28           O  
ATOM   2291  N   LYS B 281      24.409   1.822 -10.212  1.00 95.22           N  
ATOM   2292  CA  LYS B 281      23.972   0.878  -9.192  1.00 95.22           C  
ATOM   2293  C   LYS B 281      24.782  -0.408  -9.297  1.00 95.22           C  
ATOM   2294  CB  LYS B 281      22.459   0.632  -9.215  1.00 95.22           C  
ATOM   2295  O   LYS B 281      24.821  -1.034 -10.357  1.00 95.22           O  
ATOM   2296  CG  LYS B 281      22.130  -0.144  -7.935  1.00 95.22           C  
ATOM   2297  CD  LYS B 281      20.662  -0.479  -7.754  1.00 95.22           C  
ATOM   2298  CE  LYS B 281      20.628  -1.391  -6.529  1.00 95.22           C  
ATOM   2299  NZ  LYS B 281      19.389  -2.174  -6.449  1.00 95.22           N  
ATOM   2300  N   THR B 282      25.372  -0.827  -8.183  1.00 94.29           N  
ATOM   2301  CA  THR B 282      25.901  -2.183  -7.992  1.00 94.29           C  
ATOM   2302  C   THR B 282      24.935  -2.983  -7.121  1.00 94.29           C  
ATOM   2303  CB  THR B 282      27.308  -2.157  -7.381  1.00 94.29           C  
ATOM   2304  O   THR B 282      24.389  -2.453  -6.156  1.00 94.29           O  
ATOM   2305  CG2 THR B 282      27.970  -3.534  -7.324  1.00 94.29           C  
ATOM   2306  OG1 THR B 282      28.153  -1.348  -8.173  1.00 94.29           O  
ATOM   2307  N   TYR B 283      24.751  -4.254  -7.462  1.00 92.31           N  
ATOM   2308  CA  TYR B 283      23.921  -5.229  -6.759  1.00 92.31           C  
ATOM   2309  C   TYR B 283      24.810  -6.422  -6.403  1.00 92.31           C  
ATOM   2310  CB  TYR B 283      22.782  -5.740  -7.661  1.00 92.31           C  
ATOM   2311  O   TYR B 283      25.602  -6.852  -7.247  1.00 92.31           O  
ATOM   2312  CG  TYR B 283      21.957  -4.737  -8.448  1.00 92.31           C  
ATOM   2313  CD1 TYR B 283      20.581  -4.609  -8.184  1.00 92.31           C  
ATOM   2314  CD2 TYR B 283      22.528  -4.029  -9.526  1.00 92.31           C  
ATOM   2315  CE1 TYR B 283      19.796  -3.782  -9.008  1.00 92.31           C  
ATOM   2316  CE2 TYR B 283      21.747  -3.169 -10.316  1.00 92.31           C  
ATOM   2317  OH  TYR B 283      19.556  -2.267 -10.805  1.00 92.31           O  
ATOM   2318  CZ  TYR B 283      20.364  -3.073 -10.074  1.00 92.31           C  
ATOM   2319  N   LYS B 284      24.693  -6.985  -5.198  1.00 90.46           N  
ATOM   2320  CA  LYS B 284      25.420  -8.206  -4.813  1.00 90.46           C  
ATOM   2321  C   LYS B 284      24.560  -9.164  -4.010  1.00 90.46           C  
ATOM   2322  CB  LYS B 284      26.680  -7.881  -4.001  1.00 90.46           C  
ATOM   2323  O   LYS B 284      23.864  -8.727  -3.100  1.00 90.46           O  
ATOM   2324  CG  LYS B 284      27.663  -6.990  -4.761  1.00 90.46           C  
ATOM   2325  CD  LYS B 284      29.020  -6.966  -4.061  1.00 90.46           C  
ATOM   2326  CE  LYS B 284      30.002  -6.169  -4.917  1.00 90.46           C  
ATOM   2327  NZ  LYS B 284      31.387  -6.343  -4.428  1.00 90.46           N  
ATOM   2328  N   VAL B 285      24.689 -10.460  -4.278  1.00 88.71           N  
ATOM   2329  CA  VAL B 285      24.163 -11.539  -3.432  1.00 88.71           C  
ATOM   2330  C   VAL B 285      25.185 -12.675  -3.392  1.00 88.71           C  
ATOM   2331  CB  VAL B 285      22.762 -11.988  -3.895  1.00 88.71           C  
ATOM   2332  O   VAL B 285      25.566 -13.216  -4.426  1.00 88.71           O  
ATOM   2333  CG1 VAL B 285      22.703 -12.562  -5.315  1.00 88.71           C  
ATOM   2334  CG2 VAL B 285      22.185 -13.029  -2.930  1.00 88.71           C  
ATOM   2335  N   GLY B 286      25.680 -13.003  -2.196  1.00 84.84           N  
ATOM   2336  CA  GLY B 286      26.837 -13.892  -2.055  1.00 84.84           C  
ATOM   2337  C   GLY B 286      28.075 -13.334  -2.772  1.00 84.84           C  
ATOM   2338  O   GLY B 286      28.478 -12.194  -2.536  1.00 84.84           O  
ATOM   2339  N   ASP B 287      28.665 -14.144  -3.646  1.00 82.46           N  
ATOM   2340  CA  ASP B 287      29.762 -13.795  -4.552  1.00 82.46           C  
ATOM   2341  C   ASP B 287      29.292 -13.096  -5.844  1.00 82.46           C  
ATOM   2342  CB  ASP B 287      30.557 -15.079  -4.866  1.00 82.46           C  
ATOM   2343  O   ASP B 287      30.038 -12.308  -6.437  1.00 82.46           O  
ATOM   2344  CG  ASP B 287      29.748 -16.201  -5.545  1.00 82.46           C  
ATOM   2345  OD1 ASP B 287      28.542 -16.340  -5.228  1.00 82.46           O  
ATOM   2346  OD2 ASP B 287      30.361 -16.934  -6.349  1.00 82.46           O  
ATOM   2347  N   VAL B 288      28.044 -13.322  -6.265  1.00 86.49           N  
ATOM   2348  CA  VAL B 288      27.505 -12.779  -7.516  1.00 86.49           C  
ATOM   2349  C   VAL B 288      27.288 -11.270  -7.409  1.00 86.49           C  
ATOM   2350  CB  VAL B 288      26.227 -13.514  -7.961  1.00 86.49           C  
ATOM   2351  O   VAL B 288      26.526 -10.777  -6.578  1.00 86.49           O  
ATOM   2352  CG1 VAL B 288      25.738 -12.981  -9.314  1.00 86.49           C  
ATOM   2353  CG2 VAL B 288      26.503 -15.015  -8.131  1.00 86.49           C  
ATOM   2354  N   THR B 289      27.955 -10.530  -8.297  1.00 90.94           N  
ATOM   2355  CA  THR B 289      27.854  -9.071  -8.444  1.00 90.94           C  
ATOM   2356  C   THR B 289      27.267  -8.724  -9.811  1.00 90.94           C  
ATOM   2357  CB  THR B 289      29.238  -8.419  -8.284  1.00 90.94           C  
ATOM   2358  O   THR B 289      27.683  -9.301 -10.814  1.00 90.94           O  
ATOM   2359  CG2 THR B 289      29.218  -6.895  -8.437  1.00 90.94           C  
ATOM   2360  OG1 THR B 289      29.772  -8.699  -7.003  1.00 90.94           O  
ATOM   2361  N   ALA B 290      26.360  -7.750  -9.860  1.00 91.58           N  
ATOM   2362  CA  ALA B 290      25.846  -7.139 -11.085  1.00 91.58           C  
ATOM   2363  C   ALA B 290      25.929  -5.608 -11.020  1.00 91.58           C  
ATOM   2364  CB  ALA B 290      24.410  -7.613 -11.313  1.00 91.58           C  
ATOM   2365  O   ALA B 290      26.016  -5.024  -9.934  1.00 91.58           O  
ATOM   2366  N   LYS B 291      25.872  -4.948 -12.180  1.00 94.36           N  
ATOM   2367  CA  LYS B 291      25.842  -3.483 -12.301  1.00 94.36           C  
ATOM   2368  C   LYS B 291      24.802  -3.020 -13.311  1.00 94.36           C  
ATOM   2369  CB  LYS B 291      27.220  -2.918 -12.675  1.00 94.36           C  
ATOM   2370  O   LYS B 291      24.465  -3.731 -14.256  1.00 94.36           O  
ATOM   2371  CG  LYS B 291      28.268  -3.121 -11.581  1.00 94.36           C  
ATOM   2372  CD  LYS B 291      29.621  -2.590 -12.068  1.00 94.36           C  
ATOM   2373  CE  LYS B 291      30.664  -2.634 -10.953  1.00 94.36           C  
ATOM   2374  NZ  LYS B 291      30.377  -1.617  -9.913  1.00 94.36           N  
ATOM   2375  N   ARG B 292      24.294  -1.806 -13.117  1.00 95.15           N  
ATOM   2376  CA  ARG B 292      23.342  -1.157 -14.023  1.00 95.15           C  
ATOM   2377  C   ARG B 292      23.481   0.353 -13.894  1.00 95.15           C  
ATOM   2378  CB  ARG B 292      21.943  -1.675 -13.668  1.00 95.15           C  
ATOM   2379  O   ARG B 292      23.567   0.859 -12.776  1.00 95.15           O  
ATOM   2380  CG  ARG B 292      20.890  -1.472 -14.755  1.00 95.15           C  
ATOM   2381  CD  ARG B 292      19.716  -2.396 -14.411  1.00 95.15           C  
ATOM   2382  NE  ARG B 292      18.637  -2.268 -15.389  1.00 95.15           N  
ATOM   2383  NH1 ARG B 292      16.825  -2.283 -13.959  1.00 95.15           N  
ATOM   2384  NH2 ARG B 292      16.567  -2.028 -16.154  1.00 95.15           N  
ATOM   2385  CZ  ARG B 292      17.348  -2.206 -15.146  1.00 95.15           C  
ATOM   2386  N   TRP B 293      23.538   1.062 -15.018  1.00 94.75           N  
ATOM   2387  CA  TRP B 293      23.781   2.506 -15.020  1.00 94.75           C  
ATOM   2388  C   TRP B 293      22.530   3.285 -15.413  1.00 94.75           C  
ATOM   2389  CB  TRP B 293      25.001   2.871 -15.870  1.00 94.75           C  
ATOM   2390  O   TRP B 293      21.748   2.875 -16.277  1.00 94.75           O  
ATOM   2391  CG  TRP B 293      26.319   2.359 -15.363  1.00 94.75           C  
ATOM   2392  CD1 TRP B 293      27.225   3.081 -14.665  1.00 94.75           C  
ATOM   2393  CD2 TRP B 293      26.908   1.029 -15.502  1.00 94.75           C  
ATOM   2394  CE2 TRP B 293      28.194   1.033 -14.883  1.00 94.75           C  
ATOM   2395  CE3 TRP B 293      26.491  -0.181 -16.097  1.00 94.75           C  
ATOM   2396  NE1 TRP B 293      28.329   2.303 -14.368  1.00 94.75           N  
ATOM   2397  CH2 TRP B 293      28.595  -1.271 -15.508  1.00 94.75           C  
ATOM   2398  CZ2 TRP B 293      29.034  -0.088 -14.887  1.00 94.75           C  
ATOM   2399  CZ3 TRP B 293      27.321  -1.318 -16.101  1.00 94.75           C  
ATOM   2400  N   TYR B 294      22.365   4.427 -14.761  1.00 94.18           N  
ATOM   2401  CA  TYR B 294      21.175   5.256 -14.777  1.00 94.18           C  
ATOM   2402  C   TYR B 294      21.564   6.701 -15.047  1.00 94.18           C  
ATOM   2403  CB  TYR B 294      20.466   5.163 -13.422  1.00 94.18           C  
ATOM   2404  O   TYR B 294      22.459   7.235 -14.404  1.00 94.18           O  
ATOM   2405  CG  TYR B 294      19.968   3.780 -13.087  1.00 94.18           C  
ATOM   2406  CD1 TYR B 294      18.630   3.459 -13.344  1.00 94.18           C  
ATOM   2407  CD2 TYR B 294      20.837   2.808 -12.558  1.00 94.18           C  
ATOM   2408  CE1 TYR B 294      18.176   2.147 -13.172  1.00 94.18           C  
ATOM   2409  CE2 TYR B 294      20.368   1.505 -12.322  1.00 94.18           C  
ATOM   2410  OH  TYR B 294      18.551  -0.058 -12.339  1.00 94.18           O  
ATOM   2411  CZ  TYR B 294      19.035   1.173 -12.627  1.00 94.18           C  
ATOM   2412  N   LYS B 295      20.857   7.368 -15.950  1.00 91.74           N  
ATOM   2413  CA  LYS B 295      21.014   8.813 -16.185  1.00 91.74           C  
ATOM   2414  C   LYS B 295      19.990   9.580 -15.347  1.00 91.74           C  
ATOM   2415  CB  LYS B 295      20.927   9.107 -17.694  1.00 91.74           C  
ATOM   2416  O   LYS B 295      18.937   9.024 -15.013  1.00 91.74           O  
ATOM   2417  CG  LYS B 295      19.559   8.708 -18.259  1.00 91.74           C  
ATOM   2418  CD  LYS B 295      19.405   8.888 -19.773  1.00 91.74           C  
ATOM   2419  CE  LYS B 295      17.967   8.427 -20.006  1.00 91.74           C  
ATOM   2420  NZ  LYS B 295      17.466   8.496 -21.392  1.00 91.74           N  
ATOM   2421  N   LYS B 296      20.244  10.859 -15.044  1.00 89.50           N  
ATOM   2422  CA  LYS B 296      19.179  11.761 -14.560  1.00 89.50           C  
ATOM   2423  C   LYS B 296      18.005  11.716 -15.552  1.00 89.50           C  
ATOM   2424  CB  LYS B 296      19.698  13.202 -14.395  1.00 89.50           C  
ATOM   2425  O   LYS B 296      18.203  11.879 -16.756  1.00 89.50           O  
ATOM   2426  CG  LYS B 296      20.730  13.410 -13.269  1.00 89.50           C  
ATOM   2427  CD  LYS B 296      20.178  13.249 -11.839  1.00 89.50           C  
ATOM   2428  CE  LYS B 296      21.265  13.665 -10.830  1.00 89.50           C  
ATOM   2429  NZ  LYS B 296      20.931  13.311  -9.422  1.00 89.50           N  
ATOM   2430  N   SER B 297      16.795  11.447 -15.064  1.00 85.13           N  
ATOM   2431  CA  SER B 297      15.612  11.337 -15.925  1.00 85.13           C  
ATOM   2432  C   SER B 297      15.026  12.720 -16.206  1.00 85.13           C  
ATOM   2433  CB  SER B 297      14.572  10.392 -15.328  1.00 85.13           C  
ATOM   2434  O   SER B 297      14.852  13.523 -15.289  1.00 85.13           O  
ATOM   2435  OG  SER B 297      13.554  10.139 -16.277  1.00 85.13           O  
ATOM   2436  N   SER B 298      14.747  13.003 -17.480  1.00 62.28           N  
ATOM   2437  CA  SER B 298      14.287  14.314 -17.957  1.00 62.28           C  
ATOM   2438  C   SER B 298      12.767  14.499 -17.910  1.00 62.28           C  
ATOM   2439  CB  SER B 298      14.808  14.555 -19.377  1.00 62.28           C  
ATOM   2440  O   SER B 298      12.288  15.628 -18.014  1.00 62.28           O  
ATOM   2441  OG  SER B 298      14.509  13.452 -20.217  1.00 62.28           O  
ATOM   2442  N   SER B 299      11.997  13.421 -17.736  1.00 47.95           N  
ATOM   2443  CA  SER B 299      10.557  13.498 -17.476  1.00 47.95           C  
ATOM   2444  C   SER B 299      10.278  14.112 -16.100  1.00 47.95           C  
ATOM   2445  CB  SER B 299       9.891  12.124 -17.613  1.00 47.95           C  
ATOM   2446  O   SER B 299      10.842  13.680 -15.090  1.00 47.95           O  
ATOM   2447  OG  SER B 299      10.699  11.093 -17.084  1.00 47.95           O  
ATOM   2448  N   SER B 300       9.405  15.124 -16.085  1.00 35.54           N  
ATOM   2449  CA  SER B 300       8.983  15.868 -14.887  1.00 35.54           C  
ATOM   2450  C   SER B 300       8.173  15.007 -13.919  1.00 35.54           C  
ATOM   2451  CB  SER B 300       8.186  17.102 -15.299  1.00 35.54           C  
ATOM   2452  O   SER B 300       7.282  14.271 -14.382  1.00 35.54           O  
ATOM   2453  OG  SER B 300       9.031  17.899 -16.105  1.00 35.54           O  
ATOM   2454  OXT SER B 300       8.487  15.088 -12.710  1.00 35.54           O  
TER    2454      SER B 300                                                      
ATOM   2455  N   ALA C 301      -8.939 -15.536  -2.200  1.00 22.80           N  
ATOM   2456  CA  ALA C 301      -9.000 -14.077  -2.034  1.00 22.80           C  
ATOM   2457  C   ALA C 301      -9.594 -13.733  -0.669  1.00 22.80           C  
ATOM   2458  CB  ALA C 301      -9.789 -13.389  -3.151  1.00 22.80           C  
ATOM   2459  O   ALA C 301     -10.809 -13.835  -0.505  1.00 22.80           O  
ATOM   2460  N   PRO C 302      -8.760 -13.321   0.302  1.00 24.25           N  
ATOM   2461  CA  PRO C 302      -9.227 -12.846   1.603  1.00 24.25           C  
ATOM   2462  C   PRO C 302     -10.266 -11.731   1.449  1.00 24.25           C  
ATOM   2463  CB  PRO C 302      -7.978 -12.344   2.334  1.00 24.25           C  
ATOM   2464  O   PRO C 302     -10.095 -10.862   0.599  1.00 24.25           O  
ATOM   2465  CG  PRO C 302      -7.048 -11.957   1.199  1.00 24.25           C  
ATOM   2466  CD  PRO C 302      -7.343 -13.029   0.160  1.00 24.25           C  
ATOM   2467  N   ALA C 303     -11.333 -11.801   2.254  1.00 22.80           N  
ATOM   2468  CA  ALA C 303     -12.507 -10.922   2.205  1.00 22.80           C  
ATOM   2469  C   ALA C 303     -12.891 -10.454   0.788  1.00 22.80           C  
ATOM   2470  CB  ALA C 303     -12.372  -9.773   3.206  1.00 22.80           C  
ATOM   2471  O   ALA C 303     -13.020  -9.267   0.524  1.00 22.80           O  
ATOM   2472  N   GLU C 304     -13.140 -11.405  -0.119  1.00 21.96           N  
ATOM   2473  CA  GLU C 304     -13.903 -11.116  -1.345  1.00 21.96           C  
ATOM   2474  C   GLU C 304     -15.425 -11.064  -1.090  1.00 21.96           C  
ATOM   2475  CB  GLU C 304     -13.542 -12.093  -2.464  1.00 21.96           C  
ATOM   2476  O   GLU C 304     -16.233 -10.996  -2.016  1.00 21.96           O  
ATOM   2477  CG  GLU C 304     -13.696 -11.414  -3.841  1.00 21.96           C  
ATOM   2478  CD  GLU C 304     -14.011 -12.373  -4.991  1.00 21.96           C  
ATOM   2479  OE1 GLU C 304     -13.826 -11.993  -6.165  1.00 21.96           O  
ATOM   2480  OE2 GLU C 304     -14.370 -13.543  -4.724  1.00 21.96           O  
ATOM   2481  N   GLY C 305     -15.823 -11.033   0.186  1.00 23.50           N  
ATOM   2482  CA  GLY C 305     -16.889 -10.129   0.578  1.00 23.50           C  
ATOM   2483  C   GLY C 305     -16.431  -8.713   0.250  1.00 23.50           C  
ATOM   2484  O   GLY C 305     -15.863  -8.038   1.097  1.00 23.50           O  
ATOM   2485  N   HIS C 306     -16.678  -8.314  -0.994  1.00 22.19           N  
ATOM   2486  CA  HIS C 306     -16.981  -6.942  -1.351  1.00 22.19           C  
ATOM   2487  C   HIS C 306     -18.015  -6.458  -0.359  1.00 22.19           C  
ATOM   2488  CB  HIS C 306     -17.597  -6.972  -2.760  1.00 22.19           C  
ATOM   2489  O   HIS C 306     -19.168  -6.818  -0.521  1.00 22.19           O  
ATOM   2490  CG  HIS C 306     -16.553  -7.219  -3.790  1.00 22.19           C  
ATOM   2491  CD2 HIS C 306     -16.294  -8.398  -4.429  1.00 22.19           C  
ATOM   2492  ND1 HIS C 306     -15.535  -6.350  -4.069  1.00 22.19           N  
ATOM   2493  CE1 HIS C 306     -14.653  -7.003  -4.835  1.00 22.19           C  
ATOM   2494  NE2 HIS C 306     -15.090  -8.241  -5.124  1.00 22.19           N  
ATOM   2495  N   ASP C 307     -17.622  -5.752   0.702  1.00 23.32           N  
ATOM   2496  CA  ASP C 307     -18.584  -5.099   1.690  1.00 23.32           C  
ATOM   2497  C   ASP C 307     -18.262  -3.629   1.197  1.00 23.32           C  
ATOM   2498  CB  ASP C 307     -19.315  -6.124   4.453  1.00 23.32           C  
ATOM   2499  O   ASP C 307     -17.680  -2.745   1.826  1.00 23.32           O  
ATOM   2500  CG  ASP C 307     -18.783  -5.654   5.865  1.00 23.32           C  
ATOM   2501  OD1 ASP C 307     -19.479  -4.880   6.557  1.00 23.32           O  
ATOM   2502  OD2 ASP C 307     -17.719  -6.154   6.310  1.00 23.32           O  
ATOM   2503  N   ASP C 308     -18.718  -3.388  -0.030  1.00 26.67           N  
ATOM   2504  CA  ASP C 308     -19.103  -2.094  -0.520  1.00 26.67           C  
ATOM   2505  C   ASP C 308     -20.495  -1.793   0.042  1.00 26.67           C  
ATOM   2506  CB  ASP C 308     -18.937  -2.012  -2.024  1.00 26.67           C  
ATOM   2507  O   ASP C 308     -21.494  -1.555  -0.647  1.00 26.67           O  
ATOM   2508  CG  ASP C 308     -18.736  -3.357  -2.727  1.00 26.67           C  
ATOM   2509  OD1 ASP C 308     -17.608  -3.622  -3.196  1.00 26.67           O  
ATOM   2510  OD2 ASP C 308     -19.744  -4.080  -2.878  1.00 26.67           O  
ATOM   2511  N   ALA C 309     -20.528  -1.720   1.372  1.00 37.06           N  
ATOM   2512  CA  ALA C 309     -19.905  -0.537   1.948  1.00 37.06           C  
ATOM   2513  C   ALA C 309     -20.357   0.727   1.235  1.00 37.06           C  
ATOM   2514  CB  ALA C 309     -20.192  -0.520   3.441  1.00 37.06           C  
ATOM   2515  O   ALA C 309     -19.537   1.565   0.889  1.00 37.06           O  
ATOM   2516  N   LYS C 310     -21.655   0.794   0.913  1.00 53.19           N  
ATOM   2517  CA  LYS C 310     -22.295   1.850   0.137  1.00 53.19           C  
ATOM   2518  C   LYS C 310     -22.063   3.145   0.889  1.00 53.19           C  
ATOM   2519  CB  LYS C 310     -23.778   1.505  -0.029  1.00 53.19           C  
ATOM   2520  O   LYS C 310     -22.832   3.453   1.797  1.00 53.19           O  
ATOM   2521  CG  LYS C 310     -24.566   2.566  -0.803  1.00 53.19           C  
ATOM   2522  CD  LYS C 310     -26.045   2.182  -0.752  1.00 53.19           C  
ATOM   2523  CE  LYS C 310     -26.892   3.204  -1.507  1.00 53.19           C  
ATOM   2524  NZ  LYS C 310     -28.320   2.813  -1.451  1.00 53.19           N  
ATOM   2525  N   ALA C 311     -20.961   3.801   0.527  1.00 65.51           N  
ATOM   2526  CA  ALA C 311     -20.168   4.588   1.455  1.00 65.51           C  
ATOM   2527  C   ALA C 311     -21.063   5.562   2.201  1.00 65.51           C  
ATOM   2528  CB  ALA C 311     -19.051   5.273   0.662  1.00 65.51           C  
ATOM   2529  O   ALA C 311     -21.656   6.460   1.592  1.00 65.51           O  
ATOM   2530  N   GLU C 312     -21.221   5.350   3.506  1.00 79.83           N  
ATOM   2531  CA  GLU C 312     -22.076   6.231   4.280  1.00 79.83           C  
ATOM   2532  C   GLU C 312     -21.263   7.512   4.471  1.00 79.83           C  
ATOM   2533  CB  GLU C 312     -22.590   5.603   5.583  1.00 79.83           C  
ATOM   2534  O   GLU C 312     -20.317   7.577   5.254  1.00 79.83           O  
ATOM   2535  CG  GLU C 312     -23.197   4.197   5.423  1.00 79.83           C  
ATOM   2536  CD  GLU C 312     -23.635   3.621   6.777  1.00 79.83           C  
ATOM   2537  OE1 GLU C 312     -22.941   2.707   7.283  1.00 79.83           O  
ATOM   2538  OE2 GLU C 312     -24.651   4.093   7.328  1.00 79.83           O  
ATOM   2539  N   TRP C 313     -21.581   8.526   3.669  1.00 83.67           N  
ATOM   2540  CA  TRP C 313     -20.997   9.869   3.751  1.00 83.67           C  
ATOM   2541  C   TRP C 313     -21.697  10.736   4.813  1.00 83.67           C  
ATOM   2542  CB  TRP C 313     -21.031  10.508   2.354  1.00 83.67           C  
ATOM   2543  O   TRP C 313     -21.376  11.913   4.975  1.00 83.67           O  
ATOM   2544  CG  TRP C 313     -20.146   9.846   1.339  1.00 83.67           C  
ATOM   2545  CD1 TRP C 313     -20.530   8.947   0.406  1.00 83.67           C  
ATOM   2546  CD2 TRP C 313     -18.699   9.961   1.197  1.00 83.67           C  
ATOM   2547  CE2 TRP C 313     -18.265   9.077   0.165  1.00 83.67           C  
ATOM   2548  CE3 TRP C 313     -17.704  10.690   1.876  1.00 83.67           C  
ATOM   2549  NE1 TRP C 313     -19.425   8.491  -0.288  1.00 83.67           N  
ATOM   2550  CH2 TRP C 313     -15.945   9.656   0.536  1.00 83.67           C  
ATOM   2551  CZ2 TRP C 313     -16.912   8.917  -0.167  1.00 83.67           C  
ATOM   2552  CZ3 TRP C 313     -16.345  10.548   1.550  1.00 83.67           C  
ATOM   2553  N   THR C 314     -22.674  10.158   5.516  1.00 84.28           N  
ATOM   2554  CA  THR C 314     -23.575  10.780   6.490  1.00 84.28           C  
ATOM   2555  C   THR C 314     -23.835   9.820   7.654  1.00 84.28           C  
ATOM   2556  CB  THR C 314     -24.922  11.146   5.840  1.00 84.28           C  
ATOM   2557  O   THR C 314     -23.628   8.619   7.535  1.00 84.28           O  
ATOM   2558  CG2 THR C 314     -24.794  12.225   4.766  1.00 84.28           C  
ATOM   2559  OG1 THR C 314     -25.502  10.023   5.218  1.00 84.28           O  
ATOM   2560  N   GLY C 315     -24.287  10.353   8.792  1.00 85.89           N  
ATOM   2561  CA  GLY C 315     -24.566   9.591  10.019  1.00 85.89           C  
ATOM   2562  C   GLY C 315     -23.850  10.185  11.231  1.00 85.89           C  
ATOM   2563  O   GLY C 315     -24.441  10.314  12.300  1.00 85.89           O  
ATOM   2564  N   LYS C 316     -22.620  10.665  11.025  1.00 90.05           N  
ATOM   2565  CA  LYS C 316     -21.875  11.529  11.949  1.00 90.05           C  
ATOM   2566  C   LYS C 316     -21.584  12.870  11.281  1.00 90.05           C  
ATOM   2567  CB  LYS C 316     -20.576  10.850  12.409  1.00 90.05           C  
ATOM   2568  O   LYS C 316     -21.442  12.945  10.063  1.00 90.05           O  
ATOM   2569  CG  LYS C 316     -20.738   9.405  12.912  1.00 90.05           C  
ATOM   2570  CD  LYS C 316     -21.565   9.339  14.195  1.00 90.05           C  
ATOM   2571  CE  LYS C 316     -21.375   7.969  14.846  1.00 90.05           C  
ATOM   2572  NZ  LYS C 316     -21.479   8.098  16.311  1.00 90.05           N  
ATOM   2573  N   SER C 317     -21.477  13.930  12.075  1.00 90.42           N  
ATOM   2574  CA  SER C 317     -21.213  15.301  11.606  1.00 90.42           C  
ATOM   2575  C   SER C 317     -19.888  15.414  10.835  1.00 90.42           C  
ATOM   2576  CB  SER C 317     -21.179  16.219  12.835  1.00 90.42           C  
ATOM   2577  O   SER C 317     -19.828  16.050   9.781  1.00 90.42           O  
ATOM   2578  OG  SER C 317     -20.214  15.693  13.730  1.00 90.42           O  
ATOM   2579  N   TRP C 318     -18.850  14.750  11.352  1.00 94.33           N  
ATOM   2580  CA  TRP C 318     -17.476  14.706  10.851  1.00 94.33           C  
ATOM   2581  C   TRP C 318     -17.293  13.889   9.562  1.00 94.33           C  
ATOM   2582  CB  TRP C 318     -16.577  14.227  12.004  1.00 94.33           C  
ATOM   2583  O   TRP C 318     -16.269  14.033   8.893  1.00 94.33           O  
ATOM   2584  CG  TRP C 318     -17.042  13.031  12.796  1.00 94.33           C  
ATOM   2585  CD1 TRP C 318     -17.644  13.068  14.012  1.00 94.33           C  
ATOM   2586  CD2 TRP C 318     -16.876  11.610  12.487  1.00 94.33           C  
ATOM   2587  CE2 TRP C 318     -17.332  10.847  13.604  1.00 94.33           C  
ATOM   2588  CE3 TRP C 318     -16.345  10.889  11.397  1.00 94.33           C  
ATOM   2589  NE1 TRP C 318     -17.827  11.779  14.486  1.00 94.33           N  
ATOM   2590  CH2 TRP C 318     -16.670   8.766  12.568  1.00 94.33           C  
ATOM   2591  CZ2 TRP C 318     -17.222   9.452  13.660  1.00 94.33           C  
ATOM   2592  CZ3 TRP C 318     -16.251   9.482  11.434  1.00 94.33           C  
ATOM   2593  N   MET C 319     -18.287  13.094   9.158  1.00 93.74           N  
ATOM   2594  CA  MET C 319     -18.273  12.377   7.878  1.00 93.74           C  
ATOM   2595  C   MET C 319     -18.499  13.331   6.689  1.00 93.74           C  
ATOM   2596  CB  MET C 319     -19.286  11.218   7.901  1.00 93.74           C  
ATOM   2597  O   MET C 319     -19.024  14.444   6.818  1.00 93.74           O  
ATOM   2598  CG  MET C 319     -18.865  10.129   8.900  1.00 93.74           C  
ATOM   2599  SD  MET C 319     -20.201   9.068   9.509  1.00 93.74           S  
ATOM   2600  CE  MET C 319     -20.597   8.111   8.046  1.00 93.74           C  
ATOM   2601  N   GLY C 320     -18.067  12.901   5.505  1.00 91.43           N  
ATOM   2602  CA  GLY C 320     -18.136  13.668   4.264  1.00 91.43           C  
ATOM   2603  C   GLY C 320     -16.767  13.911   3.625  1.00 91.43           C  
ATOM   2604  O   GLY C 320     -15.771  13.263   3.946  1.00 91.43           O  
ATOM   2605  N   LYS C 321     -16.740  14.867   2.694  1.00 91.70           N  
ATOM   2606  CA  LYS C 321     -15.543  15.341   1.988  1.00 91.70           C  
ATOM   2607  C   LYS C 321     -15.258  16.772   2.440  1.00 91.70           C  
ATOM   2608  CB  LYS C 321     -15.761  15.266   0.464  1.00 91.70           C  
ATOM   2609  O   LYS C 321     -16.176  17.594   2.446  1.00 91.70           O  
ATOM   2610  CG  LYS C 321     -16.150  13.861  -0.035  1.00 91.70           C  
ATOM   2611  CD  LYS C 321     -16.536  13.879  -1.520  1.00 91.70           C  
ATOM   2612  CE  LYS C 321     -17.082  12.503  -1.919  1.00 91.70           C  
ATOM   2613  NZ  LYS C 321     -17.693  12.536  -3.268  1.00 91.70           N  
ATOM   2614  N   TRP C 322     -14.019  17.057   2.816  1.00 93.72           N  
ATOM   2615  CA  TRP C 322     -13.589  18.322   3.409  1.00 93.72           C  
ATOM   2616  C   TRP C 322     -12.321  18.829   2.716  1.00 93.72           C  
ATOM   2617  CB  TRP C 322     -13.318  18.094   4.903  1.00 93.72           C  
ATOM   2618  O   TRP C 322     -11.406  18.038   2.492  1.00 93.72           O  
ATOM   2619  CG  TRP C 322     -14.439  17.529   5.726  1.00 93.72           C  
ATOM   2620  CD1 TRP C 322     -14.547  16.242   6.134  1.00 93.72           C  
ATOM   2621  CD2 TRP C 322     -15.569  18.231   6.326  1.00 93.72           C  
ATOM   2622  CE2 TRP C 322     -16.281  17.311   7.153  1.00 93.72           C  
ATOM   2623  CE3 TRP C 322     -16.036  19.563   6.298  1.00 93.72           C  
ATOM   2624  NE1 TRP C 322     -15.634  16.107   6.976  1.00 93.72           N  
ATOM   2625  CH2 TRP C 322     -17.802  19.041   7.903  1.00 93.72           C  
ATOM   2626  CZ2 TRP C 322     -17.362  17.706   7.952  1.00 93.72           C  
ATOM   2627  CZ3 TRP C 322     -17.152  19.960   7.061  1.00 93.72           C  
ATOM   2628  N   GLU C 323     -12.225  20.130   2.422  1.00 91.91           N  
ATOM   2629  CA  GLU C 323     -10.994  20.771   1.926  1.00 91.91           C  
ATOM   2630  C   GLU C 323     -10.531  21.909   2.842  1.00 91.91           C  
ATOM   2631  CB  GLU C 323     -11.129  21.256   0.470  1.00 91.91           C  
ATOM   2632  O   GLU C 323     -11.361  22.634   3.397  1.00 91.91           O  
ATOM   2633  CG  GLU C 323     -11.959  22.532   0.275  1.00 91.91           C  
ATOM   2634  CD  GLU C 323     -11.794  23.123  -1.129  1.00 91.91           C  
ATOM   2635  OE1 GLU C 323     -11.218  24.240  -1.237  1.00 91.91           O  
ATOM   2636  OE2 GLU C 323     -12.329  22.524  -2.080  1.00 91.91           O  
ATOM   2637  N   SER C 324      -9.214  22.093   2.973  1.00 91.96           N  
ATOM   2638  CA  SER C 324      -8.638  23.158   3.796  1.00 91.96           C  
ATOM   2639  C   SER C 324      -9.016  24.540   3.265  1.00 91.96           C  
ATOM   2640  CB  SER C 324      -7.115  23.020   3.951  1.00 91.96           C  
ATOM   2641  O   SER C 324      -9.055  24.782   2.054  1.00 91.96           O  
ATOM   2642  OG  SER C 324      -6.417  23.084   2.716  1.00 91.96           O  
ATOM   2643  N   THR C 325      -9.297  25.457   4.184  1.00 92.77           N  
ATOM   2644  CA  THR C 325      -9.483  26.883   3.896  1.00 92.77           C  
ATOM   2645  C   THR C 325      -8.197  27.658   4.182  1.00 92.77           C  
ATOM   2646  CB  THR C 325     -10.655  27.476   4.696  1.00 92.77           C  
ATOM   2647  O   THR C 325      -7.226  27.114   4.711  1.00 92.77           O  
ATOM   2648  CG2 THR C 325     -11.960  26.692   4.553  1.00 92.77           C  
ATOM   2649  OG1 THR C 325     -10.338  27.558   6.062  1.00 92.77           O  
ATOM   2650  N   ASP C 326      -8.203  28.955   3.887  1.00 88.05           N  
ATOM   2651  CA  ASP C 326      -7.089  29.854   4.204  1.00 88.05           C  
ATOM   2652  C   ASP C 326      -6.947  30.108   5.722  1.00 88.05           C  
ATOM   2653  CB  ASP C 326      -7.262  31.152   3.401  1.00 88.05           C  
ATOM   2654  O   ASP C 326      -5.938  30.649   6.171  1.00 88.05           O  
ATOM   2655  CG  ASP C 326      -7.591  30.857   1.931  1.00 88.05           C  
ATOM   2656  OD1 ASP C 326      -6.841  30.078   1.303  1.00 88.05           O  
ATOM   2657  OD2 ASP C 326      -8.673  31.303   1.489  1.00 88.05           O  
ATOM   2658  N   ARG C 327      -7.931  29.682   6.534  1.00 91.72           N  
ATOM   2659  CA  ARG C 327      -7.898  29.766   7.999  1.00 91.72           C  
ATOM   2660  C   ARG C 327      -7.032  28.651   8.589  1.00 91.72           C  
ATOM   2661  CB  ARG C 327      -9.315  29.694   8.583  1.00 91.72           C  
ATOM   2662  O   ARG C 327      -7.419  27.478   8.618  1.00 91.72           O  
ATOM   2663  CG  ARG C 327     -10.238  30.859   8.203  1.00 91.72           C  
ATOM   2664  CD  ARG C 327     -11.668  30.605   8.706  1.00 91.72           C  
ATOM   2665  NE  ARG C 327     -11.731  30.434  10.172  1.00 91.72           N  
ATOM   2666  NH1 ARG C 327     -13.928  29.783  10.301  1.00 91.72           N  
ATOM   2667  NH2 ARG C 327     -12.710  29.810  12.134  1.00 91.72           N  
ATOM   2668  CZ  ARG C 327     -12.784  30.019  10.855  1.00 91.72           C  
ATOM   2669  N   ILE C 328      -5.894  29.053   9.137  1.00 91.39           N  
ATOM   2670  CA  ILE C 328      -4.932  28.208   9.842  1.00 91.39           C  
ATOM   2671  C   ILE C 328      -4.322  29.004  11.005  1.00 91.39           C  
ATOM   2672  CB  ILE C 328      -3.893  27.682   8.827  1.00 91.39           C  
ATOM   2673  O   ILE C 328      -4.159  30.218  10.908  1.00 91.39           O  
ATOM   2674  CG1 ILE C 328      -3.080  26.518   9.421  1.00 91.39           C  
ATOM   2675  CG2 ILE C 328      -2.983  28.804   8.291  1.00 91.39           C  
ATOM   2676  CD1 ILE C 328      -2.236  25.795   8.366  1.00 91.39           C  
ATOM   2677  N   GLU C 329      -4.018  28.340  12.116  1.00 90.44           N  
ATOM   2678  CA  GLU C 329      -3.552  28.963  13.357  1.00 90.44           C  
ATOM   2679  C   GLU C 329      -2.453  28.104  13.987  1.00 90.44           C  
ATOM   2680  CB  GLU C 329      -4.745  29.117  14.311  1.00 90.44           C  
ATOM   2681  O   GLU C 329      -2.649  26.913  14.231  1.00 90.44           O  
ATOM   2682  CG  GLU C 329      -4.424  29.829  15.632  1.00 90.44           C  
ATOM   2683  CD  GLU C 329      -5.634  29.752  16.577  1.00 90.44           C  
ATOM   2684  OE1 GLU C 329      -5.533  29.044  17.605  1.00 90.44           O  
ATOM   2685  OE2 GLU C 329      -6.680  30.349  16.237  1.00 90.44           O  
ATOM   2686  N   ASN C 330      -1.295  28.717  14.254  1.00 88.02           N  
ATOM   2687  CA  ASN C 330      -0.155  28.129  14.971  1.00 88.02           C  
ATOM   2688  C   ASN C 330       0.401  26.798  14.399  1.00 88.02           C  
ATOM   2689  CB  ASN C 330      -0.515  28.072  16.468  1.00 88.02           C  
ATOM   2690  O   ASN C 330       1.145  26.090  15.075  1.00 88.02           O  
ATOM   2691  CG  ASN C 330       0.706  28.095  17.366  1.00 88.02           C  
ATOM   2692  ND2 ASN C 330       0.743  27.280  18.389  1.00 88.02           N  
ATOM   2693  OD1 ASN C 330       1.625  28.873  17.177  1.00 88.02           O  
ATOM   2694  N   PHE C 331       0.062  26.450  13.152  1.00 91.81           N  
ATOM   2695  CA  PHE C 331       0.423  25.167  12.537  1.00 91.81           C  
ATOM   2696  C   PHE C 331       1.937  24.980  12.409  1.00 91.81           C  
ATOM   2697  CB  PHE C 331      -0.303  25.034  11.198  1.00 91.81           C  
ATOM   2698  O   PHE C 331       2.445  23.944  12.818  1.00 91.81           O  
ATOM   2699  CG  PHE C 331      -0.213  23.662  10.556  1.00 91.81           C  
ATOM   2700  CD1 PHE C 331       0.589  23.459   9.416  1.00 91.81           C  
ATOM   2701  CD2 PHE C 331      -0.973  22.596  11.076  1.00 91.81           C  
ATOM   2702  CE1 PHE C 331       0.612  22.203   8.786  1.00 91.81           C  
ATOM   2703  CE2 PHE C 331      -0.939  21.338  10.449  1.00 91.81           C  
ATOM   2704  CZ  PHE C 331      -0.161  21.146   9.296  1.00 91.81           C  
ATOM   2705  N   ASP C 332       2.679  26.005  11.992  1.00 81.81           N  
ATOM   2706  CA  ASP C 332       4.145  25.941  11.925  1.00 81.81           C  
ATOM   2707  C   ASP C 332       4.787  25.660  13.301  1.00 81.81           C  
ATOM   2708  CB  ASP C 332       4.687  27.251  11.329  1.00 81.81           C  
ATOM   2709  O   ASP C 332       5.780  24.939  13.392  1.00 81.81           O  
ATOM   2710  CG  ASP C 332       4.306  27.482   9.858  1.00 81.81           C  
ATOM   2711  OD1 ASP C 332       3.808  26.538   9.202  1.00 81.81           O  
ATOM   2712  OD2 ASP C 332       4.483  28.629   9.401  1.00 81.81           O  
ATOM   2713  N   ALA C 333       4.200  26.132  14.407  1.00 83.20           N  
ATOM   2714  CA  ALA C 333       4.684  25.771  15.742  1.00 83.20           C  
ATOM   2715  C   ALA C 333       4.421  24.288  16.062  1.00 83.20           C  
ATOM   2716  CB  ALA C 333       4.051  26.695  16.785  1.00 83.20           C  
ATOM   2717  O   ALA C 333       5.279  23.627  16.643  1.00 83.20           O  
ATOM   2718  N   PHE C 334       3.271  23.742  15.652  1.00 89.37           N  
ATOM   2719  CA  PHE C 334       2.940  22.318  15.793  1.00 89.37           C  
ATOM   2720  C   PHE C 334       3.863  21.417  14.953  1.00 89.37           C  
ATOM   2721  CB  PHE C 334       1.452  22.125  15.459  1.00 89.37           C  
ATOM   2722  O   PHE C 334       4.402  20.442  15.474  1.00 89.37           O  
ATOM   2723  CG  PHE C 334       1.019  20.688  15.256  1.00 89.37           C  
ATOM   2724  CD1 PHE C 334       0.890  20.161  13.956  1.00 89.37           C  
ATOM   2725  CD2 PHE C 334       0.758  19.875  16.372  1.00 89.37           C  
ATOM   2726  CE1 PHE C 334       0.504  18.822  13.776  1.00 89.37           C  
ATOM   2727  CE2 PHE C 334       0.391  18.531  16.193  1.00 89.37           C  
ATOM   2728  CZ  PHE C 334       0.258  18.006  14.895  1.00 89.37           C  
ATOM   2729  N   ILE C 335       4.121  21.785  13.696  1.00 85.17           N  
ATOM   2730  CA  ILE C 335       5.070  21.112  12.796  1.00 85.17           C  
ATOM   2731  C   ILE C 335       6.491  21.146  13.388  1.00 85.17           C  
ATOM   2732  CB  ILE C 335       4.953  21.769  11.396  1.00 85.17           C  
ATOM   2733  O   ILE C 335       7.143  20.106  13.506  1.00 85.17           O  
ATOM   2734  CG1 ILE C 335       3.543  21.573  10.783  1.00 85.17           C  
ATOM   2735  CG2 ILE C 335       6.011  21.298  10.390  1.00 85.17           C  
ATOM   2736  CD1 ILE C 335       3.139  20.124  10.496  1.00 85.17           C  
ATOM   2737  N   SER C 336       6.921  22.299  13.912  1.00 79.35           N  
ATOM   2738  CA  SER C 336       8.196  22.429  14.636  1.00 79.35           C  
ATOM   2739  C   SER C 336       8.261  21.534  15.884  1.00 79.35           C  
ATOM   2740  CB  SER C 336       8.433  23.881  15.069  1.00 79.35           C  
ATOM   2741  O   SER C 336       9.275  20.884  16.132  1.00 79.35           O  
ATOM   2742  OG  SER C 336       8.413  24.765  13.970  1.00 79.35           O  
ATOM   2743  N   ALA C 337       7.177  21.449  16.665  1.00 81.27           N  
ATOM   2744  CA  ALA C 337       7.103  20.654  17.896  1.00 81.27           C  
ATOM   2745  C   ALA C 337       7.041  19.131  17.654  1.00 81.27           C  
ATOM   2746  CB  ALA C 337       5.900  21.153  18.700  1.00 81.27           C  
ATOM   2747  O   ALA C 337       7.435  18.337  18.516  1.00 81.27           O  
ATOM   2748  N   LEU C 338       6.607  18.709  16.463  1.00 82.28           N  
ATOM   2749  CA  LEU C 338       6.760  17.335  15.980  1.00 82.28           C  
ATOM   2750  C   LEU C 338       8.211  16.995  15.581  1.00 82.28           C  
ATOM   2751  CB  LEU C 338       5.785  17.113  14.809  1.00 82.28           C  
ATOM   2752  O   LEU C 338       8.539  15.810  15.484  1.00 82.28           O  
ATOM   2753  CG  LEU C 338       4.301  16.992  15.170  1.00 82.28           C  
ATOM   2754  CD1 LEU C 338       3.488  16.810  13.889  1.00 82.28           C  
ATOM   2755  CD2 LEU C 338       4.020  15.785  16.059  1.00 82.28           C  
ATOM   2756  N   GLY C 339       9.079  18.000  15.417  1.00 75.28           N  
ATOM   2757  CA  GLY C 339      10.464  17.855  14.957  1.00 75.28           C  
ATOM   2758  C   GLY C 339      10.622  17.938  13.437  1.00 75.28           C  
ATOM   2759  O   GLY C 339      11.593  17.403  12.905  1.00 75.28           O  
ATOM   2760  N   LEU C 340       9.667  18.562  12.741  1.00 73.47           N  
ATOM   2761  CA  LEU C 340       9.587  18.587  11.281  1.00 73.47           C  
ATOM   2762  C   LEU C 340      10.022  19.963  10.735  1.00 73.47           C  
ATOM   2763  CB  LEU C 340       8.160  18.253  10.808  1.00 73.47           C  
ATOM   2764  O   LEU C 340       9.676  20.990  11.324  1.00 73.47           O  
ATOM   2765  CG  LEU C 340       7.399  17.201  11.625  1.00 73.47           C  
ATOM   2766  CD1 LEU C 340       5.974  17.037  11.099  1.00 73.47           C  
ATOM   2767  CD2 LEU C 340       8.080  15.840  11.711  1.00 73.47           C  
ATOM   2768  N   PRO C 341      10.762  20.020   9.615  1.00 70.62           N  
ATOM   2769  CA  PRO C 341      11.171  21.281   8.990  1.00 70.62           C  
ATOM   2770  C   PRO C 341      10.001  22.044   8.326  1.00 70.62           C  
ATOM   2771  CB  PRO C 341      12.302  20.899   8.029  1.00 70.62           C  
ATOM   2772  O   PRO C 341       9.024  21.445   7.871  1.00 70.62           O  
ATOM   2773  CG  PRO C 341      12.057  19.420   7.723  1.00 70.62           C  
ATOM   2774  CD  PRO C 341      11.376  18.875   8.967  1.00 70.62           C  
ATOM   2775  N   LEU C 342      10.113  23.378   8.236  1.00 71.61           N  
ATOM   2776  CA  LEU C 342       9.007  24.295   7.886  1.00 71.61           C  
ATOM   2777  C   LEU C 342       8.975  24.746   6.427  1.00 71.61           C  
ATOM   2778  CB  LEU C 342       9.069  25.550   8.770  1.00 71.61           C  
ATOM   2779  O   LEU C 342       7.906  24.828   5.832  1.00 71.61           O  
ATOM   2780  CG  LEU C 342       8.711  25.331  10.244  1.00 71.61           C  
ATOM   2781  CD1 LEU C 342       8.762  26.681  10.962  1.00 71.61           C  
ATOM   2782  CD2 LEU C 342       7.310  24.747  10.389  1.00 71.61           C  
ATOM   2783  N   GLU C 343      10.143  24.933   5.808  1.00 68.22           N  
ATOM   2784  CA  GLU C 343      10.321  25.029   4.344  1.00 68.22           C  
ATOM   2785  C   GLU C 343       9.725  23.815   3.619  1.00 68.22           C  
ATOM   2786  CB  GLU C 343      11.822  25.013   3.985  1.00 68.22           C  
ATOM   2787  O   GLU C 343       9.541  23.806   2.399  1.00 68.22           O  
ATOM   2788  CG  GLU C 343      12.717  26.032   4.703  1.00 68.22           C  
ATOM   2789  CD  GLU C 343      13.024  25.709   6.178  1.00 68.22           C  
ATOM   2790  OE1 GLU C 343      13.531  26.629   6.849  1.00 68.22           O  
ATOM   2791  OE2 GLU C 343      12.720  24.580   6.637  1.00 68.22           O  
ATOM   2792  N   GLN C 344       9.547  22.776   4.423  1.00 70.45           N  
ATOM   2793  CA  GLN C 344       9.144  21.431   4.169  1.00 70.45           C  
ATOM   2794  C   GLN C 344       7.650  21.276   4.507  1.00 70.45           C  
ATOM   2795  CB  GLN C 344      10.194  20.570   4.911  1.00 70.45           C  
ATOM   2796  O   GLN C 344       6.838  21.697   3.682  1.00 70.45           O  
ATOM   2797  CG  GLN C 344      11.543  20.570   4.138  1.00 70.45           C  
ATOM   2798  CD  GLN C 344      12.206  19.206   3.927  1.00 70.45           C  
ATOM   2799  NE2 GLN C 344      12.654  18.909   2.730  1.00 70.45           N  
ATOM   2800  OE1 GLN C 344      12.344  18.383   4.816  1.00 70.45           O  
ATOM   2801  N   TYR C 345       7.257  20.713   5.658  1.00 76.02           N  
ATOM   2802  CA  TYR C 345       5.835  20.476   5.967  1.00 76.02           C  
ATOM   2803  C   TYR C 345       5.101  21.625   6.709  1.00 76.02           C  
ATOM   2804  CB  TYR C 345       5.565  19.074   6.568  1.00 76.02           C  
ATOM   2805  O   TYR C 345       4.028  21.414   7.273  1.00 76.02           O  
ATOM   2806  CG  TYR C 345       5.760  17.743   5.809  1.00 76.02           C  
ATOM   2807  CD1 TYR C 345       4.358  16.798   5.394  1.00 76.02           C  
ATOM   2808  CD2 TYR C 345       7.300  16.983   5.910  1.00 76.02           C  
ATOM   2809  CE1 TYR C 345       4.515  15.071   5.100  1.00 76.02           C  
ATOM   2810  CE2 TYR C 345       7.472  15.290   5.640  1.00 76.02           C  
ATOM   2811  OH  TYR C 345       6.275  13.044   4.875  1.00 76.02           O  
ATOM   2812  CZ  TYR C 345       6.083  14.326   5.225  1.00 76.02           C  
ATOM   2813  N   GLY C 346       5.625  22.856   6.681  1.00 77.40           N  
ATOM   2814  CA  GLY C 346       4.910  24.048   7.164  1.00 77.40           C  
ATOM   2815  C   GLY C 346       3.900  24.634   6.161  1.00 77.40           C  
ATOM   2816  O   GLY C 346       3.717  24.143   5.042  1.00 77.40           O  
ATOM   2817  N   GLY C 347       3.261  25.741   6.544  1.00 82.05           N  
ATOM   2818  CA  GLY C 347       2.344  26.502   5.691  1.00 82.05           C  
ATOM   2819  C   GLY C 347       0.934  25.906   5.568  1.00 82.05           C  
ATOM   2820  O   GLY C 347       0.441  25.226   6.463  1.00 82.05           O  
ATOM   2821  N   ASN C 348       0.232  26.212   4.466  1.00 86.12           N  
ATOM   2822  CA  ASN C 348      -1.189  25.867   4.282  1.00 86.12           C  
ATOM   2823  C   ASN C 348      -1.499  25.242   2.904  1.00 86.12           C  
ATOM   2824  CB  ASN C 348      -2.066  27.094   4.615  1.00 86.12           C  
ATOM   2825  O   ASN C 348      -2.394  25.692   2.190  1.00 86.12           O  
ATOM   2826  CG  ASN C 348      -3.536  26.741   4.821  1.00 86.12           C  
ATOM   2827  ND2 ASN C 348      -4.402  27.718   4.918  1.00 86.12           N  
ATOM   2828  OD1 ASN C 348      -3.926  25.584   4.941  1.00 86.12           O  
ATOM   2829  N   HIS C 349      -0.763  24.195   2.524  1.00 86.47           N  
ATOM   2830  CA  HIS C 349      -0.980  23.456   1.269  1.00 86.47           C  
ATOM   2831  C   HIS C 349      -2.384  22.854   1.152  1.00 86.47           C  
ATOM   2832  CB  HIS C 349       0.093  22.374   1.143  1.00 86.47           C  
ATOM   2833  O   HIS C 349      -2.977  22.452   2.157  1.00 86.47           O  
ATOM   2834  CG  HIS C 349       1.378  22.997   0.695  1.00 86.47           C  
ATOM   2835  CD2 HIS C 349       2.445  23.364   1.470  1.00 86.47           C  
ATOM   2836  ND1 HIS C 349       1.601  23.454  -0.579  1.00 86.47           N  
ATOM   2837  CE1 HIS C 349       2.788  24.078  -0.586  1.00 86.47           C  
ATOM   2838  NE2 HIS C 349       3.359  24.024   0.631  1.00 86.47           N  
ATOM   2839  N   LYS C 350      -2.951  22.769  -0.059  1.00 87.34           N  
ATOM   2840  CA  LYS C 350      -4.352  22.335  -0.216  1.00 87.34           C  
ATOM   2841  C   LYS C 350      -4.510  20.881   0.243  1.00 87.34           C  
ATOM   2842  CB  LYS C 350      -4.840  22.575  -1.653  1.00 87.34           C  
ATOM   2843  O   LYS C 350      -3.989  19.955  -0.368  1.00 87.34           O  
ATOM   2844  CG  LYS C 350      -6.300  22.137  -1.885  1.00 87.34           C  
ATOM   2845  CD  LYS C 350      -7.391  22.829  -1.046  1.00 87.34           C  
ATOM   2846  CE  LYS C 350      -7.453  24.336  -1.316  1.00 87.34           C  
ATOM   2847  NZ  LYS C 350      -8.620  24.960  -0.649  1.00 87.34           N  
ATOM   2848  N   THR C 351      -5.244  20.696   1.337  1.00 88.31           N  
ATOM   2849  CA  THR C 351      -5.388  19.419   2.048  1.00 88.31           C  
ATOM   2850  C   THR C 351      -6.839  18.985   2.012  1.00 88.31           C  
ATOM   2851  CB  THR C 351      -4.934  19.568   3.504  1.00 88.31           C  
ATOM   2852  O   THR C 351      -7.731  19.800   2.250  1.00 88.31           O  
ATOM   2853  CG2 THR C 351      -4.914  18.252   4.285  1.00 88.31           C  
ATOM   2854  OG1 THR C 351      -3.641  20.115   3.514  1.00 88.31           O  
ATOM   2855  N   PHE C 352      -7.082  17.706   1.747  1.00 87.94           N  
ATOM   2856  CA  PHE C 352      -8.415  17.119   1.780  1.00 87.94           C  
ATOM   2857  C   PHE C 352      -8.481  15.986   2.796  1.00 87.94           C  
ATOM   2858  CB  PHE C 352      -8.831  16.607   0.396  1.00 87.94           C  
ATOM   2859  O   PHE C 352      -7.549  15.185   2.886  1.00 87.94           O  
ATOM   2860  CG  PHE C 352      -8.844  17.646  -0.706  1.00 87.94           C  
ATOM   2861  CD1 PHE C 352     -10.045  18.290  -1.055  1.00 87.94           C  
ATOM   2862  CD2 PHE C 352      -7.659  17.955  -1.400  1.00 87.94           C  
ATOM   2863  CE1 PHE C 352     -10.061  19.241  -2.093  1.00 87.94           C  
ATOM   2864  CE2 PHE C 352      -7.678  18.903  -2.436  1.00 87.94           C  
ATOM   2865  CZ  PHE C 352      -8.876  19.551  -2.780  1.00 87.94           C  
ATOM   2866  N   HIS C 353      -9.625  15.872   3.469  1.00 91.66           N  
ATOM   2867  CA  HIS C 353     -10.020  14.643   4.149  1.00 91.66           C  
ATOM   2868  C   HIS C 353     -11.307  14.123   3.524  1.00 91.66           C  
ATOM   2869  CB  HIS C 353     -10.227  14.806   5.659  1.00 91.66           C  
ATOM   2870  O   HIS C 353     -12.236  14.887   3.247  1.00 91.66           O  
ATOM   2871  CG  HIS C 353      -9.281  15.732   6.363  1.00 91.66           C  
ATOM   2872  CD2 HIS C 353      -9.432  17.090   6.359  1.00 91.66           C  
ATOM   2873  ND1 HIS C 353      -8.361  15.430   7.350  1.00 91.66           N  
ATOM   2874  CE1 HIS C 353      -8.024  16.582   7.942  1.00 91.66           C  
ATOM   2875  NE2 HIS C 353      -8.642  17.610   7.371  1.00 91.66           N  
ATOM   2876  N   LYS C 354     -11.397  12.811   3.364  1.00 89.32           N  
ATOM   2877  CA  LYS C 354     -12.649  12.120   3.074  1.00 89.32           C  
ATOM   2878  C   LYS C 354     -12.842  11.101   4.182  1.00 89.32           C  
ATOM   2879  CB  LYS C 354     -12.605  11.508   1.669  1.00 89.32           C  
ATOM   2880  O   LYS C 354     -11.986  10.240   4.364  1.00 89.32           O  
ATOM   2881  CG  LYS C 354     -12.302  12.543   0.577  1.00 89.32           C  
ATOM   2882  CD  LYS C 354     -12.316  11.880  -0.801  1.00 89.32           C  
ATOM   2883  CE  LYS C 354     -11.817  12.875  -1.853  1.00 89.32           C  
ATOM   2884  NZ  LYS C 354     -11.604  12.208  -3.159  1.00 89.32           N  
ATOM   2885  N   ILE C 355     -13.922  11.248   4.941  1.00 90.61           N  
ATOM   2886  CA  ILE C 355     -14.238  10.375   6.070  1.00 90.61           C  
ATOM   2887  C   ILE C 355     -15.616   9.772   5.820  1.00 90.61           C  
ATOM   2888  CB  ILE C 355     -14.132  11.097   7.435  1.00 90.61           C  
ATOM   2889  O   ILE C 355     -16.604  10.502   5.724  1.00 90.61           O  
ATOM   2890  CG1 ILE C 355     -12.825  11.914   7.582  1.00 90.61           C  
ATOM   2891  CG2 ILE C 355     -14.224  10.038   8.547  1.00 90.61           C  
ATOM   2892  CD1 ILE C 355     -12.716  12.700   8.896  1.00 90.61           C  
ATOM   2893  N   TRP C 356     -15.682   8.454   5.676  1.00 87.41           N  
ATOM   2894  CA  TRP C 356     -16.922   7.725   5.407  1.00 87.41           C  
ATOM   2895  C   TRP C 356     -16.931   6.403   6.167  1.00 87.41           C  
ATOM   2896  CB  TRP C 356     -17.125   7.534   3.896  1.00 87.41           C  
ATOM   2897  O   TRP C 356     -15.879   5.898   6.557  1.00 87.41           O  
ATOM   2898  CG  TRP C 356     -16.200   6.592   3.182  1.00 87.41           C  
ATOM   2899  CD1 TRP C 356     -16.484   5.306   2.882  1.00 87.41           C  
ATOM   2900  CD2 TRP C 356     -14.847   6.819   2.668  1.00 87.41           C  
ATOM   2901  CE2 TRP C 356     -14.393   5.622   2.036  1.00 87.41           C  
ATOM   2902  CE3 TRP C 356     -13.934   7.895   2.714  1.00 87.41           C  
ATOM   2903  NE1 TRP C 356     -15.439   4.747   2.179  1.00 87.41           N  
ATOM   2904  CH2 TRP C 356     -12.214   6.566   1.585  1.00 87.41           C  
ATOM   2905  CZ2 TRP C 356     -13.111   5.491   1.489  1.00 87.41           C  
ATOM   2906  CZ3 TRP C 356     -12.631   7.765   2.193  1.00 87.41           C  
ATOM   2907  N   LYS C 357     -18.122   5.863   6.415  1.00 85.26           N  
ATOM   2908  CA  LYS C 357     -18.292   4.566   7.073  1.00 85.26           C  
ATOM   2909  C   LYS C 357     -18.451   3.483   6.014  1.00 85.26           C  
ATOM   2910  CB  LYS C 357     -19.473   4.637   8.045  1.00 85.26           C  
ATOM   2911  O   LYS C 357     -19.185   3.668   5.039  1.00 85.26           O  
ATOM   2912  CG  LYS C 357     -19.663   3.421   8.956  1.00 85.26           C  
ATOM   2913  CD  LYS C 357     -20.920   3.634   9.814  1.00 85.26           C  
ATOM   2914  CE  LYS C 357     -21.435   2.341  10.449  1.00 85.26           C  
ATOM   2915  NZ  LYS C 357     -21.951   1.414   9.417  1.00 85.26           N  
ATOM   2916  N   GLU C 358     -17.799   2.354   6.247  1.00 81.31           N  
ATOM   2917  CA  GLU C 358     -18.056   1.104   5.544  1.00 81.31           C  
ATOM   2918  C   GLU C 358     -18.350   0.026   6.600  1.00 81.31           C  
ATOM   2919  CB  GLU C 358     -16.900   0.746   4.579  1.00 81.31           C  
ATOM   2920  O   GLU C 358     -17.649  -0.059   7.597  1.00 81.31           O  
ATOM   2921  CG  GLU C 358     -16.919   1.651   3.337  1.00 81.31           C  
ATOM   2922  CD  GLU C 358     -15.928   1.276   2.218  1.00 81.31           C  
ATOM   2923  OE1 GLU C 358     -15.712   2.162   1.357  1.00 81.31           O  
ATOM   2924  OE2 GLU C 358     -15.410   0.139   2.209  1.00 81.31           O  
ATOM   2925  N   GLY C 359     -19.427  -0.752   6.465  1.00 75.01           N  
ATOM   2926  CA  GLY C 359     -19.665  -1.919   7.322  1.00 75.01           C  
ATOM   2927  C   GLY C 359     -19.633  -1.615   8.824  1.00 75.01           C  
ATOM   2928  O   GLY C 359     -20.404  -0.791   9.325  1.00 75.01           O  
ATOM   2929  N   ASP C 360     -18.711  -2.262   9.538  1.00 78.05           N  
ATOM   2930  CA  ASP C 360     -18.431  -2.075  10.970  1.00 78.05           C  
ATOM   2931  C   ASP C 360     -17.269  -1.095  11.278  1.00 78.05           C  
ATOM   2932  CB  ASP C 360     -18.274  -3.456  11.650  1.00 78.05           C  
ATOM   2933  O   ASP C 360     -16.794  -1.050  12.413  1.00 78.05           O  
ATOM   2934  CG  ASP C 360     -17.042  -4.268  11.226  1.00 78.05           C  
ATOM   2935  OD1 ASP C 360     -16.263  -3.844  10.348  1.00 78.05           O  
ATOM   2936  OD2 ASP C 360     -16.786  -5.374  11.759  1.00 78.05           O  
ATOM   2937  N   HIS C 361     -16.808  -0.312  10.297  1.00 84.61           N  
ATOM   2938  CA  HIS C 361     -15.576   0.490  10.330  1.00 84.61           C  
ATOM   2939  C   HIS C 361     -15.685   1.815   9.539  1.00 84.61           C  
ATOM   2940  CB  HIS C 361     -14.436  -0.397   9.798  1.00 84.61           C  
ATOM   2941  O   HIS C 361     -16.725   2.160   8.981  1.00 84.61           O  
ATOM   2942  CG  HIS C 361     -14.743  -1.063   8.481  1.00 84.61           C  
ATOM   2943  CD2 HIS C 361     -14.831  -0.464   7.257  1.00 84.61           C  
ATOM   2944  ND1 HIS C 361     -15.151  -2.365   8.318  1.00 84.61           N  
ATOM   2945  CE1 HIS C 361     -15.459  -2.556   7.027  1.00 84.61           C  
ATOM   2946  NE2 HIS C 361     -15.266  -1.426   6.334  1.00 84.61           N  
ATOM   2947  N   TYR C 362     -14.612   2.605   9.499  1.00 87.98           N  
ATOM   2948  CA  TYR C 362     -14.564   3.911   8.837  1.00 87.98           C  
ATOM   2949  C   TYR C 362     -13.250   4.110   8.088  1.00 87.98           C  
ATOM   2950  CB  TYR C 362     -14.687   5.036   9.870  1.00 87.98           C  
ATOM   2951  O   TYR C 362     -12.191   3.760   8.592  1.00 87.98           O  
ATOM   2952  CG  TYR C 362     -15.976   5.107  10.662  1.00 87.98           C  
ATOM   2953  CD1 TYR C 362     -17.008   5.977  10.261  1.00 87.98           C  
ATOM   2954  CD2 TYR C 362     -16.110   4.348  11.840  1.00 87.98           C  
ATOM   2955  CE1 TYR C 362     -18.174   6.091  11.044  1.00 87.98           C  
ATOM   2956  CE2 TYR C 362     -17.282   4.445  12.613  1.00 87.98           C  
ATOM   2957  OH  TYR C 362     -19.433   5.435  12.981  1.00 87.98           O  
ATOM   2958  CZ  TYR C 362     -18.313   5.324  12.218  1.00 87.98           C  
ATOM   2959  N   HIS C 363     -13.304   4.755   6.928  1.00 86.28           N  
ATOM   2960  CA  HIS C 363     -12.122   5.269   6.242  1.00 86.28           C  
ATOM   2961  C   HIS C 363     -11.851   6.723   6.610  1.00 86.28           C  
ATOM   2962  CB  HIS C 363     -12.304   5.171   4.733  1.00 86.28           C  
ATOM   2963  O   HIS C 363     -12.773   7.520   6.787  1.00 86.28           O  
ATOM   2964  CG  HIS C 363     -12.195   3.770   4.222  1.00 86.28           C  
ATOM   2965  CD2 HIS C 363     -13.182   2.828   4.234  1.00 86.28           C  
ATOM   2966  ND1 HIS C 363     -11.074   3.206   3.658  1.00 86.28           N  
ATOM   2967  CE1 HIS C 363     -11.379   1.939   3.333  1.00 86.28           C  
ATOM   2968  NE2 HIS C 363     -12.634   1.661   3.713  1.00 86.28           N  
ATOM   2969  N   HIS C 364     -10.572   7.081   6.620  1.00 90.47           N  
ATOM   2970  CA  HIS C 364     -10.045   8.436   6.675  1.00 90.47           C  
ATOM   2971  C   HIS C 364      -8.980   8.578   5.585  1.00 90.47           C  
ATOM   2972  CB  HIS C 364      -9.491   8.720   8.080  1.00 90.47           C  
ATOM   2973  O   HIS C 364      -7.789   8.370   5.809  1.00 90.47           O  
ATOM   2974  CG  HIS C 364      -9.297  10.180   8.397  1.00 90.47           C  
ATOM   2975  CD2 HIS C 364      -9.024  11.186   7.512  1.00 90.47           C  
ATOM   2976  ND1 HIS C 364      -9.487  10.737   9.664  1.00 90.47           N  
ATOM   2977  CE1 HIS C 364      -9.372  12.060   9.502  1.00 90.47           C  
ATOM   2978  NE2 HIS C 364      -9.078  12.359   8.229  1.00 90.47           N  
ATOM   2979  N   GLN C 365      -9.407   8.961   4.385  1.00 89.04           N  
ATOM   2980  CA  GLN C 365      -8.492   9.283   3.294  1.00 89.04           C  
ATOM   2981  C   GLN C 365      -7.991  10.719   3.458  1.00 89.04           C  
ATOM   2982  CB  GLN C 365      -9.198   9.047   1.957  1.00 89.04           C  
ATOM   2983  O   GLN C 365      -8.792  11.656   3.422  1.00 89.04           O  
ATOM   2984  CG  GLN C 365      -8.302   9.176   0.721  1.00 89.04           C  
ATOM   2985  CD  GLN C 365      -9.094   8.875  -0.552  1.00 89.04           C  
ATOM   2986  NE2 GLN C 365      -9.358   7.625  -0.859  1.00 89.04           N  
ATOM   2987  OE1 GLN C 365      -9.434   9.744  -1.349  1.00 89.04           O  
ATOM   2988  N   ILE C 366      -6.680  10.896   3.611  1.00 85.20           N  
ATOM   2989  CA  ILE C 366      -6.000  12.198   3.604  1.00 85.20           C  
ATOM   2990  C   ILE C 366      -5.293  12.358   2.258  1.00 85.20           C  
ATOM   2991  CB  ILE C 366      -5.016  12.349   4.791  1.00 85.20           C  
ATOM   2992  O   ILE C 366      -4.672  11.412   1.770  1.00 85.20           O  
ATOM   2993  CG1 ILE C 366      -5.687  12.058   6.156  1.00 85.20           C  
ATOM   2994  CG2 ILE C 366      -4.439  13.777   4.806  1.00 85.20           C  
ATOM   2995  CD1 ILE C 366      -5.438  10.625   6.647  1.00 85.20           C  
ATOM   2996  N   SER C 367      -5.362  13.538   1.638  1.00 83.50           N  
ATOM   2997  CA  SER C 367      -4.599  13.816   0.412  1.00 83.50           C  
ATOM   2998  C   SER C 367      -4.178  15.275   0.273  1.00 83.50           C  
ATOM   2999  CB  SER C 367      -5.380  13.386  -0.833  1.00 83.50           C  
ATOM   3000  O   SER C 367      -4.982  16.173   0.537  1.00 83.50           O  
ATOM   3001  OG  SER C 367      -6.566  14.141  -0.986  1.00 83.50           O  
ATOM   3002  N   VAL C 368      -2.958  15.492  -0.220  1.00 80.87           N  
ATOM   3003  CA  VAL C 368      -2.317  16.802  -0.409  1.00 80.87           C  
ATOM   3004  C   VAL C 368      -1.744  16.866  -1.834  1.00 80.87           C  
ATOM   3005  CB  VAL C 368      -1.210  17.032   0.643  1.00 80.87           C  
ATOM   3006  O   VAL C 368      -0.602  16.455  -2.060  1.00 80.87           O  
ATOM   3007  CG1 VAL C 368      -0.678  18.467   0.543  1.00 80.87           C  
ATOM   3008  CG2 VAL C 368      -1.706  16.795   2.074  1.00 80.87           C  
ATOM   3009  N   PRO C 369      -2.525  17.324  -2.835  1.00 72.20           N  
ATOM   3010  CA  PRO C 369      -2.126  17.231  -4.241  1.00 72.20           C  
ATOM   3011  C   PRO C 369      -0.827  17.975  -4.567  1.00 72.20           C  
ATOM   3012  CB  PRO C 369      -3.314  17.766  -5.044  1.00 72.20           C  
ATOM   3013  O   PRO C 369       0.003  17.434  -5.291  1.00 72.20           O  
ATOM   3014  CG  PRO C 369      -4.499  17.462  -4.132  1.00 72.20           C  
ATOM   3015  CD  PRO C 369      -3.917  17.741  -2.749  1.00 72.20           C  
ATOM   3016  N   ASP C 370      -0.607  19.151  -3.966  1.00 71.06           N  
ATOM   3017  CA  ASP C 370       0.595  19.990  -4.133  1.00 71.06           C  
ATOM   3018  C   ASP C 370       1.917  19.241  -3.867  1.00 71.06           C  
ATOM   3019  CB  ASP C 370       0.545  21.164  -3.130  1.00 71.06           C  
ATOM   3020  O   ASP C 370       2.984  19.671  -4.309  1.00 71.06           O  
ATOM   3021  CG  ASP C 370      -0.669  22.096  -3.199  1.00 71.06           C  
ATOM   3022  OD1 ASP C 370      -1.489  21.967  -4.133  1.00 71.06           O  
ATOM   3023  OD2 ASP C 370      -0.775  22.926  -2.262  1.00 71.06           O  
ATOM   3024  N   LYS C 371       1.852  18.148  -3.096  1.00 67.78           N  
ATOM   3025  CA  LYS C 371       2.998  17.397  -2.568  1.00 67.78           C  
ATOM   3026  C   LYS C 371       2.894  15.894  -2.837  1.00 67.78           C  
ATOM   3027  CB  LYS C 371       3.128  17.697  -1.070  1.00 67.78           C  
ATOM   3028  O   LYS C 371       3.684  15.122  -2.315  1.00 67.78           O  
ATOM   3029  CG  LYS C 371       3.308  19.187  -0.756  1.00 67.78           C  
ATOM   3030  CD  LYS C 371       4.694  19.775  -1.033  1.00 67.78           C  
ATOM   3031  CE  LYS C 371       4.773  21.237  -0.556  1.00 67.78           C  
ATOM   3032  NZ  LYS C 371       4.654  21.400   0.915  1.00 67.78           N  
ATOM   3033  N   ASN C 372       1.941  15.471  -3.672  1.00 67.11           N  
ATOM   3034  CA  ASN C 372       1.672  14.073  -4.044  1.00 67.11           C  
ATOM   3035  C   ASN C 372       1.344  13.100  -2.888  1.00 67.11           C  
ATOM   3036  CB  ASN C 372       2.798  13.542  -4.954  1.00 67.11           C  
ATOM   3037  O   ASN C 372       1.214  11.900  -3.141  1.00 67.11           O  
ATOM   3038  CG  ASN C 372       2.952  14.345  -6.227  1.00 67.11           C  
ATOM   3039  ND2 ASN C 372       4.103  14.933  -6.454  1.00 67.11           N  
ATOM   3040  OD1 ASN C 372       2.053  14.443  -7.042  1.00 67.11           O  
ATOM   3041  N   TYR C 373       1.159  13.571  -1.650  1.00 69.66           N  
ATOM   3042  CA  TYR C 373       0.797  12.706  -0.526  1.00 69.66           C  
ATOM   3043  C   TYR C 373      -0.665  12.254  -0.623  1.00 69.66           C  
ATOM   3044  CB  TYR C 373       1.091  13.392   0.815  1.00 69.66           C  
ATOM   3045  O   TYR C 373      -1.582  13.060  -0.823  1.00 69.66           O  
ATOM   3046  CG  TYR C 373       0.638  12.612   2.044  1.00 69.66           C  
ATOM   3047  CD1 TYR C 373      -0.333  13.155   2.909  1.00 69.66           C  
ATOM   3048  CD2 TYR C 373       1.214  11.361   2.347  1.00 69.66           C  
ATOM   3049  CE1 TYR C 373      -0.701  12.478   4.088  1.00 69.66           C  
ATOM   3050  CE2 TYR C 373       0.821  10.663   3.508  1.00 69.66           C  
ATOM   3051  OH  TYR C 373      -0.435  10.602   5.565  1.00 69.66           O  
ATOM   3052  CZ  TYR C 373      -0.113  11.233   4.400  1.00 69.66           C  
ATOM   3053  N   LYS C 374      -0.887  10.951  -0.437  1.00 76.47           N  
ATOM   3054  CA  LYS C 374      -2.203  10.358  -0.210  1.00 76.47           C  
ATOM   3055  C   LYS C 374      -2.063   9.147   0.708  1.00 76.47           C  
ATOM   3056  CB  LYS C 374      -2.858   9.977  -1.550  1.00 76.47           C  
ATOM   3057  O   LYS C 374      -1.306   8.235   0.395  1.00 76.47           O  
ATOM   3058  CG  LYS C 374      -4.294   9.500  -1.302  1.00 76.47           C  
ATOM   3059  CD  LYS C 374      -5.009   8.986  -2.553  1.00 76.47           C  
ATOM   3060  CE  LYS C 374      -6.404   8.596  -2.062  1.00 76.47           C  
ATOM   3061  NZ  LYS C 374      -7.134   7.672  -2.957  1.00 76.47           N  
ATOM   3062  N   ASN C 375      -2.850   9.116   1.777  1.00 76.93           N  
ATOM   3063  CA  ASN C 375      -2.965   7.983   2.691  1.00 76.93           C  
ATOM   3064  C   ASN C 375      -4.449   7.627   2.877  1.00 76.93           C  
ATOM   3065  CB  ASN C 375      -2.235   8.347   3.996  1.00 76.93           C  
ATOM   3066  O   ASN C 375      -5.308   8.506   2.789  1.00 76.93           O  
ATOM   3067  CG  ASN C 375      -2.014   7.173   4.930  1.00 76.93           C  
ATOM   3068  ND2 ASN C 375      -1.334   7.387   6.028  1.00 76.93           N  
ATOM   3069  OD1 ASN C 375      -2.426   6.056   4.681  1.00 76.93           O  
ATOM   3070  N   ASP C 376      -4.757   6.352   3.100  1.00 77.80           N  
ATOM   3071  CA  ASP C 376      -6.110   5.856   3.355  1.00 77.80           C  
ATOM   3072  C   ASP C 376      -6.096   5.042   4.648  1.00 77.80           C  
ATOM   3073  CB  ASP C 376      -6.652   5.086   2.141  1.00 77.80           C  
ATOM   3074  O   ASP C 376      -5.712   3.874   4.680  1.00 77.80           O  
ATOM   3075  CG  ASP C 376      -8.169   5.244   2.033  1.00 77.80           C  
ATOM   3076  OD1 ASP C 376      -8.897   4.856   2.972  1.00 77.80           O  
ATOM   3077  OD2 ASP C 376      -8.595   5.835   1.010  1.00 77.80           O  
ATOM   3078  N   VAL C 377      -6.426   5.721   5.742  1.00 82.42           N  
ATOM   3079  CA  VAL C 377      -6.364   5.168   7.092  1.00 82.42           C  
ATOM   3080  C   VAL C 377      -7.742   4.642   7.426  1.00 82.42           C  
ATOM   3081  CB  VAL C 377      -5.941   6.253   8.094  1.00 82.42           C  
ATOM   3082  O   VAL C 377      -8.660   5.433   7.633  1.00 82.42           O  
ATOM   3083  CG1 VAL C 377      -5.950   5.730   9.536  1.00 82.42           C  
ATOM   3084  CG2 VAL C 377      -4.548   6.798   7.763  1.00 82.42           C  
ATOM   3085  N   ASN C 378      -7.909   3.329   7.501  1.00 81.60           N  
ATOM   3086  CA  ASN C 378      -9.139   2.794   8.058  1.00 81.60           C  
ATOM   3087  C   ASN C 378      -9.074   2.786   9.601  1.00 81.60           C  
ATOM   3088  CB  ASN C 378      -9.480   1.478   7.358  1.00 81.60           C  
ATOM   3089  O   ASN C 378      -8.003   2.902  10.195  1.00 81.60           O  
ATOM   3090  CG  ASN C 378     -10.940   1.161   7.558  1.00 81.60           C  
ATOM   3091  ND2 ASN C 378     -11.776   1.430   6.592  1.00 81.60           N  
ATOM   3092  OD1 ASN C 378     -11.358   0.689   8.596  1.00 81.60           O  
ATOM   3093  N   PHE C 379     -10.222   2.741  10.272  1.00 87.26           N  
ATOM   3094  CA  PHE C 379     -10.323   2.682  11.722  1.00 87.26           C  
ATOM   3095  C   PHE C 379     -11.671   2.129  12.187  1.00 87.26           C  
ATOM   3096  CB  PHE C 379     -10.073   4.069  12.339  1.00 87.26           C  
ATOM   3097  O   PHE C 379     -12.709   2.306  11.552  1.00 87.26           O  
ATOM   3098  CG  PHE C 379     -11.115   5.141  12.055  1.00 87.26           C  
ATOM   3099  CD1 PHE C 379     -11.038   5.921  10.885  1.00 87.26           C  
ATOM   3100  CD2 PHE C 379     -12.137   5.394  12.991  1.00 87.26           C  
ATOM   3101  CE1 PHE C 379     -11.962   6.961  10.670  1.00 87.26           C  
ATOM   3102  CE2 PHE C 379     -13.042   6.452  12.787  1.00 87.26           C  
ATOM   3103  CZ  PHE C 379     -12.945   7.245  11.633  1.00 87.26           C  
ATOM   3104  N   LYS C 380     -11.666   1.541  13.382  1.00 85.84           N  
ATOM   3105  CA  LYS C 380     -12.869   1.299  14.180  1.00 85.84           C  
ATOM   3106  C   LYS C 380     -12.827   2.184  15.416  1.00 85.84           C  
ATOM   3107  CB  LYS C 380     -12.990  -0.191  14.514  1.00 85.84           C  
ATOM   3108  O   LYS C 380     -11.756   2.478  15.944  1.00 85.84           O  
ATOM   3109  CG  LYS C 380     -13.382  -0.978  13.263  1.00 85.84           C  
ATOM   3110  CD  LYS C 380     -13.542  -2.457  13.597  1.00 85.84           C  
ATOM   3111  CE  LYS C 380     -14.120  -3.189  12.396  1.00 85.84           C  
ATOM   3112  NZ  LYS C 380     -14.332  -4.612  12.716  1.00 85.84           N  
ATOM   3113  N   LEU C 381     -13.990   2.657  15.856  1.00 86.78           N  
ATOM   3114  CA  LEU C 381     -14.067   3.539  17.018  1.00 86.78           C  
ATOM   3115  C   LEU C 381     -13.704   2.763  18.290  1.00 86.78           C  
ATOM   3116  CB  LEU C 381     -15.455   4.194  17.110  1.00 86.78           C  
ATOM   3117  O   LEU C 381     -14.297   1.728  18.586  1.00 86.78           O  
ATOM   3118  CG  LEU C 381     -15.725   5.248  16.019  1.00 86.78           C  
ATOM   3119  CD1 LEU C 381     -17.192   5.669  16.074  1.00 86.78           C  
ATOM   3120  CD2 LEU C 381     -14.855   6.495  16.195  1.00 86.78           C  
ATOM   3121  N   ASN C 382     -12.777   3.325  19.062  1.00 82.72           N  
ATOM   3122  CA  ASN C 382     -12.159   2.797  20.282  1.00 82.72           C  
ATOM   3123  C   ASN C 382     -11.161   1.638  20.082  1.00 82.72           C  
ATOM   3124  CB  ASN C 382     -13.219   2.509  21.363  1.00 82.72           C  
ATOM   3125  O   ASN C 382     -10.496   1.255  21.046  1.00 82.72           O  
ATOM   3126  CG  ASN C 382     -14.318   3.555  21.429  1.00 82.72           C  
ATOM   3127  ND2 ASN C 382     -15.464   3.274  20.854  1.00 82.72           N  
ATOM   3128  OD1 ASN C 382     -14.155   4.641  21.956  1.00 82.72           O  
ATOM   3129  N   GLU C 383     -10.993   1.124  18.861  1.00 83.42           N  
ATOM   3130  CA  GLU C 383      -9.971   0.121  18.535  1.00 83.42           C  
ATOM   3131  C   GLU C 383      -8.629   0.781  18.173  1.00 83.42           C  
ATOM   3132  CB  GLU C 383     -10.453  -0.826  17.422  1.00 83.42           C  
ATOM   3133  O   GLU C 383      -8.570   1.933  17.735  1.00 83.42           O  
ATOM   3134  CG  GLU C 383     -11.653  -1.687  17.864  1.00 83.42           C  
ATOM   3135  CD  GLU C 383     -12.123  -2.701  16.803  1.00 83.42           C  
ATOM   3136  OE1 GLU C 383     -13.346  -2.968  16.750  1.00 83.42           O  
ATOM   3137  OE2 GLU C 383     -11.283  -3.214  16.031  1.00 83.42           O  
ATOM   3138  N   GLU C 384      -7.536   0.044  18.371  1.00 81.67           N  
ATOM   3139  CA  GLU C 384      -6.197   0.458  17.945  1.00 81.67           C  
ATOM   3140  C   GLU C 384      -5.929  -0.027  16.523  1.00 81.67           C  
ATOM   3141  CB  GLU C 384      -5.115  -0.056  18.913  1.00 81.67           C  
ATOM   3142  O   GLU C 384      -6.123  -1.200  16.207  1.00 81.67           O  
ATOM   3143  CG  GLU C 384      -5.262   0.643  20.267  1.00 81.67           C  
ATOM   3144  CD  GLU C 384      -4.253   0.236  21.346  1.00 81.67           C  
ATOM   3145  OE1 GLU C 384      -4.529   0.648  22.501  1.00 81.67           O  
ATOM   3146  OE2 GLU C 384      -3.233  -0.413  21.039  1.00 81.67           O  
ATOM   3147  N   GLY C 385      -5.446   0.873  15.673  1.00 82.85           N  
ATOM   3148  CA  GLY C 385      -4.915   0.543  14.360  1.00 82.85           C  
ATOM   3149  C   GLY C 385      -3.491   1.054  14.193  1.00 82.85           C  
ATOM   3150  O   GLY C 385      -3.001   1.891  14.958  1.00 82.85           O  
ATOM   3151  N   THR C 386      -2.818   0.545  13.169  1.00 80.04           N  
ATOM   3152  CA  THR C 386      -1.494   1.004  12.756  1.00 80.04           C  
ATOM   3153  C   THR C 386      -1.518   1.465  11.307  1.00 80.04           C  
ATOM   3154  CB  THR C 386      -0.403  -0.056  12.981  1.00 80.04           C  
ATOM   3155  O   THR C 386      -2.315   1.017  10.486  1.00 80.04           O  
ATOM   3156  CG2 THR C 386      -0.157  -0.315  14.466  1.00 80.04           C  
ATOM   3157  OG1 THR C 386      -0.763  -1.286  12.399  1.00 80.04           O  
ATOM   3158  N   THR C 387      -0.653   2.421  11.003  1.00 73.72           N  
ATOM   3159  CA  THR C 387      -0.228   2.783   9.650  1.00 73.72           C  
ATOM   3160  C   THR C 387       1.269   3.039   9.720  1.00 73.72           C  
ATOM   3161  CB  THR C 387      -1.000   4.003   9.099  1.00 73.72           C  
ATOM   3162  O   THR C 387       1.847   3.149  10.805  1.00 73.72           O  
ATOM   3163  CG2 THR C 387      -0.746   5.309   9.845  1.00 73.72           C  
ATOM   3164  OG1 THR C 387      -0.688   4.260   7.746  1.00 73.72           O  
ATOM   3165  N   GLN C 388       1.908   3.199   8.572  1.00 68.76           N  
ATOM   3166  CA  GLN C 388       3.165   3.927   8.515  1.00 68.76           C  
ATOM   3167  C   GLN C 388       2.927   5.256   7.804  1.00 68.76           C  
ATOM   3168  CB  GLN C 388       4.264   3.057   7.893  1.00 68.76           C  
ATOM   3169  O   GLN C 388       2.085   5.351   6.912  1.00 68.76           O  
ATOM   3170  CG  GLN C 388       4.509   1.808   8.764  1.00 68.76           C  
ATOM   3171  CD  GLN C 388       5.697   0.970   8.312  1.00 68.76           C  
ATOM   3172  NE2 GLN C 388       5.962  -0.147   8.953  1.00 68.76           N  
ATOM   3173  OE1 GLN C 388       6.413   1.300   7.387  1.00 68.76           O  
ATOM   3174  N   HIS C 389       3.659   6.280   8.222  1.00 67.61           N  
ATOM   3175  CA  HIS C 389       4.027   7.379   7.344  1.00 67.61           C  
ATOM   3176  C   HIS C 389       5.533   7.262   7.243  1.00 67.61           C  
ATOM   3177  CB  HIS C 389       3.581   8.734   7.911  1.00 67.61           C  
ATOM   3178  O   HIS C 389       6.221   7.384   8.251  1.00 67.61           O  
ATOM   3179  CG  HIS C 389       3.603   9.874   6.922  1.00 67.61           C  
ATOM   3180  CD2 HIS C 389       2.579  10.755   6.697  1.00 67.61           C  
ATOM   3181  ND1 HIS C 389       4.585  10.182   6.008  1.00 67.61           N  
ATOM   3182  CE1 HIS C 389       4.131  11.170   5.224  1.00 67.61           C  
ATOM   3183  NE2 HIS C 389       2.926  11.583   5.634  1.00 67.61           N  
ATOM   3184  N   ASN C 390       6.046   6.976   6.053  1.00 54.93           N  
ATOM   3185  CA  ASN C 390       7.474   7.071   5.787  1.00 54.93           C  
ATOM   3186  C   ASN C 390       8.349   6.280   6.782  1.00 54.93           C  
ATOM   3187  CB  ASN C 390       7.786   8.566   5.657  1.00 54.93           C  
ATOM   3188  O   ASN C 390       9.154   6.841   7.525  1.00 54.93           O  
ATOM   3189  CG  ASN C 390       7.138   9.161   4.418  1.00 54.93           C  
ATOM   3190  ND2 ASN C 390       7.324  10.429   4.209  1.00 54.93           N  
ATOM   3191  OD1 ASN C 390       6.407   8.499   3.694  1.00 54.93           O  
ATOM   3192  N   ASN C 391       8.112   4.962   6.840  1.00 57.46           N  
ATOM   3193  CA  ASN C 391       8.713   3.982   7.763  1.00 57.46           C  
ATOM   3194  C   ASN C 391       8.545   4.241   9.262  1.00 57.46           C  
ATOM   3195  CB  ASN C 391      10.178   3.732   7.384  1.00 57.46           C  
ATOM   3196  O   ASN C 391       8.801   3.358  10.080  1.00 57.46           O  
ATOM   3197  CG  ASN C 391      10.243   2.568   6.434  1.00 57.46           C  
ATOM   3198  ND2 ASN C 391      10.996   1.552   6.765  1.00 57.46           N  
ATOM   3199  OD1 ASN C 391       9.598   2.541   5.401  1.00 57.46           O  
ATOM   3200  N   THR C 392       8.070   5.419   9.637  1.00 67.72           N  
ATOM   3201  CA  THR C 392       7.683   5.738  10.993  1.00 67.72           C  
ATOM   3202  C   THR C 392       6.370   5.013  11.269  1.00 67.72           C  
ATOM   3203  CB  THR C 392       7.605   7.260  11.155  1.00 67.72           C  
ATOM   3204  O   THR C 392       5.332   5.338  10.690  1.00 67.72           O  
ATOM   3205  CG2 THR C 392       7.198   7.666  12.555  1.00 67.72           C  
ATOM   3206  OG1 THR C 392       8.878   7.825  10.907  1.00 67.72           O  
ATOM   3207  N   GLU C 393       6.427   3.994  12.132  1.00 74.14           N  
ATOM   3208  CA  GLU C 393       5.234   3.352  12.683  1.00 74.14           C  
ATOM   3209  C   GLU C 393       4.383   4.412  13.386  1.00 74.14           C  
ATOM   3210  CB  GLU C 393       5.608   2.220  13.664  1.00 74.14           C  
ATOM   3211  O   GLU C 393       4.881   5.185  14.209  1.00 74.14           O  
ATOM   3212  CG  GLU C 393       4.370   1.409  14.105  1.00 74.14           C  
ATOM   3213  CD  GLU C 393       4.611   0.480  15.308  1.00 74.14           C  
ATOM   3214  OE1 GLU C 393       3.934  -0.569  15.407  1.00 74.14           O  
ATOM   3215  OE2 GLU C 393       5.296   0.877  16.276  1.00 74.14           O  
ATOM   3216  N   ILE C 394       3.091   4.436  13.070  1.00 80.96           N  
ATOM   3217  CA  ILE C 394       2.126   5.292  13.740  1.00 80.96           C  
ATOM   3218  C   ILE C 394       0.973   4.428  14.212  1.00 80.96           C  
ATOM   3219  CB  ILE C 394       1.632   6.421  12.828  1.00 80.96           C  
ATOM   3220  O   ILE C 394       0.276   3.804  13.408  1.00 80.96           O  
ATOM   3221  CG1 ILE C 394       2.784   7.276  12.274  1.00 80.96           C  
ATOM   3222  CG2 ILE C 394       0.688   7.320  13.642  1.00 80.96           C  
ATOM   3223  CD1 ILE C 394       2.352   7.986  11.002  1.00 80.96           C  
ATOM   3224  N   LYS C 395       0.751   4.429  15.523  1.00 83.80           N  
ATOM   3225  CA  LYS C 395      -0.419   3.796  16.139  1.00 83.80           C  
ATOM   3226  C   LYS C 395      -1.476   4.864  16.329  1.00 83.80           C  
ATOM   3227  CB  LYS C 395      -0.077   3.059  17.448  1.00 83.80           C  
ATOM   3228  O   LYS C 395      -1.148   5.985  16.713  1.00 83.80           O  
ATOM   3229  CG  LYS C 395       1.281   2.359  17.336  1.00 83.80           C  
ATOM   3230  CD  LYS C 395       1.536   1.239  18.349  1.00 83.80           C  
ATOM   3231  CE  LYS C 395       2.974   0.822  18.034  1.00 83.80           C  
ATOM   3232  NZ  LYS C 395       3.243  -0.628  18.062  1.00 83.80           N  
ATOM   3233  N   TYR C 396      -2.728   4.538  16.066  1.00 87.87           N  
ATOM   3234  CA  TYR C 396      -3.842   5.456  16.252  1.00 87.87           C  
ATOM   3235  C   TYR C 396      -5.004   4.749  16.942  1.00 87.87           C  
ATOM   3236  CB  TYR C 396      -4.241   6.096  14.912  1.00 87.87           C  
ATOM   3237  O   TYR C 396      -5.279   3.578  16.690  1.00 87.87           O  
ATOM   3238  CG  TYR C 396      -4.543   5.106  13.805  1.00 87.87           C  
ATOM   3239  CD1 TYR C 396      -3.554   4.786  12.856  1.00 87.87           C  
ATOM   3240  CD2 TYR C 396      -5.791   4.458  13.760  1.00 87.87           C  
ATOM   3241  CE1 TYR C 396      -3.807   3.804  11.883  1.00 87.87           C  
ATOM   3242  CE2 TYR C 396      -6.038   3.463  12.798  1.00 87.87           C  
ATOM   3243  OH  TYR C 396      -5.201   2.030  11.071  1.00 87.87           O  
ATOM   3244  CZ  TYR C 396      -5.029   3.105  11.881  1.00 87.87           C  
ATOM   3245  N   LYS C 397      -5.717   5.490  17.787  1.00 88.00           N  
ATOM   3246  CA  LYS C 397      -7.028   5.117  18.313  1.00 88.00           C  
ATOM   3247  C   LYS C 397      -7.977   6.272  18.042  1.00 88.00           C  
ATOM   3248  CB  LYS C 397      -6.906   4.778  19.804  1.00 88.00           C  
ATOM   3249  O   LYS C 397      -7.767   7.379  18.535  1.00 88.00           O  
ATOM   3250  CG  LYS C 397      -8.257   4.357  20.413  1.00 88.00           C  
ATOM   3251  CD  LYS C 397      -8.113   3.930  21.880  1.00 88.00           C  
ATOM   3252  CE  LYS C 397      -7.388   2.581  21.975  1.00 88.00           C  
ATOM   3253  NZ  LYS C 397      -6.322   2.578  23.008  1.00 88.00           N  
ATOM   3254  N   TYR C 398      -8.999   6.020  17.233  1.00 91.73           N  
ATOM   3255  CA  TYR C 398     -10.051   6.998  16.975  1.00 91.73           C  
ATOM   3256  C   TYR C 398     -11.180   6.821  17.990  1.00 91.73           C  
ATOM   3257  CB  TYR C 398     -10.568   6.864  15.545  1.00 91.73           C  
ATOM   3258  O   TYR C 398     -11.596   5.698  18.258  1.00 91.73           O  
ATOM   3259  CG  TYR C 398      -9.684   7.463  14.465  1.00 91.73           C  
ATOM   3260  CD1 TYR C 398      -9.976   8.741  13.955  1.00 91.73           C  
ATOM   3261  CD2 TYR C 398      -8.650   6.704  13.889  1.00 91.73           C  
ATOM   3262  CE1 TYR C 398      -9.313   9.216  12.807  1.00 91.73           C  
ATOM   3263  CE2 TYR C 398      -7.948   7.191  12.768  1.00 91.73           C  
ATOM   3264  OH  TYR C 398      -7.733   8.859  11.050  1.00 91.73           O  
ATOM   3265  CZ  TYR C 398      -8.317   8.426  12.197  1.00 91.73           C  
ATOM   3266  N   THR C 399     -11.700   7.912  18.538  1.00 89.72           N  
ATOM   3267  CA  THR C 399     -12.797   7.914  19.522  1.00 89.72           C  
ATOM   3268  C   THR C 399     -13.781   9.035  19.207  1.00 89.72           C  
ATOM   3269  CB  THR C 399     -12.273   8.057  20.963  1.00 89.72           C  
ATOM   3270  O   THR C 399     -13.467   9.944  18.440  1.00 89.72           O  
ATOM   3271  CG2 THR C 399     -11.383   6.892  21.388  1.00 89.72           C  
ATOM   3272  OG1 THR C 399     -11.499   9.225  21.113  1.00 89.72           O  
ATOM   3273  N   GLU C 400     -14.983   8.993  19.778  1.00 89.88           N  
ATOM   3274  CA  GLU C 400     -15.920  10.119  19.707  1.00 89.88           C  
ATOM   3275  C   GLU C 400     -16.015  10.834  21.053  1.00 89.88           C  
ATOM   3276  CB  GLU C 400     -17.303   9.676  19.219  1.00 89.88           C  
ATOM   3277  O   GLU C 400     -16.114  10.196  22.100  1.00 89.88           O  
ATOM   3278  CG  GLU C 400     -17.279   9.309  17.733  1.00 89.88           C  
ATOM   3279  CD  GLU C 400     -18.687   8.973  17.250  1.00 89.88           C  
ATOM   3280  OE1 GLU C 400     -19.277   9.760  16.471  1.00 89.88           O  
ATOM   3281  OE2 GLU C 400     -19.233   7.910  17.625  1.00 89.88           O  
ATOM   3282  N   ASP C 401     -16.030  12.165  21.012  1.00 87.17           N  
ATOM   3283  CA  ASP C 401     -16.337  13.024  22.154  1.00 87.17           C  
ATOM   3284  C   ASP C 401     -17.593  13.836  21.820  1.00 87.17           C  
ATOM   3285  CB  ASP C 401     -15.119  13.884  22.508  1.00 87.17           C  
ATOM   3286  O   ASP C 401     -17.557  14.828  21.083  1.00 87.17           O  
ATOM   3287  CG  ASP C 401     -15.285  14.653  23.823  1.00 87.17           C  
ATOM   3288  OD1 ASP C 401     -16.390  14.647  24.405  1.00 87.17           O  
ATOM   3289  OD2 ASP C 401     -14.264  15.254  24.237  1.00 87.17           O  
ATOM   3290  N   GLY C 402     -18.741  13.326  22.269  1.00 79.63           N  
ATOM   3291  CA  GLY C 402     -20.059  13.830  21.892  1.00 79.63           C  
ATOM   3292  C   GLY C 402     -20.291  13.754  20.380  1.00 79.63           C  
ATOM   3293  O   GLY C 402     -20.558  12.687  19.837  1.00 79.63           O  
ATOM   3294  N   GLY C 403     -20.222  14.909  19.713  1.00 86.29           N  
ATOM   3295  CA  GLY C 403     -20.360  15.044  18.258  1.00 86.29           C  
ATOM   3296  C   GLY C 403     -19.039  15.219  17.499  1.00 86.29           C  
ATOM   3297  O   GLY C 403     -19.083  15.439  16.288  1.00 86.29           O  
ATOM   3298  N   ASN C 404     -17.889  15.164  18.178  1.00 92.63           N  
ATOM   3299  CA  ASN C 404     -16.561  15.332  17.583  1.00 92.63           C  
ATOM   3300  C   ASN C 404     -15.887  13.967  17.393  1.00 92.63           C  
ATOM   3301  CB  ASN C 404     -15.686  16.228  18.484  1.00 92.63           C  
ATOM   3302  O   ASN C 404     -15.995  13.104  18.262  1.00 92.63           O  
ATOM   3303  CG  ASN C 404     -16.217  17.630  18.722  1.00 92.63           C  
ATOM   3304  ND2 ASN C 404     -15.560  18.395  19.563  1.00 92.63           N  
ATOM   3305  OD1 ASN C 404     -17.198  18.086  18.152  1.00 92.63           O  
ATOM   3306  N   LEU C 405     -15.120  13.798  16.314  1.00 94.08           N  
ATOM   3307  CA  LEU C 405     -14.166  12.688  16.193  1.00 94.08           C  
ATOM   3308  C   LEU C 405     -12.830  13.123  16.800  1.00 94.08           C  
ATOM   3309  CB  LEU C 405     -14.037  12.274  14.717  1.00 94.08           C  
ATOM   3310  O   LEU C 405     -12.367  14.235  16.550  1.00 94.08           O  
ATOM   3311  CG  LEU C 405     -13.063  11.124  14.403  1.00 94.08           C  
ATOM   3312  CD1 LEU C 405     -13.624   9.780  14.864  1.00 94.08           C  
ATOM   3313  CD2 LEU C 405     -12.829  11.053  12.892  1.00 94.08           C  
ATOM   3314  N   LYS C 406     -12.180  12.247  17.557  1.00 92.89           N  
ATOM   3315  CA  LYS C 406     -10.814  12.425  18.058  1.00 92.89           C  
ATOM   3316  C   LYS C 406      -9.926  11.297  17.564  1.00 92.89           C  
ATOM   3317  CB  LYS C 406     -10.814  12.550  19.592  1.00 92.89           C  
ATOM   3318  O   LYS C 406     -10.411  10.211  17.257  1.00 92.89           O  
ATOM   3319  CG  LYS C 406     -11.443  13.891  19.981  1.00 92.89           C  
ATOM   3320  CD  LYS C 406     -11.406  14.207  21.480  1.00 92.89           C  
ATOM   3321  CE  LYS C 406     -11.985  15.619  21.559  1.00 92.89           C  
ATOM   3322  NZ  LYS C 406     -12.145  16.168  22.918  1.00 92.89           N  
ATOM   3323  N   ALA C 407      -8.627  11.561  17.478  1.00 92.43           N  
ATOM   3324  CA  ALA C 407      -7.621  10.530  17.273  1.00 92.43           C  
ATOM   3325  C   ALA C 407      -6.443  10.764  18.221  1.00 92.43           C  
ATOM   3326  CB  ALA C 407      -7.196  10.485  15.800  1.00 92.43           C  
ATOM   3327  O   ALA C 407      -5.773  11.794  18.142  1.00 92.43           O  
ATOM   3328  N   GLU C 408      -6.195   9.793  19.094  1.00 88.71           N  
ATOM   3329  CA  GLU C 408      -4.962   9.686  19.865  1.00 88.71           C  
ATOM   3330  C   GLU C 408      -3.942   8.926  19.013  1.00 88.71           C  
ATOM   3331  CB  GLU C 408      -5.263   8.975  21.188  1.00 88.71           C  
ATOM   3332  O   GLU C 408      -4.215   7.822  18.540  1.00 88.71           O  
ATOM   3333  CG  GLU C 408      -4.026   8.873  22.091  1.00 88.71           C  
ATOM   3334  CD  GLU C 408      -4.318   8.144  23.413  1.00 88.71           C  
ATOM   3335  OE1 GLU C 408      -3.450   8.231  24.307  1.00 88.71           O  
ATOM   3336  OE2 GLU C 408      -5.359   7.452  23.505  1.00 88.71           O  
ATOM   3337  N   VAL C 409      -2.790   9.540  18.759  1.00 88.31           N  
ATOM   3338  CA  VAL C 409      -1.832   9.099  17.741  1.00 88.31           C  
ATOM   3339  C   VAL C 409      -0.439   9.025  18.353  1.00 88.31           C  
ATOM   3340  CB  VAL C 409      -1.888  10.059  16.542  1.00 88.31           C  
ATOM   3341  O   VAL C 409       0.129  10.035  18.759  1.00 88.31           O  
ATOM   3342  CG1 VAL C 409      -0.768   9.826  15.526  1.00 88.31           C  
ATOM   3343  CG2 VAL C 409      -3.224   9.969  15.797  1.00 88.31           C  
ATOM   3344  N   HIS C 410       0.133   7.829  18.396  1.00 84.52           N  
ATOM   3345  CA  HIS C 410       1.471   7.576  18.917  1.00 84.52           C  
ATOM   3346  C   HIS C 410       2.471   7.417  17.774  1.00 84.52           C  
ATOM   3347  CB  HIS C 410       1.453   6.330  19.806  1.00 84.52           C  
ATOM   3348  O   HIS C 410       2.237   6.651  16.840  1.00 84.52           O  
ATOM   3349  CG  HIS C 410       0.789   6.547  21.140  1.00 84.52           C  
ATOM   3350  CD2 HIS C 410       1.422   6.541  22.352  1.00 84.52           C  
ATOM   3351  ND1 HIS C 410      -0.548   6.787  21.385  1.00 84.52           N  
ATOM   3352  CE1 HIS C 410      -0.707   6.927  22.714  1.00 84.52           C  
ATOM   3353  NE2 HIS C 410       0.471   6.784  23.340  1.00 84.52           N  
ATOM   3354  N   VAL C 411       3.614   8.092  17.898  1.00 81.28           N  
ATOM   3355  CA  VAL C 411       4.767   7.998  16.994  1.00 81.28           C  
ATOM   3356  C   VAL C 411       5.958   7.477  17.813  1.00 81.28           C  
ATOM   3357  CB  VAL C 411       5.059   9.367  16.347  1.00 81.28           C  
ATOM   3358  O   VAL C 411       6.699   8.286  18.388  1.00 81.28           O  
ATOM   3359  CG1 VAL C 411       6.143   9.228  15.284  1.00 81.28           C  
ATOM   3360  CG2 VAL C 411       3.822   9.976  15.669  1.00 81.28           C  
ATOM   3361  N   PRO C 412       6.132   6.145  17.954  1.00 76.97           N  
ATOM   3362  CA  PRO C 412       7.023   5.578  18.968  1.00 76.97           C  
ATOM   3363  C   PRO C 412       8.492   5.959  18.765  1.00 76.97           C  
ATOM   3364  CB  PRO C 412       6.799   4.060  18.922  1.00 76.97           C  
ATOM   3365  O   PRO C 412       9.153   6.364  19.719  1.00 76.97           O  
ATOM   3366  CG  PRO C 412       5.382   3.932  18.366  1.00 76.97           C  
ATOM   3367  CD  PRO C 412       5.345   5.072  17.356  1.00 76.97           C  
ATOM   3368  N   SER C 413       8.987   5.929  17.523  1.00 73.43           N  
ATOM   3369  CA  SER C 413      10.389   6.239  17.192  1.00 73.43           C  
ATOM   3370  C   SER C 413      10.791   7.695  17.463  1.00 73.43           C  
ATOM   3371  CB  SER C 413      10.665   5.897  15.724  1.00 73.43           C  
ATOM   3372  O   SER C 413      11.957   7.963  17.738  1.00 73.43           O  
ATOM   3373  OG  SER C 413       9.777   6.612  14.885  1.00 73.43           O  
ATOM   3374  N   ARG C 414       9.840   8.642  17.444  1.00 72.61           N  
ATOM   3375  CA  ARG C 414      10.073  10.058  17.803  1.00 72.61           C  
ATOM   3376  C   ARG C 414       9.683  10.393  19.249  1.00 72.61           C  
ATOM   3377  CB  ARG C 414       9.377  10.997  16.797  1.00 72.61           C  
ATOM   3378  O   ARG C 414       9.810  11.555  19.650  1.00 72.61           O  
ATOM   3379  CG  ARG C 414       9.929  10.907  15.362  1.00 72.61           C  
ATOM   3380  CD  ARG C 414       9.314  12.023  14.500  1.00 72.61           C  
ATOM   3381  NE  ARG C 414       9.781  11.990  13.100  1.00 72.61           N  
ATOM   3382  NH1 ARG C 414       7.844  12.709  12.035  1.00 72.61           N  
ATOM   3383  NH2 ARG C 414       9.589  12.230  10.850  1.00 72.61           N  
ATOM   3384  CZ  ARG C 414       9.074  12.299  12.025  1.00 72.61           C  
ATOM   3385  N   ASN C 415       9.170   9.421  20.012  1.00 77.45           N  
ATOM   3386  CA  ASN C 415       8.524   9.609  21.314  1.00 77.45           C  
ATOM   3387  C   ASN C 415       7.571  10.828  21.311  1.00 77.45           C  
ATOM   3388  CB  ASN C 415       9.591   9.622  22.427  1.00 77.45           C  
ATOM   3389  O   ASN C 415       7.796  11.828  22.004  1.00 77.45           O  
ATOM   3390  CG  ASN C 415       8.986   9.493  23.816  1.00 77.45           C  
ATOM   3391  ND2 ASN C 415       9.696   9.894  24.843  1.00 77.45           N  
ATOM   3392  OD1 ASN C 415       7.882   9.016  24.007  1.00 77.45           O  
ATOM   3393  N   LYS C 416       6.561  10.796  20.428  1.00 82.25           N  
ATOM   3394  CA  LYS C 416       5.501  11.819  20.339  1.00 82.25           C  
ATOM   3395  C   LYS C 416       4.132  11.172  20.512  1.00 82.25           C  
ATOM   3396  CB  LYS C 416       5.545  12.603  19.006  1.00 82.25           C  
ATOM   3397  O   LYS C 416       3.866  10.118  19.935  1.00 82.25           O  
ATOM   3398  CG  LYS C 416       6.838  13.384  18.736  1.00 82.25           C  
ATOM   3399  CD  LYS C 416       6.974  14.649  19.598  1.00 82.25           C  
ATOM   3400  CE  LYS C 416       8.414  15.166  19.601  1.00 82.25           C  
ATOM   3401  NZ  LYS C 416       9.300  14.241  20.355  1.00 82.25           N  
ATOM   3402  N   VAL C 417       3.264  11.861  21.247  1.00 86.37           N  
ATOM   3403  CA  VAL C 417       1.820  11.610  21.282  1.00 86.37           C  
ATOM   3404  C   VAL C 417       1.133  12.849  20.726  1.00 86.37           C  
ATOM   3405  CB  VAL C 417       1.306  11.264  22.692  1.00 86.37           C  
ATOM   3406  O   VAL C 417       1.400  13.966  21.175  1.00 86.37           O  
ATOM   3407  CG1 VAL C 417      -0.180  10.888  22.649  1.00 86.37           C  
ATOM   3408  CG2 VAL C 417       2.084  10.084  23.284  1.00 86.37           C  
ATOM   3409  N   ILE C 418       0.290  12.641  19.723  1.00 89.01           N  
ATOM   3410  CA  ILE C 418      -0.460  13.667  19.011  1.00 89.01           C  
ATOM   3411  C   ILE C 418      -1.941  13.459  19.323  1.00 89.01           C  
ATOM   3412  CB  ILE C 418      -0.185  13.634  17.488  1.00 89.01           C  
ATOM   3413  O   ILE C 418      -2.443  12.338  19.243  1.00 89.01           O  
ATOM   3414  CG1 ILE C 418       1.319  13.512  17.153  1.00 89.01           C  
ATOM   3415  CG2 ILE C 418      -0.827  14.859  16.812  1.00 89.01           C  
ATOM   3416  CD1 ILE C 418       1.607  13.368  15.652  1.00 89.01           C  
ATOM   3417  N   HIS C 419      -2.644  14.536  19.655  1.00 89.97           N  
ATOM   3418  CA  HIS C 419      -4.092  14.531  19.828  1.00 89.97           C  
ATOM   3419  C   HIS C 419      -4.733  15.377  18.730  1.00 89.97           C  
ATOM   3420  CB  HIS C 419      -4.467  15.033  21.228  1.00 89.97           C  
ATOM   3421  O   HIS C 419      -4.603  16.602  18.728  1.00 89.97           O  
ATOM   3422  CG  HIS C 419      -3.858  14.234  22.347  1.00 89.97           C  
ATOM   3423  CD2 HIS C 419      -4.243  12.988  22.765  1.00 89.97           C  
ATOM   3424  ND1 HIS C 419      -2.807  14.627  23.146  1.00 89.97           N  
ATOM   3425  CE1 HIS C 419      -2.571  13.644  24.030  1.00 89.97           C  
ATOM   3426  NE2 HIS C 419      -3.429  12.635  23.842  1.00 89.97           N  
ATOM   3427  N   ASP C 420      -5.437  14.719  17.816  1.00 92.75           N  
ATOM   3428  CA  ASP C 420      -6.284  15.377  16.825  1.00 92.75           C  
ATOM   3429  C   ASP C 420      -7.742  15.423  17.311  1.00 92.75           C  
ATOM   3430  CB  ASP C 420      -6.244  14.609  15.503  1.00 92.75           C  
ATOM   3431  O   ASP C 420      -8.261  14.435  17.834  1.00 92.75           O  
ATOM   3432  CG  ASP C 420      -5.156  14.967  14.498  1.00 92.75           C  
ATOM   3433  OD1 ASP C 420      -4.278  15.812  14.752  1.00 92.75           O  
ATOM   3434  OD2 ASP C 420      -5.320  14.432  13.370  1.00 92.75           O  
ATOM   3435  N   GLU C 421      -8.441  16.524  17.038  1.00 93.45           N  
ATOM   3436  CA  GLU C 421      -9.895  16.663  17.192  1.00 93.45           C  
ATOM   3437  C   GLU C 421     -10.513  17.250  15.918  1.00 93.45           C  
ATOM   3438  CB  GLU C 421     -10.217  17.530  18.423  1.00 93.45           C  
ATOM   3439  O   GLU C 421     -10.008  18.230  15.379  1.00 93.45           O  
ATOM   3440  CG  GLU C 421     -11.724  17.796  18.597  1.00 93.45           C  
ATOM   3441  CD  GLU C 421     -12.040  18.561  19.890  1.00 93.45           C  
ATOM   3442  OE1 GLU C 421     -12.956  18.110  20.620  1.00 93.45           O  
ATOM   3443  OE2 GLU C 421     -11.369  19.577  20.170  1.00 93.45           O  
ATOM   3444  N   TYR C 422     -11.628  16.673  15.472  1.00 95.17           N  
ATOM   3445  CA  TYR C 422     -12.422  17.065  14.310  1.00 95.17           C  
ATOM   3446  C   TYR C 422     -13.802  17.497  14.807  1.00 95.17           C  
ATOM   3447  CB  TYR C 422     -12.544  15.889  13.327  1.00 95.17           C  
ATOM   3448  O   TYR C 422     -14.689  16.670  15.046  1.00 95.17           O  
ATOM   3449  CG  TYR C 422     -11.236  15.359  12.780  1.00 95.17           C  
ATOM   3450  CD1 TYR C 422     -10.828  15.668  11.468  1.00 95.17           C  
ATOM   3451  CD2 TYR C 422     -10.412  14.566  13.601  1.00 95.17           C  
ATOM   3452  CE1 TYR C 422      -9.560  15.265  11.017  1.00 95.17           C  
ATOM   3453  CE2 TYR C 422      -9.136  14.187  13.164  1.00 95.17           C  
ATOM   3454  OH  TYR C 422      -7.422  14.306  11.511  1.00 95.17           O  
ATOM   3455  CZ  TYR C 422      -8.692  14.579  11.889  1.00 95.17           C  
ATOM   3456  N   LYS C 423     -13.971  18.805  14.991  1.00 94.86           N  
ATOM   3457  CA  LYS C 423     -15.197  19.427  15.490  1.00 94.86           C  
ATOM   3458  C   LYS C 423     -15.947  20.067  14.329  1.00 94.86           C  
ATOM   3459  CB  LYS C 423     -14.797  20.451  16.557  1.00 94.86           C  
ATOM   3460  O   LYS C 423     -15.388  20.897  13.622  1.00 94.86           O  
ATOM   3461  CG  LYS C 423     -16.005  21.213  17.109  1.00 94.86           C  
ATOM   3462  CD  LYS C 423     -15.532  22.346  18.014  1.00 94.86           C  
ATOM   3463  CE  LYS C 423     -16.758  23.119  18.498  1.00 94.86           C  
ATOM   3464  NZ  LYS C 423     -16.411  24.536  18.737  1.00 94.86           N  
ATOM   3465  N   VAL C 424     -17.219  19.730  14.141  1.00 93.02           N  
ATOM   3466  CA  VAL C 424     -18.022  20.284  13.039  1.00 93.02           C  
ATOM   3467  C   VAL C 424     -18.959  21.380  13.535  1.00 93.02           C  
ATOM   3468  CB  VAL C 424     -18.727  19.169  12.261  1.00 93.02           C  
ATOM   3469  O   VAL C 424     -19.877  21.136  14.314  1.00 93.02           O  
ATOM   3470  CG1 VAL C 424     -19.690  19.709  11.201  1.00 93.02           C  
ATOM   3471  CG2 VAL C 424     -17.668  18.324  11.547  1.00 93.02           C  
ATOM   3472  N   ASN C 425     -18.726  22.594  13.042  1.00 88.73           N  
ATOM   3473  CA  ASN C 425     -19.493  23.806  13.300  1.00 88.73           C  
ATOM   3474  C   ASN C 425     -20.436  24.076  12.101  1.00 88.73           C  
ATOM   3475  CB  ASN C 425     -18.509  24.969  13.566  1.00 88.73           C  
ATOM   3476  O   ASN C 425     -20.300  25.079  11.402  1.00 88.73           O  
ATOM   3477  CG  ASN C 425     -17.507  24.785  14.705  1.00 88.73           C  
ATOM   3478  ND2 ASN C 425     -16.276  25.191  14.469  1.00 88.73           N  
ATOM   3479  OD1 ASN C 425     -17.811  24.356  15.814  1.00 88.73           O  
ATOM   3480  N   GLY C 426     -21.366  23.157  11.817  1.00 85.40           N  
ATOM   3481  CA  GLY C 426     -22.244  23.234  10.638  1.00 85.40           C  
ATOM   3482  C   GLY C 426     -21.532  22.813   9.346  1.00 85.40           C  
ATOM   3483  O   GLY C 426     -21.125  21.660   9.219  1.00 85.40           O  
ATOM   3484  N   ASP C 427     -21.378  23.734   8.393  1.00 88.08           N  
ATOM   3485  CA  ASP C 427     -20.733  23.475   7.090  1.00 88.08           C  
ATOM   3486  C   ASP C 427     -19.189  23.501   7.142  1.00 88.08           C  
ATOM   3487  CB  ASP C 427     -21.265  24.475   6.053  1.00 88.08           C  
ATOM   3488  O   ASP C 427     -18.513  23.196   6.153  1.00 88.08           O  
ATOM   3489  CG  ASP C 427     -22.783  24.375   5.880  1.00 88.08           C  
ATOM   3490  OD1 ASP C 427     -23.271  23.233   5.718  1.00 88.08           O  
ATOM   3491  OD2 ASP C 427     -23.435  25.440   5.926  1.00 88.08           O  
ATOM   3492  N   GLU C 428     -18.629  23.849   8.304  1.00 93.02           N  
ATOM   3493  CA  GLU C 428     -17.194  23.934   8.577  1.00 93.02           C  
ATOM   3494  C   GLU C 428     -16.744  22.857   9.574  1.00 93.02           C  
ATOM   3495  CB  GLU C 428     -16.861  25.351   9.076  1.00 93.02           C  
ATOM   3496  O   GLU C 428     -17.354  22.665  10.626  1.00 93.02           O  
ATOM   3497  CG  GLU C 428     -15.366  25.548   9.351  1.00 93.02           C  
ATOM   3498  CD  GLU C 428     -15.044  27.014   9.642  1.00 93.02           C  
ATOM   3499  OE1 GLU C 428     -14.566  27.716   8.720  1.00 93.02           O  
ATOM   3500  OE2 GLU C 428     -15.205  27.452  10.810  1.00 93.02           O  
ATOM   3501  N   LEU C 429     -15.631  22.191   9.273  1.00 94.46           N  
ATOM   3502  CA  LEU C 429     -14.880  21.347  10.194  1.00 94.46           C  
ATOM   3503  C   LEU C 429     -13.678  22.133  10.720  1.00 94.46           C  
ATOM   3504  CB  LEU C 429     -14.527  20.026   9.488  1.00 94.46           C  
ATOM   3505  O   LEU C 429     -12.779  22.518   9.977  1.00 94.46           O  
ATOM   3506  CG  LEU C 429     -13.786  18.988  10.351  1.00 94.46           C  
ATOM   3507  CD1 LEU C 429     -14.095  17.587   9.817  1.00 94.46           C  
ATOM   3508  CD2 LEU C 429     -12.264  19.154  10.318  1.00 94.46           C  
ATOM   3509  N   GLU C 430     -13.654  22.349  12.025  1.00 95.63           N  
ATOM   3510  CA  GLU C 430     -12.497  22.810  12.774  1.00 95.63           C  
ATOM   3511  C   GLU C 430     -11.667  21.597  13.182  1.00 95.63           C  
ATOM   3512  CB  GLU C 430     -12.997  23.593  13.991  1.00 95.63           C  
ATOM   3513  O   GLU C 430     -12.095  20.792  14.015  1.00 95.63           O  
ATOM   3514  CG  GLU C 430     -11.871  24.085  14.913  1.00 95.63           C  
ATOM   3515  CD  GLU C 430     -12.423  24.989  16.025  1.00 95.63           C  
ATOM   3516  OE1 GLU C 430     -11.855  24.956  17.142  1.00 95.63           O  
ATOM   3517  OE2 GLU C 430     -13.419  25.713  15.777  1.00 95.63           O  
ATOM   3518  N   LYS C 431     -10.465  21.478  12.618  1.00 95.40           N  
ATOM   3519  CA  LYS C 431      -9.482  20.527  13.113  1.00 95.40           C  
ATOM   3520  C   LYS C 431      -8.567  21.208  14.123  1.00 95.40           C  
ATOM   3521  CB  LYS C 431      -8.719  19.871  11.963  1.00 95.40           C  
ATOM   3522  O   LYS C 431      -7.943  22.220  13.809  1.00 95.40           O  
ATOM   3523  CG  LYS C 431      -7.869  18.756  12.566  1.00 95.40           C  
ATOM   3524  CD  LYS C 431      -7.136  17.961  11.503  1.00 95.40           C  
ATOM   3525  CE  LYS C 431      -6.146  17.121  12.291  1.00 95.40           C  
ATOM   3526  NZ  LYS C 431      -5.318  16.312  11.396  1.00 95.40           N  
ATOM   3527  N   THR C 432      -8.454  20.624  15.311  1.00 94.59           N  
ATOM   3528  CA  THR C 432      -7.424  20.965  16.300  1.00 94.59           C  
ATOM   3529  C   THR C 432      -6.365  19.869  16.317  1.00 94.59           C  
ATOM   3530  CB  THR C 432      -8.022  21.172  17.699  1.00 94.59           C  
ATOM   3531  O   THR C 432      -6.699  18.690  16.241  1.00 94.59           O  
ATOM   3532  CG2 THR C 432      -7.015  21.714  18.714  1.00 94.59           C  
ATOM   3533  OG1 THR C 432      -9.069  22.118  17.633  1.00 94.59           O  
ATOM   3534  N   TYR C 433      -5.104  20.270  16.439  1.00 92.55           N  
ATOM   3535  CA  TYR C 433      -3.933  19.406  16.538  1.00 92.55           C  
ATOM   3536  C   TYR C 433      -3.202  19.756  17.837  1.00 92.55           C  
ATOM   3537  CB  TYR C 433      -2.971  19.642  15.361  1.00 92.55           C  
ATOM   3538  O   TYR C 433      -3.073  20.940  18.166  1.00 92.55           O  
ATOM   3539  CG  TYR C 433      -3.513  19.655  13.941  1.00 92.55           C  
ATOM   3540  CD1 TYR C 433      -3.045  18.706  13.012  1.00 92.55           C  
ATOM   3541  CD2 TYR C 433      -4.353  20.701  13.504  1.00 92.55           C  
ATOM   3542  CE1 TYR C 433      -3.383  18.825  11.652  1.00 92.55           C  
ATOM   3543  CE2 TYR C 433      -4.748  20.782  12.158  1.00 92.55           C  
ATOM   3544  OH  TYR C 433      -4.548  19.943   9.908  1.00 92.55           O  
ATOM   3545  CZ  TYR C 433      -4.233  19.860  11.223  1.00 92.55           C  
ATOM   3546  N   LYS C 434      -2.702  18.764  18.573  1.00 90.60           N  
ATOM   3547  CA  LYS C 434      -1.929  18.973  19.806  1.00 90.60           C  
ATOM   3548  C   LYS C 434      -0.745  18.029  19.904  1.00 90.60           C  
ATOM   3549  CB  LYS C 434      -2.837  18.798  21.034  1.00 90.60           C  
ATOM   3550  O   LYS C 434      -0.912  16.833  19.699  1.00 90.60           O  
ATOM   3551  CG  LYS C 434      -3.342  20.145  21.542  1.00 90.60           C  
ATOM   3552  CD  LYS C 434      -4.217  19.963  22.784  1.00 90.60           C  
ATOM   3553  CE  LYS C 434      -4.523  21.344  23.360  1.00 90.60           C  
ATOM   3554  NZ  LYS C 434      -5.351  21.262  24.583  1.00 90.60           N  
ATOM   3555  N   VAL C 435       0.411  18.548  20.310  1.00 89.68           N  
ATOM   3556  CA  VAL C 435       1.576  17.755  20.724  1.00 89.68           C  
ATOM   3557  C   VAL C 435       2.230  18.430  21.929  1.00 89.68           C  
ATOM   3558  CB  VAL C 435       2.546  17.517  19.549  1.00 89.68           C  
ATOM   3559  O   VAL C 435       2.647  19.582  21.858  1.00 89.68           O  
ATOM   3560  CG1 VAL C 435       3.188  18.781  18.967  1.00 89.68           C  
ATOM   3561  CG2 VAL C 435       3.662  16.556  19.968  1.00 89.68           C  
ATOM   3562  N   GLY C 436       2.269  17.731  23.067  1.00 85.94           N  
ATOM   3563  CA  GLY C 436       2.638  18.349  24.344  1.00 85.94           C  
ATOM   3564  C   GLY C 436       1.696  19.504  24.714  1.00 85.94           C  
ATOM   3565  O   GLY C 436       0.477  19.332  24.766  1.00 85.94           O  
ATOM   3566  N   ASP C 437       2.273  20.675  24.969  1.00 82.83           N  
ATOM   3567  CA  ASP C 437       1.589  21.951  25.196  1.00 82.83           C  
ATOM   3568  C   ASP C 437       1.207  22.680  23.891  1.00 82.83           C  
ATOM   3569  CB  ASP C 437       2.488  22.830  26.091  1.00 82.83           C  
ATOM   3570  O   ASP C 437       0.224  23.431  23.857  1.00 82.83           O  
ATOM   3571  CG  ASP C 437       3.882  23.149  25.515  1.00 82.83           C  
ATOM   3572  OD1 ASP C 437       4.439  22.289  24.792  1.00 82.83           O  
ATOM   3573  OD2 ASP C 437       4.392  24.240  25.844  1.00 82.83           O  
ATOM   3574  N   VAL C 438       1.929  22.429  22.795  1.00 87.36           N  
ATOM   3575  CA  VAL C 438       1.711  23.101  21.510  1.00 87.36           C  
ATOM   3576  C   VAL C 438       0.390  22.663  20.877  1.00 87.36           C  
ATOM   3577  CB  VAL C 438       2.901  22.917  20.550  1.00 87.36           C  
ATOM   3578  O   VAL C 438       0.133  21.481  20.644  1.00 87.36           O  
ATOM   3579  CG1 VAL C 438       2.674  23.683  19.240  1.00 87.36           C  
ATOM   3580  CG2 VAL C 438       4.184  23.464  21.191  1.00 87.36           C  
ATOM   3581  N   THR C 439      -0.449  23.654  20.576  1.00 90.96           N  
ATOM   3582  CA  THR C 439      -1.767  23.500  19.947  1.00 90.96           C  
ATOM   3583  C   THR C 439      -1.802  24.265  18.629  1.00 90.96           C  
ATOM   3584  CB  THR C 439      -2.868  24.040  20.872  1.00 90.96           C  
ATOM   3585  O   THR C 439      -1.367  25.414  18.592  1.00 90.96           O  
ATOM   3586  CG2 THR C 439      -4.281  23.796  20.337  1.00 90.96           C  
ATOM   3587  OG1 THR C 439      -2.786  23.429  22.142  1.00 90.96           O  
ATOM   3588  N   ALA C 440      -2.364  23.668  17.581  1.00 91.91           N  
ATOM   3589  CA  ALA C 440      -2.659  24.324  16.309  1.00 91.91           C  
ATOM   3590  C   ALA C 440      -4.110  24.073  15.880  1.00 91.91           C  
ATOM   3591  CB  ALA C 440      -1.665  23.840  15.252  1.00 91.91           C  
ATOM   3592  O   ALA C 440      -4.744  23.110  16.325  1.00 91.91           O  
ATOM   3593  N   LYS C 441      -4.637  24.923  14.994  1.00 94.71           N  
ATOM   3594  CA  LYS C 441      -5.972  24.773  14.398  1.00 94.71           C  
ATOM   3595  C   LYS C 441      -5.947  25.012  12.895  1.00 94.71           C  
ATOM   3596  CB  LYS C 441      -6.997  25.703  15.065  1.00 94.71           C  
ATOM   3597  O   LYS C 441      -5.125  25.767  12.381  1.00 94.71           O  
ATOM   3598  CG  LYS C 441      -7.274  25.337  16.525  1.00 94.71           C  
ATOM   3599  CD  LYS C 441      -8.244  26.353  17.138  1.00 94.71           C  
ATOM   3600  CE  LYS C 441      -8.655  25.940  18.551  1.00 94.71           C  
ATOM   3601  NZ  LYS C 441      -9.551  24.758  18.526  1.00 94.71           N  
ATOM   3602  N   ARG C 442      -6.871  24.373  12.182  1.00 95.18           N  
ATOM   3603  CA  ARG C 442      -7.055  24.529  10.735  1.00 95.18           C  
ATOM   3604  C   ARG C 442      -8.512  24.258  10.394  1.00 95.18           C  
ATOM   3605  CB  ARG C 442      -6.079  23.572  10.040  1.00 95.18           C  
ATOM   3606  O   ARG C 442      -9.069  23.265  10.860  1.00 95.18           O  
ATOM   3607  CG  ARG C 442      -5.816  23.874   8.564  1.00 95.18           C  
ATOM   3608  CD  ARG C 442      -4.624  23.005   8.146  1.00 95.18           C  
ATOM   3609  NE  ARG C 442      -4.196  23.277   6.774  1.00 95.18           N  
ATOM   3610  NH1 ARG C 442      -3.285  21.203   6.278  1.00 95.18           N  
ATOM   3611  NH2 ARG C 442      -3.234  22.891   4.815  1.00 95.18           N  
ATOM   3612  CZ  ARG C 442      -3.566  22.441   5.976  1.00 95.18           C  
ATOM   3613  N   TRP C 443      -9.137  25.139   9.619  1.00 95.00           N  
ATOM   3614  CA  TRP C 443     -10.560  25.025   9.299  1.00 95.00           C  
ATOM   3615  C   TRP C 443     -10.763  24.577   7.853  1.00 95.00           C  
ATOM   3616  CB  TRP C 443     -11.320  26.308   9.648  1.00 95.00           C  
ATOM   3617  O   TRP C 443     -10.051  25.002   6.939  1.00 95.00           O  
ATOM   3618  CG  TRP C 443     -11.378  26.646  11.112  1.00 95.00           C  
ATOM   3619  CD1 TRP C 443     -12.428  26.409  11.931  1.00 95.00           C  
ATOM   3620  CD2 TRP C 443     -10.368  27.284  11.954  1.00 95.00           C  
ATOM   3621  CE2 TRP C 443     -10.898  27.427  13.273  1.00 95.00           C  
ATOM   3622  CE3 TRP C 443      -9.059  27.766  11.739  1.00 95.00           C  
ATOM   3623  NE1 TRP C 443     -12.150  26.858  13.208  1.00 95.00           N  
ATOM   3624  CH2 TRP C 443      -8.890  28.536  14.050  1.00 95.00           C  
ATOM   3625  CZ2 TRP C 443     -10.183  28.048  14.306  1.00 95.00           C  
ATOM   3626  CZ3 TRP C 443      -8.327  28.384  12.770  1.00 95.00           C  
ATOM   3627  N   TYR C 444     -11.749  23.710   7.663  1.00 94.34           N  
ATOM   3628  CA  TYR C 444     -12.056  23.025   6.418  1.00 94.34           C  
ATOM   3629  C   TYR C 444     -13.531  23.222   6.086  1.00 94.34           C  
ATOM   3630  CB  TYR C 444     -11.748  21.524   6.534  1.00 94.34           C  
ATOM   3631  O   TYR C 444     -14.392  23.083   6.948  1.00 94.34           O  
ATOM   3632  CG  TYR C 444     -10.303  21.162   6.810  1.00 94.34           C  
ATOM   3633  CD1 TYR C 444      -9.520  20.550   5.812  1.00 94.34           C  
ATOM   3634  CD2 TYR C 444      -9.753  21.389   8.086  1.00 94.34           C  
ATOM   3635  CE1 TYR C 444      -8.178  20.213   6.066  1.00 94.34           C  
ATOM   3636  CE2 TYR C 444      -8.416  21.052   8.345  1.00 94.34           C  
ATOM   3637  OH  TYR C 444      -6.375  20.042   7.656  1.00 94.34           O  
ATOM   3638  CZ  TYR C 444      -7.630  20.450   7.345  1.00 94.34           C  
ATOM   3639  N   LYS C 445     -13.845  23.487   4.823  1.00 92.70           N  
ATOM   3640  CA  LYS C 445     -15.227  23.542   4.318  1.00 92.70           C  
ATOM   3641  C   LYS C 445     -15.585  22.208   3.661  1.00 92.70           C  
ATOM   3642  CB  LYS C 445     -15.392  24.752   3.378  1.00 92.70           C  
ATOM   3643  O   LYS C 445     -14.683  21.489   3.218  1.00 92.70           O  
ATOM   3644  CG  LYS C 445     -14.477  24.627   2.154  1.00 92.70           C  
ATOM   3645  CD  LYS C 445     -14.500  25.823   1.195  1.00 92.70           C  
ATOM   3646  CE  LYS C 445     -13.496  25.390   0.129  1.00 92.70           C  
ATOM   3647  NZ  LYS C 445     -13.237  26.344  -0.967  1.00 92.70           N  
ATOM   3648  N   LYS C 446     -16.875  21.878   3.541  1.00 90.25           N  
ATOM   3649  CA  LYS C 446     -17.311  20.757   2.685  1.00 90.25           C  
ATOM   3650  C   LYS C 446     -16.763  20.942   1.257  1.00 90.25           C  
ATOM   3651  CB  LYS C 446     -18.847  20.640   2.662  1.00 90.25           C  
ATOM   3652  O   LYS C 446     -16.873  22.028   0.685  1.00 90.25           O  
ATOM   3653  CG  LYS C 446     -19.509  20.231   3.993  1.00 90.25           C  
ATOM   3654  CD  LYS C 446     -19.238  18.778   4.430  1.00 90.25           C  
ATOM   3655  CE  LYS C 446     -20.103  18.456   5.663  1.00 90.25           C  
ATOM   3656  NZ  LYS C 446     -19.750  17.161   6.309  1.00 90.25           N  
ATOM   3657  N   SER C 447     -16.167  19.900   0.678  1.00 85.95           N  
ATOM   3658  CA  SER C 447     -15.686  19.929  -0.711  1.00 85.95           C  
ATOM   3659  C   SER C 447     -16.863  19.908  -1.685  1.00 85.95           C  
ATOM   3660  CB  SER C 447     -14.776  18.738  -1.027  1.00 85.95           C  
ATOM   3661  O   SER C 447     -17.721  19.033  -1.597  1.00 85.95           O  
ATOM   3662  OG  SER C 447     -13.675  18.688  -0.143  1.00 85.95           O  
ATOM   3663  N   SER C 448     -16.879  20.837  -2.643  1.00 62.90           N  
ATOM   3664  CA  SER C 448     -17.844  20.850  -3.754  1.00 62.90           C  
ATOM   3665  C   SER C 448     -17.427  19.956  -4.930  1.00 62.90           C  
ATOM   3666  CB  SER C 448     -18.064  22.288  -4.228  1.00 62.90           C  
ATOM   3667  O   SER C 448     -18.249  19.648  -5.792  1.00 62.90           O  
ATOM   3668  OG  SER C 448     -16.824  22.925  -4.487  1.00 62.90           O  
ATOM   3669  N   SER C 449     -16.167  19.515  -4.969  1.00 48.76           N  
ATOM   3670  CA  SER C 449     -15.672  18.507  -5.905  1.00 48.76           C  
ATOM   3671  C   SER C 449     -16.244  17.120  -5.579  1.00 48.76           C  
ATOM   3672  CB  SER C 449     -14.136  18.507  -5.934  1.00 48.76           C  
ATOM   3673  O   SER C 449     -16.187  16.649  -4.439  1.00 48.76           O  
ATOM   3674  OG  SER C 449     -13.575  18.755  -4.654  1.00 48.76           O  
ATOM   3675  N   SER C 450     -16.820  16.482  -6.603  1.00 35.86           N  
ATOM   3676  CA  SER C 450     -17.417  15.139  -6.531  1.00 35.86           C  
ATOM   3677  C   SER C 450     -16.356  14.046  -6.411  1.00 35.86           C  
ATOM   3678  CB  SER C 450     -18.313  14.901  -7.743  1.00 35.86           C  
ATOM   3679  O   SER C 450     -15.343  14.123  -7.131  1.00 35.86           O  
ATOM   3680  OG  SER C 450     -19.337  15.873  -7.702  1.00 35.86           O  
ATOM   3681  OXT SER C 450     -16.570  13.155  -5.557  1.00 35.86           O  
TER
END
