# Supplementary material for: Tardigrade secretory proteins protect biological structures from desiccation
Source: Commun Biol. 2024 May 25;7:633. doi: 10.1038/s42003-024-06336-w (PMC11127935; doi:10.1038/s42003-024-06336-w)
Supplement: Supplementary file 5 — Supplementary Data 2 [file 42003_2024_6336_MOESM5_ESM.zip › SAHS1_SilverLab_3mer_ranked_0_1_100A_74i_50nsec.pdb]

CRYST1  122.092  122.435  123.033  90.00  90.00  90.00 P 1           1
ATOM      1  N   ALA X   1      63.410  57.417  54.155  0.00  0.00            
ATOM      2  H1  ALA X   1      63.732  58.307  54.468  0.00  0.00            
ATOM      3  H2  ALA X   1      62.997  57.559  53.150  0.00  0.00            
ATOM      4  H3  ALA X   1      64.251  56.863  53.943  0.00  0.00            
ATOM      5  CA  ALA X   1      62.412  56.811  55.003  0.00  0.00            
ATOM      6  HA  ALA X   1      62.954  56.846  55.991  0.00  0.00            
ATOM      7  CB  ALA X   1      61.014  57.550  55.119  0.00  0.00            
ATOM      8  HB1 ALA X   1      60.902  58.379  54.435  0.00  0.00            
ATOM      9  HB2 ALA X   1      60.310  56.910  54.775  0.00  0.00            
ATOM     10  HB3 ALA X   1      61.005  57.805  56.164  0.00  0.00            
ATOM     11  C   ALA X   1      62.335  55.273  54.864  0.00  0.00            
ATOM     12  O   ALA X   1      62.498  54.785  53.758  0.00  0.00            
ATOM     13  N   PRO X   2      61.888  54.480  55.916  0.00  0.00            
ATOM     14  CD  PRO X   2      62.109  54.889  57.267  0.00  0.00            
ATOM     15  HD2 PRO X   2      61.276  55.359  57.793  0.00  0.00            
ATOM     16  HD3 PRO X   2      63.127  55.411  57.172  0.00  0.00            
ATOM     17  CG  PRO X   2      62.224  53.501  57.984  0.00  0.00            
ATOM     18  HG2 PRO X   2      61.964  53.611  59.022  0.00  0.00            
ATOM     19  HG3 PRO X   2      63.221  53.002  57.778  0.00  0.00            
ATOM     20  CB  PRO X   2      61.272  52.583  57.170  0.00  0.00            
ATOM     21  HB2 PRO X   2      60.294  52.750  57.354  0.00  0.00            
ATOM     22  HB3 PRO X   2      61.686  51.590  57.060  0.00  0.00            
ATOM     23  CA  PRO X   2      61.412  53.135  55.798  0.00  0.00            
ATOM     24  HA  PRO X   2      62.257  52.670  55.315  0.00  0.00            
ATOM     25  C   PRO X   2      60.118  52.919  54.998  0.00  0.00            
ATOM     26  O   PRO X   2      59.244  53.797  55.133  0.00  0.00            
ATOM     27  N   ALA X   3      60.084  51.924  54.128  0.00  0.00            
ATOM     28  H   ALA X   3      60.739  51.177  54.243  0.00  0.00            
ATOM     29  CA  ALA X   3      59.034  51.706  53.070  0.00  0.00            
ATOM     30  HA  ALA X   3      59.418  50.920  52.516  0.00  0.00            
ATOM     31  CB  ALA X   3      57.792  51.100  53.717  0.00  0.00            
ATOM     32  HB1 ALA X   3      58.129  50.041  54.020  0.00  0.00            
ATOM     33  HB2 ALA X   3      57.236  51.692  54.418  0.00  0.00            
ATOM     34  HB3 ALA X   3      57.000  50.945  52.979  0.00  0.00            
ATOM     35  C   ALA X   3      58.710  52.799  52.089  0.00  0.00            
ATOM     36  O   ALA X   3      57.870  52.772  51.136  0.00  0.00            
ATOM     37  N   GLU X   4      59.520  53.834  52.122  0.00  0.00            
ATOM     38  H   GLU X   4      59.998  53.926  52.960  0.00  0.00            
ATOM     39  CA  GLU X   4      59.521  54.874  51.019  0.00  0.00            
ATOM     40  HA  GLU X   4      58.565  55.211  50.761  0.00  0.00            
ATOM     41  CB  GLU X   4      60.525  55.924  51.439  0.00  0.00            
ATOM     42  HB2 GLU X   4      60.660  56.025  52.486  0.00  0.00            
ATOM     43  HB3 GLU X   4      61.511  55.601  51.090  0.00  0.00            
ATOM     44  CG  GLU X   4      59.998  57.300  51.086  0.00  0.00            
ATOM     45  HG2 GLU X   4      59.889  57.187  49.955  0.00  0.00            
ATOM     46  HG3 GLU X   4      58.986  57.460  51.411  0.00  0.00            
ATOM     47  CD  GLU X   4      60.998  58.466  51.333  0.00  0.00            
ATOM     48  OE1 GLU X   4      61.849  58.341  52.233  0.00  0.00            
ATOM     49  OE2 GLU X   4      60.981  59.416  50.529  0.00  0.00            
ATOM     50  C   GLU X   4      60.065  54.138  49.752  0.00  0.00            
ATOM     51  O   GLU X   4      60.457  52.962  49.811  0.00  0.00            
ATOM     52  N   GLY X   5      60.252  54.805  48.644  0.00  0.00            
ATOM     53  H   GLY X   5      59.775  55.681  48.676  0.00  0.00            
ATOM     54  CA  GLY X   5      61.038  54.417  47.395  0.00  0.00            
ATOM     55  HA2 GLY X   5      60.752  53.370  47.084  0.00  0.00            
ATOM     56  HA3 GLY X   5      60.828  55.029  46.519  0.00  0.00            
ATOM     57  C   GLY X   5      62.557  54.255  47.526  0.00  0.00            
ATOM     58  O   GLY X   5      63.248  55.142  47.047  0.00  0.00            
ATOM     59  N   HIE X   6      63.011  53.602  48.637  0.00  0.00            
ATOM     60  H   HIE X   6      62.227  53.226  49.171  0.00  0.00            
ATOM     61  CA  HIE X   6      64.279  53.616  49.360  0.00  0.00            
ATOM     62  HA  HIE X   6      65.055  53.897  48.703  0.00  0.00            
ATOM     63  CB  HIE X   6      64.269  54.704  50.467  0.00  0.00            
ATOM     64  HB2 HIE X   6      64.048  55.658  49.993  0.00  0.00            
ATOM     65  HB3 HIE X   6      63.467  54.484  51.126  0.00  0.00            
ATOM     66  CG  HIE X   6      65.381  54.865  51.469  0.00  0.00            
ATOM     67  ND1 HIE X   6      65.397  55.745  52.514  0.00  0.00            
ATOM     68  CE1 HIE X   6      66.562  55.562  53.149  0.00  0.00            
ATOM     69  HE1 HIE X   6      66.956  56.167  54.100  0.00  0.00            
ATOM     70  NE2 HIE X   6      67.405  54.888  52.343  0.00  0.00            
ATOM     71  HE2 HIE X   6      68.417  54.700  52.446  0.00  0.00            
ATOM     72  CD2 HIE X   6      66.617  54.249  51.336  0.00  0.00            
ATOM     73  HD2 HIE X   6      67.085  53.711  50.615  0.00  0.00            
ATOM     74  C   HIE X   6      64.518  52.181  50.022  0.00  0.00            
ATOM     75  O   HIE X   6      65.382  51.466  49.541  0.00  0.00            
ATOM     76  N   ASP X   7      63.698  51.747  51.016  0.00  0.00            
ATOM     77  H   ASP X   7      62.921  52.467  51.116  0.00  0.00            
ATOM     78  CA  ASP X   7      63.590  50.480  51.817  0.00  0.00            
ATOM     79  HA  ASP X   7      64.504  50.140  52.258  0.00  0.00            
ATOM     80  CB  ASP X   7      62.531  50.680  52.941  0.00  0.00            
ATOM     81  HB2 ASP X   7      62.681  51.740  53.369  0.00  0.00            
ATOM     82  HB3 ASP X   7      61.503  50.622  52.468  0.00  0.00            
ATOM     83  CG  ASP X   7      62.460  49.607  54.099  0.00  0.00            
ATOM     84  OD1 ASP X   7      61.448  49.432  54.790  0.00  0.00            
ATOM     85  OD2 ASP X   7      63.530  48.998  54.405  0.00  0.00            
ATOM     86  C   ASP X   7      63.052  49.290  51.069  0.00  0.00            
ATOM     87  O   ASP X   7      63.641  48.220  51.283  0.00  0.00            
ATOM     88  N   ASP X   8      62.196  49.539  50.040  0.00  0.00            
ATOM     89  H   ASP X   8      61.930  50.484  49.789  0.00  0.00            
ATOM     90  CA  ASP X   8      61.822  48.550  49.064  0.00  0.00            
ATOM     91  HA  ASP X   8      62.926  48.070  48.941  0.00  0.00            
ATOM     92  CB  ASP X   8      60.919  47.563  49.826  0.00  0.00            
ATOM     93  HB2 ASP X   8      60.770  46.625  49.260  0.00  0.00            
ATOM     94  HB3 ASP X   8      61.492  47.420  50.728  0.00  0.00            
ATOM     95  CG  ASP X   8      59.510  48.113  50.166  0.00  0.00            
ATOM     96  OD1 ASP X   8      59.261  48.533  51.348  0.00  0.00            
ATOM     97  OD2 ASP X   8      58.476  47.901  49.499  0.00  0.00            
ATOM     98  C   ASP X   8      61.187  48.891  47.710  0.00  0.00            
ATOM     99  O   ASP X   8      60.468  49.877  47.528  0.00  0.00            
ATOM    100  N   ALA X   9      61.348  47.957  46.710  0.00  0.00            
ATOM    101  H   ALA X   9      61.803  47.150  47.015  0.00  0.00            
ATOM    102  CA  ALA X   9      60.983  48.086  45.256  0.00  0.00            
ATOM    103  HA  ALA X   9      60.939  49.127  44.945  0.00  0.00            
ATOM    104  CB  ALA X   9      62.064  47.381  44.364  0.00  0.00            
ATOM    105  HB1 ALA X   9      61.729  47.288  43.369  0.00  0.00            
ATOM    106  HB2 ALA X   9      62.829  48.051  44.478  0.00  0.00            
ATOM    107  HB3 ALA X   9      62.224  46.377  44.771  0.00  0.00            
ATOM    108  C   ALA X   9      59.592  47.569  44.889  0.00  0.00            
ATOM    109  O   ALA X   9      59.115  47.926  43.756  0.00  0.00            
ATOM    110  N   LYS X  10      58.863  46.888  45.764  0.00  0.00            
ATOM    111  H   LYS X  10      59.153  46.950  46.756  0.00  0.00            
ATOM    112  CA  LYS X  10      57.585  46.209  45.498  0.00  0.00            
ATOM    113  HA  LYS X  10      57.596  45.279  44.799  0.00  0.00            
ATOM    114  CB  LYS X  10      57.043  45.740  46.854  0.00  0.00            
ATOM    115  HB2 LYS X  10      57.358  46.424  47.699  0.00  0.00            
ATOM    116  HB3 LYS X  10      55.976  45.778  46.840  0.00  0.00            
ATOM    117  CG  LYS X  10      57.417  44.295  47.064  0.00  0.00            
ATOM    118  HG2 LYS X  10      57.182  43.808  46.144  0.00  0.00            
ATOM    119  HG3 LYS X  10      58.391  44.204  47.162  0.00  0.00            
ATOM    120  CD  LYS X  10      56.702  43.600  48.302  0.00  0.00            
ATOM    121  HD2 LYS X  10      55.599  43.825  48.284  0.00  0.00            
ATOM    122  HD3 LYS X  10      56.854  42.578  48.077  0.00  0.00            
ATOM    123  CE  LYS X  10      57.368  43.743  49.746  0.00  0.00            
ATOM    124  HE2 LYS X  10      56.496  43.667  50.443  0.00  0.00            
ATOM    125  HE3 LYS X  10      58.157  43.059  50.052  0.00  0.00            
ATOM    126  NZ  LYS X  10      57.954  45.164  49.944  0.00  0.00            
ATOM    127  HZ1 LYS X  10      58.892  45.161  49.550  0.00  0.00            
ATOM    128  HZ2 LYS X  10      57.426  45.856  49.409  0.00  0.00            
ATOM    129  HZ3 LYS X  10      58.160  45.434  50.922  0.00  0.00            
ATOM    130  C   LYS X  10      56.556  46.971  44.737  0.00  0.00            
ATOM    131  O   LYS X  10      56.202  48.044  45.239  0.00  0.00            
ATOM    132  N   ALA X  11      56.083  46.574  43.555  0.00  0.00            
ATOM    133  H   ALA X  11      56.502  45.720  43.214  0.00  0.00            
ATOM    134  CA  ALA X  11      54.779  47.060  43.006  0.00  0.00            
ATOM    135  HA  ALA X  11      54.634  48.193  43.275  0.00  0.00            
ATOM    136  CB  ALA X  11      54.766  46.905  41.497  0.00  0.00            
ATOM    137  HB1 ALA X  11      55.584  47.383  41.020  0.00  0.00            
ATOM    138  HB2 ALA X  11      54.734  45.881  41.101  0.00  0.00            
ATOM    139  HB3 ALA X  11      53.719  47.293  41.077  0.00  0.00            
ATOM    140  C   ALA X  11      53.491  46.484  43.581  0.00  0.00            
ATOM    141  O   ALA X  11      53.490  45.511  44.347  0.00  0.00            
ATOM    142  N   GLU X  12      52.324  46.971  43.157  0.00  0.00            
ATOM    143  H   GLU X  12      52.355  47.640  42.443  0.00  0.00            
ATOM    144  CA  GLU X  12      50.995  46.544  43.573  0.00  0.00            
ATOM    145  HA  GLU X  12      51.054  46.343  44.584  0.00  0.00            
ATOM    146  CB  GLU X  12      49.962  47.695  43.355  0.00  0.00            
ATOM    147  HB2 GLU X  12      50.349  48.356  42.500  0.00  0.00            
ATOM    148  HB3 GLU X  12      48.904  47.248  43.264  0.00  0.00            
ATOM    149  CG  GLU X  12      49.934  48.511  44.712  0.00  0.00            
ATOM    150  HG2 GLU X  12      50.885  48.874  44.996  0.00  0.00            
ATOM    151  HG3 GLU X  12      49.321  49.394  44.410  0.00  0.00            
ATOM    152  CD  GLU X  12      49.199  47.920  45.908  0.00  0.00            
ATOM    153  OE1 GLU X  12      48.097  48.265  46.292  0.00  0.00            
ATOM    154  OE2 GLU X  12      49.696  47.009  46.598  0.00  0.00            
ATOM    155  C   GLU X  12      50.577  45.204  42.970  0.00  0.00            
ATOM    156  O   GLU X  12      49.861  44.535  43.612  0.00  0.00            
ATOM    157  N   TRP X  13      51.058  44.851  41.781  0.00  0.00            
ATOM    158  H   TRP X  13      51.678  45.532  41.210  0.00  0.00            
ATOM    159  CA  TRP X  13      51.031  43.541  41.171  0.00  0.00            
ATOM    160  HA  TRP X  13      49.993  43.388  41.074  0.00  0.00            
ATOM    161  CB  TRP X  13      51.670  43.606  39.798  0.00  0.00            
ATOM    162  HB2 TRP X  13      52.754  43.547  39.869  0.00  0.00            
ATOM    163  HB3 TRP X  13      51.357  42.745  39.284  0.00  0.00            
ATOM    164  CG  TRP X  13      51.517  44.844  38.877  0.00  0.00            
ATOM    165  CD1 TRP X  13      52.439  45.848  38.689  0.00  0.00            
ATOM    166  HD1 TRP X  13      53.476  45.995  39.167  0.00  0.00            
ATOM    167  NE1 TRP X  13      52.037  46.782  37.710  0.00  0.00            
ATOM    168  HE1 TRP X  13      52.557  47.509  37.239  0.00  0.00            
ATOM    169  CE2 TRP X  13      50.686  46.542  37.326  0.00  0.00            
ATOM    170  CZ2 TRP X  13      49.711  47.222  36.626  0.00  0.00            
ATOM    171  HZ2 TRP X  13      49.834  48.141  36.016  0.00  0.00            
ATOM    172  CH2 TRP X  13      48.428  46.698  36.520  0.00  0.00            
ATOM    173  HH2 TRP X  13      47.667  47.358  36.036  0.00  0.00            
ATOM    174  CZ3 TRP X  13      48.109  45.561  37.336  0.00  0.00            
ATOM    175  HZ3 TRP X  13      47.120  45.144  37.217  0.00  0.00            
ATOM    176  CE3 TRP X  13      49.061  44.914  38.116  0.00  0.00            
ATOM    177  HE3 TRP X  13      48.736  44.200  38.789  0.00  0.00            
ATOM    178  CD2 TRP X  13      50.385  45.340  38.088  0.00  0.00            
ATOM    179  C   TRP X  13      51.660  42.409  42.080  0.00  0.00            
ATOM    180  O   TRP X  13      51.392  41.241  41.756  0.00  0.00            
ATOM    181  N   THR X  14      52.519  42.738  43.075  0.00  0.00            
ATOM    182  H   THR X  14      52.543  43.669  43.315  0.00  0.00            
ATOM    183  CA  THR X  14      53.126  41.765  43.958  0.00  0.00            
ATOM    184  HA  THR X  14      53.779  41.072  43.415  0.00  0.00            
ATOM    185  CB  THR X  14      53.890  42.494  45.038  0.00  0.00            
ATOM    186  HB  THR X  14      53.170  43.194  45.519  0.00  0.00            
ATOM    187  CG2 THR X  14      54.391  41.688  46.148  0.00  0.00            
ATOM    188 HG21 THR X  14      53.752  41.861  47.101  0.00  0.00            
ATOM    189 HG22 THR X  14      54.508  40.658  45.797  0.00  0.00            
ATOM    190 HG23 THR X  14      55.298  42.128  46.521  0.00  0.00            
ATOM    191  OG1 THR X  14      54.911  43.225  44.449  0.00  0.00            
ATOM    192  HG1 THR X  14      54.735  44.159  44.739  0.00  0.00            
ATOM    193  C   THR X  14      52.097  40.742  44.431  0.00  0.00            
ATOM    194  O   THR X  14      51.238  41.106  45.273  0.00  0.00            
ATOM    195  N   GLY X  15      52.193  39.487  44.189  0.00  0.00            
ATOM    196  H   GLY X  15      52.870  39.173  43.548  0.00  0.00            
ATOM    197  CA  GLY X  15      51.377  38.391  44.831  0.00  0.00            
ATOM    198  HA2 GLY X  15      51.462  38.504  45.869  0.00  0.00            
ATOM    199  HA3 GLY X  15      50.292  38.552  44.606  0.00  0.00            
ATOM    200  C   GLY X  15      51.772  36.979  44.455  0.00  0.00            
ATOM    201  O   GLY X  15      52.198  36.829  43.273  0.00  0.00            
ATOM    202  N   LYS X  16      51.794  36.014  45.388  0.00  0.00            
ATOM    203  H   LYS X  16      51.478  36.383  46.302  0.00  0.00            
ATOM    204  CA  LYS X  16      51.875  34.575  45.197  0.00  0.00            
ATOM    205  HA  LYS X  16      51.176  34.430  44.435  0.00  0.00            
ATOM    206  CB  LYS X  16      53.302  34.210  44.764  0.00  0.00            
ATOM    207  HB2 LYS X  16      53.327  33.133  44.595  0.00  0.00            
ATOM    208  HB3 LYS X  16      53.596  34.804  43.926  0.00  0.00            
ATOM    209  CG  LYS X  16      54.399  34.550  45.748  0.00  0.00            
ATOM    210  HG2 LYS X  16      54.277  35.516  46.056  0.00  0.00            
ATOM    211  HG3 LYS X  16      54.321  33.967  46.682  0.00  0.00            
ATOM    212  CD  LYS X  16      55.880  34.521  45.405  0.00  0.00            
ATOM    213  HD2 LYS X  16      56.071  33.684  44.691  0.00  0.00            
ATOM    214  HD3 LYS X  16      56.363  35.430  44.881  0.00  0.00            
ATOM    215  CE  LYS X  16      56.583  34.210  46.736  0.00  0.00            
ATOM    216  HE2 LYS X  16      56.292  34.916  47.512  0.00  0.00            
ATOM    217  HE3 LYS X  16      56.249  33.269  47.249  0.00  0.00            
ATOM    218  NZ  LYS X  16      58.003  34.162  46.381  0.00  0.00            
ATOM    219  HZ1 LYS X  16      58.266  35.009  45.869  0.00  0.00            
ATOM    220  HZ2 LYS X  16      58.613  33.898  47.157  0.00  0.00            
ATOM    221  HZ3 LYS X  16      58.010  33.394  45.763  0.00  0.00            
ATOM    222  C   LYS X  16      51.454  33.707  46.374  0.00  0.00            
ATOM    223  O   LYS X  16      51.572  34.091  47.548  0.00  0.00            
ATOM    224  N   SER X  17      50.832  32.543  45.958  0.00  0.00            
ATOM    225  H   SER X  17      50.638  32.486  44.870  0.00  0.00            
ATOM    226  CA  SER X  17      50.094  31.717  46.948  0.00  0.00            
ATOM    227  HA  SER X  17      49.309  31.203  46.383  0.00  0.00            
ATOM    228  CB  SER X  17      51.066  30.751  47.728  0.00  0.00            
ATOM    229  HB2 SER X  17      51.140  29.837  47.146  0.00  0.00            
ATOM    230  HB3 SER X  17      51.861  31.365  48.011  0.00  0.00            
ATOM    231  OG  SER X  17      50.508  30.080  48.859  0.00  0.00            
ATOM    232  HG  SER X  17      50.012  29.363  48.519  0.00  0.00            
ATOM    233  C   SER X  17      49.301  32.710  47.862  0.00  0.00            
ATOM    234  O   SER X  17      48.581  33.523  47.244  0.00  0.00            
ATOM    235  N   TRP X  18      49.467  32.659  49.186  0.00  0.00            
ATOM    236  H   TRP X  18      50.086  31.994  49.584  0.00  0.00            
ATOM    237  CA  TRP X  18      48.525  33.429  50.094  0.00  0.00            
ATOM    238  HA  TRP X  18      47.522  33.364  49.644  0.00  0.00            
ATOM    239  CB  TRP X  18      48.463  32.807  51.447  0.00  0.00            
ATOM    240  HB2 TRP X  18      48.058  33.359  52.289  0.00  0.00            
ATOM    241  HB3 TRP X  18      47.742  31.996  51.319  0.00  0.00            
ATOM    242  CG  TRP X  18      49.698  32.189  51.899  0.00  0.00            
ATOM    243  CD1 TRP X  18      50.144  30.948  51.685  0.00  0.00            
ATOM    244  HD1 TRP X  18      49.518  30.269  51.026  0.00  0.00            
ATOM    245  NE1 TRP X  18      51.368  30.756  52.450  0.00  0.00            
ATOM    246  HE1 TRP X  18      51.787  29.839  52.574  0.00  0.00            
ATOM    247  CE2 TRP X  18      51.661  31.936  53.091  0.00  0.00            
ATOM    248  CZ2 TRP X  18      52.749  32.236  53.916  0.00  0.00            
ATOM    249  HZ2 TRP X  18      53.339  31.358  54.332  0.00  0.00            
ATOM    250  CH2 TRP X  18      52.897  33.521  54.378  0.00  0.00            
ATOM    251  HH2 TRP X  18      53.675  33.793  55.183  0.00  0.00            
ATOM    252  CZ3 TRP X  18      51.954  34.511  53.971  0.00  0.00            
ATOM    253  HZ3 TRP X  18      52.023  35.546  54.374  0.00  0.00            
ATOM    254  CE3 TRP X  18      50.836  34.146  53.251  0.00  0.00            
ATOM    255  HE3 TRP X  18      50.003  34.876  53.116  0.00  0.00            
ATOM    256  CD2 TRP X  18      50.756  32.870  52.704  0.00  0.00            
ATOM    257  C   TRP X  18      48.944  34.938  50.193  0.00  0.00            
ATOM    258  O   TRP X  18      48.115  35.731  50.749  0.00  0.00            
ATOM    259  N   MET X  19      50.130  35.336  49.734  0.00  0.00            
ATOM    260  H   MET X  19      50.784  34.696  49.371  0.00  0.00            
ATOM    261  CA  MET X  19      50.547  36.755  49.776  0.00  0.00            
ATOM    262  HA  MET X  19      49.916  37.111  50.621  0.00  0.00            
ATOM    263  CB  MET X  19      52.128  36.990  50.228  0.00  0.00            
ATOM    264  HB2 MET X  19      52.068  37.957  50.641  0.00  0.00            
ATOM    265  HB3 MET X  19      52.286  36.326  51.033  0.00  0.00            
ATOM    266  CG  MET X  19      53.003  36.856  48.920  0.00  0.00            
ATOM    267  HG2 MET X  19      52.991  35.788  48.565  0.00  0.00            
ATOM    268  HG3 MET X  19      52.561  37.432  48.076  0.00  0.00            
ATOM    269  SD  MET X  19      54.717  37.365  49.089  0.00  0.00            
ATOM    270  CE  MET X  19      54.511  39.122  48.772  0.00  0.00            
ATOM    271  HE1 MET X  19      53.960  39.697  49.486  0.00  0.00            
ATOM    272  HE2 MET X  19      55.568  39.391  48.679  0.00  0.00            
ATOM    273  HE3 MET X  19      54.130  39.349  47.737  0.00  0.00            
ATOM    274  C   MET X  19      50.081  37.541  48.536  0.00  0.00            
ATOM    275  O   MET X  19      49.888  37.090  47.439  0.00  0.00            
ATOM    276  N   GLY X  20      49.827  38.827  48.741  0.00  0.00            
ATOM    277  H   GLY X  20      50.293  39.160  49.487  0.00  0.00            
ATOM    278  CA  GLY X  20      49.025  39.876  47.999  0.00  0.00            
ATOM    279  HA2 GLY X  20      49.711  40.625  47.934  0.00  0.00            
ATOM    280  HA3 GLY X  20      48.748  39.754  46.937  0.00  0.00            
ATOM    281  C   GLY X  20      47.898  40.552  48.801  0.00  0.00            
ATOM    282  O   GLY X  20      47.992  40.854  49.936  0.00  0.00            
ATOM    283  N   LYS X  21      46.710  40.791  48.191  0.00  0.00            
ATOM    284  H   LYS X  21      46.554  40.215  47.420  0.00  0.00            
ATOM    285  CA  LYS X  21      45.547  41.517  48.823  0.00  0.00            
ATOM    286  HA  LYS X  21      45.781  42.120  49.703  0.00  0.00            
ATOM    287  CB  LYS X  21      45.017  42.549  47.832  0.00  0.00            
ATOM    288  HB2 LYS X  21      44.447  42.155  47.017  0.00  0.00            
ATOM    289  HB3 LYS X  21      44.487  43.204  48.374  0.00  0.00            
ATOM    290  CG  LYS X  21      46.135  43.401  47.327  0.00  0.00            
ATOM    291  HG2 LYS X  21      46.732  43.631  48.124  0.00  0.00            
ATOM    292  HG3 LYS X  21      46.720  42.872  46.554  0.00  0.00            
ATOM    293  CD  LYS X  21      45.611  44.706  46.641  0.00  0.00            
ATOM    294  HD2 LYS X  21      45.104  44.302  45.702  0.00  0.00            
ATOM    295  HD3 LYS X  21      44.793  45.256  47.111  0.00  0.00            
ATOM    296  CE  LYS X  21      46.740  45.556  46.134  0.00  0.00            
ATOM    297  HE2 LYS X  21      47.333  46.045  46.962  0.00  0.00            
ATOM    298  HE3 LYS X  21      47.396  44.974  45.561  0.00  0.00            
ATOM    299  NZ  LYS X  21      46.157  46.589  45.323  0.00  0.00            
ATOM    300  HZ1 LYS X  21      45.107  46.593  45.482  0.00  0.00            
ATOM    301  HZ2 LYS X  21      46.481  47.544  45.527  0.00  0.00            
ATOM    302  HZ3 LYS X  21      46.310  46.483  44.292  0.00  0.00            
ATOM    303  C   LYS X  21      44.452  40.558  49.132  0.00  0.00            
ATOM    304  O   LYS X  21      44.215  39.629  48.376  0.00  0.00            
ATOM    305  N   TRP X  22      43.547  40.909  50.105  0.00  0.00            
ATOM    306  H   TRP X  22      43.808  41.744  50.580  0.00  0.00            
ATOM    307  CA  TRP X  22      42.359  40.165  50.671  0.00  0.00            
ATOM    308  HA  TRP X  22      41.936  39.509  49.855  0.00  0.00            
ATOM    309  CB  TRP X  22      42.710  39.149  51.792  0.00  0.00            
ATOM    310  HB2 TRP X  22      43.194  39.693  52.669  0.00  0.00            
ATOM    311  HB3 TRP X  22      41.740  38.640  52.035  0.00  0.00            
ATOM    312  CG  TRP X  22      43.513  38.060  51.177  0.00  0.00            
ATOM    313  CD1 TRP X  22      44.840  38.004  51.022  0.00  0.00            
ATOM    314  HD1 TRP X  22      45.490  38.763  51.274  0.00  0.00            
ATOM    315  NE1 TRP X  22      45.233  36.834  50.491  0.00  0.00            
ATOM    316  HE1 TRP X  22      46.233  36.571  50.370  0.00  0.00            
ATOM    317  CE2 TRP X  22      44.188  36.054  50.252  0.00  0.00            
ATOM    318  CZ2 TRP X  22      44.070  34.734  49.708  0.00  0.00            
ATOM    319  HZ2 TRP X  22      44.896  34.054  49.483  0.00  0.00            
ATOM    320  CH2 TRP X  22      42.830  34.164  49.637  0.00  0.00            
ATOM    321  HH2 TRP X  22      42.701  33.023  49.538  0.00  0.00            
ATOM    322  CZ3 TRP X  22      41.715  34.883  50.017  0.00  0.00            
ATOM    323  HZ3 TRP X  22      40.796  34.487  50.251  0.00  0.00            
ATOM    324  CE3 TRP X  22      41.770  36.209  50.474  0.00  0.00            
ATOM    325  HE3 TRP X  22      40.947  36.712  50.757  0.00  0.00            
ATOM    326  CD2 TRP X  22      43.076  36.872  50.605  0.00  0.00            
ATOM    327  C   TRP X  22      41.223  41.180  51.060  0.00  0.00            
ATOM    328  O   TRP X  22      41.545  42.185  51.580  0.00  0.00            
ATOM    329  N   GLU X  23      39.944  40.829  50.849  0.00  0.00            
ATOM    330  H   GLU X  23      39.863  39.850  50.493  0.00  0.00            
ATOM    331  CA  GLU X  23      38.715  41.400  51.370  0.00  0.00            
ATOM    332  HA  GLU X  23      38.950  42.299  51.743  0.00  0.00            
ATOM    333  CB  GLU X  23      37.706  41.499  50.207  0.00  0.00            
ATOM    334  HB2 GLU X  23      38.092  42.351  49.692  0.00  0.00            
ATOM    335  HB3 GLU X  23      37.586  40.565  49.569  0.00  0.00            
ATOM    336  CG  GLU X  23      36.286  41.845  50.766  0.00  0.00            
ATOM    337  HG2 GLU X  23      35.742  40.848  50.584  0.00  0.00            
ATOM    338  HG3 GLU X  23      36.082  42.256  51.782  0.00  0.00            
ATOM    339  CD  GLU X  23      35.584  42.782  49.757  0.00  0.00            
ATOM    340  OE1 GLU X  23      34.335  42.763  49.797  0.00  0.00            
ATOM    341  OE2 GLU X  23      36.091  43.728  49.101  0.00  0.00            
ATOM    342  C   GLU X  23      38.160  40.635  52.585  0.00  0.00            
ATOM    343  O   GLU X  23      38.328  39.443  52.717  0.00  0.00            
ATOM    344  N   SER X  24      37.634  41.287  53.676  0.00  0.00            
ATOM    345  H   SER X  24      37.798  42.328  53.720  0.00  0.00            
ATOM    346  CA  SER X  24      36.983  40.608  54.746  0.00  0.00            
ATOM    347  HA  SER X  24      37.747  40.087  55.287  0.00  0.00            
ATOM    348  CB  SER X  24      36.529  41.523  55.824  0.00  0.00            
ATOM    349  HB2 SER X  24      36.207  40.858  56.582  0.00  0.00            
ATOM    350  HB3 SER X  24      37.283  42.241  56.247  0.00  0.00            
ATOM    351  OG  SER X  24      35.411  42.324  55.479  0.00  0.00            
ATOM    352  HG  SER X  24      34.672  41.613  55.479  0.00  0.00            
ATOM    353  C   SER X  24      35.899  39.640  54.058  0.00  0.00            
ATOM    354  O   SER X  24      35.074  40.051  53.235  0.00  0.00            
ATOM    355  N   THR X  25      35.603  38.455  54.666  0.00  0.00            
ATOM    356  H   THR X  25      36.219  38.151  55.440  0.00  0.00            
ATOM    357  CA  THR X  25      34.273  37.922  54.654  0.00  0.00            
ATOM    358  HA  THR X  25      33.762  38.190  53.763  0.00  0.00            
ATOM    359  CB  THR X  25      34.267  36.389  54.777  0.00  0.00            
ATOM    360  HB  THR X  25      34.502  36.085  55.780  0.00  0.00            
ATOM    361  CG2 THR X  25      32.925  35.784  54.585  0.00  0.00            
ATOM    362 HG21 THR X  25      32.210  36.133  55.340  0.00  0.00            
ATOM    363 HG22 THR X  25      32.633  36.175  53.542  0.00  0.00            
ATOM    364 HG23 THR X  25      33.009  34.692  54.612  0.00  0.00            
ATOM    365  OG1 THR X  25      35.128  35.728  53.884  0.00  0.00            
ATOM    366  HG1 THR X  25      35.902  36.317  53.878  0.00  0.00            
ATOM    367  C   THR X  25      33.554  38.485  55.826  0.00  0.00            
ATOM    368  O   THR X  25      34.129  38.393  56.898  0.00  0.00            
ATOM    369  N   ASP X  26      32.353  38.889  55.669  0.00  0.00            
ATOM    370  H   ASP X  26      32.019  38.952  54.713  0.00  0.00            
ATOM    371  CA  ASP X  26      31.723  39.812  56.664  0.00  0.00            
ATOM    372  HA  ASP X  26      32.495  40.436  57.030  0.00  0.00            
ATOM    373  CB  ASP X  26      30.713  40.759  55.837  0.00  0.00            
ATOM    374  HB2 ASP X  26      29.990  40.101  55.409  0.00  0.00            
ATOM    375  HB3 ASP X  26      30.266  41.493  56.635  0.00  0.00            
ATOM    376  CG  ASP X  26      31.407  41.627  54.797  0.00  0.00            
ATOM    377  OD1 ASP X  26      30.749  41.816  53.753  0.00  0.00            
ATOM    378  OD2 ASP X  26      32.505  42.020  55.060  0.00  0.00            
ATOM    379  C   ASP X  26      31.026  39.190  57.879  0.00  0.00            
ATOM    380  O   ASP X  26      30.830  39.867  58.934  0.00  0.00            
ATOM    381  N   ARG X  27      30.612  37.912  57.710  0.00  0.00            
ATOM    382  H   ARG X  27      30.676  37.459  56.802  0.00  0.00            
ATOM    383  CA  ARG X  27      30.114  37.019  58.706  0.00  0.00            
ATOM    384  HA  ARG X  27      29.365  37.443  59.416  0.00  0.00            
ATOM    385  CB  ARG X  27      29.580  35.874  57.898  0.00  0.00            
ATOM    386  HB2 ARG X  27      29.223  36.132  56.895  0.00  0.00            
ATOM    387  HB3 ARG X  27      30.522  35.332  57.640  0.00  0.00            
ATOM    388  CG  ARG X  27      28.694  34.818  58.613  0.00  0.00            
ATOM    389  HG2 ARG X  27      27.677  35.310  58.580  0.00  0.00            
ATOM    390  HG3 ARG X  27      28.656  33.846  57.987  0.00  0.00            
ATOM    391  CD  ARG X  27      28.953  34.515  60.140  0.00  0.00            
ATOM    392  HD2 ARG X  27      30.073  34.395  60.293  0.00  0.00            
ATOM    393  HD3 ARG X  27      28.653  35.372  60.788  0.00  0.00            
ATOM    394  NE  ARG X  27      28.232  33.311  60.569  0.00  0.00            
ATOM    395  HE  ARG X  27      27.457  32.930  60.020  0.00  0.00            
ATOM    396  CZ  ARG X  27      28.367  32.823  61.891  0.00  0.00            
ATOM    397  NH1 ARG X  27      28.973  33.634  62.771  0.00  0.00            
ATOM    398 HH11 ARG X  27      29.501  34.383  62.521  0.00  0.00            
ATOM    399 HH12 ARG X  27      29.176  33.143  63.640  0.00  0.00            
ATOM    400  NH2 ARG X  27      27.782  31.763  62.225  0.00  0.00            
ATOM    401 HH21 ARG X  27      27.435  31.168  61.453  0.00  0.00            
ATOM    402 HH22 ARG X  27      27.820  31.486  63.218  0.00  0.00            
ATOM    403  C   ARG X  27      31.416  36.774  59.587  0.00  0.00            
ATOM    404  O   ARG X  27      32.181  35.827  59.351  0.00  0.00            
ATOM    405  N   ILE X  28      31.469  37.495  60.674  0.00  0.00            
ATOM    406  H   ILE X  28      30.774  38.216  60.845  0.00  0.00            
ATOM    407  CA  ILE X  28      32.547  37.190  61.724  0.00  0.00            
ATOM    408  HA  ILE X  28      33.488  36.893  61.224  0.00  0.00            
ATOM    409  CB  ILE X  28      32.686  38.403  62.706  0.00  0.00            
ATOM    410  HB  ILE X  28      33.515  38.097  63.320  0.00  0.00            
ATOM    411  CG2 ILE X  28      32.999  39.646  61.992  0.00  0.00            
ATOM    412 HG21 ILE X  28      32.190  40.176  61.658  0.00  0.00            
ATOM    413 HG22 ILE X  28      33.318  40.302  62.734  0.00  0.00            
ATOM    414 HG23 ILE X  28      33.792  39.519  61.250  0.00  0.00            
ATOM    415  CG1 ILE X  28      31.305  38.598  63.440  0.00  0.00            
ATOM    416 HG12 ILE X  28      30.399  38.526  62.776  0.00  0.00            
ATOM    417 HG13 ILE X  28      31.237  37.778  64.274  0.00  0.00            
ATOM    418  CD1 ILE X  28      31.123  39.815  64.251  0.00  0.00            
ATOM    419 HD11 ILE X  28      30.325  39.632  64.998  0.00  0.00            
ATOM    420 HD12 ILE X  28      32.089  40.194  64.727  0.00  0.00            
ATOM    421 HD13 ILE X  28      30.793  40.664  63.555  0.00  0.00            
ATOM    422  C   ILE X  28      32.057  35.955  62.567  0.00  0.00            
ATOM    423  O   ILE X  28      30.942  35.544  62.367  0.00  0.00            
ATOM    424  N   GLU X  29      32.718  35.563  63.647  0.00  0.00            
ATOM    425  H   GLU X  29      33.748  35.864  63.786  0.00  0.00            
ATOM    426  CA  GLU X  29      32.006  34.770  64.673  0.00  0.00            
ATOM    427  HA  GLU X  29      30.911  34.925  64.619  0.00  0.00            
ATOM    428  CB  GLU X  29      32.237  33.341  64.257  0.00  0.00            
ATOM    429  HB2 GLU X  29      31.845  33.078  63.308  0.00  0.00            
ATOM    430  HB3 GLU X  29      33.255  33.106  64.044  0.00  0.00            
ATOM    431  CG  GLU X  29      31.947  32.242  65.331  0.00  0.00            
ATOM    432  HG2 GLU X  29      32.271  31.126  64.950  0.00  0.00            
ATOM    433  HG3 GLU X  29      32.609  32.268  66.199  0.00  0.00            
ATOM    434  CD  GLU X  29      30.484  32.150  65.838  0.00  0.00            
ATOM    435  OE1 GLU X  29      29.710  33.017  65.380  0.00  0.00            
ATOM    436  OE2 GLU X  29      30.256  31.275  66.639  0.00  0.00            
ATOM    437  C   GLU X  29      32.425  35.212  66.070  0.00  0.00            
ATOM    438  O   GLU X  29      33.639  35.263  66.262  0.00  0.00            
ATOM    439  N   ASN X  30      31.533  35.669  66.978  0.00  0.00            
ATOM    440  H   ASN X  30      30.653  35.769  66.505  0.00  0.00            
ATOM    441  CA  ASN X  30      31.771  36.124  68.441  0.00  0.00            
ATOM    442  HA  ASN X  30      30.746  36.488  68.836  0.00  0.00            
ATOM    443  CB  ASN X  30      32.293  34.957  69.248  0.00  0.00            
ATOM    444  HB2 ASN X  30      32.932  34.448  68.577  0.00  0.00            
ATOM    445  HB3 ASN X  30      32.861  35.298  70.105  0.00  0.00            
ATOM    446  CG  ASN X  30      31.227  33.971  69.663  0.00  0.00            
ATOM    447  OD1 ASN X  30      30.993  33.683  70.886  0.00  0.00            
ATOM    448  ND2 ASN X  30      30.298  33.617  68.873  0.00  0.00            
ATOM    449 HD21 ASN X  30      29.539  33.199  69.204  0.00  0.00            
ATOM    450 HD22 ASN X  30      30.285  33.846  67.970  0.00  0.00            
ATOM    451  C   ASN X  30      32.781  37.334  68.455  0.00  0.00            
ATOM    452  O   ASN X  30      33.099  37.712  69.603  0.00  0.00            
ATOM    453  N   PHE X  31      33.190  37.970  67.329  0.00  0.00            
ATOM    454  H   PHE X  31      32.708  37.837  66.440  0.00  0.00            
ATOM    455  CA  PHE X  31      34.166  39.000  67.427  0.00  0.00            
ATOM    456  HA  PHE X  31      34.940  38.613  68.104  0.00  0.00            
ATOM    457  CB  PHE X  31      34.635  39.127  66.056  0.00  0.00            
ATOM    458  HB2 PHE X  31      34.968  38.179  65.595  0.00  0.00            
ATOM    459  HB3 PHE X  31      33.812  39.277  65.422  0.00  0.00            
ATOM    460  CG  PHE X  31      35.751  40.072  65.894  0.00  0.00            
ATOM    461  CD1 PHE X  31      35.606  41.486  65.507  0.00  0.00            
ATOM    462  HD1 PHE X  31      34.620  41.923  65.397  0.00  0.00            
ATOM    463  CE1 PHE X  31      36.766  42.289  65.356  0.00  0.00            
ATOM    464  HE1 PHE X  31      36.594  43.300  64.896  0.00  0.00            
ATOM    465  CZ  PHE X  31      38.012  41.731  65.441  0.00  0.00            
ATOM    466  HZ  PHE X  31      38.913  42.224  65.177  0.00  0.00            
ATOM    467  CE2 PHE X  31      38.149  40.395  65.954  0.00  0.00            
ATOM    468  HE2 PHE X  31      39.143  40.012  66.191  0.00  0.00            
ATOM    469  CD2 PHE X  31      37.024  39.545  65.987  0.00  0.00            
ATOM    470  HD2 PHE X  31      37.220  38.443  66.164  0.00  0.00            
ATOM    471  C   PHE X  31      33.499  40.280  68.076  0.00  0.00            
ATOM    472  O   PHE X  31      34.147  41.189  68.589  0.00  0.00            
ATOM    473  N   ASP X  32      32.220  40.464  68.113  0.00  0.00            
ATOM    474  H   ASP X  32      31.576  39.747  67.858  0.00  0.00            
ATOM    475  CA  ASP X  32      31.586  41.632  68.789  0.00  0.00            
ATOM    476  HA  ASP X  32      32.066  42.644  68.614  0.00  0.00            
ATOM    477  CB  ASP X  32      30.206  41.874  68.051  0.00  0.00            
ATOM    478  HB2 ASP X  32      29.829  42.845  68.274  0.00  0.00            
ATOM    479  HB3 ASP X  32      30.377  41.925  67.019  0.00  0.00            
ATOM    480  CG  ASP X  32      29.057  40.772  68.204  0.00  0.00            
ATOM    481  OD1 ASP X  32      27.991  40.922  67.546  0.00  0.00            
ATOM    482  OD2 ASP X  32      29.205  39.866  69.028  0.00  0.00            
ATOM    483  C   ASP X  32      31.514  41.425  70.390  0.00  0.00            
ATOM    484  O   ASP X  32      31.766  42.374  71.154  0.00  0.00            
ATOM    485  N   ALA X  33      31.404  40.175  70.928  0.00  0.00            
ATOM    486  H   ALA X  33      31.176  39.373  70.221  0.00  0.00            
ATOM    487  CA  ALA X  33      31.962  39.844  72.215  0.00  0.00            
ATOM    488  HA  ALA X  33      31.470  40.540  72.943  0.00  0.00            
ATOM    489  CB  ALA X  33      31.406  38.543  72.738  0.00  0.00            
ATOM    490  HB1 ALA X  33      30.390  38.329  72.350  0.00  0.00            
ATOM    491  HB2 ALA X  33      32.013  37.695  72.337  0.00  0.00            
ATOM    492  HB3 ALA X  33      31.418  38.556  73.813  0.00  0.00            
ATOM    493  C   ALA X  33      33.473  39.974  72.641  0.00  0.00            
ATOM    494  O   ALA X  33      33.768  40.808  73.497  0.00  0.00            
ATOM    495  N   PHE X  34      34.388  39.299  71.796  0.00  0.00            
ATOM    496  H   PHE X  34      34.118  38.648  71.127  0.00  0.00            
ATOM    497  CA  PHE X  34      35.888  39.464  71.878  0.00  0.00            
ATOM    498  HA  PHE X  34      36.141  39.056  72.861  0.00  0.00            
ATOM    499  CB  PHE X  34      36.603  38.671  70.740  0.00  0.00            
ATOM    500  HB2 PHE X  34      36.294  37.627  70.710  0.00  0.00            
ATOM    501  HB3 PHE X  34      36.077  38.994  69.873  0.00  0.00            
ATOM    502  CG  PHE X  34      38.110  38.687  70.500  0.00  0.00            
ATOM    503  CD1 PHE X  34      39.132  38.012  71.201  0.00  0.00            
ATOM    504  HD1 PHE X  34      38.919  37.268  72.062  0.00  0.00            
ATOM    505  CE1 PHE X  34      40.516  38.187  70.880  0.00  0.00            
ATOM    506  HE1 PHE X  34      41.213  37.786  71.635  0.00  0.00            
ATOM    507  CZ  PHE X  34      40.913  39.073  69.854  0.00  0.00            
ATOM    508  HZ  PHE X  34      41.935  39.348  69.595  0.00  0.00            
ATOM    509  CE2 PHE X  34      39.896  39.723  69.097  0.00  0.00            
ATOM    510  HE2 PHE X  34      40.286  40.390  68.368  0.00  0.00            
ATOM    511  CD2 PHE X  34      38.576  39.552  69.441  0.00  0.00            
ATOM    512  HD2 PHE X  34      37.937  40.217  68.816  0.00  0.00            
ATOM    513  C   PHE X  34      36.438  40.923  71.926  0.00  0.00            
ATOM    514  O   PHE X  34      37.466  41.283  72.594  0.00  0.00            
ATOM    515  N   ILE X  35      35.833  41.899  71.199  0.00  0.00            
ATOM    516  H   ILE X  35      35.019  41.673  70.604  0.00  0.00            
ATOM    517  CA  ILE X  35      36.542  43.277  71.208  0.00  0.00            
ATOM    518  HA  ILE X  35      37.585  43.163  71.346  0.00  0.00            
ATOM    519  CB  ILE X  35      36.364  44.079  69.871  0.00  0.00            
ATOM    520  HB  ILE X  35      35.424  43.649  69.548  0.00  0.00            
ATOM    521  CG2 ILE X  35      36.349  45.688  70.084  0.00  0.00            
ATOM    522 HG21 ILE X  35      37.207  45.771  70.882  0.00  0.00            
ATOM    523 HG22 ILE X  35      36.713  46.187  69.127  0.00  0.00            
ATOM    524 HG23 ILE X  35      35.366  46.141  70.372  0.00  0.00            
ATOM    525  CG1 ILE X  35      37.508  43.628  68.973  0.00  0.00            
ATOM    526 HG12 ILE X  35      37.367  42.670  68.606  0.00  0.00            
ATOM    527 HG13 ILE X  35      37.558  44.299  68.146  0.00  0.00            
ATOM    528  CD1 ILE X  35      39.013  43.611  69.320  0.00  0.00            
ATOM    529 HD11 ILE X  35      39.187  43.357  70.368  0.00  0.00            
ATOM    530 HD12 ILE X  35      39.564  42.878  68.621  0.00  0.00            
ATOM    531 HD13 ILE X  35      39.530  44.549  69.086  0.00  0.00            
ATOM    532  C   ILE X  35      36.127  44.097  72.411  0.00  0.00            
ATOM    533  O   ILE X  35      36.885  44.752  73.099  0.00  0.00            
ATOM    534  N   SER X  36      34.927  43.732  72.888  0.00  0.00            
ATOM    535  H   SER X  36      34.436  43.071  72.299  0.00  0.00            
ATOM    536  CA  SER X  36      34.305  44.312  74.095  0.00  0.00            
ATOM    537  HA  SER X  36      34.565  45.335  74.106  0.00  0.00            
ATOM    538  CB  SER X  36      32.824  44.103  74.012  0.00  0.00            
ATOM    539  HB2 SER X  36      32.446  43.122  74.253  0.00  0.00            
ATOM    540  HB3 SER X  36      32.309  44.643  74.814  0.00  0.00            
ATOM    541  OG  SER X  36      32.280  44.488  72.823  0.00  0.00            
ATOM    542  HG  SER X  36      32.046  43.719  72.221  0.00  0.00            
ATOM    543  C   SER X  36      34.783  43.693  75.467  0.00  0.00            
ATOM    544  O   SER X  36      34.570  44.326  76.507  0.00  0.00            
ATOM    545  N   ALA X  37      35.431  42.529  75.370  0.00  0.00            
ATOM    546  H   ALA X  37      35.679  42.055  74.486  0.00  0.00            
ATOM    547  CA  ALA X  37      36.210  42.069  76.539  0.00  0.00            
ATOM    548  HA  ALA X  37      35.433  41.973  77.311  0.00  0.00            
ATOM    549  CB  ALA X  37      36.734  40.615  76.275  0.00  0.00            
ATOM    550  HB1 ALA X  37      37.402  40.264  77.047  0.00  0.00            
ATOM    551  HB2 ALA X  37      35.807  40.115  76.145  0.00  0.00            
ATOM    552  HB3 ALA X  37      37.246  40.765  75.269  0.00  0.00            
ATOM    553  C   ALA X  37      37.305  43.029  76.994  0.00  0.00            
ATOM    554  O   ALA X  37      37.743  43.009  78.158  0.00  0.00            
ATOM    555  N   LEU X  38      37.800  43.924  76.076  0.00  0.00            
ATOM    556  H   LEU X  38      37.295  43.820  75.184  0.00  0.00            
ATOM    557  CA  LEU X  38      39.065  44.712  76.259  0.00  0.00            
ATOM    558  HA  LEU X  38      39.757  44.000  76.652  0.00  0.00            
ATOM    559  CB  LEU X  38      39.544  45.317  74.904  0.00  0.00            
ATOM    560  HB2 LEU X  38      38.690  45.853  74.522  0.00  0.00            
ATOM    561  HB3 LEU X  38      40.320  46.030  75.118  0.00  0.00            
ATOM    562  CG  LEU X  38      40.049  44.410  73.796  0.00  0.00            
ATOM    563  HG  LEU X  38      39.343  43.537  73.628  0.00  0.00            
ATOM    564  CD1 LEU X  38      40.212  45.094  72.480  0.00  0.00            
ATOM    565 HD11 LEU X  38      39.169  45.403  72.105  0.00  0.00            
ATOM    566 HD12 LEU X  38      40.729  45.995  72.484  0.00  0.00            
ATOM    567 HD13 LEU X  38      40.422  44.410  71.616  0.00  0.00            
ATOM    568  CD2 LEU X  38      41.389  43.850  74.101  0.00  0.00            
ATOM    569 HD21 LEU X  38      41.548  43.176  73.289  0.00  0.00            
ATOM    570 HD22 LEU X  38      42.088  44.688  74.110  0.00  0.00            
ATOM    571 HD23 LEU X  38      41.371  43.349  75.022  0.00  0.00            
ATOM    572  C   LEU X  38      38.963  45.768  77.397  0.00  0.00            
ATOM    573  O   LEU X  38      39.880  46.059  78.102  0.00  0.00            
ATOM    574  N   GLY X  39      37.706  46.270  77.566  0.00  0.00            
ATOM    575  H   GLY X  39      36.949  45.919  76.936  0.00  0.00            
ATOM    576  CA  GLY X  39      37.093  46.948  78.732  0.00  0.00            
ATOM    577  HA2 GLY X  39      37.749  46.756  79.618  0.00  0.00            
ATOM    578  HA3 GLY X  39      37.137  47.993  78.508  0.00  0.00            
ATOM    579  C   GLY X  39      35.679  46.438  78.954  0.00  0.00            
ATOM    580  O   GLY X  39      35.354  45.224  79.231  0.00  0.00            
ATOM    581  N   LEU X  40      34.745  47.331  78.723  0.00  0.00            
ATOM    582  H   LEU X  40      35.078  48.308  78.642  0.00  0.00            
ATOM    583  CA  LEU X  40      33.337  47.018  78.774  0.00  0.00            
ATOM    584  HA  LEU X  40      33.045  45.946  78.722  0.00  0.00            
ATOM    585  CB  LEU X  40      32.823  47.577  80.160  0.00  0.00            
ATOM    586  HB2 LEU X  40      33.494  48.352  80.477  0.00  0.00            
ATOM    587  HB3 LEU X  40      31.778  47.836  79.894  0.00  0.00            
ATOM    588  CG  LEU X  40      32.842  46.671  81.367  0.00  0.00            
ATOM    589  HG  LEU X  40      32.825  45.754  80.908  0.00  0.00            
ATOM    590  CD1 LEU X  40      34.231  46.760  82.062  0.00  0.00            
ATOM    591 HD11 LEU X  40      34.539  47.781  82.313  0.00  0.00            
ATOM    592 HD12 LEU X  40      34.204  46.364  83.052  0.00  0.00            
ATOM    593 HD13 LEU X  40      34.886  46.088  81.456  0.00  0.00            
ATOM    594  CD2 LEU X  40      31.647  46.987  82.369  0.00  0.00            
ATOM    595 HD21 LEU X  40      31.581  48.044  82.406  0.00  0.00            
ATOM    596 HD22 LEU X  40      30.885  46.669  81.769  0.00  0.00            
ATOM    597 HD23 LEU X  40      31.724  46.482  83.243  0.00  0.00            
ATOM    598  C   LEU X  40      32.636  47.569  77.553  0.00  0.00            
ATOM    599  O   LEU X  40      33.187  48.411  76.830  0.00  0.00            
ATOM    600  N   PRO X  41      31.537  47.019  77.054  0.00  0.00            
ATOM    601  CD  PRO X  41      30.614  46.152  77.629  0.00  0.00            
ATOM    602  HD2 PRO X  41      30.090  46.727  78.367  0.00  0.00            
ATOM    603  HD3 PRO X  41      31.107  45.370  78.129  0.00  0.00            
ATOM    604  CG  PRO X  41      29.817  45.711  76.464  0.00  0.00            
ATOM    605  HG2 PRO X  41      28.961  45.240  76.780  0.00  0.00            
ATOM    606  HG3 PRO X  41      30.350  44.754  76.157  0.00  0.00            
ATOM    607  CB  PRO X  41      29.761  46.881  75.541  0.00  0.00            
ATOM    608  HB2 PRO X  41      28.865  47.452  75.737  0.00  0.00            
ATOM    609  HB3 PRO X  41      29.755  46.267  74.658  0.00  0.00            
ATOM    610  CA  PRO X  41      30.990  47.609  75.845  0.00  0.00            
ATOM    611  HA  PRO X  41      31.582  47.384  74.949  0.00  0.00            
ATOM    612  C   PRO X  41      30.637  49.083  75.991  0.00  0.00            
ATOM    613  O   PRO X  41      30.439  49.563  77.057  0.00  0.00            
ATOM    614  N   LEU X  42      30.258  49.699  74.831  0.00  0.00            
ATOM    615  H   LEU X  42      30.582  49.208  74.094  0.00  0.00            
ATOM    616  CA  LEU X  42      29.758  51.081  74.619  0.00  0.00            
ATOM    617  HA  LEU X  42      29.484  51.082  73.523  0.00  0.00            
ATOM    618  CB  LEU X  42      28.284  51.272  75.291  0.00  0.00            
ATOM    619  HB2 LEU X  42      27.859  50.287  74.964  0.00  0.00            
ATOM    620  HB3 LEU X  42      28.443  51.373  76.349  0.00  0.00            
ATOM    621  CG  LEU X  42      27.230  52.273  74.774  0.00  0.00            
ATOM    622  HG  LEU X  42      27.499  53.207  75.145  0.00  0.00            
ATOM    623  CD1 LEU X  42      27.135  52.553  73.266  0.00  0.00            
ATOM    624 HD11 LEU X  42      26.357  53.257  73.100  0.00  0.00            
ATOM    625 HD12 LEU X  42      28.145  52.927  72.899  0.00  0.00            
ATOM    626 HD13 LEU X  42      26.708  51.620  72.777  0.00  0.00            
ATOM    627  CD2 LEU X  42      25.895  51.817  75.399  0.00  0.00            
ATOM    628 HD21 LEU X  42      26.155  51.375  76.320  0.00  0.00            
ATOM    629 HD22 LEU X  42      25.206  52.639  75.526  0.00  0.00            
ATOM    630 HD23 LEU X  42      25.491  50.956  74.735  0.00  0.00            
ATOM    631  C   LEU X  42      30.848  52.163  75.077  0.00  0.00            
ATOM    632  O   LEU X  42      30.616  53.411  75.154  0.00  0.00            
ATOM    633  N   GLU X  43      32.086  51.715  75.136  0.00  0.00            
ATOM    634  H   GLU X  43      32.179  50.704  75.206  0.00  0.00            
ATOM    635  CA  GLU X  43      33.270  52.428  75.632  0.00  0.00            
ATOM    636  HA  GLU X  43      33.269  53.405  75.593  0.00  0.00            
ATOM    637  CB  GLU X  43      33.407  52.102  77.135  0.00  0.00            
ATOM    638  HB2 GLU X  43      32.432  51.907  77.606  0.00  0.00            
ATOM    639  HB3 GLU X  43      33.740  51.084  77.039  0.00  0.00            
ATOM    640  CG  GLU X  43      34.205  52.923  78.039  0.00  0.00            
ATOM    641  HG2 GLU X  43      34.344  52.247  78.889  0.00  0.00            
ATOM    642  HG3 GLU X  43      35.102  53.288  77.517  0.00  0.00            
ATOM    643  CD  GLU X  43      33.554  54.101  78.697  0.00  0.00            
ATOM    644  OE1 GLU X  43      33.506  54.218  79.954  0.00  0.00            
ATOM    645  OE2 GLU X  43      33.043  54.886  77.906  0.00  0.00            
ATOM    646  C   GLU X  43      34.572  51.946  74.857  0.00  0.00            
ATOM    647  O   GLU X  43      35.714  52.421  75.132  0.00  0.00            
ATOM    648  N   GLN X  44      34.311  51.000  73.931  0.00  0.00            
ATOM    649  H   GLN X  44      33.436  50.538  73.836  0.00  0.00            
ATOM    650  CA  GLN X  44      35.237  50.445  72.876  0.00  0.00            
ATOM    651  HA  GLN X  44      36.061  51.091  72.800  0.00  0.00            
ATOM    652  CB  GLN X  44      35.626  48.949  73.400  0.00  0.00            
ATOM    653  HB2 GLN X  44      34.670  48.618  73.577  0.00  0.00            
ATOM    654  HB3 GLN X  44      36.198  48.333  72.587  0.00  0.00            
ATOM    655  CG  GLN X  44      36.195  48.833  74.823  0.00  0.00            
ATOM    656  HG2 GLN X  44      35.607  49.348  75.562  0.00  0.00            
ATOM    657  HG3 GLN X  44      36.037  47.804  75.195  0.00  0.00            
ATOM    658  CD  GLN X  44      37.710  49.273  74.988  0.00  0.00            
ATOM    659  OE1 GLN X  44      38.145  49.498  76.151  0.00  0.00            
ATOM    660  NE2 GLN X  44      38.421  49.631  73.966  0.00  0.00            
ATOM    661 HE21 GLN X  44      39.187  50.234  74.149  0.00  0.00            
ATOM    662 HE22 GLN X  44      38.094  49.832  73.011  0.00  0.00            
ATOM    663  C   GLN X  44      34.612  50.235  71.536  0.00  0.00            
ATOM    664  O   GLN X  44      33.407  50.446  71.421  0.00  0.00            
ATOM    665  N   TYR X  45      35.345  49.905  70.478  0.00  0.00            
ATOM    666  H   TYR X  45      36.260  50.275  70.480  0.00  0.00            
ATOM    667  CA  TYR X  45      34.684  49.829  69.210  0.00  0.00            
ATOM    668  HA  TYR X  45      34.167  50.763  68.923  0.00  0.00            
ATOM    669  CB  TYR X  45      35.848  49.794  68.196  0.00  0.00            
ATOM    670  HB2 TYR X  45      36.357  48.833  68.209  0.00  0.00            
ATOM    671  HB3 TYR X  45      35.500  49.778  67.160  0.00  0.00            
ATOM    672  CG  TYR X  45      37.076  50.766  68.220  0.00  0.00            
ATOM    673  CD1 TYR X  45      38.761  50.274  68.477  0.00  0.00            
ATOM    674  HD1 TYR X  45      38.966  49.283  68.500  0.00  0.00            
ATOM    675  CE1 TYR X  45      40.076  51.469  68.406  0.00  0.00            
ATOM    676  HE1 TYR X  45      41.067  51.002  68.535  0.00  0.00            
ATOM    677  CZ  TYR X  45      39.744  53.089  68.062  0.00  0.00            
ATOM    678  OH  TYR X  45      40.826  53.922  68.207  0.00  0.00            
ATOM    679  HH  TYR X  45      40.411  54.708  68.665  0.00  0.00            
ATOM    680  CE2 TYR X  45      38.042  53.628  67.880  0.00  0.00            
ATOM    681  HE2 TYR X  45      37.905  54.661  67.723  0.00  0.00            
ATOM    682  CD2 TYR X  45      36.713  52.484  67.917  0.00  0.00            
ATOM    683  HD2 TYR X  45      35.665  52.866  67.780  0.00  0.00            
ATOM    684  C   TYR X  45      33.666  48.716  68.913  0.00  0.00            
ATOM    685  O   TYR X  45      33.666  47.688  69.566  0.00  0.00            
ATOM    686  N   GLY X  46      32.708  49.091  68.032  0.00  0.00            
ATOM    687  H   GLY X  46      32.776  50.011  67.725  0.00  0.00            
ATOM    688  CA  GLY X  46      31.723  48.211  67.608  0.00  0.00            
ATOM    689  HA2 GLY X  46      31.290  47.545  68.295  0.00  0.00            
ATOM    690  HA3 GLY X  46      30.957  48.857  67.140  0.00  0.00            
ATOM    691  C   GLY X  46      32.237  47.370  66.362  0.00  0.00            
ATOM    692  O   GLY X  46      32.108  47.868  65.240  0.00  0.00            
ATOM    693  N   GLY X  47      32.633  46.156  66.663  0.00  0.00            
ATOM    694  H   GLY X  47      32.529  45.810  67.657  0.00  0.00            
ATOM    695  CA  GLY X  47      33.715  45.550  65.833  0.00  0.00            
ATOM    696  HA2 GLY X  47      34.503  46.380  65.584  0.00  0.00            
ATOM    697  HA3 GLY X  47      34.232  44.752  66.361  0.00  0.00            
ATOM    698  C   GLY X  47      33.315  44.977  64.477  0.00  0.00            
ATOM    699  O   GLY X  47      34.163  44.400  63.772  0.00  0.00            
ATOM    700  N   ASN X  48      32.075  45.094  64.008  0.00  0.00            
ATOM    701  H   ASN X  48      31.475  45.662  64.574  0.00  0.00            
ATOM    702  CA  ASN X  48      31.474  44.487  62.815  0.00  0.00            
ATOM    703  HA  ASN X  48      31.993  43.480  62.507  0.00  0.00            
ATOM    704  CB  ASN X  48      30.024  44.309  62.971  0.00  0.00            
ATOM    705  HB2 ASN X  48      29.915  43.753  63.990  0.00  0.00            
ATOM    706  HB3 ASN X  48      29.591  45.305  62.965  0.00  0.00            
ATOM    707  CG  ASN X  48      29.281  43.464  61.900  0.00  0.00            
ATOM    708  OD1 ASN X  48      29.668  42.403  61.588  0.00  0.00            
ATOM    709  ND2 ASN X  48      28.226  43.891  61.199  0.00  0.00            
ATOM    710 HD21 ASN X  48      27.860  43.325  60.489  0.00  0.00            
ATOM    711 HD22 ASN X  48      27.671  44.721  61.445  0.00  0.00            
ATOM    712  C   ASN X  48      31.848  45.178  61.544  0.00  0.00            
ATOM    713  O   ASN X  48      31.115  45.123  60.591  0.00  0.00            
ATOM    714  N   HIE X  49      33.016  45.877  61.463  0.00  0.00            
ATOM    715  H   HIE X  49      33.569  45.974  62.342  0.00  0.00            
ATOM    716  CA  HIE X  49      33.493  46.725  60.363  0.00  0.00            
ATOM    717  HA  HIE X  49      32.383  47.017  59.841  0.00  0.00            
ATOM    718  CB  HIE X  49      34.188  48.079  60.804  0.00  0.00            
ATOM    719  HB2 HIE X  49      34.713  48.470  59.844  0.00  0.00            
ATOM    720  HB3 HIE X  49      33.458  48.892  61.125  0.00  0.00            
ATOM    721  CG  HIE X  49      35.294  47.909  61.879  0.00  0.00            
ATOM    722  ND1 HIE X  49      35.969  46.857  62.361  0.00  0.00            
ATOM    723  CE1 HIE X  49      36.649  47.203  63.448  0.00  0.00            
ATOM    724  HE1 HIE X  49      37.308  46.542  63.956  0.00  0.00            
ATOM    725  NE2 HIE X  49      36.507  48.477  63.668  0.00  0.00            
ATOM    726  HE2 HIE X  49      36.966  48.981  64.423  0.00  0.00            
ATOM    727  CD2 HIE X  49      35.566  48.929  62.736  0.00  0.00            
ATOM    728  HD2 HIE X  49      35.200  49.893  62.502  0.00  0.00            
ATOM    729  C   HIE X  49      34.153  45.915  59.255  0.00  0.00            
ATOM    730  O   HIE X  49      34.899  45.022  59.572  0.00  0.00            
ATOM    731  N   LYS X  50      33.944  46.344  57.963  0.00  0.00            
ATOM    732  H   LYS X  50      33.476  47.276  57.771  0.00  0.00            
ATOM    733  CA  LYS X  50      34.547  45.824  56.808  0.00  0.00            
ATOM    734  HA  LYS X  50      34.552  44.713  56.850  0.00  0.00            
ATOM    735  CB  LYS X  50      33.930  46.384  55.508  0.00  0.00            
ATOM    736  HB2 LYS X  50      32.854  46.638  55.631  0.00  0.00            
ATOM    737  HB3 LYS X  50      34.242  47.423  55.237  0.00  0.00            
ATOM    738  CG  LYS X  50      34.225  45.490  54.202  0.00  0.00            
ATOM    739  HG2 LYS X  50      34.962  45.979  53.608  0.00  0.00            
ATOM    740  HG3 LYS X  50      34.731  44.598  54.567  0.00  0.00            
ATOM    741  CD  LYS X  50      33.067  45.268  53.161  0.00  0.00            
ATOM    742  HD2 LYS X  50      32.139  45.058  53.710  0.00  0.00            
ATOM    743  HD3 LYS X  50      33.081  46.111  52.427  0.00  0.00            
ATOM    744  CE  LYS X  50      33.612  44.132  52.295  0.00  0.00            
ATOM    745  HE2 LYS X  50      32.945  44.206  51.351  0.00  0.00            
ATOM    746  HE3 LYS X  50      34.609  44.264  51.981  0.00  0.00            
ATOM    747  NZ  LYS X  50      33.569  42.806  52.822  0.00  0.00            
ATOM    748  HZ1 LYS X  50      32.702  42.481  53.212  0.00  0.00            
ATOM    749  HZ2 LYS X  50      34.001  42.035  52.306  0.00  0.00            
ATOM    750  HZ3 LYS X  50      34.089  42.832  53.730  0.00  0.00            
ATOM    751  C   LYS X  50      36.017  46.247  56.872  0.00  0.00            
ATOM    752  O   LYS X  50      36.381  47.377  57.291  0.00  0.00            
ATOM    753  N   THR X  51      36.844  45.405  56.253  0.00  0.00            
ATOM    754  H   THR X  51      36.539  44.637  55.791  0.00  0.00            
ATOM    755  CA  THR X  51      38.253  45.665  56.007  0.00  0.00            
ATOM    756  HA  THR X  51      38.421  46.691  55.963  0.00  0.00            
ATOM    757  CB  THR X  51      39.000  45.275  57.286  0.00  0.00            
ATOM    758  HB  THR X  51      38.651  45.998  58.020  0.00  0.00            
ATOM    759  CG2 THR X  51      38.873  43.845  57.902  0.00  0.00            
ATOM    760 HG21 THR X  51      37.822  43.697  58.202  0.00  0.00            
ATOM    761 HG22 THR X  51      39.103  43.073  57.215  0.00  0.00            
ATOM    762 HG23 THR X  51      39.271  43.940  58.912  0.00  0.00            
ATOM    763  OG1 THR X  51      40.368  45.350  57.387  0.00  0.00            
ATOM    764  HG1 THR X  51      40.587  46.322  57.168  0.00  0.00            
ATOM    765  C   THR X  51      38.756  44.925  54.795  0.00  0.00            
ATOM    766  O   THR X  51      38.258  43.982  54.241  0.00  0.00            
ATOM    767  N   PHE X  52      39.728  45.569  54.296  0.00  0.00            
ATOM    768  H   PHE X  52      40.029  46.392  54.777  0.00  0.00            
ATOM    769  CA  PHE X  52      40.401  45.203  53.120  0.00  0.00            
ATOM    770  HA  PHE X  52      40.059  44.075  52.833  0.00  0.00            
ATOM    771  CB  PHE X  52      40.137  46.174  51.915  0.00  0.00            
ATOM    772  HB2 PHE X  52      40.870  46.969  52.111  0.00  0.00            
ATOM    773  HB3 PHE X  52      40.588  45.790  51.044  0.00  0.00            
ATOM    774  CG  PHE X  52      38.796  46.738  51.654  0.00  0.00            
ATOM    775  CD1 PHE X  52      37.764  45.976  51.075  0.00  0.00            
ATOM    776  HD1 PHE X  52      37.909  44.970  50.662  0.00  0.00            
ATOM    777  CE1 PHE X  52      36.548  46.636  50.812  0.00  0.00            
ATOM    778  HE1 PHE X  52      35.672  46.200  50.341  0.00  0.00            
ATOM    779  CZ  PHE X  52      36.411  48.004  51.230  0.00  0.00            
ATOM    780  HZ  PHE X  52      35.520  48.505  51.066  0.00  0.00            
ATOM    781  CE2 PHE X  52      37.372  48.596  51.944  0.00  0.00            
ATOM    782  HE2 PHE X  52      37.031  49.552  52.403  0.00  0.00            
ATOM    783  CD2 PHE X  52      38.583  47.986  52.151  0.00  0.00            
ATOM    784  HD2 PHE X  52      39.361  48.371  52.701  0.00  0.00            
ATOM    785  C   PHE X  52      41.861  45.213  53.635  0.00  0.00            
ATOM    786  O   PHE X  52      42.183  46.116  54.361  0.00  0.00            
ATOM    787  N   HIE X  53      42.625  44.034  53.385  0.00  0.00            
ATOM    788  H   HIE X  53      42.122  43.490  52.604  0.00  0.00            
ATOM    789  CA  HIE X  53      43.950  43.601  53.746  0.00  0.00            
ATOM    790  HA  HIE X  53      44.342  44.284  54.447  0.00  0.00            
ATOM    791  CB  HIE X  53      43.832  42.312  54.398  0.00  0.00            
ATOM    792  HB2 HIE X  53      43.022  41.803  53.963  0.00  0.00            
ATOM    793  HB3 HIE X  53      44.731  41.756  54.489  0.00  0.00            
ATOM    794  CG  HIE X  53      43.388  42.482  55.855  0.00  0.00            
ATOM    795  ND1 HIE X  53      44.306  42.844  56.850  0.00  0.00            
ATOM    796  CE1 HIE X  53      43.456  43.125  57.876  0.00  0.00            
ATOM    797  HE1 HIE X  53      43.791  43.653  58.709  0.00  0.00            
ATOM    798  NE2 HIE X  53      42.172  43.031  57.557  0.00  0.00            
ATOM    799  HE2 HIE X  53      41.438  43.304  58.176  0.00  0.00            
ATOM    800  CD2 HIE X  53      42.117  42.709  56.240  0.00  0.00            
ATOM    801  HD2 HIE X  53      41.150  42.673  55.684  0.00  0.00            
ATOM    802  C   HIE X  53      44.975  43.418  52.593  0.00  0.00            
ATOM    803  O   HIE X  53      44.525  42.896  51.565  0.00  0.00            
ATOM    804  N   LYS X  54      46.215  43.752  52.951  0.00  0.00            
ATOM    805  H   LYS X  54      46.287  44.002  53.936  0.00  0.00            
ATOM    806  CA  LYS X  54      47.395  43.393  52.222  0.00  0.00            
ATOM    807  HA  LYS X  54      47.195  42.669  51.460  0.00  0.00            
ATOM    808  CB  LYS X  54      48.066  44.758  51.705  0.00  0.00            
ATOM    809  HB2 LYS X  54      47.205  45.352  51.367  0.00  0.00            
ATOM    810  HB3 LYS X  54      48.602  45.207  52.535  0.00  0.00            
ATOM    811  CG  LYS X  54      49.007  44.392  50.522  0.00  0.00            
ATOM    812  HG2 LYS X  54      49.890  44.085  50.913  0.00  0.00            
ATOM    813  HG3 LYS X  54      48.524  43.465  49.951  0.00  0.00            
ATOM    814  CD  LYS X  54      49.148  45.575  49.580  0.00  0.00            
ATOM    815  HD2 LYS X  54      49.714  45.225  48.719  0.00  0.00            
ATOM    816  HD3 LYS X  54      48.208  45.890  49.100  0.00  0.00            
ATOM    817  CE  LYS X  54      49.963  46.862  50.083  0.00  0.00            
ATOM    818  HE2 LYS X  54      49.583  47.217  51.019  0.00  0.00            
ATOM    819  HE3 LYS X  54      50.921  46.582  50.270  0.00  0.00            
ATOM    820  NZ  LYS X  54      49.907  47.939  49.099  0.00  0.00            
ATOM    821  HZ1 LYS X  54      49.223  48.565  49.317  0.00  0.00            
ATOM    822  HZ2 LYS X  54      50.802  48.414  48.942  0.00  0.00            
ATOM    823  HZ3 LYS X  54      49.849  47.410  48.123  0.00  0.00            
ATOM    824  C   LYS X  54      48.460  42.649  53.003  0.00  0.00            
ATOM    825  O   LYS X  54      49.030  43.142  53.958  0.00  0.00            
ATOM    826  N   ILE X  55      48.705  41.399  52.624  0.00  0.00            
ATOM    827  H   ILE X  55      48.335  40.912  51.787  0.00  0.00            
ATOM    828  CA  ILE X  55      49.813  40.701  53.203  0.00  0.00            
ATOM    829  HA  ILE X  55      50.144  41.071  54.186  0.00  0.00            
ATOM    830  CB  ILE X  55      49.429  39.213  53.364  0.00  0.00            
ATOM    831  HB  ILE X  55      49.209  38.765  52.313  0.00  0.00            
ATOM    832  CG2 ILE X  55      50.580  38.374  53.911  0.00  0.00            
ATOM    833 HG21 ILE X  55      50.204  37.297  53.746  0.00  0.00            
ATOM    834 HG22 ILE X  55      51.591  38.489  53.458  0.00  0.00            
ATOM    835 HG23 ILE X  55      50.644  38.700  54.901  0.00  0.00            
ATOM    836  CG1 ILE X  55      48.229  39.024  54.248  0.00  0.00            
ATOM    837 HG12 ILE X  55      48.546  39.002  55.235  0.00  0.00            
ATOM    838 HG13 ILE X  55      47.370  39.767  54.117  0.00  0.00            
ATOM    839  CD1 ILE X  55      47.501  37.687  53.897  0.00  0.00            
ATOM    840 HD11 ILE X  55      47.570  37.428  52.777  0.00  0.00            
ATOM    841 HD12 ILE X  55      48.234  36.838  54.102  0.00  0.00            
ATOM    842 HD13 ILE X  55      46.498  37.680  54.341  0.00  0.00            
ATOM    843  C   ILE X  55      51.074  40.852  52.288  0.00  0.00            
ATOM    844  O   ILE X  55      51.076  40.255  51.217  0.00  0.00            
ATOM    845  N   TRP X  56      52.183  41.463  52.771  0.00  0.00            
ATOM    846  H   TRP X  56      52.088  42.132  53.503  0.00  0.00            
ATOM    847  CA  TRP X  56      53.466  41.504  52.031  0.00  0.00            
ATOM    848  HA  TRP X  56      53.354  40.736  51.252  0.00  0.00            
ATOM    849  CB  TRP X  56      53.991  42.853  51.466  0.00  0.00            
ATOM    850  HB2 TRP X  56      54.238  43.654  52.228  0.00  0.00            
ATOM    851  HB3 TRP X  56      54.906  42.548  51.057  0.00  0.00            
ATOM    852  CG  TRP X  56      53.515  43.648  50.310  0.00  0.00            
ATOM    853  CD1 TRP X  56      52.689  43.231  49.310  0.00  0.00            
ATOM    854  HD1 TRP X  56      52.132  42.194  49.363  0.00  0.00            
ATOM    855  NE1 TRP X  56      52.506  44.208  48.371  0.00  0.00            
ATOM    856  HE1 TRP X  56      51.709  44.293  47.689  0.00  0.00            
ATOM    857  CE2 TRP X  56      53.217  45.363  48.721  0.00  0.00            
ATOM    858  CZ2 TRP X  56      53.136  46.665  48.253  0.00  0.00            
ATOM    859  HZ2 TRP X  56      52.536  46.913  47.413  0.00  0.00            
ATOM    860  CH2 TRP X  56      54.002  47.577  48.940  0.00  0.00            
ATOM    861  HH2 TRP X  56      54.335  48.473  48.578  0.00  0.00            
ATOM    862  CZ3 TRP X  56      54.747  47.215  50.083  0.00  0.00            
ATOM    863  HZ3 TRP X  56      55.339  47.908  50.526  0.00  0.00            
ATOM    864  CE3 TRP X  56      54.516  45.915  50.659  0.00  0.00            
ATOM    865  HE3 TRP X  56      54.982  45.561  51.483  0.00  0.00            
ATOM    866  CD2 TRP X  56      53.895  44.973  49.906  0.00  0.00            
ATOM    867  C   TRP X  56      54.600  40.731  52.795  0.00  0.00            
ATOM    868  O   TRP X  56      54.603  40.724  54.032  0.00  0.00            
ATOM    869  N   LYS X  57      55.612  40.172  52.126  0.00  0.00            
ATOM    870  H   LYS X  57      55.755  40.299  51.098  0.00  0.00            
ATOM    871  CA  LYS X  57      56.842  39.550  52.853  0.00  0.00            
ATOM    872  HA  LYS X  57      56.969  39.900  53.886  0.00  0.00            
ATOM    873  CB  LYS X  57      56.813  37.977  52.817  0.00  0.00            
ATOM    874  HB2 LYS X  57      55.820  37.735  53.120  0.00  0.00            
ATOM    875  HB3 LYS X  57      56.968  37.658  51.722  0.00  0.00            
ATOM    876  CG  LYS X  57      57.997  37.345  53.681  0.00  0.00            
ATOM    877  HG2 LYS X  57      58.879  37.644  53.151  0.00  0.00            
ATOM    878  HG3 LYS X  57      57.985  37.609  54.772  0.00  0.00            
ATOM    879  CD  LYS X  57      58.127  35.841  53.489  0.00  0.00            
ATOM    880  HD2 LYS X  57      57.200  35.327  53.736  0.00  0.00            
ATOM    881  HD3 LYS X  57      58.341  35.642  52.423  0.00  0.00            
ATOM    882  CE  LYS X  57      59.317  35.687  54.499  0.00  0.00            
ATOM    883  HE2 LYS X  57      60.037  36.457  54.311  0.00  0.00            
ATOM    884  HE3 LYS X  57      59.058  35.910  55.487  0.00  0.00            
ATOM    885  NZ  LYS X  57      59.976  34.347  54.535  0.00  0.00            
ATOM    886  HZ1 LYS X  57      60.713  34.312  55.316  0.00  0.00            
ATOM    887  HZ2 LYS X  57      59.434  33.489  54.764  0.00  0.00            
ATOM    888  HZ3 LYS X  57      60.660  34.231  53.728  0.00  0.00            
ATOM    889  C   LYS X  57      58.118  39.872  52.084  0.00  0.00            
ATOM    890  O   LYS X  57      58.024  40.050  50.855  0.00  0.00            
ATOM    891  N   GLU X  58      59.179  40.071  52.718  0.00  0.00            
ATOM    892  H   GLU X  58      59.135  40.104  53.711  0.00  0.00            
ATOM    893  CA  GLU X  58      60.410  40.732  52.117  0.00  0.00            
ATOM    894  HA  GLU X  58      60.406  40.518  50.998  0.00  0.00            
ATOM    895  CB  GLU X  58      60.149  42.186  52.414  0.00  0.00            
ATOM    896  HB2 GLU X  58      59.126  42.359  52.349  0.00  0.00            
ATOM    897  HB3 GLU X  58      60.334  42.483  53.433  0.00  0.00            
ATOM    898  CG  GLU X  58      60.868  43.290  51.474  0.00  0.00            
ATOM    899  HG2 GLU X  58      60.405  44.254  51.728  0.00  0.00            
ATOM    900  HG3 GLU X  58      61.939  43.279  51.744  0.00  0.00            
ATOM    901  CD  GLU X  58      60.786  43.024  49.971  0.00  0.00            
ATOM    902  OE1 GLU X  58      60.184  43.898  49.234  0.00  0.00            
ATOM    903  OE2 GLU X  58      61.085  41.936  49.470  0.00  0.00            
ATOM    904  C   GLU X  58      61.745  40.172  52.723  0.00  0.00            
ATOM    905  O   GLU X  58      61.778  39.409  53.674  0.00  0.00            
ATOM    906  N   GLY X  59      62.848  40.454  51.990  0.00  0.00            
ATOM    907  H   GLY X  59      62.735  40.835  51.053  0.00  0.00            
ATOM    908  CA  GLY X  59      64.248  40.350  52.550  0.00  0.00            
ATOM    909  HA2 GLY X  59      64.691  39.346  52.478  0.00  0.00            
ATOM    910  HA3 GLY X  59      64.933  40.869  51.823  0.00  0.00            
ATOM    911  C   GLY X  59      64.467  40.877  53.983  0.00  0.00            
ATOM    912  O   GLY X  59      65.478  40.373  54.527  0.00  0.00            
ATOM    913  N   ASP X  60      63.534  41.608  54.636  0.00  0.00            
ATOM    914  H   ASP X  60      62.700  41.747  54.200  0.00  0.00            
ATOM    915  CA  ASP X  60      63.789  42.140  55.943  0.00  0.00            
ATOM    916  HA  ASP X  60      64.543  41.611  56.430  0.00  0.00            
ATOM    917  CB  ASP X  60      64.267  43.661  55.782  0.00  0.00            
ATOM    918  HB2 ASP X  60      65.011  43.684  55.039  0.00  0.00            
ATOM    919  HB3 ASP X  60      63.436  44.266  55.462  0.00  0.00            
ATOM    920  CG  ASP X  60      65.139  44.267  56.917  0.00  0.00            
ATOM    921  OD1 ASP X  60      64.592  45.217  57.482  0.00  0.00            
ATOM    922  OD2 ASP X  60      66.273  43.847  57.122  0.00  0.00            
ATOM    923  C   ASP X  60      62.570  41.837  56.772  0.00  0.00            
ATOM    924  O   ASP X  60      62.693  42.187  57.967  0.00  0.00            
ATOM    925  N   HIE X  61      61.408  41.439  56.260  0.00  0.00            
ATOM    926  H   HIE X  61      61.346  41.289  55.261  0.00  0.00            
ATOM    927  CA  HIE X  61      60.156  41.593  57.050  0.00  0.00            
ATOM    928  HA  HIE X  61      60.350  41.080  57.993  0.00  0.00            
ATOM    929  CB  HIE X  61      59.938  43.102  57.201  0.00  0.00            
ATOM    930  HB2 HIE X  61      59.060  43.172  57.921  0.00  0.00            
ATOM    931  HB3 HIE X  61      60.671  43.677  57.877  0.00  0.00            
ATOM    932  CG  HIE X  61      59.713  43.771  55.985  0.00  0.00            
ATOM    933  ND1 HIE X  61      60.576  44.627  55.570  0.00  0.00            
ATOM    934  CE1 HIE X  61      60.082  45.346  54.490  0.00  0.00            
ATOM    935  HE1 HIE X  61      60.689  46.084  54.060  0.00  0.00            
ATOM    936  NE2 HIE X  61      58.958  44.722  54.143  0.00  0.00            
ATOM    937  HE2 HIE X  61      58.361  45.042  53.530  0.00  0.00            
ATOM    938  CD2 HIE X  61      58.700  43.689  55.039  0.00  0.00            
ATOM    939  HD2 HIE X  61      57.786  43.088  55.052  0.00  0.00            
ATOM    940  C   HIE X  61      58.798  41.074  56.545  0.00  0.00            
ATOM    941  O   HIE X  61      58.637  40.905  55.373  0.00  0.00            
ATOM    942  N   TYR X  62      57.741  40.966  57.371  0.00  0.00            
ATOM    943  H   TYR X  62      57.891  41.305  58.282  0.00  0.00            
ATOM    944  CA  TYR X  62      56.329  41.009  56.895  0.00  0.00            
ATOM    945  HA  TYR X  62      56.163  40.644  55.892  0.00  0.00            
ATOM    946  CB  TYR X  62      55.520  40.149  57.810  0.00  0.00            
ATOM    947  HB2 TYR X  62      56.170  40.237  58.709  0.00  0.00            
ATOM    948  HB3 TYR X  62      54.391  40.351  57.849  0.00  0.00            
ATOM    949  CG  TYR X  62      55.606  38.602  57.534  0.00  0.00            
ATOM    950  CD1 TYR X  62      54.917  37.972  56.451  0.00  0.00            
ATOM    951  HD1 TYR X  62      54.202  38.564  55.826  0.00  0.00            
ATOM    952  CE1 TYR X  62      55.058  36.594  56.257  0.00  0.00            
ATOM    953  HE1 TYR X  62      54.481  36.075  55.438  0.00  0.00            
ATOM    954  CZ  TYR X  62      56.127  35.972  56.921  0.00  0.00            
ATOM    955  OH  TYR X  62      56.420  34.718  56.471  0.00  0.00            
ATOM    956  HH  TYR X  62      57.103  34.146  56.913  0.00  0.00            
ATOM    957  CE2 TYR X  62      56.873  36.642  57.849  0.00  0.00            
ATOM    958  HE2 TYR X  62      57.430  36.104  58.624  0.00  0.00            
ATOM    959  CD2 TYR X  62      56.588  37.980  58.239  0.00  0.00            
ATOM    960  HD2 TYR X  62      57.012  38.458  59.122  0.00  0.00            
ATOM    961  C   TYR X  62      55.970  42.460  57.127  0.00  0.00            
ATOM    962  O   TYR X  62      56.179  42.992  58.203  0.00  0.00            
ATOM    963  N   HIE X  63      55.222  43.009  56.123  0.00  0.00            
ATOM    964  H   HIE X  63      55.106  42.451  55.312  0.00  0.00            
ATOM    965  CA  HIE X  63      54.699  44.370  55.994  0.00  0.00            
ATOM    966  HA  HIE X  63      54.933  44.914  56.872  0.00  0.00            
ATOM    967  CB  HIE X  63      55.401  45.019  54.765  0.00  0.00            
ATOM    968  HB2 HIE X  63      56.377  45.099  55.126  0.00  0.00            
ATOM    969  HB3 HIE X  63      55.323  44.342  53.863  0.00  0.00            
ATOM    970  CG  HIE X  63      55.065  46.425  54.375  0.00  0.00            
ATOM    971  ND1 HIE X  63      55.883  47.553  54.425  0.00  0.00            
ATOM    972  CE1 HIE X  63      55.016  48.504  54.055  0.00  0.00            
ATOM    973  HE1 HIE X  63      55.381  49.538  53.788  0.00  0.00            
ATOM    974  NE2 HIE X  63      53.782  48.096  53.785  0.00  0.00            
ATOM    975  HE2 HIE X  63      52.976  48.685  53.666  0.00  0.00            
ATOM    976  CD2 HIE X  63      53.822  46.724  53.936  0.00  0.00            
ATOM    977  HD2 HIE X  63      52.957  46.089  53.688  0.00  0.00            
ATOM    978  C   HIE X  63      53.171  44.283  55.770  0.00  0.00            
ATOM    979  O   HIE X  63      52.839  43.921  54.646  0.00  0.00            
ATOM    980  N   HIE X  64      52.235  44.550  56.682  0.00  0.00            
ATOM    981  H   HIE X  64      52.434  45.065  57.531  0.00  0.00            
ATOM    982  CA  HIE X  64      50.875  44.367  56.523  0.00  0.00            
ATOM    983  HA  HIE X  64      50.758  43.788  55.649  0.00  0.00            
ATOM    984  CB  HIE X  64      50.414  43.363  57.590  0.00  0.00            
ATOM    985  HB2 HIE X  64      51.090  42.447  57.491  0.00  0.00            
ATOM    986  HB3 HIE X  64      50.564  43.727  58.579  0.00  0.00            
ATOM    987  CG  HIE X  64      49.019  42.762  57.471  0.00  0.00            
ATOM    988  ND1 HIE X  64      48.847  41.412  57.829  0.00  0.00            
ATOM    989  CE1 HIE X  64      47.610  41.124  57.428  0.00  0.00            
ATOM    990  HE1 HIE X  64      47.127  40.108  57.341  0.00  0.00            
ATOM    991  NE2 HIE X  64      46.971  42.231  56.940  0.00  0.00            
ATOM    992  HE2 HIE X  64      45.987  42.247  56.704  0.00  0.00            
ATOM    993  CD2 HIE X  64      47.914  43.244  56.940  0.00  0.00            
ATOM    994  HD2 HIE X  64      47.776  44.104  56.358  0.00  0.00            
ATOM    995  C   HIE X  64      50.107  45.615  56.309  0.00  0.00            
ATOM    996  O   HIE X  64      50.207  46.456  57.183  0.00  0.00            
ATOM    997  N   GLN X  65      49.341  45.848  55.341  0.00  0.00            
ATOM    998  H   GLN X  65      49.078  45.014  54.735  0.00  0.00            
ATOM    999  CA  GLN X  65      48.657  47.192  55.102  0.00  0.00            
ATOM   1000  HA  GLN X  65      49.006  47.882  55.832  0.00  0.00            
ATOM   1001  CB  GLN X  65      49.057  47.915  53.796  0.00  0.00            
ATOM   1002  HB2 GLN X  65      50.106  48.227  53.901  0.00  0.00            
ATOM   1003  HB3 GLN X  65      49.126  47.161  53.063  0.00  0.00            
ATOM   1004  CG  GLN X  65      48.213  49.129  53.351  0.00  0.00            
ATOM   1005  HG2 GLN X  65      47.186  48.892  53.230  0.00  0.00            
ATOM   1006  HG3 GLN X  65      48.342  49.972  54.049  0.00  0.00            
ATOM   1007  CD  GLN X  65      48.731  49.723  52.063  0.00  0.00            
ATOM   1008  OE1 GLN X  65      48.088  49.447  51.044  0.00  0.00            
ATOM   1009  NE2 GLN X  65      49.761  50.492  52.029  0.00  0.00            
ATOM   1010 HE21 GLN X  65      50.008  50.873  51.122  0.00  0.00            
ATOM   1011 HE22 GLN X  65      50.213  50.821  52.895  0.00  0.00            
ATOM   1012  C   GLN X  65      47.175  46.953  55.351  0.00  0.00            
ATOM   1013  O   GLN X  65      46.674  45.977  54.785  0.00  0.00            
ATOM   1014  N   ILE X  66      46.430  47.717  56.166  0.00  0.00            
ATOM   1015  H   ILE X  66      46.847  48.608  56.600  0.00  0.00            
ATOM   1016  CA  ILE X  66      45.083  47.400  56.499  0.00  0.00            
ATOM   1017  HA  ILE X  66      44.827  46.671  55.692  0.00  0.00            
ATOM   1018  CB  ILE X  66      45.064  46.915  57.933  0.00  0.00            
ATOM   1019  HB  ILE X  66      45.280  47.813  58.574  0.00  0.00            
ATOM   1020  CG2 ILE X  66      43.512  46.494  58.216  0.00  0.00            
ATOM   1021 HG21 ILE X  66      42.828  47.402  58.258  0.00  0.00            
ATOM   1022 HG22 ILE X  66      43.357  45.858  57.417  0.00  0.00            
ATOM   1023 HG23 ILE X  66      43.336  45.888  59.137  0.00  0.00            
ATOM   1024  CG1 ILE X  66      45.986  45.744  58.397  0.00  0.00            
ATOM   1025 HG12 ILE X  66      45.578  45.105  59.097  0.00  0.00            
ATOM   1026 HG13 ILE X  66      46.256  45.041  57.592  0.00  0.00            
ATOM   1027  CD1 ILE X  66      47.247  46.191  58.945  0.00  0.00            
ATOM   1028 HD11 ILE X  66      47.167  46.501  59.983  0.00  0.00            
ATOM   1029 HD12 ILE X  66      47.877  45.350  58.875  0.00  0.00            
ATOM   1030 HD13 ILE X  66      47.573  47.134  58.446  0.00  0.00            
ATOM   1031  C   ILE X  66      44.222  48.613  56.399  0.00  0.00            
ATOM   1032  O   ILE X  66      44.578  49.647  56.875  0.00  0.00            
ATOM   1033  N   SER X  67      43.044  48.599  55.812  0.00  0.00            
ATOM   1034  H   SER X  67      42.740  47.710  55.437  0.00  0.00            
ATOM   1035  CA  SER X  67      42.094  49.573  55.491  0.00  0.00            
ATOM   1036  HA  SER X  67      42.526  50.535  55.741  0.00  0.00            
ATOM   1037  CB  SER X  67      42.166  49.531  53.928  0.00  0.00            
ATOM   1038  HB2 SER X  67      43.140  49.981  53.734  0.00  0.00            
ATOM   1039  HB3 SER X  67      42.270  48.408  53.585  0.00  0.00            
ATOM   1040  OG  SER X  67      41.181  50.317  53.278  0.00  0.00            
ATOM   1041  HG  SER X  67      41.391  50.293  52.338  0.00  0.00            
ATOM   1042  C   SER X  67      40.685  49.331  56.013  0.00  0.00            
ATOM   1043  O   SER X  67      40.396  48.179  56.296  0.00  0.00            
ATOM   1044  N   VAL X  68      39.830  50.437  56.122  0.00  0.00            
ATOM   1045  H   VAL X  68      40.158  51.349  55.796  0.00  0.00            
ATOM   1046  CA  VAL X  68      38.499  50.388  56.730  0.00  0.00            
ATOM   1047  HA  VAL X  68      38.078  49.390  56.563  0.00  0.00            
ATOM   1048  CB  VAL X  68      38.661  50.827  58.237  0.00  0.00            
ATOM   1049  HB  VAL X  68      38.756  51.932  58.195  0.00  0.00            
ATOM   1050  CG1 VAL X  68      37.294  50.585  58.933  0.00  0.00            
ATOM   1051 HG11 VAL X  68      36.492  51.130  58.408  0.00  0.00            
ATOM   1052 HG12 VAL X  68      36.863  49.576  59.135  0.00  0.00            
ATOM   1053 HG13 VAL X  68      37.407  51.116  59.921  0.00  0.00            
ATOM   1054  CG2 VAL X  68      39.879  50.251  59.033  0.00  0.00            
ATOM   1055 HG21 VAL X  68      40.801  50.381  58.441  0.00  0.00            
ATOM   1056 HG22 VAL X  68      40.146  51.006  59.760  0.00  0.00            
ATOM   1057 HG23 VAL X  68      39.734  49.272  59.528  0.00  0.00            
ATOM   1058  C   VAL X  68      37.746  51.584  56.011  0.00  0.00            
ATOM   1059  O   VAL X  68      38.251  52.689  55.834  0.00  0.00            
ATOM   1060  N   PRO X  69      36.557  51.326  55.410  0.00  0.00            
ATOM   1061  CD  PRO X  69      36.002  49.932  55.255  0.00  0.00            
ATOM   1062  HD2 PRO X  69      35.723  49.550  56.203  0.00  0.00            
ATOM   1063  HD3 PRO X  69      36.745  49.213  54.837  0.00  0.00            
ATOM   1064  CG  PRO X  69      34.841  50.183  54.318  0.00  0.00            
ATOM   1065  HG2 PRO X  69      33.946  50.041  54.881  0.00  0.00            
ATOM   1066  HG3 PRO X  69      34.963  49.355  53.685  0.00  0.00            
ATOM   1067  CB  PRO X  69      34.900  51.557  53.719  0.00  0.00            
ATOM   1068  HB2 PRO X  69      33.865  51.903  53.569  0.00  0.00            
ATOM   1069  HB3 PRO X  69      35.496  51.385  52.774  0.00  0.00            
ATOM   1070  CA  PRO X  69      35.776  52.317  54.696  0.00  0.00            
ATOM   1071  HA  PRO X  69      36.527  52.728  53.824  0.00  0.00            
ATOM   1072  C   PRO X  69      34.993  53.419  55.409  0.00  0.00            
ATOM   1073  O   PRO X  69      34.863  54.505  54.863  0.00  0.00            
ATOM   1074  N   ASP X  70      34.519  53.063  56.597  0.00  0.00            
ATOM   1075  H   ASP X  70      34.626  52.138  56.929  0.00  0.00            
ATOM   1076  CA  ASP X  70      33.541  53.928  57.310  0.00  0.00            
ATOM   1077  HA  ASP X  70      32.603  53.835  56.884  0.00  0.00            
ATOM   1078  CB  ASP X  70      33.613  53.433  58.751  0.00  0.00            
ATOM   1079  HB2 ASP X  70      34.613  53.352  59.227  0.00  0.00            
ATOM   1080  HB3 ASP X  70      33.021  54.049  59.497  0.00  0.00            
ATOM   1081  CG  ASP X  70      32.957  52.123  58.864  0.00  0.00            
ATOM   1082  OD1 ASP X  70      31.814  52.229  59.375  0.00  0.00            
ATOM   1083  OD2 ASP X  70      33.621  51.120  58.577  0.00  0.00            
ATOM   1084  C   ASP X  70      33.994  55.443  57.328  0.00  0.00            
ATOM   1085  O   ASP X  70      33.020  56.200  57.145  0.00  0.00            
ATOM   1086  N   LYS X  71      35.285  55.877  57.657  0.00  0.00            
ATOM   1087  H   LYS X  71      35.871  55.112  57.916  0.00  0.00            
ATOM   1088  CA  LYS X  71      35.700  57.170  57.929  0.00  0.00            
ATOM   1089  HA  LYS X  71      35.059  57.869  57.357  0.00  0.00            
ATOM   1090  CB  LYS X  71      35.713  57.554  59.402  0.00  0.00            
ATOM   1091  HB2 LYS X  71      34.867  57.074  59.826  0.00  0.00            
ATOM   1092  HB3 LYS X  71      36.686  57.149  59.853  0.00  0.00            
ATOM   1093  CG  LYS X  71      35.615  59.061  59.872  0.00  0.00            
ATOM   1094  HG2 LYS X  71      36.419  59.669  59.461  0.00  0.00            
ATOM   1095  HG3 LYS X  71      34.627  59.389  59.671  0.00  0.00            
ATOM   1096  CD  LYS X  71      35.597  59.125  61.386  0.00  0.00            
ATOM   1097  HD2 LYS X  71      34.674  58.798  61.715  0.00  0.00            
ATOM   1098  HD3 LYS X  71      36.474  58.578  61.670  0.00  0.00            
ATOM   1099  CE  LYS X  71      35.711  60.530  61.731  0.00  0.00            
ATOM   1100  HE2 LYS X  71      35.227  60.971  60.867  0.00  0.00            
ATOM   1101  HE3 LYS X  71      35.053  60.856  62.499  0.00  0.00            
ATOM   1102  NZ  LYS X  71      36.994  61.105  62.042  0.00  0.00            
ATOM   1103  HZ1 LYS X  71      37.673  61.024  61.258  0.00  0.00            
ATOM   1104  HZ2 LYS X  71      37.001  62.043  62.188  0.00  0.00            
ATOM   1105  HZ3 LYS X  71      37.424  60.637  62.876  0.00  0.00            
ATOM   1106  C   LYS X  71      37.080  57.372  57.206  0.00  0.00            
ATOM   1107  O   LYS X  71      37.963  58.104  57.607  0.00  0.00            
ATOM   1108  N   ASN X  72      37.207  56.808  56.036  0.00  0.00            
ATOM   1109  H   ASN X  72      36.408  56.251  55.668  0.00  0.00            
ATOM   1110  CA  ASN X  72      38.283  57.044  55.082  0.00  0.00            
ATOM   1111  HA  ASN X  72      38.179  56.304  54.307  0.00  0.00            
ATOM   1112  CB  ASN X  72      38.036  58.408  54.387  0.00  0.00            
ATOM   1113  HB2 ASN X  72      38.149  59.275  55.035  0.00  0.00            
ATOM   1114  HB3 ASN X  72      38.804  58.516  53.583  0.00  0.00            
ATOM   1115  CG  ASN X  72      36.717  58.597  53.598  0.00  0.00            
ATOM   1116  OD1 ASN X  72      35.703  58.884  54.112  0.00  0.00            
ATOM   1117  ND2 ASN X  72      36.827  58.357  52.298  0.00  0.00            
ATOM   1118 HD21 ASN X  72      36.052  58.496  51.743  0.00  0.00            
ATOM   1119 HD22 ASN X  72      37.733  58.569  51.802  0.00  0.00            
ATOM   1120  C   ASN X  72      39.742  56.839  55.758  0.00  0.00            
ATOM   1121  O   ASN X  72      40.481  57.831  55.853  0.00  0.00            
ATOM   1122  N   TYR X  73      40.117  55.635  56.299  0.00  0.00            
ATOM   1123  H   TYR X  73      39.755  54.799  55.777  0.00  0.00            
ATOM   1124  CA  TYR X  73      41.365  55.435  57.062  0.00  0.00            
ATOM   1125  HA  TYR X  73      42.007  56.343  56.894  0.00  0.00            
ATOM   1126  CB  TYR X  73      41.097  55.304  58.606  0.00  0.00            
ATOM   1127  HB2 TYR X  73      40.790  56.247  58.907  0.00  0.00            
ATOM   1128  HB3 TYR X  73      40.164  54.798  58.604  0.00  0.00            
ATOM   1129  CG  TYR X  73      42.171  54.586  59.428  0.00  0.00            
ATOM   1130  CD1 TYR X  73      43.064  55.341  60.181  0.00  0.00            
ATOM   1131  HD1 TYR X  73      42.970  56.431  60.094  0.00  0.00            
ATOM   1132  CE1 TYR X  73      44.004  54.668  61.036  0.00  0.00            
ATOM   1133  HE1 TYR X  73      44.567  55.280  61.762  0.00  0.00            
ATOM   1134  CZ  TYR X  73      44.138  53.257  60.985  0.00  0.00            
ATOM   1135  OH  TYR X  73      45.026  52.716  61.796  0.00  0.00            
ATOM   1136  HH  TYR X  73      45.115  51.750  61.645  0.00  0.00            
ATOM   1137  CE2 TYR X  73      43.217  52.489  60.166  0.00  0.00            
ATOM   1138  HE2 TYR X  73      43.348  51.433  59.990  0.00  0.00            
ATOM   1139  CD2 TYR X  73      42.225  53.139  59.418  0.00  0.00            
ATOM   1140  HD2 TYR X  73      41.496  52.562  58.763  0.00  0.00            
ATOM   1141  C   TYR X  73      42.009  54.162  56.555  0.00  0.00            
ATOM   1142  O   TYR X  73      41.402  53.088  56.274  0.00  0.00            
ATOM   1143  N   LYS X  74      43.352  54.265  56.458  0.00  0.00            
ATOM   1144  H   LYS X  74      43.710  55.238  56.307  0.00  0.00            
ATOM   1145  CA  LYS X  74      44.242  53.102  56.341  0.00  0.00            
ATOM   1146  HA  LYS X  74      43.791  52.205  56.774  0.00  0.00            
ATOM   1147  CB  LYS X  74      44.445  52.629  54.881  0.00  0.00            
ATOM   1148  HB2 LYS X  74      44.893  51.667  54.863  0.00  0.00            
ATOM   1149  HB3 LYS X  74      43.619  52.589  54.291  0.00  0.00            
ATOM   1150  CG  LYS X  74      45.246  53.708  54.106  0.00  0.00            
ATOM   1151  HG2 LYS X  74      44.697  54.651  53.962  0.00  0.00            
ATOM   1152  HG3 LYS X  74      46.224  54.002  54.626  0.00  0.00            
ATOM   1153  CD  LYS X  74      45.577  53.473  52.726  0.00  0.00            
ATOM   1154  HD2 LYS X  74      44.506  53.508  52.375  0.00  0.00            
ATOM   1155  HD3 LYS X  74      46.032  54.386  52.453  0.00  0.00            
ATOM   1156  CE  LYS X  74      46.442  52.230  52.388  0.00  0.00            
ATOM   1157  HE2 LYS X  74      47.461  52.606  52.698  0.00  0.00            
ATOM   1158  HE3 LYS X  74      46.169  51.315  52.972  0.00  0.00            
ATOM   1159  NZ  LYS X  74      46.449  51.760  50.954  0.00  0.00            
ATOM   1160  HZ1 LYS X  74      46.711  52.515  50.351  0.00  0.00            
ATOM   1161  HZ2 LYS X  74      47.008  50.947  50.873  0.00  0.00            
ATOM   1162  HZ3 LYS X  74      45.535  51.320  50.602  0.00  0.00            
ATOM   1163  C   LYS X  74      45.575  53.187  57.072  0.00  0.00            
ATOM   1164  O   LYS X  74      45.947  54.375  57.387  0.00  0.00            
ATOM   1165  N   ASN X  75      46.398  52.117  57.258  0.00  0.00            
ATOM   1166  H   ASN X  75      45.988  51.242  56.934  0.00  0.00            
ATOM   1167  CA  ASN X  75      47.778  52.132  57.687  0.00  0.00            
ATOM   1168  HA  ASN X  75      48.254  53.032  57.416  0.00  0.00            
ATOM   1169  CB  ASN X  75      47.867  52.032  59.189  0.00  0.00            
ATOM   1170  HB2 ASN X  75      48.873  52.227  59.518  0.00  0.00            
ATOM   1171  HB3 ASN X  75      47.164  52.767  59.593  0.00  0.00            
ATOM   1172  CG  ASN X  75      47.433  50.706  59.830  0.00  0.00            
ATOM   1173  OD1 ASN X  75      46.328  50.500  60.291  0.00  0.00            
ATOM   1174  ND2 ASN X  75      48.521  49.913  59.896  0.00  0.00            
ATOM   1175 HD21 ASN X  75      48.462  49.133  60.581  0.00  0.00            
ATOM   1176 HD22 ASN X  75      49.279  50.283  59.449  0.00  0.00            
ATOM   1177  C   ASN X  75      48.635  51.000  57.102  0.00  0.00            
ATOM   1178  O   ASN X  75      48.119  50.102  56.487  0.00  0.00            
ATOM   1179  N   ASP X  76      49.934  50.982  57.335  0.00  0.00            
ATOM   1180  H   ASP X  76      50.324  51.600  58.070  0.00  0.00            
ATOM   1181  CA  ASP X  76      50.847  49.858  57.136  0.00  0.00            
ATOM   1182  HA  ASP X  76      50.171  49.054  56.829  0.00  0.00            
ATOM   1183  CB  ASP X  76      52.026  50.159  56.104  0.00  0.00            
ATOM   1184  HB2 ASP X  76      52.559  50.994  56.587  0.00  0.00            
ATOM   1185  HB3 ASP X  76      52.611  49.235  56.028  0.00  0.00            
ATOM   1186  CG  ASP X  76      51.498  50.611  54.718  0.00  0.00            
ATOM   1187  OD1 ASP X  76      52.087  50.224  53.658  0.00  0.00            
ATOM   1188  OD2 ASP X  76      50.537  51.351  54.468  0.00  0.00            
ATOM   1189  C   ASP X  76      51.569  49.607  58.449  0.00  0.00            
ATOM   1190  O   ASP X  76      51.792  50.488  59.278  0.00  0.00            
ATOM   1191  N   VAL X  77      52.117  48.404  58.658  0.00  0.00            
ATOM   1192  H   VAL X  77      51.668  47.715  58.138  0.00  0.00            
ATOM   1193  CA  VAL X  77      52.952  48.046  59.865  0.00  0.00            
ATOM   1194  HA  VAL X  77      53.670  48.868  60.068  0.00  0.00            
ATOM   1195  CB  VAL X  77      52.065  47.839  61.112  0.00  0.00            
ATOM   1196  HB  VAL X  77      51.578  48.741  61.420  0.00  0.00            
ATOM   1197  CG1 VAL X  77      50.966  46.855  61.149  0.00  0.00            
ATOM   1198 HG11 VAL X  77      50.431  47.011  60.196  0.00  0.00            
ATOM   1199 HG12 VAL X  77      51.530  45.880  61.248  0.00  0.00            
ATOM   1200 HG13 VAL X  77      50.379  47.192  61.964  0.00  0.00            
ATOM   1201  CG2 VAL X  77      53.063  47.384  62.294  0.00  0.00            
ATOM   1202 HG21 VAL X  77      53.751  48.243  62.449  0.00  0.00            
ATOM   1203 HG22 VAL X  77      52.394  47.188  63.193  0.00  0.00            
ATOM   1204 HG23 VAL X  77      53.703  46.460  62.084  0.00  0.00            
ATOM   1205  C   VAL X  77      53.841  46.857  59.409  0.00  0.00            
ATOM   1206  O   VAL X  77      53.396  45.814  58.915  0.00  0.00            
ATOM   1207  N   ASN X  78      55.172  46.898  59.667  0.00  0.00            
ATOM   1208  H   ASN X  78      55.508  47.693  60.315  0.00  0.00            
ATOM   1209  CA  ASN X  78      56.233  45.899  59.273  0.00  0.00            
ATOM   1210  HA  ASN X  78      55.823  44.920  58.974  0.00  0.00            
ATOM   1211  CB  ASN X  78      57.213  46.455  58.217  0.00  0.00            
ATOM   1212  HB2 ASN X  78      58.156  45.973  58.381  0.00  0.00            
ATOM   1213  HB3 ASN X  78      57.065  46.053  57.195  0.00  0.00            
ATOM   1214  CG  ASN X  78      57.630  47.949  58.183  0.00  0.00            
ATOM   1215  OD1 ASN X  78      58.658  48.468  58.685  0.00  0.00            
ATOM   1216  ND2 ASN X  78      56.998  48.606  57.263  0.00  0.00            
ATOM   1217 HD21 ASN X  78      56.896  49.597  57.315  0.00  0.00            
ATOM   1218 HD22 ASN X  78      56.494  48.104  56.545  0.00  0.00            
ATOM   1219  C   ASN X  78      56.946  45.345  60.542  0.00  0.00            
ATOM   1220  O   ASN X  78      57.188  46.112  61.460  0.00  0.00            
ATOM   1221  N   PHE X  79      57.454  44.064  60.505  0.00  0.00            
ATOM   1222  H   PHE X  79      57.331  43.550  59.674  0.00  0.00            
ATOM   1223  CA  PHE X  79      58.231  43.336  61.511  0.00  0.00            
ATOM   1224  HA  PHE X  79      58.838  44.164  61.913  0.00  0.00            
ATOM   1225  CB  PHE X  79      57.217  42.843  62.642  0.00  0.00            
ATOM   1226  HB2 PHE X  79      57.654  42.224  63.401  0.00  0.00            
ATOM   1227  HB3 PHE X  79      56.633  43.626  63.036  0.00  0.00            
ATOM   1228  CG  PHE X  79      56.094  42.028  62.031  0.00  0.00            
ATOM   1229  CD1 PHE X  79      56.246  40.613  61.855  0.00  0.00            
ATOM   1230  HD1 PHE X  79      57.269  40.165  62.005  0.00  0.00            
ATOM   1231  CE1 PHE X  79      55.081  39.798  61.425  0.00  0.00            
ATOM   1232  HE1 PHE X  79      55.216  38.715  61.152  0.00  0.00            
ATOM   1233  CZ  PHE X  79      53.837  40.356  61.137  0.00  0.00            
ATOM   1234  HZ  PHE X  79      52.996  39.773  60.841  0.00  0.00            
ATOM   1235  CE2 PHE X  79      53.758  41.700  61.306  0.00  0.00            
ATOM   1236  HE2 PHE X  79      52.905  42.094  60.957  0.00  0.00            
ATOM   1237  CD2 PHE X  79      54.880  42.552  61.571  0.00  0.00            
ATOM   1238  HD2 PHE X  79      54.724  43.539  61.657  0.00  0.00            
ATOM   1239  C   PHE X  79      59.201  42.190  60.945  0.00  0.00            
ATOM   1240  O   PHE X  79      58.885  41.473  59.959  0.00  0.00            
ATOM   1241  N   LYS X  80      60.331  41.881  61.685  0.00  0.00            
ATOM   1242  H   LYS X  80      60.620  42.609  62.323  0.00  0.00            
ATOM   1243  CA  LYS X  80      60.938  40.633  61.786  0.00  0.00            
ATOM   1244  HA  LYS X  80      60.906  40.176  60.776  0.00  0.00            
ATOM   1245  CB  LYS X  80      62.412  41.024  62.109  0.00  0.00            
ATOM   1246  HB2 LYS X  80      62.502  41.905  62.561  0.00  0.00            
ATOM   1247  HB3 LYS X  80      62.651  40.235  62.818  0.00  0.00            
ATOM   1248  CG  LYS X  80      63.155  41.105  60.772  0.00  0.00            
ATOM   1249  HG2 LYS X  80      62.991  40.300  59.972  0.00  0.00            
ATOM   1250  HG3 LYS X  80      62.748  42.067  60.464  0.00  0.00            
ATOM   1251  CD  LYS X  80      64.653  41.252  61.039  0.00  0.00            
ATOM   1252  HD2 LYS X  80      64.714  41.975  61.861  0.00  0.00            
ATOM   1253  HD3 LYS X  80      65.006  40.295  61.328  0.00  0.00            
ATOM   1254  CE  LYS X  80      65.437  41.546  59.852  0.00  0.00            
ATOM   1255  HE2 LYS X  80      66.514  41.366  60.052  0.00  0.00            
ATOM   1256  HE3 LYS X  80      65.258  40.733  59.104  0.00  0.00            
ATOM   1257  NZ  LYS X  80      65.175  42.960  59.483  0.00  0.00            
ATOM   1258  HZ1 LYS X  80      64.322  43.126  58.923  0.00  0.00            
ATOM   1259  HZ2 LYS X  80      65.233  43.367  60.381  0.00  0.00            
ATOM   1260  HZ3 LYS X  80      65.950  43.177  58.802  0.00  0.00            
ATOM   1261  C   LYS X  80      60.094  39.598  62.646  0.00  0.00            
ATOM   1262  O   LYS X  80      59.363  40.027  63.555  0.00  0.00            
ATOM   1263  N   LEU X  81      60.317  38.290  62.504  0.00  0.00            
ATOM   1264  H   LEU X  81      61.172  38.039  61.929  0.00  0.00            
ATOM   1265  CA  LEU X  81      59.799  37.358  63.548  0.00  0.00            
ATOM   1266  HA  LEU X  81      58.767  37.779  63.875  0.00  0.00            
ATOM   1267  CB  LEU X  81      59.599  35.953  62.938  0.00  0.00            
ATOM   1268  HB2 LEU X  81      60.549  35.536  62.532  0.00  0.00            
ATOM   1269  HB3 LEU X  81      59.243  35.173  63.662  0.00  0.00            
ATOM   1270  CG  LEU X  81      58.718  35.840  61.658  0.00  0.00            
ATOM   1271  HG  LEU X  81      59.214  36.338  60.958  0.00  0.00            
ATOM   1272  CD1 LEU X  81      58.781  34.383  61.203  0.00  0.00            
ATOM   1273 HD11 LEU X  81      58.498  34.410  60.165  0.00  0.00            
ATOM   1274 HD12 LEU X  81      59.673  33.864  61.442  0.00  0.00            
ATOM   1275 HD13 LEU X  81      57.969  33.971  61.702  0.00  0.00            
ATOM   1276  CD2 LEU X  81      57.404  36.553  61.891  0.00  0.00            
ATOM   1277 HD21 LEU X  81      57.463  37.556  62.184  0.00  0.00            
ATOM   1278 HD22 LEU X  81      56.714  36.455  61.050  0.00  0.00            
ATOM   1279 HD23 LEU X  81      57.039  36.072  62.774  0.00  0.00            
ATOM   1280  C   LEU X  81      60.720  37.443  64.799  0.00  0.00            
ATOM   1281  O   LEU X  81      61.871  37.890  64.713  0.00  0.00            
ATOM   1282  N   ASN X  82      60.151  36.925  65.823  0.00  0.00            
ATOM   1283  H   ASN X  82      59.190  36.749  65.710  0.00  0.00            
ATOM   1284  CA  ASN X  82      60.797  36.628  67.130  0.00  0.00            
ATOM   1285  HA  ASN X  82      60.031  36.284  67.724  0.00  0.00            
ATOM   1286  CB  ASN X  82      61.822  35.482  66.952  0.00  0.00            
ATOM   1287  HB2 ASN X  82      61.434  34.699  66.253  0.00  0.00            
ATOM   1288  HB3 ASN X  82      62.776  35.950  66.704  0.00  0.00            
ATOM   1289  CG  ASN X  82      62.039  34.754  68.192  0.00  0.00            
ATOM   1290  OD1 ASN X  82      61.116  34.177  68.681  0.00  0.00            
ATOM   1291  ND2 ASN X  82      63.104  34.887  68.958  0.00  0.00            
ATOM   1292 HD21 ASN X  82      62.948  34.307  69.756  0.00  0.00            
ATOM   1293 HD22 ASN X  82      63.932  35.350  68.539  0.00  0.00            
ATOM   1294  C   ASN X  82      61.319  37.899  67.918  0.00  0.00            
ATOM   1295  O   ASN X  82      61.396  37.869  69.148  0.00  0.00            
ATOM   1296  N   GLU X  83      61.661  38.998  67.319  0.00  0.00            
ATOM   1297  H   GLU X  83      61.887  38.782  66.387  0.00  0.00            
ATOM   1298  CA  GLU X  83      62.075  40.266  68.013  0.00  0.00            
ATOM   1299  HA  GLU X  83      62.606  40.010  68.939  0.00  0.00            
ATOM   1300  CB  GLU X  83      62.842  41.133  67.128  0.00  0.00            
ATOM   1301  HB2 GLU X  83      62.538  40.778  66.190  0.00  0.00            
ATOM   1302  HB3 GLU X  83      62.500  42.128  67.138  0.00  0.00            
ATOM   1303  CG  GLU X  83      64.378  41.054  67.326  0.00  0.00            
ATOM   1304  HG2 GLU X  83      64.683  40.008  67.313  0.00  0.00            
ATOM   1305  HG3 GLU X  83      64.970  41.545  66.543  0.00  0.00            
ATOM   1306  CD  GLU X  83      64.778  41.866  68.661  0.00  0.00            
ATOM   1307  OE1 GLU X  83      64.404  43.114  68.718  0.00  0.00            
ATOM   1308  OE2 GLU X  83      65.365  41.316  69.613  0.00  0.00            
ATOM   1309  C   GLU X  83      60.806  40.954  68.470  0.00  0.00            
ATOM   1310  O   GLU X  83      59.815  40.857  67.699  0.00  0.00            
ATOM   1311  N   GLU X  84      60.769  41.547  69.711  0.00  0.00            
ATOM   1312  H   GLU X  84      61.646  41.371  70.235  0.00  0.00            
ATOM   1313  CA  GLU X  84      59.688  42.355  70.313  0.00  0.00            
ATOM   1314  HA  GLU X  84      58.832  41.801  69.852  0.00  0.00            
ATOM   1315  CB  GLU X  84      59.701  42.260  71.846  0.00  0.00            
ATOM   1316  HB2 GLU X  84      58.762  42.475  72.310  0.00  0.00            
ATOM   1317  HB3 GLU X  84      59.935  41.261  72.021  0.00  0.00            
ATOM   1318  CG  GLU X  84      60.846  43.131  72.582  0.00  0.00            
ATOM   1319  HG2 GLU X  84      60.429  44.202  72.671  0.00  0.00            
ATOM   1320  HG3 GLU X  84      60.951  42.926  73.604  0.00  0.00            
ATOM   1321  CD  GLU X  84      62.216  42.977  71.837  0.00  0.00            
ATOM   1322  OE1 GLU X  84      62.816  44.013  71.484  0.00  0.00            
ATOM   1323  OE2 GLU X  84      62.731  41.863  71.750  0.00  0.00            
ATOM   1324  C   GLU X  84      59.568  43.737  69.821  0.00  0.00            
ATOM   1325  O   GLU X  84      60.624  44.332  69.565  0.00  0.00            
ATOM   1326  N   GLY X  85      58.317  44.260  69.772  0.00  0.00            
ATOM   1327  H   GLY X  85      57.553  43.626  70.022  0.00  0.00            
ATOM   1328  CA  GLY X  85      58.122  45.713  69.498  0.00  0.00            
ATOM   1329  HA2 GLY X  85      58.936  46.415  69.962  0.00  0.00            
ATOM   1330  HA3 GLY X  85      58.156  45.978  68.416  0.00  0.00            
ATOM   1331  C   GLY X  85      56.755  46.113  70.079  0.00  0.00            
ATOM   1332  O   GLY X  85      56.229  45.561  71.043  0.00  0.00            
ATOM   1333  N   THR X  86      56.286  47.309  69.601  0.00  0.00            
ATOM   1334  H   THR X  86      56.793  47.694  68.823  0.00  0.00            
ATOM   1335  CA  THR X  86      55.252  48.103  70.288  0.00  0.00            
ATOM   1336  HA  THR X  86      54.575  47.405  70.721  0.00  0.00            
ATOM   1337  CB  THR X  86      55.713  49.049  71.432  0.00  0.00            
ATOM   1338  HB  THR X  86      56.360  48.594  72.161  0.00  0.00            
ATOM   1339  CG2 THR X  86      56.563  50.133  71.065  0.00  0.00            
ATOM   1340 HG21 THR X  86      57.296  49.721  70.344  0.00  0.00            
ATOM   1341 HG22 THR X  86      56.022  50.946  70.563  0.00  0.00            
ATOM   1342 HG23 THR X  86      57.144  50.495  71.912  0.00  0.00            
ATOM   1343  OG1 THR X  86      54.629  49.540  72.069  0.00  0.00            
ATOM   1344  HG1 THR X  86      54.867  50.286  72.712  0.00  0.00            
ATOM   1345  C   THR X  86      54.693  49.097  69.279  0.00  0.00            
ATOM   1346  O   THR X  86      55.375  49.663  68.403  0.00  0.00            
ATOM   1347  N   THR X  87      53.441  49.357  69.442  0.00  0.00            
ATOM   1348  H   THR X  87      52.884  48.931  70.209  0.00  0.00            
ATOM   1349  CA  THR X  87      52.749  50.506  68.757  0.00  0.00            
ATOM   1350  HA  THR X  87      53.106  50.519  67.722  0.00  0.00            
ATOM   1351  CB  THR X  87      51.260  50.264  68.659  0.00  0.00            
ATOM   1352  HB  THR X  87      50.766  51.120  68.210  0.00  0.00            
ATOM   1353  CG2 THR X  87      51.032  49.058  67.669  0.00  0.00            
ATOM   1354 HG21 THR X  87      50.044  48.879  67.427  0.00  0.00            
ATOM   1355 HG22 THR X  87      51.419  49.123  66.660  0.00  0.00            
ATOM   1356 HG23 THR X  87      51.135  48.094  68.173  0.00  0.00            
ATOM   1357  OG1 THR X  87      50.786  49.930  69.937  0.00  0.00            
ATOM   1358  HG1 THR X  87      49.921  50.272  69.905  0.00  0.00            
ATOM   1359  C   THR X  87      53.075  51.831  69.356  0.00  0.00            
ATOM   1360  O   THR X  87      53.615  51.866  70.465  0.00  0.00            
ATOM   1361  N   GLN X  88      52.720  52.893  68.586  0.00  0.00            
ATOM   1362  H   GLN X  88      52.557  52.562  67.631  0.00  0.00            
ATOM   1363  CA  GLN X  88      52.708  54.314  68.971  0.00  0.00            
ATOM   1364  HA  GLN X  88      52.882  54.354  69.982  0.00  0.00            
ATOM   1365  CB  GLN X  88      53.889  55.131  68.336  0.00  0.00            
ATOM   1366  HB2 GLN X  88      54.824  54.680  68.652  0.00  0.00            
ATOM   1367  HB3 GLN X  88      53.699  55.279  67.270  0.00  0.00            
ATOM   1368  CG  GLN X  88      53.956  56.619  68.781  0.00  0.00            
ATOM   1369  HG2 GLN X  88      54.819  56.985  68.353  0.00  0.00            
ATOM   1370  HG3 GLN X  88      53.069  57.137  68.324  0.00  0.00            
ATOM   1371  CD  GLN X  88      53.975  56.722  70.349  0.00  0.00            
ATOM   1372  OE1 GLN X  88      54.441  55.870  71.154  0.00  0.00            
ATOM   1373  NE2 GLN X  88      53.634  57.812  70.964  0.00  0.00            
ATOM   1374 HE21 GLN X  88      54.009  57.972  71.910  0.00  0.00            
ATOM   1375 HE22 GLN X  88      53.359  58.663  70.500  0.00  0.00            
ATOM   1376  C   GLN X  88      51.373  54.991  68.535  0.00  0.00            
ATOM   1377  O   GLN X  88      50.973  55.956  69.162  0.00  0.00            
ATOM   1378  N   HIE X  89      50.684  54.465  67.561  0.00  0.00            
ATOM   1379  H   HIE X  89      51.104  53.632  67.151  0.00  0.00            
ATOM   1380  CA  HIE X  89      49.546  55.204  67.023  0.00  0.00            
ATOM   1381  HA  HIE X  89      49.733  56.260  66.826  0.00  0.00            
ATOM   1382  CB  HIE X  89      49.152  54.593  65.633  0.00  0.00            
ATOM   1383  HB2 HIE X  89      48.456  55.205  65.015  0.00  0.00            
ATOM   1384  HB3 HIE X  89      49.971  54.336  65.113  0.00  0.00            
ATOM   1385  CG  HIE X  89      48.411  53.221  65.844  0.00  0.00            
ATOM   1386  ND1 HIE X  89      49.054  52.166  66.452  0.00  0.00            
ATOM   1387  CE1 HIE X  89      48.223  51.178  66.529  0.00  0.00            
ATOM   1388  HE1 HIE X  89      48.480  50.116  66.866  0.00  0.00            
ATOM   1389  NE2 HIE X  89      47.006  51.556  66.146  0.00  0.00            
ATOM   1390  HE2 HIE X  89      46.295  50.851  65.890  0.00  0.00            
ATOM   1391  CD2 HIE X  89      47.149  52.816  65.595  0.00  0.00            
ATOM   1392  HD2 HIE X  89      46.381  53.424  65.138  0.00  0.00            
ATOM   1393  C   HIE X  89      48.429  55.407  68.111  0.00  0.00            
ATOM   1394  O   HIE X  89      48.111  54.511  68.837  0.00  0.00            
ATOM   1395  N   ASN X  90      47.822  56.619  68.148  0.00  0.00            
ATOM   1396  H   ASN X  90      47.965  57.229  67.307  0.00  0.00            
ATOM   1397  CA  ASN X  90      46.743  57.150  69.054  0.00  0.00            
ATOM   1398  HA  ASN X  90      46.682  58.172  68.919  0.00  0.00            
ATOM   1399  CB  ASN X  90      45.331  56.649  68.683  0.00  0.00            
ATOM   1400  HB2 ASN X  90      45.266  55.508  68.737  0.00  0.00            
ATOM   1401  HB3 ASN X  90      44.577  57.213  69.185  0.00  0.00            
ATOM   1402  CG  ASN X  90      44.667  56.824  67.261  0.00  0.00            
ATOM   1403  OD1 ASN X  90      45.088  57.684  66.578  0.00  0.00            
ATOM   1404  ND2 ASN X  90      43.711  56.113  66.851  0.00  0.00            
ATOM   1405 HD21 ASN X  90      43.201  56.523  66.063  0.00  0.00            
ATOM   1406 HD22 ASN X  90      43.369  55.381  67.529  0.00  0.00            
ATOM   1407  C   ASN X  90      47.229  57.024  70.442  0.00  0.00            
ATOM   1408  O   ASN X  90      46.640  56.540  71.392  0.00  0.00            
ATOM   1409  N   ASN X  91      48.534  57.389  70.682  0.00  0.00            
ATOM   1410  H   ASN X  91      49.033  57.832  69.928  0.00  0.00            
ATOM   1411  CA  ASN X  91      49.244  57.102  71.885  0.00  0.00            
ATOM   1412  HA  ASN X  91      50.265  57.384  71.648  0.00  0.00            
ATOM   1413  CB  ASN X  91      48.932  58.075  73.062  0.00  0.00            
ATOM   1414  HB2 ASN X  91      48.021  57.752  73.635  0.00  0.00            
ATOM   1415  HB3 ASN X  91      49.789  57.922  73.721  0.00  0.00            
ATOM   1416  CG  ASN X  91      48.825  59.550  72.727  0.00  0.00            
ATOM   1417  OD1 ASN X  91      47.785  60.019  72.374  0.00  0.00            
ATOM   1418  ND2 ASN X  91      50.017  60.161  72.748  0.00  0.00            
ATOM   1419 HD21 ASN X  91      49.911  61.146  72.626  0.00  0.00            
ATOM   1420 HD22 ASN X  91      50.870  59.734  73.038  0.00  0.00            
ATOM   1421  C   ASN X  91      49.313  55.519  72.400  0.00  0.00            
ATOM   1422  O   ASN X  91      49.703  55.238  73.567  0.00  0.00            
ATOM   1423  N   THR X  92      48.953  54.508  71.549  0.00  0.00            
ATOM   1424  H   THR X  92      48.734  54.857  70.664  0.00  0.00            
ATOM   1425  CA  THR X  92      49.128  53.087  72.055  0.00  0.00            
ATOM   1426  HA  THR X  92      48.730  53.081  73.025  0.00  0.00            
ATOM   1427  CB  THR X  92      48.497  52.076  71.145  0.00  0.00            
ATOM   1428  HB  THR X  92      48.522  51.068  71.632  0.00  0.00            
ATOM   1429  CG2 THR X  92      47.003  52.355  71.001  0.00  0.00            
ATOM   1430 HG21 THR X  92      46.588  52.204  71.977  0.00  0.00            
ATOM   1431 HG22 THR X  92      46.766  53.352  70.677  0.00  0.00            
ATOM   1432 HG23 THR X  92      46.592  51.664  70.273  0.00  0.00            
ATOM   1433  OG1 THR X  92      49.105  52.037  69.814  0.00  0.00            
ATOM   1434  HG1 THR X  92      48.601  52.669  69.275  0.00  0.00            
ATOM   1435  C   THR X  92      50.609  52.640  72.344  0.00  0.00            
ATOM   1436  O   THR X  92      51.566  53.140  71.862  0.00  0.00            
ATOM   1437  N   GLU X  93      50.814  51.492  73.079  0.00  0.00            
ATOM   1438  H   GLU X  93      49.959  51.278  73.513  0.00  0.00            
ATOM   1439  CA  GLU X  93      52.035  51.023  73.616  0.00  0.00            
ATOM   1440  HA  GLU X  93      52.822  51.129  72.895  0.00  0.00            
ATOM   1441  CB  GLU X  93      52.284  51.862  74.999  0.00  0.00            
ATOM   1442  HB2 GLU X  93      52.259  52.983  74.890  0.00  0.00            
ATOM   1443  HB3 GLU X  93      51.447  51.640  75.684  0.00  0.00            
ATOM   1444  CG  GLU X  93      53.622  51.620  75.837  0.00  0.00            
ATOM   1445  HG2 GLU X  93      53.526  52.317  76.650  0.00  0.00            
ATOM   1446  HG3 GLU X  93      53.623  50.717  76.427  0.00  0.00            
ATOM   1447  CD  GLU X  93      54.784  51.706  74.899  0.00  0.00            
ATOM   1448  OE1 GLU X  93      54.776  52.602  74.057  0.00  0.00            
ATOM   1449  OE2 GLU X  93      55.849  51.048  74.984  0.00  0.00            
ATOM   1450  C   GLU X  93      51.799  49.578  73.909  0.00  0.00            
ATOM   1451  O   GLU X  93      51.986  49.179  75.075  0.00  0.00            
ATOM   1452  N   ILE X  94      51.303  48.833  72.948  0.00  0.00            
ATOM   1453  H   ILE X  94      51.304  49.310  72.114  0.00  0.00            
ATOM   1454  CA  ILE X  94      50.940  47.375  72.936  0.00  0.00            
ATOM   1455  HA  ILE X  94      50.768  47.041  73.987  0.00  0.00            
ATOM   1456  CB  ILE X  94      49.650  47.147  72.069  0.00  0.00            
ATOM   1457  HB  ILE X  94      49.574  47.611  71.169  0.00  0.00            
ATOM   1458  CG2 ILE X  94      49.602  45.635  71.633  0.00  0.00            
ATOM   1459 HG21 ILE X  94      48.651  45.528  70.989  0.00  0.00            
ATOM   1460 HG22 ILE X  94      50.508  45.460  70.973  0.00  0.00            
ATOM   1461 HG23 ILE X  94      49.614  44.992  72.522  0.00  0.00            
ATOM   1462  CG1 ILE X  94      48.299  47.414  72.998  0.00  0.00            
ATOM   1463 HG12 ILE X  94      47.639  46.501  73.016  0.00  0.00            
ATOM   1464 HG13 ILE X  94      48.575  47.819  74.025  0.00  0.00            
ATOM   1465  CD1 ILE X  94      47.668  48.574  72.231  0.00  0.00            
ATOM   1466 HD11 ILE X  94      46.796  48.932  72.710  0.00  0.00            
ATOM   1467 HD12 ILE X  94      48.396  49.369  72.297  0.00  0.00            
ATOM   1468 HD13 ILE X  94      47.488  48.341  71.137  0.00  0.00            
ATOM   1469  C   ILE X  94      52.129  46.520  72.604  0.00  0.00            
ATOM   1470  O   ILE X  94      52.606  46.497  71.434  0.00  0.00            
ATOM   1471  N   LYS X  95      52.793  45.901  73.574  0.00  0.00            
ATOM   1472  H   LYS X  95      52.441  46.096  74.518  0.00  0.00            
ATOM   1473  CA  LYS X  95      53.983  45.087  73.415  0.00  0.00            
ATOM   1474  HA  LYS X  95      54.852  45.506  72.822  0.00  0.00            
ATOM   1475  CB  LYS X  95      54.517  44.610  74.776  0.00  0.00            
ATOM   1476  HB2 LYS X  95      53.549  44.639  75.430  0.00  0.00            
ATOM   1477  HB3 LYS X  95      54.943  43.627  74.850  0.00  0.00            
ATOM   1478  CG  LYS X  95      55.555  45.545  75.403  0.00  0.00            
ATOM   1479  HG2 LYS X  95      55.984  45.067  76.365  0.00  0.00            
ATOM   1480  HG3 LYS X  95      56.307  45.543  74.662  0.00  0.00            
ATOM   1481  CD  LYS X  95      55.065  46.985  75.865  0.00  0.00            
ATOM   1482  HD2 LYS X  95      54.878  47.569  74.967  0.00  0.00            
ATOM   1483  HD3 LYS X  95      54.230  46.880  76.472  0.00  0.00            
ATOM   1484  CE  LYS X  95      56.222  47.572  76.754  0.00  0.00            
ATOM   1485  HE2 LYS X  95      56.311  47.105  77.766  0.00  0.00            
ATOM   1486  HE3 LYS X  95      57.184  47.442  76.307  0.00  0.00            
ATOM   1487  NZ  LYS X  95      56.088  49.059  76.905  0.00  0.00            
ATOM   1488  HZ1 LYS X  95      55.352  49.350  77.489  0.00  0.00            
ATOM   1489  HZ2 LYS X  95      56.907  49.360  77.328  0.00  0.00            
ATOM   1490  HZ3 LYS X  95      55.942  49.584  76.069  0.00  0.00            
ATOM   1491  C   LYS X  95      53.592  43.813  72.516  0.00  0.00            
ATOM   1492  O   LYS X  95      52.742  42.998  72.885  0.00  0.00            
ATOM   1493  N   TYR X  96      54.121  43.779  71.336  0.00  0.00            
ATOM   1494  H   TYR X  96      54.758  44.489  70.977  0.00  0.00            
ATOM   1495  CA  TYR X  96      53.781  42.734  70.306  0.00  0.00            
ATOM   1496  HA  TYR X  96      52.830  42.255  70.505  0.00  0.00            
ATOM   1497  CB  TYR X  96      53.074  43.438  69.122  0.00  0.00            
ATOM   1498  HB2 TYR X  96      52.673  42.589  68.529  0.00  0.00            
ATOM   1499  HB3 TYR X  96      52.089  43.829  69.399  0.00  0.00            
ATOM   1500  CG  TYR X  96      53.962  44.358  68.320  0.00  0.00            
ATOM   1501  CD1 TYR X  96      55.222  43.924  67.840  0.00  0.00            
ATOM   1502  HD1 TYR X  96      55.695  42.988  67.891  0.00  0.00            
ATOM   1503  CE1 TYR X  96      55.948  44.878  66.986  0.00  0.00            
ATOM   1504  HE1 TYR X  96      56.962  44.497  66.662  0.00  0.00            
ATOM   1505  CZ  TYR X  96      55.546  46.192  66.812  0.00  0.00            
ATOM   1506  OH  TYR X  96      56.233  47.011  66.010  0.00  0.00            
ATOM   1507  HH  TYR X  96      55.740  47.766  65.637  0.00  0.00            
ATOM   1508  CE2 TYR X  96      54.322  46.608  67.321  0.00  0.00            
ATOM   1509  HE2 TYR X  96      53.704  47.529  66.997  0.00  0.00            
ATOM   1510  CD2 TYR X  96      53.574  45.700  68.116  0.00  0.00            
ATOM   1511  HD2 TYR X  96      52.555  46.034  68.541  0.00  0.00            
ATOM   1512  C   TYR X  96      54.867  41.734  69.929  0.00  0.00            
ATOM   1513  O   TYR X  96      56.132  42.164  70.035  0.00  0.00            
ATOM   1514  N   LYS X  97      54.592  40.543  69.323  0.00  0.00            
ATOM   1515  H   LYS X  97      53.579  40.357  69.237  0.00  0.00            
ATOM   1516  CA  LYS X  97      55.432  39.449  68.697  0.00  0.00            
ATOM   1517  HA  LYS X  97      56.260  39.793  68.214  0.00  0.00            
ATOM   1518  CB  LYS X  97      55.787  38.480  69.878  0.00  0.00            
ATOM   1519  HB2 LYS X  97      55.882  39.128  70.723  0.00  0.00            
ATOM   1520  HB3 LYS X  97      54.944  37.817  69.944  0.00  0.00            
ATOM   1521  CG  LYS X  97      56.999  37.530  69.737  0.00  0.00            
ATOM   1522  HG2 LYS X  97      57.102  37.120  68.746  0.00  0.00            
ATOM   1523  HG3 LYS X  97      57.937  38.054  69.794  0.00  0.00            
ATOM   1524  CD  LYS X  97      56.933  36.319  70.653  0.00  0.00            
ATOM   1525  HD2 LYS X  97      56.110  35.759  70.331  0.00  0.00            
ATOM   1526  HD3 LYS X  97      57.749  35.645  70.480  0.00  0.00            
ATOM   1527  CE  LYS X  97      57.128  36.773  72.099  0.00  0.00            
ATOM   1528  HE2 LYS X  97      58.191  36.611  72.359  0.00  0.00            
ATOM   1529  HE3 LYS X  97      56.951  37.828  72.190  0.00  0.00            
ATOM   1530  NZ  LYS X  97      56.360  35.921  72.938  0.00  0.00            
ATOM   1531  HZ1 LYS X  97      55.410  35.984  72.713  0.00  0.00            
ATOM   1532  HZ2 LYS X  97      56.386  34.897  72.799  0.00  0.00            
ATOM   1533  HZ3 LYS X  97      56.469  36.114  73.907  0.00  0.00            
ATOM   1534  C   LYS X  97      54.833  38.868  67.438  0.00  0.00            
ATOM   1535  O   LYS X  97      53.599  38.944  67.263  0.00  0.00            
ATOM   1536  N   TYR X  98      55.603  38.114  66.710  0.00  0.00            
ATOM   1537  H   TYR X  98      56.577  38.273  66.915  0.00  0.00            
ATOM   1538  CA  TYR X  98      55.203  37.283  65.582  0.00  0.00            
ATOM   1539  HA  TYR X  98      54.227  36.966  65.780  0.00  0.00            
ATOM   1540  CB  TYR X  98      55.253  38.062  64.293  0.00  0.00            
ATOM   1541  HB2 TYR X  98      56.230  38.345  64.025  0.00  0.00            
ATOM   1542  HB3 TYR X  98      54.798  37.508  63.468  0.00  0.00            
ATOM   1543  CG  TYR X  98      54.607  39.489  64.416  0.00  0.00            
ATOM   1544  CD1 TYR X  98      55.292  40.587  64.804  0.00  0.00            
ATOM   1545  HD1 TYR X  98      56.344  40.372  64.850  0.00  0.00            
ATOM   1546  CE1 TYR X  98      54.716  41.805  65.273  0.00  0.00            
ATOM   1547  HE1 TYR X  98      55.300  42.739  65.482  0.00  0.00            
ATOM   1548  CZ  TYR X  98      53.395  41.925  64.949  0.00  0.00            
ATOM   1549  OH  TYR X  98      52.720  43.158  65.143  0.00  0.00            
ATOM   1550  HH  TYR X  98      52.786  43.551  65.960  0.00  0.00            
ATOM   1551  CE2 TYR X  98      52.610  40.868  64.518  0.00  0.00            
ATOM   1552  HE2 TYR X  98      51.636  40.993  64.508  0.00  0.00            
ATOM   1553  CD2 TYR X  98      53.216  39.607  64.292  0.00  0.00            
ATOM   1554  HD2 TYR X  98      52.506  38.821  63.973  0.00  0.00            
ATOM   1555  C   TYR X  98      56.103  36.043  65.429  0.00  0.00            
ATOM   1556  O   TYR X  98      57.332  36.188  65.453  0.00  0.00            
ATOM   1557  N   THR X  99      55.540  34.887  65.012  0.00  0.00            
ATOM   1558  H   THR X  99      54.572  34.700  64.877  0.00  0.00            
ATOM   1559  CA  THR X  99      56.288  33.637  64.760  0.00  0.00            
ATOM   1560  HA  THR X  99      57.252  33.921  64.485  0.00  0.00            
ATOM   1561  CB  THR X  99      56.261  32.614  66.010  0.00  0.00            
ATOM   1562  HB  THR X  99      56.572  31.662  65.782  0.00  0.00            
ATOM   1563  CG2 THR X  99      57.135  32.998  67.189  0.00  0.00            
ATOM   1564 HG21 THR X  99      58.165  33.133  66.865  0.00  0.00            
ATOM   1565 HG22 THR X  99      56.849  33.989  67.525  0.00  0.00            
ATOM   1566 HG23 THR X  99      57.145  32.294  67.979  0.00  0.00            
ATOM   1567  OG1 THR X  99      54.943  32.331  66.505  0.00  0.00            
ATOM   1568  HG1 THR X  99      54.633  31.652  65.886  0.00  0.00            
ATOM   1569  C   THR X  99      55.747  32.931  63.445  0.00  0.00            
ATOM   1570  O   THR X  99      54.635  33.243  63.048  0.00  0.00            
ATOM   1571  N   GLU X 100      56.499  32.140  62.770  0.00  0.00            
ATOM   1572  H   GLU X 100      57.440  32.148  62.943  0.00  0.00            
ATOM   1573  CA  GLU X 100      55.976  31.199  61.882  0.00  0.00            
ATOM   1574  HA  GLU X 100      55.048  31.550  61.528  0.00  0.00            
ATOM   1575  CB  GLU X 100      56.757  31.068  60.549  0.00  0.00            
ATOM   1576  HB2 GLU X 100      56.699  32.005  59.899  0.00  0.00            
ATOM   1577  HB3 GLU X 100      57.827  31.049  60.880  0.00  0.00            
ATOM   1578  CG  GLU X 100      56.681  29.742  59.679  0.00  0.00            
ATOM   1579  HG2 GLU X 100      57.151  28.932  60.229  0.00  0.00            
ATOM   1580  HG3 GLU X 100      55.641  29.328  59.523  0.00  0.00            
ATOM   1581  CD  GLU X 100      57.279  29.912  58.310  0.00  0.00            
ATOM   1582  OE1 GLU X 100      57.088  30.924  57.584  0.00  0.00            
ATOM   1583  OE2 GLU X 100      57.844  28.890  57.898  0.00  0.00            
ATOM   1584  C   GLU X 100      55.897  29.806  62.516  0.00  0.00            
ATOM   1585  O   GLU X 100      56.902  29.226  62.880  0.00  0.00            
ATOM   1586  N   ASP X 101      54.687  29.103  62.521  0.00  0.00            
ATOM   1587  H   ASP X 101      53.982  29.466  61.853  0.00  0.00            
ATOM   1588  CA  ASP X 101      54.391  27.767  63.109  0.00  0.00            
ATOM   1589  HA  ASP X 101      54.649  27.602  64.147  0.00  0.00            
ATOM   1590  CB  ASP X 101      52.788  27.776  63.058  0.00  0.00            
ATOM   1591  HB2 ASP X 101      52.504  26.892  63.598  0.00  0.00            
ATOM   1592  HB3 ASP X 101      52.363  28.585  63.619  0.00  0.00            
ATOM   1593  CG  ASP X 101      52.054  27.832  61.669  0.00  0.00            
ATOM   1594  OD1 ASP X 101      51.105  28.653  61.648  0.00  0.00            
ATOM   1595  OD2 ASP X 101      52.388  27.020  60.800  0.00  0.00            
ATOM   1596  C   ASP X 101      54.899  26.541  62.414  0.00  0.00            
ATOM   1597  O   ASP X 101      54.393  25.487  62.677  0.00  0.00            
ATOM   1598  N   GLY X 102      55.748  26.650  61.396  0.00  0.00            
ATOM   1599  H   GLY X 102      56.331  27.459  61.574  0.00  0.00            
ATOM   1600  CA  GLY X 102      56.251  25.614  60.496  0.00  0.00            
ATOM   1601  HA2 GLY X 102      57.252  26.080  60.315  0.00  0.00            
ATOM   1602  HA3 GLY X 102      56.452  24.721  60.946  0.00  0.00            
ATOM   1603  C   GLY X 102      55.423  25.648  59.180  0.00  0.00            
ATOM   1604  O   GLY X 102      55.548  24.652  58.421  0.00  0.00            
ATOM   1605  N   GLY X 103      54.621  26.666  58.948  0.00  0.00            
ATOM   1606  H   GLY X 103      54.553  27.307  59.695  0.00  0.00            
ATOM   1607  CA  GLY X 103      53.733  26.833  57.777  0.00  0.00            
ATOM   1608  HA2 GLY X 103      54.347  26.550  56.867  0.00  0.00            
ATOM   1609  HA3 GLY X 103      52.960  26.231  58.046  0.00  0.00            
ATOM   1610  C   GLY X 103      53.234  28.268  57.673  0.00  0.00            
ATOM   1611  O   GLY X 103      53.714  29.165  56.960  0.00  0.00            
ATOM   1612  N   ASN X 104      52.150  28.632  58.475  0.00  0.00            
ATOM   1613  H   ASN X 104      51.686  28.042  59.245  0.00  0.00            
ATOM   1614  CA  ASN X 104      51.648  29.992  58.536  0.00  0.00            
ATOM   1615  HA  ASN X 104      51.861  30.487  57.583  0.00  0.00            
ATOM   1616  CB  ASN X 104      50.076  29.780  58.510  0.00  0.00            
ATOM   1617  HB2 ASN X 104      49.753  29.483  59.522  0.00  0.00            
ATOM   1618  HB3 ASN X 104      49.612  30.721  58.499  0.00  0.00            
ATOM   1619  CG  ASN X 104      49.547  28.887  57.395  0.00  0.00            
ATOM   1620  OD1 ASN X 104      49.323  29.393  56.288  0.00  0.00            
ATOM   1621  ND2 ASN X 104      49.048  27.665  57.572  0.00  0.00            
ATOM   1622 HD21 ASN X 104      48.555  27.254  56.762  0.00  0.00            
ATOM   1623 HD22 ASN X 104      49.138  27.205  58.463  0.00  0.00            
ATOM   1624  C   ASN X 104      52.187  30.834  59.662  0.00  0.00            
ATOM   1625  O   ASN X 104      52.845  30.346  60.549  0.00  0.00            
ATOM   1626  N   LEU X 105      51.953  32.143  59.638  0.00  0.00            
ATOM   1627  H   LEU X 105      51.501  32.515  58.772  0.00  0.00            
ATOM   1628  CA  LEU X 105      52.078  33.015  60.870  0.00  0.00            
ATOM   1629  HA  LEU X 105      53.122  32.885  61.051  0.00  0.00            
ATOM   1630  CB  LEU X 105      51.840  34.521  60.505  0.00  0.00            
ATOM   1631  HB2 LEU X 105      51.490  34.678  59.481  0.00  0.00            
ATOM   1632  HB3 LEU X 105      51.233  34.990  61.197  0.00  0.00            
ATOM   1633  CG  LEU X 105      53.194  35.255  60.555  0.00  0.00            
ATOM   1634  HG  LEU X 105      53.748  35.201  61.487  0.00  0.00            
ATOM   1635  CD1 LEU X 105      54.062  34.938  59.388  0.00  0.00            
ATOM   1636 HD11 LEU X 105      54.242  33.806  59.245  0.00  0.00            
ATOM   1637 HD12 LEU X 105      53.658  34.907  58.402  0.00  0.00            
ATOM   1638 HD13 LEU X 105      55.033  35.496  59.340  0.00  0.00            
ATOM   1639  CD2 LEU X 105      52.749  36.815  60.278  0.00  0.00            
ATOM   1640 HD21 LEU X 105      52.585  37.235  61.258  0.00  0.00            
ATOM   1641 HD22 LEU X 105      53.569  37.372  59.803  0.00  0.00            
ATOM   1642 HD23 LEU X 105      51.795  36.858  59.703  0.00  0.00            
ATOM   1643  C   LEU X 105      51.233  32.528  62.077  0.00  0.00            
ATOM   1644  O   LEU X 105      50.063  32.094  61.891  0.00  0.00            
ATOM   1645  N   LYS X 106      51.752  32.906  63.231  0.00  0.00            
ATOM   1646  H   LYS X 106      52.769  33.027  63.269  0.00  0.00            
ATOM   1647  CA  LYS X 106      50.950  33.152  64.504  0.00  0.00            
ATOM   1648  HA  LYS X 106      50.006  33.467  64.163  0.00  0.00            
ATOM   1649  CB  LYS X 106      50.786  31.802  65.221  0.00  0.00            
ATOM   1650  HB2 LYS X 106      50.366  31.061  64.680  0.00  0.00            
ATOM   1651  HB3 LYS X 106      51.819  31.466  65.461  0.00  0.00            
ATOM   1652  CG  LYS X 106      50.122  31.891  66.610  0.00  0.00            
ATOM   1653  HG2 LYS X 106      50.675  32.548  67.330  0.00  0.00            
ATOM   1654  HG3 LYS X 106      49.085  32.374  66.692  0.00  0.00            
ATOM   1655  CD  LYS X 106      49.899  30.557  67.250  0.00  0.00            
ATOM   1656  HD2 LYS X 106      48.997  30.146  66.724  0.00  0.00            
ATOM   1657  HD3 LYS X 106      50.740  29.852  66.958  0.00  0.00            
ATOM   1658  CE  LYS X 106      49.600  30.418  68.799  0.00  0.00            
ATOM   1659  HE2 LYS X 106      50.459  30.253  69.474  0.00  0.00            
ATOM   1660  HE3 LYS X 106      49.219  31.422  69.061  0.00  0.00            
ATOM   1661  NZ  LYS X 106      48.678  29.357  69.138  0.00  0.00            
ATOM   1662  HZ1 LYS X 106      48.969  28.475  68.727  0.00  0.00            
ATOM   1663  HZ2 LYS X 106      48.597  29.262  70.142  0.00  0.00            
ATOM   1664  HZ3 LYS X 106      47.809  29.637  68.767  0.00  0.00            
ATOM   1665  C   LYS X 106      51.596  34.243  65.343  0.00  0.00            
ATOM   1666  O   LYS X 106      52.847  34.323  65.432  0.00  0.00            
ATOM   1667  N   ALA X 107      50.781  35.079  66.060  0.00  0.00            
ATOM   1668  H   ALA X 107      49.875  34.816  65.969  0.00  0.00            
ATOM   1669  CA  ALA X 107      51.103  36.340  66.508  0.00  0.00            
ATOM   1670  HA  ALA X 107      52.140  36.483  66.604  0.00  0.00            
ATOM   1671  CB  ALA X 107      50.693  37.457  65.460  0.00  0.00            
ATOM   1672  HB1 ALA X 107      51.038  38.421  65.798  0.00  0.00            
ATOM   1673  HB2 ALA X 107      51.157  37.189  64.513  0.00  0.00            
ATOM   1674  HB3 ALA X 107      49.602  37.486  65.373  0.00  0.00            
ATOM   1675  C   ALA X 107      50.626  36.650  67.953  0.00  0.00            
ATOM   1676  O   ALA X 107      49.602  36.312  68.440  0.00  0.00            
ATOM   1677  N   GLU X 108      51.348  37.518  68.635  0.00  0.00            
ATOM   1678  H   GLU X 108      52.166  37.854  68.215  0.00  0.00            
ATOM   1679  CA  GLU X 108      50.955  37.875  70.005  0.00  0.00            
ATOM   1680  HA  GLU X 108      49.967  37.566  70.182  0.00  0.00            
ATOM   1681  CB  GLU X 108      51.769  37.315  71.226  0.00  0.00            
ATOM   1682  HB2 GLU X 108      52.735  37.726  71.087  0.00  0.00            
ATOM   1683  HB3 GLU X 108      51.293  37.740  72.127  0.00  0.00            
ATOM   1684  CG  GLU X 108      51.725  35.666  71.297  0.00  0.00            
ATOM   1685  HG2 GLU X 108      50.827  35.332  71.700  0.00  0.00            
ATOM   1686  HG3 GLU X 108      51.842  35.252  70.255  0.00  0.00            
ATOM   1687  CD  GLU X 108      52.853  35.142  72.127  0.00  0.00            
ATOM   1688  OE1 GLU X 108      54.017  35.435  71.721  0.00  0.00            
ATOM   1689  OE2 GLU X 108      52.572  34.589  73.196  0.00  0.00            
ATOM   1690  C   GLU X 108      50.849  39.407  70.228  0.00  0.00            
ATOM   1691  O   GLU X 108      51.908  39.973  69.840  0.00  0.00            
ATOM   1692  N   VAL X 109      49.789  39.929  70.812  0.00  0.00            
ATOM   1693  H   VAL X 109      49.128  39.222  71.161  0.00  0.00            
ATOM   1694  CA  VAL X 109      49.715  41.186  71.591  0.00  0.00            
ATOM   1695  HA  VAL X 109      50.593  41.829  71.495  0.00  0.00            
ATOM   1696  CB  VAL X 109      48.451  41.936  71.162  0.00  0.00            
ATOM   1697  HB  VAL X 109      47.664  41.195  70.889  0.00  0.00            
ATOM   1698  CG1 VAL X 109      47.802  42.736  72.364  0.00  0.00            
ATOM   1699 HG11 VAL X 109      47.036  43.508  72.146  0.00  0.00            
ATOM   1700 HG12 VAL X 109      47.179  41.974  72.920  0.00  0.00            
ATOM   1701 HG13 VAL X 109      48.521  43.270  72.921  0.00  0.00            
ATOM   1702  CG2 VAL X 109      48.727  42.676  69.871  0.00  0.00            
ATOM   1703 HG21 VAL X 109      49.546  43.322  69.984  0.00  0.00            
ATOM   1704 HG22 VAL X 109      48.936  42.083  68.895  0.00  0.00            
ATOM   1705 HG23 VAL X 109      47.702  43.031  69.726  0.00  0.00            
ATOM   1706  C   VAL X 109      49.765  40.808  73.078  0.00  0.00            
ATOM   1707  O   VAL X 109      48.947  39.889  73.369  0.00  0.00            
ATOM   1708  N   HIE X 110      50.534  41.525  73.889  0.00  0.00            
ATOM   1709  H   HIE X 110      51.218  42.167  73.573  0.00  0.00            
ATOM   1710  CA  HIE X 110      50.069  41.721  75.228  0.00  0.00            
ATOM   1711  HA  HIE X 110      49.337  40.962  75.496  0.00  0.00            
ATOM   1712  CB  HIE X 110      51.383  41.554  76.159  0.00  0.00            
ATOM   1713  HB2 HIE X 110      52.174  41.000  75.626  0.00  0.00            
ATOM   1714  HB3 HIE X 110      51.751  42.572  76.339  0.00  0.00            
ATOM   1715  CG  HIE X 110      51.144  41.104  77.606  0.00  0.00            
ATOM   1716  ND1 HIE X 110      50.148  41.595  78.468  0.00  0.00            
ATOM   1717  CE1 HIE X 110      50.335  40.822  79.528  0.00  0.00            
ATOM   1718  HE1 HIE X 110      49.625  40.930  80.236  0.00  0.00            
ATOM   1719  NE2 HIE X 110      51.383  39.897  79.454  0.00  0.00            
ATOM   1720  HE2 HIE X 110      51.498  39.144  80.108  0.00  0.00            
ATOM   1721  CD2 HIE X 110      51.837  40.022  78.207  0.00  0.00            
ATOM   1722  HD2 HIE X 110      52.632  39.442  77.753  0.00  0.00            
ATOM   1723  C   HIE X 110      49.513  43.118  75.523  0.00  0.00            
ATOM   1724  O   HIE X 110      49.967  44.112  75.028  0.00  0.00            
ATOM   1725  N   VAL X 111      48.679  43.244  76.494  0.00  0.00            
ATOM   1726  H   VAL X 111      48.202  42.456  76.880  0.00  0.00            
ATOM   1727  CA  VAL X 111      48.292  44.388  77.294  0.00  0.00            
ATOM   1728  HA  VAL X 111      49.024  45.128  76.964  0.00  0.00            
ATOM   1729  CB  VAL X 111      46.854  44.957  76.967  0.00  0.00            
ATOM   1730  HB  VAL X 111      46.421  45.679  77.772  0.00  0.00            
ATOM   1731  CG1 VAL X 111      46.738  45.664  75.622  0.00  0.00            
ATOM   1732 HG11 VAL X 111      47.377  46.496  75.561  0.00  0.00            
ATOM   1733 HG12 VAL X 111      46.807  44.990  74.828  0.00  0.00            
ATOM   1734 HG13 VAL X 111      45.776  46.168  75.600  0.00  0.00            
ATOM   1735  CG2 VAL X 111      45.738  43.926  76.938  0.00  0.00            
ATOM   1736 HG21 VAL X 111      45.665  43.365  77.852  0.00  0.00            
ATOM   1737 HG22 VAL X 111      44.786  44.435  76.785  0.00  0.00            
ATOM   1738 HG23 VAL X 111      45.908  43.208  76.218  0.00  0.00            
ATOM   1739  C   VAL X 111      48.703  44.440  78.802  0.00  0.00            
ATOM   1740  O   VAL X 111      47.918  44.363  79.663  0.00  0.00            
ATOM   1741  N   PRO X 112      50.010  44.728  79.085  0.00  0.00            
ATOM   1742  CD  PRO X 112      50.957  45.508  78.177  0.00  0.00            
ATOM   1743  HD2 PRO X 112      50.307  46.384  77.767  0.00  0.00            
ATOM   1744  HD3 PRO X 112      51.300  44.802  77.372  0.00  0.00            
ATOM   1745  CG  PRO X 112      52.071  45.893  79.134  0.00  0.00            
ATOM   1746  HG2 PRO X 112      51.778  46.800  79.567  0.00  0.00            
ATOM   1747  HG3 PRO X 112      53.114  45.833  78.570  0.00  0.00            
ATOM   1748  CB  PRO X 112      52.092  44.802  80.255  0.00  0.00            
ATOM   1749  HB2 PRO X 112      52.511  45.105  81.204  0.00  0.00            
ATOM   1750  HB3 PRO X 112      52.622  43.910  79.898  0.00  0.00            
ATOM   1751  CA  PRO X 112      50.622  44.505  80.400  0.00  0.00            
ATOM   1752  HA  PRO X 112      50.486  43.444  80.618  0.00  0.00            
ATOM   1753  C   PRO X 112      50.107  45.509  81.512  0.00  0.00            
ATOM   1754  O   PRO X 112      50.531  45.299  82.663  0.00  0.00            
ATOM   1755  N   SER X 113      49.241  46.432  81.155  0.00  0.00            
ATOM   1756  H   SER X 113      48.838  46.445  80.249  0.00  0.00            
ATOM   1757  CA  SER X 113      48.396  47.121  82.162  0.00  0.00            
ATOM   1758  HA  SER X 113      48.947  47.341  83.084  0.00  0.00            
ATOM   1759  CB  SER X 113      47.838  48.353  81.521  0.00  0.00            
ATOM   1760  HB2 SER X 113      46.920  48.069  80.862  0.00  0.00            
ATOM   1761  HB3 SER X 113      47.404  49.118  82.247  0.00  0.00            
ATOM   1762  OG  SER X 113      48.727  48.916  80.627  0.00  0.00            
ATOM   1763  HG  SER X 113      48.397  48.712  79.744  0.00  0.00            
ATOM   1764  C   SER X 113      47.168  46.349  82.664  0.00  0.00            
ATOM   1765  O   SER X 113      46.902  46.172  83.848  0.00  0.00            
ATOM   1766  N   ARG X 114      46.330  45.815  81.739  0.00  0.00            
ATOM   1767  H   ARG X 114      46.536  45.975  80.834  0.00  0.00            
ATOM   1768  CA  ARG X 114      45.153  44.991  81.931  0.00  0.00            
ATOM   1769  HA  ARG X 114      44.476  45.449  82.719  0.00  0.00            
ATOM   1770  CB  ARG X 114      44.297  45.212  80.638  0.00  0.00            
ATOM   1771  HB2 ARG X 114      45.036  45.110  79.733  0.00  0.00            
ATOM   1772  HB3 ARG X 114      43.501  44.494  80.582  0.00  0.00            
ATOM   1773  CG  ARG X 114      43.715  46.550  80.563  0.00  0.00            
ATOM   1774  HG2 ARG X 114      43.280  46.980  81.475  0.00  0.00            
ATOM   1775  HG3 ARG X 114      44.530  47.331  80.413  0.00  0.00            
ATOM   1776  CD  ARG X 114      42.501  46.879  79.546  0.00  0.00            
ATOM   1777  HD2 ARG X 114      42.173  45.892  79.251  0.00  0.00            
ATOM   1778  HD3 ARG X 114      41.697  47.420  80.057  0.00  0.00            
ATOM   1779  NE  ARG X 114      43.166  47.735  78.499  0.00  0.00            
ATOM   1780  HE  ARG X 114      44.100  48.127  78.808  0.00  0.00            
ATOM   1781  CZ  ARG X 114      42.778  48.051  77.275  0.00  0.00            
ATOM   1782  NH1 ARG X 114      41.510  48.074  76.844  0.00  0.00            
ATOM   1783 HH11 ARG X 114      40.898  47.814  77.505  0.00  0.00            
ATOM   1784 HH12 ARG X 114      41.297  48.776  76.081  0.00  0.00            
ATOM   1785  NH2 ARG X 114      43.755  48.541  76.584  0.00  0.00            
ATOM   1786 HH21 ARG X 114      44.641  48.803  77.119  0.00  0.00            
ATOM   1787 HH22 ARG X 114      43.515  48.906  75.671  0.00  0.00            
ATOM   1788  C   ARG X 114      45.514  43.540  82.108  0.00  0.00            
ATOM   1789  O   ARG X 114      44.706  42.819  82.581  0.00  0.00            
ATOM   1790  N   ASN X 115      46.801  43.112  81.910  0.00  0.00            
ATOM   1791  H   ASN X 115      47.535  43.755  81.623  0.00  0.00            
ATOM   1792  CA  ASN X 115      47.367  41.804  82.015  0.00  0.00            
ATOM   1793  HA  ASN X 115      48.398  41.948  81.695  0.00  0.00            
ATOM   1794  CB  ASN X 115      47.504  41.528  83.624  0.00  0.00            
ATOM   1795  HB2 ASN X 115      46.600  41.762  84.134  0.00  0.00            
ATOM   1796  HB3 ASN X 115      48.064  40.627  83.783  0.00  0.00            
ATOM   1797  CG  ASN X 115      48.479  42.557  84.299  0.00  0.00            
ATOM   1798  OD1 ASN X 115      49.683  42.598  84.147  0.00  0.00            
ATOM   1799  ND2 ASN X 115      47.992  43.434  85.110  0.00  0.00            
ATOM   1800 HD21 ASN X 115      48.628  44.186  85.458  0.00  0.00            
ATOM   1801 HD22 ASN X 115      46.946  43.677  85.255  0.00  0.00            
ATOM   1802  C   ASN X 115      46.571  40.720  81.302  0.00  0.00            
ATOM   1803  O   ASN X 115      46.024  39.827  81.875  0.00  0.00            
ATOM   1804  N   LYS X 116      46.417  40.919  80.009  0.00  0.00            
ATOM   1805  H   LYS X 116      46.519  41.811  79.672  0.00  0.00            
ATOM   1806  CA  LYS X 116      45.903  39.974  78.962  0.00  0.00            
ATOM   1807  HA  LYS X 116      45.668  38.986  79.303  0.00  0.00            
ATOM   1808  CB  LYS X 116      44.619  40.492  78.225  0.00  0.00            
ATOM   1809  HB2 LYS X 116      44.930  41.451  78.023  0.00  0.00            
ATOM   1810  HB3 LYS X 116      44.619  39.926  77.253  0.00  0.00            
ATOM   1811  CG  LYS X 116      43.285  40.080  78.825  0.00  0.00            
ATOM   1812  HG2 LYS X 116      42.416  40.411  78.282  0.00  0.00            
ATOM   1813  HG3 LYS X 116      43.403  39.024  78.931  0.00  0.00            
ATOM   1814  CD  LYS X 116      43.166  40.520  80.267  0.00  0.00            
ATOM   1815  HD2 LYS X 116      43.851  39.875  80.883  0.00  0.00            
ATOM   1816  HD3 LYS X 116      43.536  41.521  80.424  0.00  0.00            
ATOM   1817  CE  LYS X 116      41.873  40.566  80.945  0.00  0.00            
ATOM   1818  HE2 LYS X 116      41.215  41.264  80.408  0.00  0.00            
ATOM   1819  HE3 LYS X 116      41.443  39.532  80.836  0.00  0.00            
ATOM   1820  NZ  LYS X 116      41.946  40.891  82.366  0.00  0.00            
ATOM   1821  HZ1 LYS X 116      42.654  41.439  82.756  0.00  0.00            
ATOM   1822  HZ2 LYS X 116      41.122  41.280  82.695  0.00  0.00            
ATOM   1823  HZ3 LYS X 116      41.997  40.009  83.009  0.00  0.00            
ATOM   1824  C   LYS X 116      46.931  39.696  77.860  0.00  0.00            
ATOM   1825  O   LYS X 116      47.237  40.686  77.169  0.00  0.00            
ATOM   1826  N   VAL X 117      47.387  38.395  77.625  0.00  0.00            
ATOM   1827  H   VAL X 117      47.128  37.625  78.254  0.00  0.00            
ATOM   1828  CA  VAL X 117      47.942  37.899  76.367  0.00  0.00            
ATOM   1829  HA  VAL X 117      48.691  38.701  76.233  0.00  0.00            
ATOM   1830  CB  VAL X 117      48.653  36.678  76.487  0.00  0.00            
ATOM   1831  HB  VAL X 117      47.762  35.973  76.548  0.00  0.00            
ATOM   1832  CG1 VAL X 117      49.459  36.441  75.284  0.00  0.00            
ATOM   1833 HG11 VAL X 117      49.695  35.415  75.261  0.00  0.00            
ATOM   1834 HG12 VAL X 117      49.061  36.639  74.363  0.00  0.00            
ATOM   1835 HG13 VAL X 117      50.499  36.923  75.547  0.00  0.00            
ATOM   1836  CG2 VAL X 117      49.591  36.557  77.757  0.00  0.00            
ATOM   1837 HG21 VAL X 117      48.992  36.352  78.669  0.00  0.00            
ATOM   1838 HG22 VAL X 117      50.185  35.667  77.594  0.00  0.00            
ATOM   1839 HG23 VAL X 117      50.245  37.323  77.840  0.00  0.00            
ATOM   1840  C   VAL X 117      46.775  37.682  75.328  0.00  0.00            
ATOM   1841  O   VAL X 117      45.833  36.937  75.735  0.00  0.00            
ATOM   1842  N   ILE X 118      46.854  38.311  74.154  0.00  0.00            
ATOM   1843  H   ILE X 118      47.584  38.893  73.861  0.00  0.00            
ATOM   1844  CA  ILE X 118      45.994  38.038  73.052  0.00  0.00            
ATOM   1845  HA  ILE X 118      45.210  37.448  73.425  0.00  0.00            
ATOM   1846  CB  ILE X 118      45.092  39.134  72.598  0.00  0.00            
ATOM   1847  HB  ILE X 118      45.640  39.902  71.951  0.00  0.00            
ATOM   1848  CG2 ILE X 118      43.895  38.581  71.927  0.00  0.00            
ATOM   1849 HG21 ILE X 118      44.123  38.132  70.919  0.00  0.00            
ATOM   1850 HG22 ILE X 118      43.432  37.749  72.530  0.00  0.00            
ATOM   1851 HG23 ILE X 118      43.144  39.443  71.932  0.00  0.00            
ATOM   1852  CG1 ILE X 118      44.623  39.962  73.966  0.00  0.00            
ATOM   1853 HG12 ILE X 118      43.919  39.409  74.484  0.00  0.00            
ATOM   1854 HG13 ILE X 118      45.475  40.090  74.573  0.00  0.00            
ATOM   1855  CD1 ILE X 118      43.830  41.386  73.778  0.00  0.00            
ATOM   1856 HD11 ILE X 118      44.373  41.977  72.937  0.00  0.00            
ATOM   1857 HD12 ILE X 118      42.791  41.192  73.494  0.00  0.00            
ATOM   1858 HD13 ILE X 118      43.841  42.013  74.635  0.00  0.00            
ATOM   1859  C   ILE X 118      46.620  37.386  71.858  0.00  0.00            
ATOM   1860  O   ILE X 118      47.752  37.746  71.534  0.00  0.00            
ATOM   1861  N   HIE X 119      46.062  36.283  71.317  0.00  0.00            
ATOM   1862  H   HIE X 119      45.050  36.064  71.604  0.00  0.00            
ATOM   1863  CA  HIE X 119      46.594  35.395  70.334  0.00  0.00            
ATOM   1864  HA  HIE X 119      47.562  35.563  70.027  0.00  0.00            
ATOM   1865  CB  HIE X 119      46.519  33.826  70.666  0.00  0.00            
ATOM   1866  HB2 HIE X 119      45.519  33.788  71.246  0.00  0.00            
ATOM   1867  HB3 HIE X 119      46.233  33.127  69.826  0.00  0.00            
ATOM   1868  CG  HIE X 119      47.425  33.279  71.746  0.00  0.00            
ATOM   1869  ND1 HIE X 119      47.572  31.971  72.073  0.00  0.00            
ATOM   1870  CE1 HIE X 119      48.471  31.953  73.111  0.00  0.00            
ATOM   1871  HE1 HIE X 119      48.871  31.058  73.537  0.00  0.00            
ATOM   1872  NE2 HIE X 119      48.775  33.221  73.586  0.00  0.00            
ATOM   1873  HE2 HIE X 119      49.604  33.388  74.154  0.00  0.00            
ATOM   1874  CD2 HIE X 119      48.109  34.059  72.722  0.00  0.00            
ATOM   1875  HD2 HIE X 119      48.218  35.152  72.688  0.00  0.00            
ATOM   1876  C   HIE X 119      45.858  35.435  68.950  0.00  0.00            
ATOM   1877  O   HIE X 119      44.679  35.152  68.795  0.00  0.00            
ATOM   1878  N   ASP X 120      46.566  35.736  67.861  0.00  0.00            
ATOM   1879  H   ASP X 120      47.482  36.090  67.978  0.00  0.00            
ATOM   1880  CA  ASP X 120      46.153  35.933  66.442  0.00  0.00            
ATOM   1881  HA  ASP X 120      45.144  35.850  66.313  0.00  0.00            
ATOM   1882  CB  ASP X 120      46.337  37.439  65.929  0.00  0.00            
ATOM   1883  HB2 ASP X 120      45.519  38.052  66.251  0.00  0.00            
ATOM   1884  HB3 ASP X 120      47.149  37.939  66.461  0.00  0.00            
ATOM   1885  CG  ASP X 120      46.461  37.695  64.431  0.00  0.00            
ATOM   1886  OD1 ASP X 120      47.377  38.393  63.945  0.00  0.00            
ATOM   1887  OD2 ASP X 120      45.381  37.462  63.820  0.00  0.00            
ATOM   1888  C   ASP X 120      46.831  34.850  65.612  0.00  0.00            
ATOM   1889  O   ASP X 120      47.974  34.958  65.273  0.00  0.00            
ATOM   1890  N   GLU X 121      46.121  33.780  65.281  0.00  0.00            
ATOM   1891  H   GLU X 121      45.224  33.749  65.622  0.00  0.00            
ATOM   1892  CA  GLU X 121      46.464  32.686  64.433  0.00  0.00            
ATOM   1893  HA  GLU X 121      47.492  32.555  64.255  0.00  0.00            
ATOM   1894  CB  GLU X 121      45.996  31.435  65.155  0.00  0.00            
ATOM   1895  HB2 GLU X 121      46.696  31.160  65.879  0.00  0.00            
ATOM   1896  HB3 GLU X 121      45.034  31.664  65.608  0.00  0.00            
ATOM   1897  CG  GLU X 121      45.763  30.181  64.294  0.00  0.00            
ATOM   1898  HG2 GLU X 121      45.562  29.289  64.996  0.00  0.00            
ATOM   1899  HG3 GLU X 121      44.936  30.425  63.639  0.00  0.00            
ATOM   1900  CD  GLU X 121      47.114  29.674  63.562  0.00  0.00            
ATOM   1901  OE1 GLU X 121      47.084  28.554  63.096  0.00  0.00            
ATOM   1902  OE2 GLU X 121      48.111  30.384  63.491  0.00  0.00            
ATOM   1903  C   GLU X 121      45.919  32.682  62.933  0.00  0.00            
ATOM   1904  O   GLU X 121      44.772  32.790  62.677  0.00  0.00            
ATOM   1905  N   TYR X 122      46.806  32.491  61.951  0.00  0.00            
ATOM   1906  H   TYR X 122      47.626  31.924  62.221  0.00  0.00            
ATOM   1907  CA  TYR X 122      46.423  32.462  60.487  0.00  0.00            
ATOM   1908  HA  TYR X 122      45.503  32.933  60.263  0.00  0.00            
ATOM   1909  CB  TYR X 122      47.549  33.183  59.654  0.00  0.00            
ATOM   1910  HB2 TYR X 122      48.519  32.654  59.604  0.00  0.00            
ATOM   1911  HB3 TYR X 122      47.110  33.165  58.638  0.00  0.00            
ATOM   1912  CG  TYR X 122      47.843  34.669  59.897  0.00  0.00            
ATOM   1913  CD1 TYR X 122      48.312  35.134  61.193  0.00  0.00            
ATOM   1914  HD1 TYR X 122      48.488  34.553  62.106  0.00  0.00            
ATOM   1915  CE1 TYR X 122      48.381  36.486  61.335  0.00  0.00            
ATOM   1916  HE1 TYR X 122      48.739  36.812  62.318  0.00  0.00            
ATOM   1917  CZ  TYR X 122      48.103  37.422  60.294  0.00  0.00            
ATOM   1918  OH  TYR X 122      48.359  38.723  60.578  0.00  0.00            
ATOM   1919  HH  TYR X 122      48.596  39.245  59.801  0.00  0.00            
ATOM   1920  CE2 TYR X 122      47.607  37.041  58.997  0.00  0.00            
ATOM   1921  HE2 TYR X 122      47.253  37.935  58.344  0.00  0.00            
ATOM   1922  CD2 TYR X 122      47.524  35.671  58.875  0.00  0.00            
ATOM   1923  HD2 TYR X 122      47.319  35.353  57.801  0.00  0.00            
ATOM   1924  C   TYR X 122      46.401  31.066  60.005  0.00  0.00            
ATOM   1925  O   TYR X 122      47.130  30.295  60.512  0.00  0.00            
ATOM   1926  N   LYS X 123      45.620  30.809  58.953  0.00  0.00            
ATOM   1927  H   LYS X 123      45.047  31.539  58.564  0.00  0.00            
ATOM   1928  CA  LYS X 123      45.524  29.551  58.316  0.00  0.00            
ATOM   1929  HA  LYS X 123      46.517  29.170  58.410  0.00  0.00            
ATOM   1930  CB  LYS X 123      44.569  28.669  59.176  0.00  0.00            
ATOM   1931  HB2 LYS X 123      45.239  28.249  59.948  0.00  0.00            
ATOM   1932  HB3 LYS X 123      43.768  29.325  59.595  0.00  0.00            
ATOM   1933  CG  LYS X 123      43.942  27.411  58.571  0.00  0.00            
ATOM   1934  HG2 LYS X 123      43.330  27.702  57.663  0.00  0.00            
ATOM   1935  HG3 LYS X 123      44.717  26.705  58.230  0.00  0.00            
ATOM   1936  CD  LYS X 123      43.266  26.394  59.528  0.00  0.00            
ATOM   1937  HD2 LYS X 123      43.994  26.030  60.251  0.00  0.00            
ATOM   1938  HD3 LYS X 123      42.518  26.944  60.030  0.00  0.00            
ATOM   1939  CE  LYS X 123      42.600  25.119  58.876  0.00  0.00            
ATOM   1940  HE2 LYS X 123      43.345  24.539  58.187  0.00  0.00            
ATOM   1941  HE3 LYS X 123      42.178  24.489  59.711  0.00  0.00            
ATOM   1942  NZ  LYS X 123      41.551  25.485  57.863  0.00  0.00            
ATOM   1943  HZ1 LYS X 123      41.893  25.995  57.128  0.00  0.00            
ATOM   1944  HZ2 LYS X 123      40.920  24.768  57.573  0.00  0.00            
ATOM   1945  HZ3 LYS X 123      40.933  26.289  58.160  0.00  0.00            
ATOM   1946  C   LYS X 123      44.950  29.680  56.914  0.00  0.00            
ATOM   1947  O   LYS X 123      44.409  30.745  56.575  0.00  0.00            
ATOM   1948  N   VAL X 124      45.136  28.693  56.025  0.00  0.00            
ATOM   1949  H   VAL X 124      45.651  27.950  56.488  0.00  0.00            
ATOM   1950  CA  VAL X 124      44.849  28.819  54.532  0.00  0.00            
ATOM   1951  HA  VAL X 124      44.200  29.675  54.316  0.00  0.00            
ATOM   1952  CB  VAL X 124      46.048  29.028  53.660  0.00  0.00            
ATOM   1953  HB  VAL X 124      46.879  28.257  53.682  0.00  0.00            
ATOM   1954  CG1 VAL X 124      45.613  29.256  52.180  0.00  0.00            
ATOM   1955 HG11 VAL X 124      46.410  29.675  51.657  0.00  0.00            
ATOM   1956 HG12 VAL X 124      45.403  28.259  51.769  0.00  0.00            
ATOM   1957 HG13 VAL X 124      44.848  29.972  51.997  0.00  0.00            
ATOM   1958  CG2 VAL X 124      46.838  30.281  54.186  0.00  0.00            
ATOM   1959 HG21 VAL X 124      47.219  30.151  55.200  0.00  0.00            
ATOM   1960 HG22 VAL X 124      47.693  30.433  53.571  0.00  0.00            
ATOM   1961 HG23 VAL X 124      46.158  31.134  54.112  0.00  0.00            
ATOM   1962  C   VAL X 124      44.100  27.486  54.066  0.00  0.00            
ATOM   1963  O   VAL X 124      44.422  26.430  54.413  0.00  0.00            
ATOM   1964  N   ASN X 125      43.153  27.699  53.084  0.00  0.00            
ATOM   1965  H   ASN X 125      43.107  28.566  52.663  0.00  0.00            
ATOM   1966  CA  ASN X 125      42.266  26.689  52.438  0.00  0.00            
ATOM   1967  HA  ASN X 125      42.521  25.682  52.563  0.00  0.00            
ATOM   1968  CB  ASN X 125      40.810  26.553  52.997  0.00  0.00            
ATOM   1969  HB2 ASN X 125      40.242  27.427  52.696  0.00  0.00            
ATOM   1970  HB3 ASN X 125      40.183  25.710  52.740  0.00  0.00            
ATOM   1971  CG  ASN X 125      40.788  26.767  54.482  0.00  0.00            
ATOM   1972  OD1 ASN X 125      41.200  25.934  55.330  0.00  0.00            
ATOM   1973  ND2 ASN X 125      40.680  27.929  55.059  0.00  0.00            
ATOM   1974 HD21 ASN X 125      40.632  27.869  56.135  0.00  0.00            
ATOM   1975 HD22 ASN X 125      40.488  28.755  54.572  0.00  0.00            
ATOM   1976  C   ASN X 125      42.164  26.875  50.967  0.00  0.00            
ATOM   1977  O   ASN X 125      43.131  27.309  50.350  0.00  0.00            
ATOM   1978  N   GLY X 126      41.009  26.606  50.286  0.00  0.00            
ATOM   1979  H   GLY X 126      40.298  26.309  50.936  0.00  0.00            
ATOM   1980  CA  GLY X 126      40.716  26.663  48.872  0.00  0.00            
ATOM   1981  HA2 GLY X 126      41.500  26.118  48.315  0.00  0.00            
ATOM   1982  HA3 GLY X 126      39.746  26.168  48.650  0.00  0.00            
ATOM   1983  C   GLY X 126      40.573  28.062  48.411  0.00  0.00            
ATOM   1984  O   GLY X 126      41.434  28.588  47.739  0.00  0.00            
ATOM   1985  N   ASP X 127      39.375  28.623  48.602  0.00  0.00            
ATOM   1986  H   ASP X 127      38.718  28.110  49.060  0.00  0.00            
ATOM   1987  CA  ASP X 127      39.159  30.114  48.529  0.00  0.00            
ATOM   1988  HA  ASP X 127      39.764  30.617  47.825  0.00  0.00            
ATOM   1989  CB  ASP X 127      37.737  30.181  47.820  0.00  0.00            
ATOM   1990  HB2 ASP X 127      37.556  31.126  47.522  0.00  0.00            
ATOM   1991  HB3 ASP X 127      37.852  29.780  46.784  0.00  0.00            
ATOM   1992  CG  ASP X 127      36.635  29.661  48.712  0.00  0.00            
ATOM   1993  OD1 ASP X 127      35.677  30.328  49.100  0.00  0.00            
ATOM   1994  OD2 ASP X 127      36.590  28.415  48.903  0.00  0.00            
ATOM   1995  C   ASP X 127      39.221  30.917  49.785  0.00  0.00            
ATOM   1996  O   ASP X 127      39.141  32.172  49.742  0.00  0.00            
ATOM   1997  N   GLU X 128      39.345  30.260  50.901  0.00  0.00            
ATOM   1998  H   GLU X 128      39.385  29.239  50.946  0.00  0.00            
ATOM   1999  CA  GLU X 128      39.286  30.884  52.314  0.00  0.00            
ATOM   2000  HA  GLU X 128      38.767  31.807  52.154  0.00  0.00            
ATOM   2001  CB  GLU X 128      38.483  30.003  53.285  0.00  0.00            
ATOM   2002  HB2 GLU X 128      38.708  29.081  53.401  0.00  0.00            
ATOM   2003  HB3 GLU X 128      38.662  30.347  54.246  0.00  0.00            
ATOM   2004  CG  GLU X 128      37.005  30.196  53.017  0.00  0.00            
ATOM   2005  HG2 GLU X 128      36.454  30.591  53.896  0.00  0.00            
ATOM   2006  HG3 GLU X 128      36.921  30.908  52.236  0.00  0.00            
ATOM   2007  CD  GLU X 128      36.135  29.067  52.549  0.00  0.00            
ATOM   2008  OE1 GLU X 128      36.520  27.863  52.681  0.00  0.00            
ATOM   2009  OE2 GLU X 128      35.012  29.418  52.156  0.00  0.00            
ATOM   2010  C   GLU X 128      40.681  31.019  52.885  0.00  0.00            
ATOM   2011  O   GLU X 128      41.271  29.984  53.114  0.00  0.00            
ATOM   2012  N   LEU X 129      41.254  32.186  53.003  0.00  0.00            
ATOM   2013  H   LEU X 129      41.009  32.975  52.503  0.00  0.00            
ATOM   2014  CA  LEU X 129      42.262  32.556  54.129  0.00  0.00            
ATOM   2015  HA  LEU X 129      42.909  31.771  54.295  0.00  0.00            
ATOM   2016  CB  LEU X 129      43.030  33.780  53.586  0.00  0.00            
ATOM   2017  HB2 LEU X 129      43.249  33.585  52.519  0.00  0.00            
ATOM   2018  HB3 LEU X 129      42.111  34.619  53.676  0.00  0.00            
ATOM   2019  CG  LEU X 129      44.182  34.292  54.405  0.00  0.00            
ATOM   2020  HG  LEU X 129      44.608  33.419  54.756  0.00  0.00            
ATOM   2021  CD1 LEU X 129      45.127  34.976  53.580  0.00  0.00            
ATOM   2022 HD11 LEU X 129      44.905  36.045  53.305  0.00  0.00            
ATOM   2023 HD12 LEU X 129      45.945  35.079  54.190  0.00  0.00            
ATOM   2024 HD13 LEU X 129      45.509  34.394  52.824  0.00  0.00            
ATOM   2025  CD2 LEU X 129      43.828  35.443  55.415  0.00  0.00            
ATOM   2026 HD21 LEU X 129      44.729  35.962  55.791  0.00  0.00            
ATOM   2027 HD22 LEU X 129      43.305  36.252  54.825  0.00  0.00            
ATOM   2028 HD23 LEU X 129      43.130  34.994  56.120  0.00  0.00            
ATOM   2029  C   LEU X 129      41.638  32.921  55.436  0.00  0.00            
ATOM   2030  O   LEU X 129      40.666  33.713  55.500  0.00  0.00            
ATOM   2031  N   GLU X 130      42.118  32.178  56.406  0.00  0.00            
ATOM   2032  H   GLU X 130      43.016  31.666  56.319  0.00  0.00            
ATOM   2033  CA  GLU X 130      41.361  32.032  57.665  0.00  0.00            
ATOM   2034  HA  GLU X 130      40.449  32.604  57.642  0.00  0.00            
ATOM   2035  CB  GLU X 130      41.089  30.542  57.896  0.00  0.00            
ATOM   2036  HB2 GLU X 130      40.543  30.191  57.102  0.00  0.00            
ATOM   2037  HB3 GLU X 130      42.108  29.956  57.848  0.00  0.00            
ATOM   2038  CG  GLU X 130      40.277  30.081  59.213  0.00  0.00            
ATOM   2039  HG2 GLU X 130      40.706  30.540  60.093  0.00  0.00            
ATOM   2040  HG3 GLU X 130      39.218  30.336  59.194  0.00  0.00            
ATOM   2041  CD  GLU X 130      40.273  28.499  59.212  0.00  0.00            
ATOM   2042  OE1 GLU X 130      40.512  27.850  58.151  0.00  0.00            
ATOM   2043  OE2 GLU X 130      40.164  27.917  60.310  0.00  0.00            
ATOM   2044  C   GLU X 130      42.070  32.500  58.941  0.00  0.00            
ATOM   2045  O   GLU X 130      43.231  32.287  58.965  0.00  0.00            
ATOM   2046  N   LYS X 131      41.316  33.046  59.957  0.00  0.00            
ATOM   2047  H   LYS X 131      40.407  33.213  59.734  0.00  0.00            
ATOM   2048  CA  LYS X 131      41.841  33.609  61.135  0.00  0.00            
ATOM   2049  HA  LYS X 131      42.959  33.377  61.185  0.00  0.00            
ATOM   2050  CB  LYS X 131      41.680  35.090  61.058  0.00  0.00            
ATOM   2051  HB2 LYS X 131      40.558  35.299  60.945  0.00  0.00            
ATOM   2052  HB3 LYS X 131      41.930  35.602  61.966  0.00  0.00            
ATOM   2053  CG  LYS X 131      42.513  35.833  59.907  0.00  0.00            
ATOM   2054  HG2 LYS X 131      42.150  35.319  58.998  0.00  0.00            
ATOM   2055  HG3 LYS X 131      42.235  36.839  59.825  0.00  0.00            
ATOM   2056  CD  LYS X 131      44.014  35.651  59.877  0.00  0.00            
ATOM   2057  HD2 LYS X 131      44.142  34.611  59.724  0.00  0.00            
ATOM   2058  HD3 LYS X 131      44.466  36.148  59.049  0.00  0.00            
ATOM   2059  CE  LYS X 131      44.737  36.085  61.110  0.00  0.00            
ATOM   2060  HE2 LYS X 131      44.323  35.761  62.030  0.00  0.00            
ATOM   2061  HE3 LYS X 131      45.639  35.557  61.045  0.00  0.00            
ATOM   2062  NZ  LYS X 131      45.159  37.500  61.052  0.00  0.00            
ATOM   2063  HZ1 LYS X 131      44.556  38.252  60.776  0.00  0.00            
ATOM   2064  HZ2 LYS X 131      45.421  37.799  62.017  0.00  0.00            
ATOM   2065  HZ3 LYS X 131      46.075  37.528  60.741  0.00  0.00            
ATOM   2066  C   LYS X 131      41.085  33.080  62.410  0.00  0.00            
ATOM   2067  O   LYS X 131      39.900  32.710  62.334  0.00  0.00            
ATOM   2068  N   THR X 132      41.790  33.149  63.549  0.00  0.00            
ATOM   2069  H   THR X 132      42.811  33.300  63.341  0.00  0.00            
ATOM   2070  CA  THR X 132      41.350  32.792  64.894  0.00  0.00            
ATOM   2071  HA  THR X 132      40.223  32.988  64.961  0.00  0.00            
ATOM   2072  CB  THR X 132      41.758  31.334  65.097  0.00  0.00            
ATOM   2073  HB  THR X 132      42.860  31.248  65.048  0.00  0.00            
ATOM   2074  CG2 THR X 132      41.355  30.888  66.527  0.00  0.00            
ATOM   2075 HG21 THR X 132      41.647  29.914  66.909  0.00  0.00            
ATOM   2076 HG22 THR X 132      41.882  31.664  67.136  0.00  0.00            
ATOM   2077 HG23 THR X 132      40.253  31.039  66.655  0.00  0.00            
ATOM   2078  OG1 THR X 132      41.203  30.382  64.294  0.00  0.00            
ATOM   2079  HG1 THR X 132      41.828  30.508  63.561  0.00  0.00            
ATOM   2080  C   THR X 132      41.993  33.810  65.804  0.00  0.00            
ATOM   2081  O   THR X 132      43.185  33.860  65.910  0.00  0.00            
ATOM   2082  N   TYR X 133      41.138  34.426  66.652  0.00  0.00            
ATOM   2083  H   TYR X 133      40.172  34.188  66.531  0.00  0.00            
ATOM   2084  CA  TYR X 133      41.423  35.454  67.760  0.00  0.00            
ATOM   2085  HA  TYR X 133      42.467  35.878  67.829  0.00  0.00            
ATOM   2086  CB  TYR X 133      40.695  36.698  67.258  0.00  0.00            
ATOM   2087  HB2 TYR X 133      39.718  36.814  67.651  0.00  0.00            
ATOM   2088  HB3 TYR X 133      41.154  37.596  67.748  0.00  0.00            
ATOM   2089  CG  TYR X 133      40.578  37.056  65.815  0.00  0.00            
ATOM   2090  CD1 TYR X 133      41.572  37.807  65.222  0.00  0.00            
ATOM   2091  HD1 TYR X 133      42.455  37.999  65.858  0.00  0.00            
ATOM   2092  CE1 TYR X 133      41.593  38.145  63.838  0.00  0.00            
ATOM   2093  HE1 TYR X 133      42.521  38.606  63.449  0.00  0.00            
ATOM   2094  CZ  TYR X 133      40.405  37.840  63.177  0.00  0.00            
ATOM   2095  OH  TYR X 133      40.485  38.154  61.871  0.00  0.00            
ATOM   2096  HH  TYR X 133      41.149  38.805  61.770  0.00  0.00            
ATOM   2097  CE2 TYR X 133      39.326  37.171  63.665  0.00  0.00            
ATOM   2098  HE2 TYR X 133      38.450  36.902  62.954  0.00  0.00            
ATOM   2099  CD2 TYR X 133      39.477  36.782  64.995  0.00  0.00            
ATOM   2100  HD2 TYR X 133      38.725  36.046  65.467  0.00  0.00            
ATOM   2101  C   TYR X 133      40.897  34.948  69.086  0.00  0.00            
ATOM   2102  O   TYR X 133      39.722  34.560  69.141  0.00  0.00            
ATOM   2103  N   LYS X 134      41.640  34.957  70.210  0.00  0.00            
ATOM   2104  H   LYS X 134      42.658  35.116  70.148  0.00  0.00            
ATOM   2105  CA  LYS X 134      41.199  34.488  71.496  0.00  0.00            
ATOM   2106  HA  LYS X 134      40.087  34.683  71.714  0.00  0.00            
ATOM   2107  CB  LYS X 134      41.345  33.023  71.607  0.00  0.00            
ATOM   2108  HB2 LYS X 134      40.952  32.743  72.555  0.00  0.00            
ATOM   2109  HB3 LYS X 134      40.777  32.582  70.830  0.00  0.00            
ATOM   2110  CG  LYS X 134      42.740  32.452  71.650  0.00  0.00            
ATOM   2111  HG2 LYS X 134      43.268  32.838  70.814  0.00  0.00            
ATOM   2112  HG3 LYS X 134      43.040  32.879  72.597  0.00  0.00            
ATOM   2113  CD  LYS X 134      42.918  30.847  71.590  0.00  0.00            
ATOM   2114  HD2 LYS X 134      42.524  30.665  70.643  0.00  0.00            
ATOM   2115  HD3 LYS X 134      43.963  30.635  71.677  0.00  0.00            
ATOM   2116  CE  LYS X 134      42.102  30.084  72.631  0.00  0.00            
ATOM   2117  HE2 LYS X 134      40.978  30.093  72.607  0.00  0.00            
ATOM   2118  HE3 LYS X 134      42.363  29.027  72.633  0.00  0.00            
ATOM   2119  NZ  LYS X 134      42.543  30.426  74.006  0.00  0.00            
ATOM   2120  HZ1 LYS X 134      42.224  29.742  74.609  0.00  0.00            
ATOM   2121  HZ2 LYS X 134      43.546  30.546  74.059  0.00  0.00            
ATOM   2122  HZ3 LYS X 134      42.131  31.358  74.212  0.00  0.00            
ATOM   2123  C   LYS X 134      41.941  35.271  72.573  0.00  0.00            
ATOM   2124  O   LYS X 134      43.204  35.459  72.390  0.00  0.00            
ATOM   2125  N   VAL X 135      41.246  35.688  73.656  0.00  0.00            
ATOM   2126  H   VAL X 135      40.218  35.654  73.682  0.00  0.00            
ATOM   2127  CA  VAL X 135      41.777  36.250  74.914  0.00  0.00            
ATOM   2128  HA  VAL X 135      42.819  35.999  74.907  0.00  0.00            
ATOM   2129  CB  VAL X 135      41.529  37.786  74.915  0.00  0.00            
ATOM   2130  HB  VAL X 135      42.186  38.362  74.126  0.00  0.00            
ATOM   2131  CG1 VAL X 135      40.117  38.419  74.780  0.00  0.00            
ATOM   2132 HG11 VAL X 135      39.734  38.213  75.751  0.00  0.00            
ATOM   2133 HG12 VAL X 135      40.032  39.445  74.636  0.00  0.00            
ATOM   2134 HG13 VAL X 135      39.490  38.023  74.013  0.00  0.00            
ATOM   2135  CG2 VAL X 135      42.013  38.462  76.349  0.00  0.00            
ATOM   2136 HG21 VAL X 135      41.972  39.570  76.188  0.00  0.00            
ATOM   2137 HG22 VAL X 135      41.339  38.057  77.073  0.00  0.00            
ATOM   2138 HG23 VAL X 135      43.016  38.089  76.520  0.00  0.00            
ATOM   2139  C   VAL X 135      41.004  35.601  76.071  0.00  0.00            
ATOM   2140  O   VAL X 135      39.818  35.393  76.050  0.00  0.00            
ATOM   2141  N   GLY X 136      41.850  34.909  76.929  0.00  0.00            
ATOM   2142  H   GLY X 136      42.841  34.914  76.652  0.00  0.00            
ATOM   2143  CA  GLY X 136      41.228  33.837  77.724  0.00  0.00            
ATOM   2144  HA2 GLY X 136      41.947  33.559  78.601  0.00  0.00            
ATOM   2145  HA3 GLY X 136      40.249  34.204  78.144  0.00  0.00            
ATOM   2146  C   GLY X 136      40.815  32.552  76.920  0.00  0.00            
ATOM   2147  O   GLY X 136      41.300  32.312  75.857  0.00  0.00            
ATOM   2148  N   ASP X 137      39.761  31.932  77.310  0.00  0.00            
ATOM   2149  H   ASP X 137      39.411  32.037  78.247  0.00  0.00            
ATOM   2150  CA  ASP X 137      38.955  31.070  76.423  0.00  0.00            
ATOM   2151  HA  ASP X 137      39.603  30.701  75.629  0.00  0.00            
ATOM   2152  CB  ASP X 137      38.512  29.962  77.350  0.00  0.00            
ATOM   2153  HB2 ASP X 137      38.112  29.186  76.654  0.00  0.00            
ATOM   2154  HB3 ASP X 137      39.418  29.502  77.900  0.00  0.00            
ATOM   2155  CG  ASP X 137      37.357  30.245  78.314  0.00  0.00            
ATOM   2156  OD1 ASP X 137      37.340  31.202  79.125  0.00  0.00            
ATOM   2157  OD2 ASP X 137      36.381  29.421  78.151  0.00  0.00            
ATOM   2158  C   ASP X 137      37.858  31.765  75.656  0.00  0.00            
ATOM   2159  O   ASP X 137      37.227  31.116  74.802  0.00  0.00            
ATOM   2160  N   VAL X 138      37.676  33.109  75.664  0.00  0.00            
ATOM   2161  H   VAL X 138      38.234  33.582  76.345  0.00  0.00            
ATOM   2162  CA  VAL X 138      36.690  33.712  74.688  0.00  0.00            
ATOM   2163  HA  VAL X 138      35.787  33.139  74.678  0.00  0.00            
ATOM   2164  CB  VAL X 138      36.203  35.107  75.117  0.00  0.00            
ATOM   2165  HB  VAL X 138      37.055  35.749  75.196  0.00  0.00            
ATOM   2166  CG1 VAL X 138      35.300  35.791  74.099  0.00  0.00            
ATOM   2167 HG11 VAL X 138      35.878  36.050  73.219  0.00  0.00            
ATOM   2168 HG12 VAL X 138      34.556  35.076  73.686  0.00  0.00            
ATOM   2169 HG13 VAL X 138      34.766  36.613  74.595  0.00  0.00            
ATOM   2170  CG2 VAL X 138      35.455  35.237  76.415  0.00  0.00            
ATOM   2171 HG21 VAL X 138      35.067  36.247  76.771  0.00  0.00            
ATOM   2172 HG22 VAL X 138      34.566  34.659  76.241  0.00  0.00            
ATOM   2173 HG23 VAL X 138      36.087  34.903  77.224  0.00  0.00            
ATOM   2174  C   VAL X 138      37.335  33.607  73.322  0.00  0.00            
ATOM   2175  O   VAL X 138      38.443  34.242  73.181  0.00  0.00            
ATOM   2176  N   THR X 139      36.722  32.861  72.409  0.00  0.00            
ATOM   2177  H   THR X 139      35.819  32.455  72.640  0.00  0.00            
ATOM   2178  CA  THR X 139      37.356  32.354  71.117  0.00  0.00            
ATOM   2179  HA  THR X 139      38.386  32.931  71.076  0.00  0.00            
ATOM   2180  CB  THR X 139      37.691  30.916  71.392  0.00  0.00            
ATOM   2181  HB  THR X 139      36.666  30.501  71.791  0.00  0.00            
ATOM   2182  CG2 THR X 139      38.171  30.063  70.283  0.00  0.00            
ATOM   2183 HG21 THR X 139      39.288  30.072  70.129  0.00  0.00            
ATOM   2184 HG22 THR X 139      38.105  29.051  70.676  0.00  0.00            
ATOM   2185 HG23 THR X 139      37.569  30.062  69.300  0.00  0.00            
ATOM   2186  OG1 THR X 139      38.653  30.824  72.361  0.00  0.00            
ATOM   2187  HG1 THR X 139      38.188  30.812  73.203  0.00  0.00            
ATOM   2188  C   THR X 139      36.535  32.685  69.827  0.00  0.00            
ATOM   2189  O   THR X 139      35.393  32.297  69.735  0.00  0.00            
ATOM   2190  N   ALA X 140      37.136  33.285  68.803  0.00  0.00            
ATOM   2191  H   ALA X 140      38.110  33.415  68.938  0.00  0.00            
ATOM   2192  CA  ALA X 140      36.468  33.883  67.686  0.00  0.00            
ATOM   2193  HA  ALA X 140      35.392  33.653  67.739  0.00  0.00            
ATOM   2194  CB  ALA X 140      36.453  35.444  68.030  0.00  0.00            
ATOM   2195  HB1 ALA X 140      36.508  35.621  69.087  0.00  0.00            
ATOM   2196  HB2 ALA X 140      37.407  35.877  67.760  0.00  0.00            
ATOM   2197  HB3 ALA X 140      35.665  35.902  67.485  0.00  0.00            
ATOM   2198  C   ALA X 140      37.034  33.792  66.246  0.00  0.00            
ATOM   2199  O   ALA X 140      38.170  33.417  66.105  0.00  0.00            
ATOM   2200  N   LYS X 141      36.222  34.102  65.126  0.00  0.00            
ATOM   2201  H   LYS X 141      35.232  34.378  65.158  0.00  0.00            
ATOM   2202  CA  LYS X 141      36.819  33.709  63.790  0.00  0.00            
ATOM   2203  HA  LYS X 141      37.955  33.785  63.808  0.00  0.00            
ATOM   2204  CB  LYS X 141      36.507  32.280  63.350  0.00  0.00            
ATOM   2205  HB2 LYS X 141      35.474  32.436  62.943  0.00  0.00            
ATOM   2206  HB3 LYS X 141      36.994  31.884  62.490  0.00  0.00            
ATOM   2207  CG  LYS X 141      36.653  31.184  64.341  0.00  0.00            
ATOM   2208  HG2 LYS X 141      36.586  31.610  65.345  0.00  0.00            
ATOM   2209  HG3 LYS X 141      35.841  30.492  64.215  0.00  0.00            
ATOM   2210  CD  LYS X 141      38.064  30.408  64.328  0.00  0.00            
ATOM   2211  HD2 LYS X 141      38.965  30.996  64.634  0.00  0.00            
ATOM   2212  HD3 LYS X 141      37.729  29.684  64.977  0.00  0.00            
ATOM   2213  CE  LYS X 141      38.302  29.748  62.974  0.00  0.00            
ATOM   2214  HE2 LYS X 141      37.378  29.395  62.575  0.00  0.00            
ATOM   2215  HE3 LYS X 141      38.490  30.502  62.242  0.00  0.00            
ATOM   2216  NZ  LYS X 141      39.364  28.715  62.897  0.00  0.00            
ATOM   2217  HZ1 LYS X 141      39.944  28.795  62.069  0.00  0.00            
ATOM   2218  HZ2 LYS X 141      39.999  28.882  63.689  0.00  0.00            
ATOM   2219  HZ3 LYS X 141      39.023  27.681  62.803  0.00  0.00            
ATOM   2220  C   LYS X 141      36.474  34.658  62.676  0.00  0.00            
ATOM   2221  O   LYS X 141      35.728  35.593  63.017  0.00  0.00            
ATOM   2222  N   ARG X 142      37.243  34.662  61.644  0.00  0.00            
ATOM   2223  H   ARG X 142      38.093  34.006  61.656  0.00  0.00            
ATOM   2224  CA  ARG X 142      36.963  35.430  60.407  0.00  0.00            
ATOM   2225  HA  ARG X 142      35.962  35.348  60.165  0.00  0.00            
ATOM   2226  CB  ARG X 142      37.227  36.905  60.347  0.00  0.00            
ATOM   2227  HB2 ARG X 142      36.713  37.353  61.212  0.00  0.00            
ATOM   2228  HB3 ARG X 142      38.294  37.082  60.566  0.00  0.00            
ATOM   2229  CG  ARG X 142      36.970  37.560  59.011  0.00  0.00            
ATOM   2230  HG2 ARG X 142      37.751  37.301  58.293  0.00  0.00            
ATOM   2231  HG3 ARG X 142      36.007  37.088  58.498  0.00  0.00            
ATOM   2232  CD  ARG X 142      36.890  39.084  59.004  0.00  0.00            
ATOM   2233  HD2 ARG X 142      37.140  39.444  58.012  0.00  0.00            
ATOM   2234  HD3 ARG X 142      35.956  39.391  59.393  0.00  0.00            
ATOM   2235  NE  ARG X 142      38.040  39.626  59.707  0.00  0.00            
ATOM   2236  HE  ARG X 142      38.955  39.238  59.468  0.00  0.00            
ATOM   2237  CZ  ARG X 142      38.147  40.636  60.469  0.00  0.00            
ATOM   2238  NH1 ARG X 142      37.186  41.352  61.039  0.00  0.00            
ATOM   2239 HH11 ARG X 142      36.204  41.174  60.792  0.00  0.00            
ATOM   2240 HH12 ARG X 142      37.303  42.235  61.553  0.00  0.00            
ATOM   2241  NH2 ARG X 142      39.315  41.118  60.752  0.00  0.00            
ATOM   2242 HH21 ARG X 142      40.057  40.549  60.583  0.00  0.00            
ATOM   2243 HH22 ARG X 142      39.439  41.969  61.410  0.00  0.00            
ATOM   2244  C   ARG X 142      37.534  34.631  59.192  0.00  0.00            
ATOM   2245  O   ARG X 142      38.674  34.275  59.340  0.00  0.00            
ATOM   2246  N   TRP X 143      36.880  34.426  58.069  0.00  0.00            
ATOM   2247  H   TRP X 143      35.930  34.670  58.131  0.00  0.00            
ATOM   2248  CA  TRP X 143      37.437  34.108  56.815  0.00  0.00            
ATOM   2249  HA  TRP X 143      38.362  33.475  56.852  0.00  0.00            
ATOM   2250  CB  TRP X 143      36.463  33.218  56.077  0.00  0.00            
ATOM   2251  HB2 TRP X 143      35.630  33.904  55.623  0.00  0.00            
ATOM   2252  HB3 TRP X 143      37.033  32.723  55.289  0.00  0.00            
ATOM   2253  CG  TRP X 143      35.684  32.243  56.950  0.00  0.00            
ATOM   2254  CD1 TRP X 143      34.481  32.484  57.467  0.00  0.00            
ATOM   2255  HD1 TRP X 143      34.014  33.397  57.292  0.00  0.00            
ATOM   2256  NE1 TRP X 143      33.854  31.334  58.004  0.00  0.00            
ATOM   2257  HE1 TRP X 143      32.996  31.344  58.632  0.00  0.00            
ATOM   2258  CE2 TRP X 143      34.721  30.238  57.826  0.00  0.00            
ATOM   2259  CZ2 TRP X 143      34.558  28.928  58.246  0.00  0.00            
ATOM   2260  HZ2 TRP X 143      33.674  28.528  58.682  0.00  0.00            
ATOM   2261  CH2 TRP X 143      35.761  28.113  58.131  0.00  0.00            
ATOM   2262  HH2 TRP X 143      35.646  27.167  58.675  0.00  0.00            
ATOM   2263  CZ3 TRP X 143      36.955  28.646  57.580  0.00  0.00            
ATOM   2264  HZ3 TRP X 143      37.880  27.931  57.613  0.00  0.00            
ATOM   2265  CE3 TRP X 143      37.042  29.921  57.144  0.00  0.00            
ATOM   2266  HE3 TRP X 143      37.836  30.288  56.487  0.00  0.00            
ATOM   2267  CD2 TRP X 143      35.966  30.805  57.328  0.00  0.00            
ATOM   2268  C   TRP X 143      37.614  35.344  55.950  0.00  0.00            
ATOM   2269  O   TRP X 143      36.877  36.328  55.981  0.00  0.00            
ATOM   2270  N   TYR X 144      38.508  35.284  55.027  0.00  0.00            
ATOM   2271  H   TYR X 144      38.995  34.432  54.922  0.00  0.00            
ATOM   2272  CA  TYR X 144      38.722  36.087  53.888  0.00  0.00            
ATOM   2273  HA  TYR X 144      37.994  36.925  53.954  0.00  0.00            
ATOM   2274  CB  TYR X 144      40.194  36.739  54.114  0.00  0.00            
ATOM   2275  HB2 TYR X 144      41.020  36.012  54.083  0.00  0.00            
ATOM   2276  HB3 TYR X 144      40.384  37.458  53.318  0.00  0.00            
ATOM   2277  CG  TYR X 144      40.280  37.648  55.309  0.00  0.00            
ATOM   2278  CD1 TYR X 144      40.332  39.045  55.221  0.00  0.00            
ATOM   2279  HD1 TYR X 144      40.263  39.560  54.263  0.00  0.00            
ATOM   2280  CE1 TYR X 144      40.358  39.743  56.418  0.00  0.00            
ATOM   2281  HE1 TYR X 144      40.233  40.828  56.403  0.00  0.00            
ATOM   2282  CZ  TYR X 144      40.591  39.100  57.653  0.00  0.00            
ATOM   2283  OH  TYR X 144      40.819  39.846  58.791  0.00  0.00            
ATOM   2284  HH  TYR X 144      41.573  39.624  59.325  0.00  0.00            
ATOM   2285  CE2 TYR X 144      40.396  37.744  57.771  0.00  0.00            
ATOM   2286  HE2 TYR X 144      40.187  37.336  58.699  0.00  0.00            
ATOM   2287  CD2 TYR X 144      40.387  37.048  56.528  0.00  0.00            
ATOM   2288  HD2 TYR X 144      40.245  35.975  56.520  0.00  0.00            
ATOM   2289  C   TYR X 144      38.619  35.532  52.433  0.00  0.00            
ATOM   2290  O   TYR X 144      38.871  34.293  52.251  0.00  0.00            
ATOM   2291  N   LYS X 145      38.382  36.438  51.502  0.00  0.00            
ATOM   2292  H   LYS X 145      38.186  37.368  51.859  0.00  0.00            
ATOM   2293  CA  LYS X 145      37.986  36.236  49.995  0.00  0.00            
ATOM   2294  HA  LYS X 145      38.296  35.131  49.846  0.00  0.00            
ATOM   2295  CB  LYS X 145      36.504  36.389  49.578  0.00  0.00            
ATOM   2296  HB2 LYS X 145      36.321  37.394  49.659  0.00  0.00            
ATOM   2297  HB3 LYS X 145      36.445  36.230  48.561  0.00  0.00            
ATOM   2298  CG  LYS X 145      35.496  35.555  50.384  0.00  0.00            
ATOM   2299  HG2 LYS X 145      35.636  35.800  51.473  0.00  0.00            
ATOM   2300  HG3 LYS X 145      34.566  35.844  50.040  0.00  0.00            
ATOM   2301  CD  LYS X 145      35.537  34.060  50.281  0.00  0.00            
ATOM   2302  HD2 LYS X 145      35.380  33.651  49.323  0.00  0.00            
ATOM   2303  HD3 LYS X 145      36.506  33.915  50.730  0.00  0.00            
ATOM   2304  CE  LYS X 145      34.528  33.388  51.289  0.00  0.00            
ATOM   2305  HE2 LYS X 145      34.668  33.932  52.313  0.00  0.00            
ATOM   2306  HE3 LYS X 145      33.556  33.677  50.907  0.00  0.00            
ATOM   2307  NZ  LYS X 145      34.637  31.935  51.336  0.00  0.00            
ATOM   2308  HZ1 LYS X 145      35.111  31.495  52.108  0.00  0.00            
ATOM   2309  HZ2 LYS X 145      33.753  31.480  51.435  0.00  0.00            
ATOM   2310  HZ3 LYS X 145      34.976  31.610  50.473  0.00  0.00            
ATOM   2311  C   LYS X 145      38.886  37.221  49.138  0.00  0.00            
ATOM   2312  O   LYS X 145      39.202  38.302  49.644  0.00  0.00            
ATOM   2313  N   LYS X 146      39.258  36.850  47.921  0.00  0.00            
ATOM   2314  H   LYS X 146      38.794  35.965  47.599  0.00  0.00            
ATOM   2315  CA  LYS X 146      40.236  37.519  46.987  0.00  0.00            
ATOM   2316  HA  LYS X 146      40.863  38.033  47.717  0.00  0.00            
ATOM   2317  CB  LYS X 146      41.243  36.594  46.255  0.00  0.00            
ATOM   2318  HB2 LYS X 146      41.627  36.031  47.095  0.00  0.00            
ATOM   2319  HB3 LYS X 146      40.656  35.856  45.687  0.00  0.00            
ATOM   2320  CG  LYS X 146      42.598  37.220  45.612  0.00  0.00            
ATOM   2321  HG2 LYS X 146      42.320  37.689  44.724  0.00  0.00            
ATOM   2322  HG3 LYS X 146      43.073  37.946  46.267  0.00  0.00            
ATOM   2323  CD  LYS X 146      43.760  36.257  45.229  0.00  0.00            
ATOM   2324  HD2 LYS X 146      44.153  35.750  46.144  0.00  0.00            
ATOM   2325  HD3 LYS X 146      43.462  35.432  44.637  0.00  0.00            
ATOM   2326  CE  LYS X 146      44.814  37.048  44.498  0.00  0.00            
ATOM   2327  HE2 LYS X 146      44.348  37.744  43.868  0.00  0.00            
ATOM   2328  HE3 LYS X 146      45.229  37.621  45.318  0.00  0.00            
ATOM   2329  NZ  LYS X 146      45.852  36.258  43.787  0.00  0.00            
ATOM   2330  HZ1 LYS X 146      45.674  35.765  42.902  0.00  0.00            
ATOM   2331  HZ2 LYS X 146      46.641  36.830  43.440  0.00  0.00            
ATOM   2332  HZ3 LYS X 146      46.311  35.571  44.339  0.00  0.00            
ATOM   2333  C   LYS X 146      39.655  38.619  46.117  0.00  0.00            
ATOM   2334  O   LYS X 146      39.086  38.455  45.056  0.00  0.00            
ATOM   2335  N   SER X 147      39.909  39.795  46.578  0.00  0.00            
ATOM   2336  H   SER X 147      40.313  39.763  47.477  0.00  0.00            
ATOM   2337  CA  SER X 147      39.578  41.056  45.992  0.00  0.00            
ATOM   2338  HA  SER X 147      39.246  40.929  44.892  0.00  0.00            
ATOM   2339  CB  SER X 147      38.316  41.592  46.723  0.00  0.00            
ATOM   2340  HB2 SER X 147      37.470  40.857  46.509  0.00  0.00            
ATOM   2341  HB3 SER X 147      38.459  41.426  47.875  0.00  0.00            
ATOM   2342  OG  SER X 147      37.991  42.939  46.567  0.00  0.00            
ATOM   2343  HG  SER X 147      37.783  42.952  45.637  0.00  0.00            
ATOM   2344  C   SER X 147      40.846  41.931  45.904  0.00  0.00            
ATOM   2345  O   SER X 147      41.761  41.964  46.752  0.00  0.00            
ATOM   2346  N   SER X 148      40.815  42.868  44.964  0.00  0.00            
ATOM   2347  H   SER X 148      39.982  42.900  44.371  0.00  0.00            
ATOM   2348  CA  SER X 148      41.941  43.715  44.646  0.00  0.00            
ATOM   2349  HA  SER X 148      42.808  43.049  44.747  0.00  0.00            
ATOM   2350  CB  SER X 148      41.732  44.325  43.264  0.00  0.00            
ATOM   2351  HB2 SER X 148      42.622  44.923  43.064  0.00  0.00            
ATOM   2352  HB3 SER X 148      41.825  43.449  42.448  0.00  0.00            
ATOM   2353  OG  SER X 148      40.590  45.074  43.220  0.00  0.00            
ATOM   2354  HG  SER X 148      40.558  45.286  42.293  0.00  0.00            
ATOM   2355  C   SER X 148      42.187  44.870  45.690  0.00  0.00            
ATOM   2356  O   SER X 148      43.081  45.695  45.340  0.00  0.00            
ATOM   2357  N   SER X 149      41.315  44.955  46.659  0.00  0.00            
ATOM   2358  H   SER X 149      40.591  44.246  46.606  0.00  0.00            
ATOM   2359  CA  SER X 149      41.231  46.210  47.530  0.00  0.00            
ATOM   2360  HA  SER X 149      41.381  47.078  46.911  0.00  0.00            
ATOM   2361  CB  SER X 149      39.924  46.499  48.139  0.00  0.00            
ATOM   2362  HB2 SER X 149      40.267  46.934  49.110  0.00  0.00            
ATOM   2363  HB3 SER X 149      39.351  47.229  47.601  0.00  0.00            
ATOM   2364  OG  SER X 149      39.154  45.428  48.310  0.00  0.00            
ATOM   2365  HG  SER X 149      39.709  44.642  48.377  0.00  0.00            
ATOM   2366  C   SER X 149      42.285  46.460  48.682  0.00  0.00            
ATOM   2367  O   SER X 149      42.440  45.553  49.570  0.00  0.00            
ATOM   2368  N   SER X 150      42.985  47.573  48.593  0.00  0.00            
ATOM   2369  H   SER X 150      42.928  48.171  47.811  0.00  0.00            
ATOM   2370  CA  SER X 150      43.753  48.158  49.799  0.00  0.00            
ATOM   2371  HA  SER X 150      43.243  47.695  50.701  0.00  0.00            
ATOM   2372  CB  SER X 150      45.208  47.722  49.964  0.00  0.00            
ATOM   2373  HB2 SER X 150      45.644  48.412  49.167  0.00  0.00            
ATOM   2374  HB3 SER X 150      45.507  47.979  50.957  0.00  0.00            
ATOM   2375  OG  SER X 150      45.504  46.357  49.806  0.00  0.00            
ATOM   2376  HG  SER X 150      44.650  45.918  49.636  0.00  0.00            
ATOM   2377  C   SER X 150      43.366  49.507  50.257  0.00  0.00            
ATOM   2378  O   SER X 150      42.305  49.677  50.833  0.00  0.00            
ATOM   2379  OXT SER X 150      44.184  50.443  50.156  0.00  0.00            
ATOM   2380  N   ALA X 151      49.732  70.327  86.458  0.00  0.00            
ATOM   2381  H1  ALA X 151      49.482  70.897  85.679  0.00  0.00            
ATOM   2382  H2  ALA X 151      50.706  70.499  86.709  0.00  0.00            
ATOM   2383  H3  ALA X 151      49.096  70.670  87.171  0.00  0.00            
ATOM   2384  CA  ALA X 151      49.551  68.795  86.144  0.00  0.00            
ATOM   2385  HA  ALA X 151      49.877  68.202  86.970  0.00  0.00            
ATOM   2386  CB  ALA X 151      48.144  68.384  85.808  0.00  0.00            
ATOM   2387  HB1 ALA X 151      48.101  67.283  85.889  0.00  0.00            
ATOM   2388  HB2 ALA X 151      47.417  68.868  86.397  0.00  0.00            
ATOM   2389  HB3 ALA X 151      47.981  68.690  84.757  0.00  0.00            
ATOM   2390  C   ALA X 151      50.471  68.577  84.915  0.00  0.00            
ATOM   2391  O   ALA X 151      50.527  69.270  84.007  0.00  0.00            
ATOM   2392  N   PRO X 152      51.170  67.404  84.951  0.00  0.00            
ATOM   2393  CD  PRO X 152      51.258  66.438  86.067  0.00  0.00            
ATOM   2394  HD2 PRO X 152      50.212  66.307  86.280  0.00  0.00            
ATOM   2395  HD3 PRO X 152      51.790  66.869  86.916  0.00  0.00            
ATOM   2396  CG  PRO X 152      51.965  65.223  85.457  0.00  0.00            
ATOM   2397  HG2 PRO X 152      51.209  64.561  85.112  0.00  0.00            
ATOM   2398  HG3 PRO X 152      52.545  64.720  86.212  0.00  0.00            
ATOM   2399  CB  PRO X 152      52.790  65.632  84.272  0.00  0.00            
ATOM   2400  HB2 PRO X 152      52.900  64.905  83.461  0.00  0.00            
ATOM   2401  HB3 PRO X 152      53.783  65.874  84.706  0.00  0.00            
ATOM   2402  CA  PRO X 152      52.054  66.952  83.847  0.00  0.00            
ATOM   2403  HA  PRO X 152      52.819  67.722  83.646  0.00  0.00            
ATOM   2404  C   PRO X 152      51.456  66.875  82.474  0.00  0.00            
ATOM   2405  O   PRO X 152      50.239  66.855  82.284  0.00  0.00            
ATOM   2406  N   ALA X 153      52.288  66.805  81.431  0.00  0.00            
ATOM   2407  H   ALA X 153      53.289  66.850  81.663  0.00  0.00            
ATOM   2408  CA  ALA X 153      52.036  66.981  79.965  0.00  0.00            
ATOM   2409  HA  ALA X 153      53.000  67.030  79.467  0.00  0.00            
ATOM   2410  CB  ALA X 153      51.439  65.671  79.504  0.00  0.00            
ATOM   2411  HB1 ALA X 153      50.562  65.535  80.122  0.00  0.00            
ATOM   2412  HB2 ALA X 153      51.035  65.699  78.517  0.00  0.00            
ATOM   2413  HB3 ALA X 153      52.081  64.867  79.607  0.00  0.00            
ATOM   2414  C   ALA X 153      51.192  68.178  79.492  0.00  0.00            
ATOM   2415  O   ALA X 153      50.827  68.148  78.344  0.00  0.00            
ATOM   2416  N   GLU X 154      50.628  69.095  80.315  0.00  0.00            
ATOM   2417  H   GLU X 154      50.781  68.950  81.313  0.00  0.00            
ATOM   2418  CA  GLU X 154      49.909  70.255  79.914  0.00  0.00            
ATOM   2419  HA  GLU X 154      48.925  70.005  79.484  0.00  0.00            
ATOM   2420  CB  GLU X 154      49.577  71.133  81.152  0.00  0.00            
ATOM   2421  HB2 GLU X 154      50.418  71.200  81.732  0.00  0.00            
ATOM   2422  HB3 GLU X 154      49.403  72.168  80.852  0.00  0.00            
ATOM   2423  CG  GLU X 154      48.243  70.492  81.778  0.00  0.00            
ATOM   2424  HG2 GLU X 154      47.438  70.412  80.969  0.00  0.00            
ATOM   2425  HG3 GLU X 154      48.499  69.589  82.164  0.00  0.00            
ATOM   2426  CD  GLU X 154      47.853  71.380  83.013  0.00  0.00            
ATOM   2427  OE1 GLU X 154      48.420  71.138  84.118  0.00  0.00            
ATOM   2428  OE2 GLU X 154      47.073  72.364  82.941  0.00  0.00            
ATOM   2429  C   GLU X 154      50.771  71.210  79.057  0.00  0.00            
ATOM   2430  O   GLU X 154      50.181  71.917  78.233  0.00  0.00            
ATOM   2431  N   GLY X 155      52.097  71.257  79.172  0.00  0.00            
ATOM   2432  H   GLY X 155      52.527  70.514  79.793  0.00  0.00            
ATOM   2433  CA  GLY X 155      52.946  72.324  78.633  0.00  0.00            
ATOM   2434  HA2 GLY X 155      52.385  72.916  77.928  0.00  0.00            
ATOM   2435  HA3 GLY X 155      53.193  73.053  79.394  0.00  0.00            
ATOM   2436  C   GLY X 155      54.243  71.806  78.085  0.00  0.00            
ATOM   2437  O   GLY X 155      54.927  70.887  78.665  0.00  0.00            
ATOM   2438  N   HIE X 156      54.695  72.177  76.847  0.00  0.00            
ATOM   2439  H   HIE X 156      54.241  72.885  76.335  0.00  0.00            
ATOM   2440  CA  HIE X 156      56.022  71.826  76.352  0.00  0.00            
ATOM   2441  HA  HIE X 156      56.211  70.758  76.468  0.00  0.00            
ATOM   2442  CB  HIE X 156      56.137  72.004  74.794  0.00  0.00            
ATOM   2443  HB2 HIE X 156      55.937  73.095  74.608  0.00  0.00            
ATOM   2444  HB3 HIE X 156      57.141  71.905  74.610  0.00  0.00            
ATOM   2445  CG  HIE X 156      55.227  71.116  74.063  0.00  0.00            
ATOM   2446  ND1 HIE X 156      55.665  70.051  73.235  0.00  0.00            
ATOM   2447  CE1 HIE X 156      54.545  69.639  72.654  0.00  0.00            
ATOM   2448  HE1 HIE X 156      54.497  68.966  71.812  0.00  0.00            
ATOM   2449  NE2 HIE X 156      53.442  70.288  73.153  0.00  0.00            
ATOM   2450  HE2 HIE X 156      52.469  70.176  72.725  0.00  0.00            
ATOM   2451  CD2 HIE X 156      53.811  71.254  74.016  0.00  0.00            
ATOM   2452  HD2 HIE X 156      53.128  71.908  74.454  0.00  0.00            
ATOM   2453  C   HIE X 156      57.148  72.601  77.215  0.00  0.00            
ATOM   2454  O   HIE X 156      56.846  73.575  77.870  0.00  0.00            
ATOM   2455  N   ASP X 157      58.434  72.122  77.225  0.00  0.00            
ATOM   2456  H   ASP X 157      58.719  71.466  76.575  0.00  0.00            
ATOM   2457  CA  ASP X 157      59.701  72.755  77.924  0.00  0.00            
ATOM   2458  HA  ASP X 157      59.153  73.373  78.672  0.00  0.00            
ATOM   2459  CB  ASP X 157      59.831  71.602  79.059  0.00  0.00            
ATOM   2460  HB2 ASP X 157      60.594  71.866  79.714  0.00  0.00            
ATOM   2461  HB3 ASP X 157      58.904  71.510  79.715  0.00  0.00            
ATOM   2462  CG  ASP X 157      60.041  70.134  78.469  0.00  0.00            
ATOM   2463  OD1 ASP X 157      59.652  69.764  77.312  0.00  0.00            
ATOM   2464  OD2 ASP X 157      60.513  69.261  79.274  0.00  0.00            
ATOM   2465  C   ASP X 157      61.908  74.193  76.496  0.00  0.00            
ATOM   2466  O   ASP X 157      63.058  74.470  76.902  0.00  0.00            
ATOM   2467  N   ASP X 158      61.893  74.882  75.272  0.00  0.00            
ATOM   2468  H   ASP X 158      61.013  75.045  74.857  0.00  0.00            
ATOM   2469  CA  ASP X 158      62.988  75.262  74.393  0.00  0.00            
ATOM   2470  HA  ASP X 158      63.838  75.085  74.881  0.00  0.00            
ATOM   2471  CB  ASP X 158      63.003  74.383  73.119  0.00  0.00            
ATOM   2472  HB2 ASP X 158      63.925  74.481  72.530  0.00  0.00            
ATOM   2473  HB3 ASP X 158      62.910  73.385  73.483  0.00  0.00            
ATOM   2474  CG  ASP X 158      61.786  74.749  72.263  0.00  0.00            
ATOM   2475  OD1 ASP X 158      60.930  75.658  72.553  0.00  0.00            
ATOM   2476  OD2 ASP X 158      61.750  74.413  71.086  0.00  0.00            
ATOM   2477  C   ASP X 158      63.044  76.773  74.144  0.00  0.00            
ATOM   2478  O   ASP X 158      62.082  77.509  74.427  0.00  0.00            
ATOM   2479  N   ALA X 159      64.242  77.153  73.634  0.00  0.00            
ATOM   2480  H   ALA X 159      65.001  76.520  73.497  0.00  0.00            
ATOM   2481  CA  ALA X 159      64.442  78.475  73.121  0.00  0.00            
ATOM   2482  HA  ALA X 159      64.104  79.259  73.691  0.00  0.00            
ATOM   2483  CB  ALA X 159      65.936  78.647  73.061  0.00  0.00            
ATOM   2484  HB1 ALA X 159      66.244  79.618  72.579  0.00  0.00            
ATOM   2485  HB2 ALA X 159      66.547  78.539  73.903  0.00  0.00            
ATOM   2486  HB3 ALA X 159      66.188  77.781  72.362  0.00  0.00            
ATOM   2487  C   ALA X 159      63.664  78.710  71.722  0.00  0.00            
ATOM   2488  O   ALA X 159      63.222  77.815  71.041  0.00  0.00            
ATOM   2489  N   LYS X 160      63.265  80.015  71.566  0.00  0.00            
ATOM   2490  H   LYS X 160      63.857  80.700  71.997  0.00  0.00            
ATOM   2491  CA  LYS X 160      62.070  80.428  70.783  0.00  0.00            
ATOM   2492  HA  LYS X 160      61.397  79.652  70.864  0.00  0.00            
ATOM   2493  CB  LYS X 160      61.390  81.582  71.537  0.00  0.00            
ATOM   2494  HB2 LYS X 160      62.164  82.444  71.656  0.00  0.00            
ATOM   2495  HB3 LYS X 160      60.610  81.852  70.924  0.00  0.00            
ATOM   2496  CG  LYS X 160      60.687  81.111  72.863  0.00  0.00            
ATOM   2497  HG2 LYS X 160      59.837  80.309  72.706  0.00  0.00            
ATOM   2498  HG3 LYS X 160      61.300  80.658  73.619  0.00  0.00            
ATOM   2499  CD  LYS X 160      59.999  82.339  73.486  0.00  0.00            
ATOM   2500  HD2 LYS X 160      60.743  82.913  73.765  0.00  0.00            
ATOM   2501  HD3 LYS X 160      59.306  82.730  72.678  0.00  0.00            
ATOM   2502  CE  LYS X 160      59.041  81.989  74.722  0.00  0.00            
ATOM   2503  HE2 LYS X 160      58.329  81.341  74.509  0.00  0.00            
ATOM   2504  HE3 LYS X 160      59.745  81.670  75.612  0.00  0.00            
ATOM   2505  NZ  LYS X 160      58.338  83.182  75.185  0.00  0.00            
ATOM   2506  HZ1 LYS X 160      57.800  83.101  75.974  0.00  0.00            
ATOM   2507  HZ2 LYS X 160      59.013  83.981  75.114  0.00  0.00            
ATOM   2508  HZ3 LYS X 160      57.684  83.487  74.489  0.00  0.00            
ATOM   2509  C   LYS X 160      62.364  80.664  69.328  0.00  0.00            
ATOM   2510  O   LYS X 160      61.518  81.421  68.728  0.00  0.00            
ATOM   2511  N   ALA X 161      63.362  80.164  68.663  0.00  0.00            
ATOM   2512  H   ALA X 161      63.853  79.521  69.170  0.00  0.00            
ATOM   2513  CA  ALA X 161      63.691  80.402  67.313  0.00  0.00            
ATOM   2514  HA  ALA X 161      64.096  81.445  67.360  0.00  0.00            
ATOM   2515  CB  ALA X 161      64.848  79.467  66.986  0.00  0.00            
ATOM   2516  HB1 ALA X 161      65.716  79.717  67.631  0.00  0.00            
ATOM   2517  HB2 ALA X 161      64.511  78.410  67.117  0.00  0.00            
ATOM   2518  HB3 ALA X 161      65.098  79.533  65.930  0.00  0.00            
ATOM   2519  C   ALA X 161      62.568  80.497  66.238  0.00  0.00            
ATOM   2520  O   ALA X 161      62.881  81.157  65.273  0.00  0.00            
ATOM   2521  N   GLU X 162      61.333  79.930  66.366  0.00  0.00            
ATOM   2522  H   GLU X 162      61.152  79.514  67.321  0.00  0.00            
ATOM   2523  CA  GLU X 162      60.410  79.343  65.387  0.00  0.00            
ATOM   2524  HA  GLU X 162      60.970  79.263  64.460  0.00  0.00            
ATOM   2525  CB  GLU X 162      59.906  77.979  65.760  0.00  0.00            
ATOM   2526  HB2 GLU X 162      59.212  78.121  66.611  0.00  0.00            
ATOM   2527  HB3 GLU X 162      59.376  77.464  64.961  0.00  0.00            
ATOM   2528  CG  GLU X 162      61.136  77.025  66.117  0.00  0.00            
ATOM   2529  HG2 GLU X 162      60.776  76.036  65.867  0.00  0.00            
ATOM   2530  HG3 GLU X 162      61.980  77.353  65.510  0.00  0.00            
ATOM   2531  CD  GLU X 162      61.674  76.955  67.587  0.00  0.00            
ATOM   2532  OE1 GLU X 162      61.506  77.888  68.414  0.00  0.00            
ATOM   2533  OE2 GLU X 162      62.220  75.890  67.991  0.00  0.00            
ATOM   2534  C   GLU X 162      59.326  80.221  64.887  0.00  0.00            
ATOM   2535  O   GLU X 162      58.337  79.802  64.272  0.00  0.00            
ATOM   2536  N   TRP X 163      59.483  81.566  65.038  0.00  0.00            
ATOM   2537  H   TRP X 163      59.749  81.980  65.936  0.00  0.00            
ATOM   2538  CA  TRP X 163      58.925  82.591  64.090  0.00  0.00            
ATOM   2539  HA  TRP X 163      57.882  82.422  63.726  0.00  0.00            
ATOM   2540  CB  TRP X 163      58.971  84.036  64.708  0.00  0.00            
ATOM   2541  HB2 TRP X 163      58.525  84.025  65.694  0.00  0.00            
ATOM   2542  HB3 TRP X 163      59.906  84.422  64.828  0.00  0.00            
ATOM   2543  CG  TRP X 163      58.230  85.103  63.839  0.00  0.00            
ATOM   2544  CD1 TRP X 163      57.145  85.879  64.151  0.00  0.00            
ATOM   2545  HD1 TRP X 163      56.531  85.774  65.079  0.00  0.00            
ATOM   2546  NE1 TRP X 163      56.789  86.477  62.979  0.00  0.00            
ATOM   2547  HE1 TRP X 163      55.908  86.959  62.866  0.00  0.00            
ATOM   2548  CE2 TRP X 163      57.795  86.490  62.064  0.00  0.00            
ATOM   2549  CZ2 TRP X 163      57.945  87.262  60.874  0.00  0.00            
ATOM   2550  HZ2 TRP X 163      57.121  87.992  60.680  0.00  0.00            
ATOM   2551  CH2 TRP X 163      59.179  87.111  60.145  0.00  0.00            
ATOM   2552  HH2 TRP X 163      59.341  87.735  59.300  0.00  0.00            
ATOM   2553  CZ3 TRP X 163      60.220  86.201  60.590  0.00  0.00            
ATOM   2554  HZ3 TRP X 163      61.038  86.059  60.031  0.00  0.00            
ATOM   2555  CE3 TRP X 163      60.027  85.518  61.853  0.00  0.00            
ATOM   2556  HE3 TRP X 163      60.615  84.702  62.258  0.00  0.00            
ATOM   2557  CD2 TRP X 163      58.852  85.647  62.629  0.00  0.00            
ATOM   2558  C   TRP X 163      59.712  82.390  62.781  0.00  0.00            
ATOM   2559  O   TRP X 163      59.210  82.383  61.617  0.00  0.00            
ATOM   2560  N   THR X 164      61.052  82.303  62.885  0.00  0.00            
ATOM   2561  H   THR X 164      61.440  82.218  63.721  0.00  0.00            
ATOM   2562  CA  THR X 164      61.896  82.155  61.631  0.00  0.00            
ATOM   2563  HA  THR X 164      61.553  82.961  60.957  0.00  0.00            
ATOM   2564  CB  THR X 164      63.420  82.045  61.961  0.00  0.00            
ATOM   2565  HB  THR X 164      63.972  82.076  61.027  0.00  0.00            
ATOM   2566  CG2 THR X 164      63.953  83.196  62.857  0.00  0.00            
ATOM   2567 HG21 THR X 164      63.534  83.184  63.735  0.00  0.00            
ATOM   2568 HG22 THR X 164      65.088  83.118  63.036  0.00  0.00            
ATOM   2569 HG23 THR X 164      63.780  84.188  62.438  0.00  0.00            
ATOM   2570  OG1 THR X 164      63.568  80.907  62.641  0.00  0.00            
ATOM   2571  HG1 THR X 164      63.438  80.935  63.527  0.00  0.00            
ATOM   2572  C   THR X 164      61.575  80.872  60.771  0.00  0.00            
ATOM   2573  O   THR X 164      60.895  80.012  61.270  0.00  0.00            
ATOM   2574  N   GLY X 165      62.119  80.889  59.520  0.00  0.00            
ATOM   2575  H   GLY X 165      62.663  81.664  59.347  0.00  0.00            
ATOM   2576  CA  GLY X 165      62.089  79.787  58.537  0.00  0.00            
ATOM   2577  HA2 GLY X 165      63.086  79.537  58.090  0.00  0.00            
ATOM   2578  HA3 GLY X 165      62.024  78.860  59.253  0.00  0.00            
ATOM   2579  C   GLY X 165      61.000  79.859  57.586  0.00  0.00            
ATOM   2580  O   GLY X 165      59.875  79.462  57.832  0.00  0.00            
ATOM   2581  N   LYS X 166      61.184  80.430  56.375  0.00  0.00            
ATOM   2582  H   LYS X 166      62.039  80.761  56.144  0.00  0.00            
ATOM   2583  CA  LYS X 166      60.106  80.614  55.473  0.00  0.00            
ATOM   2584  HA  LYS X 166      59.213  80.737  56.116  0.00  0.00            
ATOM   2585  CB  LYS X 166      60.220  81.979  54.625  0.00  0.00            
ATOM   2586  HB2 LYS X 166      60.695  82.622  55.235  0.00  0.00            
ATOM   2587  HB3 LYS X 166      60.882  81.825  53.849  0.00  0.00            
ATOM   2588  CG  LYS X 166      58.951  82.716  54.177  0.00  0.00            
ATOM   2589  HG2 LYS X 166      58.154  82.575  54.939  0.00  0.00            
ATOM   2590  HG3 LYS X 166      59.219  83.665  54.188  0.00  0.00            
ATOM   2591  CD  LYS X 166      58.355  82.288  52.892  0.00  0.00            
ATOM   2592  HD2 LYS X 166      59.157  82.037  52.190  0.00  0.00            
ATOM   2593  HD3 LYS X 166      57.612  81.421  53.090  0.00  0.00            
ATOM   2594  CE  LYS X 166      57.487  83.505  52.338  0.00  0.00            
ATOM   2595  HE2 LYS X 166      56.486  83.476  52.932  0.00  0.00            
ATOM   2596  HE3 LYS X 166      58.066  84.415  52.412  0.00  0.00            
ATOM   2597  NZ  LYS X 166      57.064  83.269  50.898  0.00  0.00            
ATOM   2598  HZ1 LYS X 166      56.701  82.342  50.696  0.00  0.00            
ATOM   2599  HZ2 LYS X 166      56.604  84.156  50.633  0.00  0.00            
ATOM   2600  HZ3 LYS X 166      57.872  83.220  50.311  0.00  0.00            
ATOM   2601  C   LYS X 166      59.994  79.532  54.314  0.00  0.00            
ATOM   2602  O   LYS X 166      58.939  79.306  53.804  0.00  0.00            
ATOM   2603  N   SER X 167      61.034  78.687  54.098  0.00  0.00            
ATOM   2604  H   SER X 167      62.040  78.888  54.437  0.00  0.00            
ATOM   2605  CA  SER X 167      60.921  77.792  52.954  0.00  0.00            
ATOM   2606  HA  SER X 167      60.157  78.061  52.173  0.00  0.00            
ATOM   2607  CB  SER X 167      62.187  77.610  52.211  0.00  0.00            
ATOM   2608  HB2 SER X 167      61.965  76.971  51.439  0.00  0.00            
ATOM   2609  HB3 SER X 167      62.626  78.539  51.715  0.00  0.00            
ATOM   2610  OG  SER X 167      63.268  76.879  52.938  0.00  0.00            
ATOM   2611  HG  SER X 167      64.078  76.751  52.323  0.00  0.00            
ATOM   2612  C   SER X 167      60.251  76.418  53.321  0.00  0.00            
ATOM   2613  O   SER X 167      59.616  75.827  52.509  0.00  0.00            
ATOM   2614  N   TRP X 168      60.431  76.001  54.569  0.00  0.00            
ATOM   2615  H   TRP X 168      61.014  76.588  55.185  0.00  0.00            
ATOM   2616  CA  TRP X 168      60.011  74.818  55.259  0.00  0.00            
ATOM   2617  HA  TRP X 168      60.486  73.979  54.769  0.00  0.00            
ATOM   2618  CB  TRP X 168      60.453  74.985  56.669  0.00  0.00            
ATOM   2619  HB2 TRP X 168      59.818  75.643  57.112  0.00  0.00            
ATOM   2620  HB3 TRP X 168      60.358  74.029  57.093  0.00  0.00            
ATOM   2621  CG  TRP X 168      61.850  75.403  57.021  0.00  0.00            
ATOM   2622  CD1 TRP X 168      62.885  75.223  56.209  0.00  0.00            
ATOM   2623  HD1 TRP X 168      62.898  74.722  55.357  0.00  0.00            
ATOM   2624  NE1 TRP X 168      64.015  75.735  56.809  0.00  0.00            
ATOM   2625  HE1 TRP X 168      64.965  75.534  56.501  0.00  0.00            
ATOM   2626  CE2 TRP X 168      63.755  76.170  58.107  0.00  0.00            
ATOM   2627  CZ2 TRP X 168      64.602  76.492  59.148  0.00  0.00            
ATOM   2628  HZ2 TRP X 168      65.726  76.434  59.045  0.00  0.00            
ATOM   2629  CH2 TRP X 168      64.076  76.716  60.381  0.00  0.00            
ATOM   2630  HH2 TRP X 168      64.803  76.917  61.165  0.00  0.00            
ATOM   2631  CZ3 TRP X 168      62.664  76.734  60.553  0.00  0.00            
ATOM   2632  HZ3 TRP X 168      62.262  76.996  61.519  0.00  0.00            
ATOM   2633  CE3 TRP X 168      61.769  76.352  59.513  0.00  0.00            
ATOM   2634  HE3 TRP X 168      60.688  76.290  59.579  0.00  0.00            
ATOM   2635  CD2 TRP X 168      62.361  75.969  58.268  0.00  0.00            
ATOM   2636  C   TRP X 168      58.529  74.515  55.251  0.00  0.00            
ATOM   2637  O   TRP X 168      58.054  73.634  56.012  0.00  0.00            
ATOM   2638  N   MET X 169      57.675  75.164  54.468  0.00  0.00            
ATOM   2639  H   MET X 169      58.174  75.819  53.803  0.00  0.00            
ATOM   2640  CA  MET X 169      56.252  74.753  54.257  0.00  0.00            
ATOM   2641  HA  MET X 169      56.032  73.723  54.579  0.00  0.00            
ATOM   2642  CB  MET X 169      55.385  75.796  54.913  0.00  0.00            
ATOM   2643  HB2 MET X 169      55.844  76.716  54.667  0.00  0.00            
ATOM   2644  HB3 MET X 169      54.225  75.604  54.807  0.00  0.00            
ATOM   2645  CG  MET X 169      55.600  75.857  56.390  0.00  0.00            
ATOM   2646  HG2 MET X 169      55.287  74.891  56.789  0.00  0.00            
ATOM   2647  HG3 MET X 169      56.570  76.043  56.682  0.00  0.00            
ATOM   2648  SD  MET X 169      54.338  77.079  57.079  0.00  0.00            
ATOM   2649  CE  MET X 169      53.908  76.235  58.653  0.00  0.00            
ATOM   2650  HE1 MET X 169      54.048  75.213  58.393  0.00  0.00            
ATOM   2651  HE2 MET X 169      54.557  76.514  59.538  0.00  0.00            
ATOM   2652  HE3 MET X 169      52.906  76.564  58.897  0.00  0.00            
ATOM   2653  C   MET X 169      55.978  74.650  52.778  0.00  0.00            
ATOM   2654  O   MET X 169      56.175  75.635  52.088  0.00  0.00            
ATOM   2655  N   GLY X 170      55.684  73.361  52.315  0.00  0.00            
ATOM   2656  H   GLY X 170      55.464  72.736  53.033  0.00  0.00            
ATOM   2657  CA  GLY X 170      55.601  73.032  50.854  0.00  0.00            
ATOM   2658  HA2 GLY X 170      54.945  73.752  50.461  0.00  0.00            
ATOM   2659  HA3 GLY X 170      56.549  73.224  50.382  0.00  0.00            
ATOM   2660  C   GLY X 170      55.205  71.680  50.340  0.00  0.00            
ATOM   2661  O   GLY X 170      55.092  70.718  51.063  0.00  0.00            
ATOM   2662  N   LYS X 171      54.992  71.518  48.997  0.00  0.00            
ATOM   2663  H   LYS X 171      55.266  72.256  48.370  0.00  0.00            
ATOM   2664  CA  LYS X 171      54.556  70.267  48.245  0.00  0.00            
ATOM   2665  HA  LYS X 171      54.827  69.387  48.779  0.00  0.00            
ATOM   2666  CB  LYS X 171      53.062  70.365  48.097  0.00  0.00            
ATOM   2667  HB2 LYS X 171      52.708  70.273  49.112  0.00  0.00            
ATOM   2668  HB3 LYS X 171      52.711  71.342  47.787  0.00  0.00            
ATOM   2669  CG  LYS X 171      52.245  69.323  47.323  0.00  0.00            
ATOM   2670  HG2 LYS X 171      51.254  69.723  47.209  0.00  0.00            
ATOM   2671  HG3 LYS X 171      52.532  69.297  46.265  0.00  0.00            
ATOM   2672  CD  LYS X 171      52.073  67.877  47.685  0.00  0.00            
ATOM   2673  HD2 LYS X 171      52.968  67.277  47.366  0.00  0.00            
ATOM   2674  HD3 LYS X 171      52.039  67.913  48.832  0.00  0.00            
ATOM   2675  CE  LYS X 171      50.768  67.132  47.164  0.00  0.00            
ATOM   2676  HE2 LYS X 171      50.763  66.969  46.039  0.00  0.00            
ATOM   2677  HE3 LYS X 171      50.812  66.212  47.603  0.00  0.00            
ATOM   2678  NZ  LYS X 171      49.393  67.643  47.578  0.00  0.00            
ATOM   2679  HZ1 LYS X 171      49.490  67.912  48.551  0.00  0.00            
ATOM   2680  HZ2 LYS X 171      49.159  68.531  47.218  0.00  0.00            
ATOM   2681  HZ3 LYS X 171      48.656  66.911  47.464  0.00  0.00            
ATOM   2682  C   LYS X 171      55.340  70.170  46.932  0.00  0.00            
ATOM   2683  O   LYS X 171      55.371  71.062  46.157  0.00  0.00            
ATOM   2684  N   TRP X 172      55.645  68.938  46.576  0.00  0.00            
ATOM   2685  H   TRP X 172      55.592  68.300  47.261  0.00  0.00            
ATOM   2686  CA  TRP X 172      56.444  68.466  45.448  0.00  0.00            
ATOM   2687  HA  TRP X 172      56.522  69.124  44.552  0.00  0.00            
ATOM   2688  CB  TRP X 172      57.976  68.498  45.771  0.00  0.00            
ATOM   2689  HB2 TRP X 172      58.057  67.924  46.686  0.00  0.00            
ATOM   2690  HB3 TRP X 172      58.592  68.347  44.870  0.00  0.00            
ATOM   2691  CG  TRP X 172      58.570  69.851  46.149  0.00  0.00            
ATOM   2692  CD1 TRP X 172      59.313  70.611  45.258  0.00  0.00            
ATOM   2693  HD1 TRP X 172      59.463  70.242  44.232  0.00  0.00            
ATOM   2694  NE1 TRP X 172      59.714  71.820  45.804  0.00  0.00            
ATOM   2695  HE1 TRP X 172      60.268  72.545  45.382  0.00  0.00            
ATOM   2696  CE2 TRP X 172      59.269  71.908  47.128  0.00  0.00            
ATOM   2697  CZ2 TRP X 172      59.401  72.940  48.050  0.00  0.00            
ATOM   2698  HZ2 TRP X 172      60.071  73.838  47.770  0.00  0.00            
ATOM   2699  CH2 TRP X 172      59.064  72.685  49.396  0.00  0.00            
ATOM   2700  HH2 TRP X 172      59.236  73.382  50.241  0.00  0.00            
ATOM   2701  CZ3 TRP X 172      58.451  71.499  49.654  0.00  0.00            
ATOM   2702  HZ3 TRP X 172      58.032  71.270  50.676  0.00  0.00            
ATOM   2703  CE3 TRP X 172      58.190  70.437  48.751  0.00  0.00            
ATOM   2704  HE3 TRP X 172      57.904  69.463  49.138  0.00  0.00            
ATOM   2705  CD2 TRP X 172      58.718  70.624  47.391  0.00  0.00            
ATOM   2706  C   TRP X 172      56.099  67.004  44.918  0.00  0.00            
ATOM   2707  O   TRP X 172      55.372  66.281  45.621  0.00  0.00            
ATOM   2708  N   GLU X 173      56.445  66.795  43.688  0.00  0.00            
ATOM   2709  H   GLU X 173      56.980  67.508  43.202  0.00  0.00            
ATOM   2710  CA  GLU X 173      56.288  65.382  43.076  0.00  0.00            
ATOM   2711  HA  GLU X 173      56.257  64.592  43.783  0.00  0.00            
ATOM   2712  CB  GLU X 173      55.005  65.251  42.357  0.00  0.00            
ATOM   2713  HB2 GLU X 173      54.786  64.179  42.193  0.00  0.00            
ATOM   2714  HB3 GLU X 173      54.322  65.461  43.120  0.00  0.00            
ATOM   2715  CG  GLU X 173      54.758  66.221  41.020  0.00  0.00            
ATOM   2716  HG2 GLU X 173      55.252  67.174  41.226  0.00  0.00            
ATOM   2717  HG3 GLU X 173      55.388  65.881  40.249  0.00  0.00            
ATOM   2718  CD  GLU X 173      53.285  66.311  40.807  0.00  0.00            
ATOM   2719  OE1 GLU X 173      52.670  65.822  39.851  0.00  0.00            
ATOM   2720  OE2 GLU X 173      52.690  67.053  41.683  0.00  0.00            
ATOM   2721  C   GLU X 173      57.471  65.023  42.248  0.00  0.00            
ATOM   2722  O   GLU X 173      58.257  65.864  41.872  0.00  0.00            
ATOM   2723  N   SER X 174      57.728  63.736  42.051  0.00  0.00            
ATOM   2724  H   SER X 174      57.320  62.946  42.618  0.00  0.00            
ATOM   2725  CA  SER X 174      59.057  63.380  41.502  0.00  0.00            
ATOM   2726  HA  SER X 174      59.838  63.897  42.108  0.00  0.00            
ATOM   2727  CB  SER X 174      59.282  61.824  41.760  0.00  0.00            
ATOM   2728  HB2 SER X 174      60.249  61.452  41.445  0.00  0.00            
ATOM   2729  HB3 SER X 174      59.293  61.637  42.790  0.00  0.00            
ATOM   2730  OG  SER X 174      58.197  61.169  41.185  0.00  0.00            
ATOM   2731  HG  SER X 174      58.113  61.535  40.264  0.00  0.00            
ATOM   2732  C   SER X 174      59.234  63.532  39.952  0.00  0.00            
ATOM   2733  O   SER X 174      58.243  63.285  39.269  0.00  0.00            
ATOM   2734  N   THR X 175      60.470  63.830  39.474  0.00  0.00            
ATOM   2735  H   THR X 175      61.139  64.252  40.135  0.00  0.00            
ATOM   2736  CA  THR X 175      60.957  63.344  38.150  0.00  0.00            
ATOM   2737  HA  THR X 175      60.333  63.754  37.250  0.00  0.00            
ATOM   2738  CB  THR X 175      62.422  63.927  38.050  0.00  0.00            
ATOM   2739  HB  THR X 175      62.924  63.586  39.015  0.00  0.00            
ATOM   2740  CG2 THR X 175      63.225  63.395  36.810  0.00  0.00            
ATOM   2741 HG21 THR X 175      64.138  63.923  36.827  0.00  0.00            
ATOM   2742 HG22 THR X 175      63.453  62.287  36.957  0.00  0.00            
ATOM   2743 HG23 THR X 175      62.593  63.492  35.963  0.00  0.00            
ATOM   2744  OG1 THR X 175      62.403  65.369  38.006  0.00  0.00            
ATOM   2745  HG1 THR X 175      62.986  65.574  38.739  0.00  0.00            
ATOM   2746  C   THR X 175      61.085  61.855  38.060  0.00  0.00            
ATOM   2747  O   THR X 175      61.557  61.238  39.000  0.00  0.00            
ATOM   2748  N   ASP X 176      60.479  61.288  36.994  0.00  0.00            
ATOM   2749  H   ASP X 176      59.766  61.934  36.544  0.00  0.00            
ATOM   2750  CA  ASP X 176      60.216  59.856  37.169  0.00  0.00            
ATOM   2751  HA  ASP X 176      59.620  59.707  38.061  0.00  0.00            
ATOM   2752  CB  ASP X 176      59.369  59.160  36.101  0.00  0.00            
ATOM   2753  HB2 ASP X 176      59.921  59.056  35.209  0.00  0.00            
ATOM   2754  HB3 ASP X 176      59.106  58.159  36.481  0.00  0.00            
ATOM   2755  CG  ASP X 176      58.006  59.899  35.801  0.00  0.00            
ATOM   2756  OD1 ASP X 176      57.104  59.269  35.306  0.00  0.00            
ATOM   2757  OD2 ASP X 176      57.887  61.105  36.131  0.00  0.00            
ATOM   2758  C   ASP X 176      61.481  58.972  37.373  0.00  0.00            
ATOM   2759  O   ASP X 176      61.425  57.855  37.836  0.00  0.00            
ATOM   2760  N   ARG X 177      62.579  59.365  36.698  0.00  0.00            
ATOM   2761  H   ARG X 177      62.607  60.305  36.419  0.00  0.00            
ATOM   2762  CA  ARG X 177      63.874  58.633  36.882  0.00  0.00            
ATOM   2763  HA  ARG X 177      63.763  57.628  36.249  0.00  0.00            
ATOM   2764  CB  ARG X 177      64.828  59.604  36.108  0.00  0.00            
ATOM   2765  HB2 ARG X 177      64.629  60.578  36.140  0.00  0.00            
ATOM   2766  HB3 ARG X 177      65.956  59.430  36.478  0.00  0.00            
ATOM   2767  CG  ARG X 177      64.737  59.337  34.598  0.00  0.00            
ATOM   2768  HG2 ARG X 177      64.759  58.304  34.409  0.00  0.00            
ATOM   2769  HG3 ARG X 177      63.805  59.649  34.355  0.00  0.00            
ATOM   2770  CD  ARG X 177      65.800  60.088  33.797  0.00  0.00            
ATOM   2771  HD2 ARG X 177      65.455  59.868  32.780  0.00  0.00            
ATOM   2772  HD3 ARG X 177      65.762  61.202  33.944  0.00  0.00            
ATOM   2773  NE  ARG X 177      67.077  59.439  34.075  0.00  0.00            
ATOM   2774  HE  ARG X 177      67.324  59.458  35.120  0.00  0.00            
ATOM   2775  CZ  ARG X 177      67.730  58.589  33.254  0.00  0.00            
ATOM   2776  NH1 ARG X 177      68.690  57.928  33.702  0.00  0.00            
ATOM   2777 HH11 ARG X 177      68.941  57.872  34.595  0.00  0.00            
ATOM   2778 HH12 ARG X 177      69.049  57.129  33.131  0.00  0.00            
ATOM   2779  NH2 ARG X 177      67.388  58.306  31.992  0.00  0.00            
ATOM   2780 HH21 ARG X 177      66.603  58.716  31.492  0.00  0.00            
ATOM   2781 HH22 ARG X 177      67.865  57.541  31.600  0.00  0.00            
ATOM   2782  C   ARG X 177      64.500  58.468  38.351  0.00  0.00            
ATOM   2783  O   ARG X 177      64.126  59.311  39.171  0.00  0.00            
ATOM   2784  N   ILE X 178      65.319  57.429  38.587  0.00  0.00            
ATOM   2785  H   ILE X 178      65.391  56.839  37.818  0.00  0.00            
ATOM   2786  CA  ILE X 178      66.152  57.188  39.814  0.00  0.00            
ATOM   2787  HA  ILE X 178      66.389  58.122  40.260  0.00  0.00            
ATOM   2788  CB  ILE X 178      65.342  56.164  40.713  0.00  0.00            
ATOM   2789  HB  ILE X 178      64.334  56.687  40.875  0.00  0.00            
ATOM   2790  CG2 ILE X 178      65.263  54.728  40.385  0.00  0.00            
ATOM   2791 HG21 ILE X 178      66.192  54.256  40.217  0.00  0.00            
ATOM   2792 HG22 ILE X 178      64.790  54.199  41.199  0.00  0.00            
ATOM   2793 HG23 ILE X 178      64.664  54.442  39.473  0.00  0.00            
ATOM   2794  CG1 ILE X 178      66.067  56.154  42.148  0.00  0.00            
ATOM   2795 HG12 ILE X 178      66.629  55.304  42.433  0.00  0.00            
ATOM   2796 HG13 ILE X 178      66.784  56.896  42.222  0.00  0.00            
ATOM   2797  CD1 ILE X 178      65.079  56.473  43.156  0.00  0.00            
ATOM   2798 HD11 ILE X 178      64.203  56.048  42.822  0.00  0.00            
ATOM   2799 HD12 ILE X 178      65.249  55.863  43.975  0.00  0.00            
ATOM   2800 HD13 ILE X 178      64.899  57.505  43.332  0.00  0.00            
ATOM   2801  C   ILE X 178      67.417  56.597  39.337  0.00  0.00            
ATOM   2802  O   ILE X 178      67.536  55.605  38.585  0.00  0.00            
ATOM   2803  N   GLU X 179      68.508  57.280  39.819  0.00  0.00            
ATOM   2804  H   GLU X 179      68.425  57.965  40.514  0.00  0.00            
ATOM   2805  CA  GLU X 179      69.842  57.011  39.401  0.00  0.00            
ATOM   2806  HA  GLU X 179      69.806  56.475  38.462  0.00  0.00            
ATOM   2807  CB  GLU X 179      70.557  58.334  38.961  0.00  0.00            
ATOM   2808  HB2 GLU X 179      71.203  58.462  39.927  0.00  0.00            
ATOM   2809  HB3 GLU X 179      71.468  57.914  38.279  0.00  0.00            
ATOM   2810  CG  GLU X 179      69.772  59.458  38.235  0.00  0.00            
ATOM   2811  HG2 GLU X 179      68.784  59.609  38.567  0.00  0.00            
ATOM   2812  HG3 GLU X 179      70.255  60.416  38.008  0.00  0.00            
ATOM   2813  CD  GLU X 179      69.666  58.949  36.768  0.00  0.00            
ATOM   2814  OE1 GLU X 179      70.589  59.137  35.937  0.00  0.00            
ATOM   2815  OE2 GLU X 179      68.622  58.387  36.425  0.00  0.00            
ATOM   2816  C   GLU X 179      70.671  56.224  40.326  0.00  0.00            
ATOM   2817  O   GLU X 179      70.512  56.351  41.567  0.00  0.00            
ATOM   2818  N   ASN X 180      71.550  55.468  39.699  0.00  0.00            
ATOM   2819  H   ASN X 180      71.608  55.726  38.781  0.00  0.00            
ATOM   2820  CA  ASN X 180      72.512  54.333  40.087  0.00  0.00            
ATOM   2821  HA  ASN X 180      72.814  54.085  39.081  0.00  0.00            
ATOM   2822  CB  ASN X 180      73.648  54.854  40.983  0.00  0.00            
ATOM   2823  HB2 ASN X 180      73.387  54.892  42.029  0.00  0.00            
ATOM   2824  HB3 ASN X 180      74.278  54.036  40.992  0.00  0.00            
ATOM   2825  CG  ASN X 180      74.399  56.044  40.647  0.00  0.00            
ATOM   2826  OD1 ASN X 180      74.843  56.761  41.456  0.00  0.00            
ATOM   2827  ND2 ASN X 180      74.626  56.216  39.409  0.00  0.00            
ATOM   2828 HD21 ASN X 180      75.098  57.133  39.165  0.00  0.00            
ATOM   2829 HD22 ASN X 180      74.537  55.417  38.795  0.00  0.00            
ATOM   2830  C   ASN X 180      71.868  53.085  40.603  0.00  0.00            
ATOM   2831  O   ASN X 180      72.571  52.003  40.576  0.00  0.00            
ATOM   2832  N   PHE X 181      70.611  53.127  41.088  0.00  0.00            
ATOM   2833  H   PHE X 181      70.243  54.085  41.197  0.00  0.00            
ATOM   2834  CA  PHE X 181      69.686  52.004  40.897  0.00  0.00            
ATOM   2835  HA  PHE X 181      70.062  51.178  41.505  0.00  0.00            
ATOM   2836  CB  PHE X 181      68.338  52.222  41.614  0.00  0.00            
ATOM   2837  HB2 PHE X 181      67.912  53.208  41.193  0.00  0.00            
ATOM   2838  HB3 PHE X 181      67.668  51.510  41.330  0.00  0.00            
ATOM   2839  CG  PHE X 181      68.370  52.368  43.094  0.00  0.00            
ATOM   2840  CD1 PHE X 181      67.225  53.123  43.555  0.00  0.00            
ATOM   2841  HD1 PHE X 181      66.488  53.321  42.882  0.00  0.00            
ATOM   2842  CE1 PHE X 181      67.054  53.463  44.905  0.00  0.00            
ATOM   2843  HE1 PHE X 181      66.289  54.013  45.365  0.00  0.00            
ATOM   2844  CZ  PHE X 181      67.993  52.844  45.791  0.00  0.00            
ATOM   2845  HZ  PHE X 181      67.960  53.076  46.844  0.00  0.00            
ATOM   2846  CE2 PHE X 181      69.223  52.219  45.333  0.00  0.00            
ATOM   2847  HE2 PHE X 181      70.076  51.928  46.027  0.00  0.00            
ATOM   2848  CD2 PHE X 181      69.384  51.894  43.945  0.00  0.00            
ATOM   2849  HD2 PHE X 181      70.311  51.575  43.555  0.00  0.00            
ATOM   2850  C   PHE X 181      69.409  51.450  39.477  0.00  0.00            
ATOM   2851  O   PHE X 181      69.264  50.283  39.453  0.00  0.00            
ATOM   2852  N   ASP X 182      69.626  52.135  38.368  0.00  0.00            
ATOM   2853  H   ASP X 182      69.687  53.116  38.385  0.00  0.00            
ATOM   2854  CA  ASP X 182      69.765  51.480  37.065  0.00  0.00            
ATOM   2855  HA  ASP X 182      68.830  51.035  36.813  0.00  0.00            
ATOM   2856  CB  ASP X 182      70.153  52.454  35.940  0.00  0.00            
ATOM   2857  HB2 ASP X 182      71.210  52.668  36.073  0.00  0.00            
ATOM   2858  HB3 ASP X 182      70.045  52.006  34.960  0.00  0.00            
ATOM   2859  CG  ASP X 182      69.365  53.832  35.921  0.00  0.00            
ATOM   2860  OD1 ASP X 182      68.282  53.935  35.303  0.00  0.00            
ATOM   2861  OD2 ASP X 182      69.778  54.806  36.585  0.00  0.00            
ATOM   2862  C   ASP X 182      70.753  50.328  36.939  0.00  0.00            
ATOM   2863  O   ASP X 182      70.545  49.353  36.258  0.00  0.00            
ATOM   2864  N   ALA X 183      71.770  50.375  37.830  0.00  0.00            
ATOM   2865  H   ALA X 183      71.917  51.280  38.294  0.00  0.00            
ATOM   2866  CA  ALA X 183      72.895  49.469  38.056  0.00  0.00            
ATOM   2867  HA  ALA X 183      73.069  48.722  37.266  0.00  0.00            
ATOM   2868  CB  ALA X 183      74.203  50.289  38.179  0.00  0.00            
ATOM   2869  HB1 ALA X 183      74.958  49.515  38.341  0.00  0.00            
ATOM   2870  HB2 ALA X 183      74.488  50.726  37.259  0.00  0.00            
ATOM   2871  HB3 ALA X 183      74.182  51.125  38.871  0.00  0.00            
ATOM   2872  C   ALA X 183      72.648  48.474  39.174  0.00  0.00            
ATOM   2873  O   ALA X 183      72.726  47.256  39.043  0.00  0.00            
ATOM   2874  N   PHE X 184      72.386  49.088  40.285  0.00  0.00            
ATOM   2875  H   PHE X 184      72.600  50.164  40.231  0.00  0.00            
ATOM   2876  CA  PHE X 184      72.360  48.398  41.564  0.00  0.00            
ATOM   2877  HA  PHE X 184      73.217  47.680  41.532  0.00  0.00            
ATOM   2878  CB  PHE X 184      72.751  49.493  42.580  0.00  0.00            
ATOM   2879  HB2 PHE X 184      71.978  50.211  42.463  0.00  0.00            
ATOM   2880  HB3 PHE X 184      72.866  48.872  43.407  0.00  0.00            
ATOM   2881  CG  PHE X 184      74.127  50.208  42.348  0.00  0.00            
ATOM   2882  CD1 PHE X 184      74.986  49.893  41.318  0.00  0.00            
ATOM   2883  HD1 PHE X 184      74.744  49.171  40.562  0.00  0.00            
ATOM   2884  CE1 PHE X 184      76.177  50.679  41.100  0.00  0.00            
ATOM   2885  HE1 PHE X 184      76.836  50.454  40.177  0.00  0.00            
ATOM   2886  CZ  PHE X 184      76.362  51.927  41.877  0.00  0.00            
ATOM   2887  HZ  PHE X 184      77.173  52.604  41.695  0.00  0.00            
ATOM   2888  CE2 PHE X 184      75.348  52.267  42.819  0.00  0.00            
ATOM   2889  HE2 PHE X 184      75.465  53.165  43.438  0.00  0.00            
ATOM   2890  CD2 PHE X 184      74.381  51.414  43.165  0.00  0.00            
ATOM   2891  HD2 PHE X 184      73.552  51.704  43.883  0.00  0.00            
ATOM   2892  C   PHE X 184      71.082  47.691  41.799  0.00  0.00            
ATOM   2893  O   PHE X 184      70.979  46.905  42.683  0.00  0.00            
ATOM   2894  N   ILE X 185      69.918  47.929  41.059  0.00  0.00            
ATOM   2895  H   ILE X 185      69.902  48.594  40.249  0.00  0.00            
ATOM   2896  CA  ILE X 185      68.677  47.016  41.158  0.00  0.00            
ATOM   2897  HA  ILE X 185      68.747  46.458  42.178  0.00  0.00            
ATOM   2898  CB  ILE X 185      67.281  47.656  41.227  0.00  0.00            
ATOM   2899  HB  ILE X 185      67.128  48.042  40.339  0.00  0.00            
ATOM   2900  CG2 ILE X 185      66.336  46.391  41.442  0.00  0.00            
ATOM   2901 HG21 ILE X 185      66.472  45.989  42.491  0.00  0.00            
ATOM   2902 HG22 ILE X 185      65.234  46.739  41.250  0.00  0.00            
ATOM   2903 HG23 ILE X 185      66.610  45.765  40.533  0.00  0.00            
ATOM   2904  CG1 ILE X 185      66.955  48.637  42.357  0.00  0.00            
ATOM   2905 HG12 ILE X 185      66.734  48.095  43.319  0.00  0.00            
ATOM   2906 HG13 ILE X 185      67.796  49.215  42.586  0.00  0.00            
ATOM   2907  CD1 ILE X 185      65.743  49.578  41.956  0.00  0.00            
ATOM   2908 HD11 ILE X 185      64.883  49.008  41.894  0.00  0.00            
ATOM   2909 HD12 ILE X 185      65.507  50.442  42.606  0.00  0.00            
ATOM   2910 HD13 ILE X 185      66.076  50.085  41.024  0.00  0.00            
ATOM   2911  C   ILE X 185      68.897  45.972  40.000  0.00  0.00            
ATOM   2912  O   ILE X 185      68.693  44.770  40.213  0.00  0.00            
ATOM   2913  N   SER X 186      69.664  46.268  38.943  0.00  0.00            
ATOM   2914  H   SER X 186      70.037  47.273  38.919  0.00  0.00            
ATOM   2915  CA  SER X 186      69.895  45.368  37.817  0.00  0.00            
ATOM   2916  HA  SER X 186      68.919  45.077  37.361  0.00  0.00            
ATOM   2917  CB  SER X 186      70.811  46.040  36.787  0.00  0.00            
ATOM   2918  HB2 SER X 186      70.407  46.822  36.143  0.00  0.00            
ATOM   2919  HB3 SER X 186      71.555  46.453  37.366  0.00  0.00            
ATOM   2920  OG  SER X 186      71.510  45.259  35.879  0.00  0.00            
ATOM   2921  HG  SER X 186      72.002  44.590  36.335  0.00  0.00            
ATOM   2922  C   SER X 186      70.586  44.047  38.296  0.00  0.00            
ATOM   2923  O   SER X 186      70.420  42.995  37.680  0.00  0.00            
ATOM   2924  N   ALA X 187      71.465  44.075  39.281  0.00  0.00            
ATOM   2925  H   ALA X 187      71.535  44.947  39.691  0.00  0.00            
ATOM   2926  CA  ALA X 187      72.163  42.907  39.904  0.00  0.00            
ATOM   2927  HA  ALA X 187      72.814  42.452  39.151  0.00  0.00            
ATOM   2928  CB  ALA X 187      73.013  43.564  41.084  0.00  0.00            
ATOM   2929  HB1 ALA X 187      73.849  44.224  40.856  0.00  0.00            
ATOM   2930  HB2 ALA X 187      72.502  44.273  41.701  0.00  0.00            
ATOM   2931  HB3 ALA X 187      73.373  42.628  41.629  0.00  0.00            
ATOM   2932  C   ALA X 187      71.138  41.838  40.511  0.00  0.00            
ATOM   2933  O   ALA X 187      71.581  40.744  40.733  0.00  0.00            
ATOM   2934  N   LEU X 188      69.845  42.141  40.622  0.00  0.00            
ATOM   2935  H   LEU X 188      69.680  43.037  40.330  0.00  0.00            
ATOM   2936  CA  LEU X 188      68.794  41.357  41.269  0.00  0.00            
ATOM   2937  HA  LEU X 188      69.124  40.298  41.272  0.00  0.00            
ATOM   2938  CB  LEU X 188      68.770  41.966  42.749  0.00  0.00            
ATOM   2939  HB2 LEU X 188      69.732  41.752  43.191  0.00  0.00            
ATOM   2940  HB3 LEU X 188      68.675  43.086  42.587  0.00  0.00            
ATOM   2941  CG  LEU X 188      67.681  41.634  43.653  0.00  0.00            
ATOM   2942  HG  LEU X 188      66.728  41.518  43.112  0.00  0.00            
ATOM   2943  CD1 LEU X 188      68.204  40.236  44.084  0.00  0.00            
ATOM   2944 HD11 LEU X 188      69.060  40.361  44.783  0.00  0.00            
ATOM   2945 HD12 LEU X 188      67.394  39.583  44.519  0.00  0.00            
ATOM   2946 HD13 LEU X 188      68.558  39.559  43.263  0.00  0.00            
ATOM   2947  CD2 LEU X 188      67.574  42.319  44.977  0.00  0.00            
ATOM   2948 HD21 LEU X 188      67.471  43.379  44.739  0.00  0.00            
ATOM   2949 HD22 LEU X 188      66.797  41.981  45.666  0.00  0.00            
ATOM   2950 HD23 LEU X 188      68.568  42.399  45.606  0.00  0.00            
ATOM   2951  C   LEU X 188      67.443  41.379  40.562  0.00  0.00            
ATOM   2952  O   LEU X 188      66.804  40.402  40.434  0.00  0.00            
ATOM   2953  N   GLY X 189      66.930  42.552  40.106  0.00  0.00            
ATOM   2954  H   GLY X 189      67.467  43.417  40.046  0.00  0.00            
ATOM   2955  CA  GLY X 189      65.542  42.805  39.646  0.00  0.00            
ATOM   2956  HA2 GLY X 189      65.008  42.015  39.260  0.00  0.00            
ATOM   2957  HA3 GLY X 189      65.054  43.090  40.552  0.00  0.00            
ATOM   2958  C   GLY X 189      65.449  43.827  38.538  0.00  0.00            
ATOM   2959  O   GLY X 189      66.456  44.433  38.124  0.00  0.00            
ATOM   2960  N   LEU X 190      64.203  43.942  37.995  0.00  0.00            
ATOM   2961  H   LEU X 190      63.468  43.352  38.386  0.00  0.00            
ATOM   2962  CA  LEU X 190      63.901  45.165  37.311  0.00  0.00            
ATOM   2963  HA  LEU X 190      64.553  45.290  36.523  0.00  0.00            
ATOM   2964  CB  LEU X 190      62.510  44.867  36.570  0.00  0.00            
ATOM   2965  HB2 LEU X 190      61.706  44.568  37.285  0.00  0.00            
ATOM   2966  HB3 LEU X 190      62.222  45.833  35.943  0.00  0.00            
ATOM   2967  CG  LEU X 190      62.361  43.641  35.600  0.00  0.00            
ATOM   2968  HG  LEU X 190      62.496  42.655  35.988  0.00  0.00            
ATOM   2969  CD1 LEU X 190      60.858  43.583  35.113  0.00  0.00            
ATOM   2970 HD11 LEU X 190      60.601  42.697  34.498  0.00  0.00            
ATOM   2971 HD12 LEU X 190      60.234  43.542  35.943  0.00  0.00            
ATOM   2972 HD13 LEU X 190      60.600  44.499  34.502  0.00  0.00            
ATOM   2973  CD2 LEU X 190      63.224  43.610  34.288  0.00  0.00            
ATOM   2974 HD21 LEU X 190      64.162  44.010  34.671  0.00  0.00            
ATOM   2975 HD22 LEU X 190      63.462  42.625  33.915  0.00  0.00            
ATOM   2976 HD23 LEU X 190      62.958  44.345  33.562  0.00  0.00            
ATOM   2977  C   LEU X 190      63.908  46.411  38.116  0.00  0.00            
ATOM   2978  O   LEU X 190      63.318  46.419  39.153  0.00  0.00            
ATOM   2979  N   PRO X 191      64.587  47.471  37.637  0.00  0.00            
ATOM   2980  CD  PRO X 191      65.706  47.535  36.766  0.00  0.00            
ATOM   2981  HD2 PRO X 191      65.358  48.092  35.862  0.00  0.00            
ATOM   2982  HD3 PRO X 191      66.072  46.525  36.543  0.00  0.00            
ATOM   2983  CG  PRO X 191      66.769  48.451  37.366  0.00  0.00            
ATOM   2984  HG2 PRO X 191      67.222  48.933  36.451  0.00  0.00            
ATOM   2985  HG3 PRO X 191      67.467  47.986  38.017  0.00  0.00            
ATOM   2986  CB  PRO X 191      65.915  49.555  37.999  0.00  0.00            
ATOM   2987  HB2 PRO X 191      65.762  50.415  37.281  0.00  0.00            
ATOM   2988  HB3 PRO X 191      66.307  49.879  38.930  0.00  0.00            
ATOM   2989  CA  PRO X 191      64.668  48.742  38.401  0.00  0.00            
ATOM   2990  HA  PRO X 191      64.915  48.519  39.431  0.00  0.00            
ATOM   2991  C   PRO X 191      63.452  49.677  38.303  0.00  0.00            
ATOM   2992  O   PRO X 191      62.541  49.508  37.479  0.00  0.00            
ATOM   2993  N   LEU X 192      63.373  50.594  39.232  0.00  0.00            
ATOM   2994  H   LEU X 192      64.168  50.778  39.812  0.00  0.00            
ATOM   2995  CA  LEU X 192      62.022  51.196  39.675  0.00  0.00            
ATOM   2996  HA  LEU X 192      61.473  50.321  39.958  0.00  0.00            
ATOM   2997  CB  LEU X 192      61.980  52.276  40.840  0.00  0.00            
ATOM   2998  HB2 LEU X 192      62.490  53.104  40.374  0.00  0.00            
ATOM   2999  HB3 LEU X 192      60.884  52.604  40.877  0.00  0.00            
ATOM   3000  CG  LEU X 192      62.457  52.170  42.190  0.00  0.00            
ATOM   3001  HG  LEU X 192      63.519  51.867  42.347  0.00  0.00            
ATOM   3002  CD1 LEU X 192      62.257  53.504  42.868  0.00  0.00            
ATOM   3003 HD11 LEU X 192      61.274  53.797  42.983  0.00  0.00            
ATOM   3004 HD12 LEU X 192      62.741  53.519  43.876  0.00  0.00            
ATOM   3005 HD13 LEU X 192      62.706  54.240  42.155  0.00  0.00            
ATOM   3006  CD2 LEU X 192      61.714  51.037  42.890  0.00  0.00            
ATOM   3007 HD21 LEU X 192      62.103  50.973  43.856  0.00  0.00            
ATOM   3008 HD22 LEU X 192      60.671  51.311  42.952  0.00  0.00            
ATOM   3009 HD23 LEU X 192      61.777  50.007  42.532  0.00  0.00            
ATOM   3010  C   LEU X 192      61.297  51.771  38.452  0.00  0.00            
ATOM   3011  O   LEU X 192      60.143  51.408  38.228  0.00  0.00            
ATOM   3012  N   GLU X 193      61.999  52.564  37.639  0.00  0.00            
ATOM   3013  H   GLU X 193      62.909  52.721  37.997  0.00  0.00            
ATOM   3014  CA  GLU X 193      61.639  53.094  36.318  0.00  0.00            
ATOM   3015  HA  GLU X 193      61.194  54.062  36.457  0.00  0.00            
ATOM   3016  CB  GLU X 193      62.909  53.427  35.617  0.00  0.00            
ATOM   3017  HB2 GLU X 193      63.570  52.585  35.564  0.00  0.00            
ATOM   3018  HB3 GLU X 193      62.679  53.798  34.629  0.00  0.00            
ATOM   3019  CG  GLU X 193      63.793  54.606  36.282  0.00  0.00            
ATOM   3020  HG2 GLU X 193      62.982  55.203  36.585  0.00  0.00            
ATOM   3021  HG3 GLU X 193      64.167  54.124  37.168  0.00  0.00            
ATOM   3022  CD  GLU X 193      64.842  55.229  35.385  0.00  0.00            
ATOM   3023  OE1 GLU X 193      64.649  55.359  34.137  0.00  0.00            
ATOM   3024  OE2 GLU X 193      65.722  55.830  35.972  0.00  0.00            
ATOM   3025  C   GLU X 193      60.755  52.118  35.460  0.00  0.00            
ATOM   3026  O   GLU X 193      60.026  52.631  34.532  0.00  0.00            
ATOM   3027  N   GLN X 194      60.837  50.783  35.610  0.00  0.00            
ATOM   3028  H   GLN X 194      61.222  50.521  36.495  0.00  0.00            
ATOM   3029  CA  GLN X 194      60.121  49.679  34.751  0.00  0.00            
ATOM   3030  HA  GLN X 194      59.352  50.259  34.306  0.00  0.00            
ATOM   3031  CB  GLN X 194      61.102  49.281  33.677  0.00  0.00            
ATOM   3032  HB2 GLN X 194      60.518  48.922  32.823  0.00  0.00            
ATOM   3033  HB3 GLN X 194      61.688  50.096  33.335  0.00  0.00            
ATOM   3034  CG  GLN X 194      62.083  48.131  34.164  0.00  0.00            
ATOM   3035  HG2 GLN X 194      62.616  48.456  35.127  0.00  0.00            
ATOM   3036  HG3 GLN X 194      61.429  47.242  34.361  0.00  0.00            
ATOM   3037  CD  GLN X 194      63.207  47.945  33.309  0.00  0.00            
ATOM   3038  OE1 GLN X 194      64.308  48.531  33.441  0.00  0.00            
ATOM   3039  NE2 GLN X 194      63.007  47.084  32.332  0.00  0.00            
ATOM   3040 HE21 GLN X 194      63.685  46.799  31.706  0.00  0.00            
ATOM   3041 HE22 GLN X 194      62.072  46.817  32.008  0.00  0.00            
ATOM   3042  C   GLN X 194      59.507  48.580  35.607  0.00  0.00            
ATOM   3043  O   GLN X 194      58.812  47.689  35.115  0.00  0.00            
ATOM   3044  N   TYR X 195      59.833  48.417  36.914  0.00  0.00            
ATOM   3045  H   TYR X 195      60.444  49.050  37.416  0.00  0.00            
ATOM   3046  CA  TYR X 195      59.290  47.431  37.875  0.00  0.00            
ATOM   3047  HA  TYR X 195      59.240  46.535  37.305  0.00  0.00            
ATOM   3048  CB  TYR X 195      60.177  47.255  39.083  0.00  0.00            
ATOM   3049  HB2 TYR X 195      61.075  46.926  38.500  0.00  0.00            
ATOM   3050  HB3 TYR X 195      60.338  48.146  39.732  0.00  0.00            
ATOM   3051  CG  TYR X 195      60.019  46.063  39.950  0.00  0.00            
ATOM   3052  CD1 TYR X 195      59.805  44.780  39.398  0.00  0.00            
ATOM   3053  HD1 TYR X 195      59.922  44.640  38.348  0.00  0.00            
ATOM   3054  CE1 TYR X 195      59.415  43.748  40.168  0.00  0.00            
ATOM   3055  HE1 TYR X 195      59.291  42.815  39.848  0.00  0.00            
ATOM   3056  CZ  TYR X 195      59.384  43.843  41.634  0.00  0.00            
ATOM   3057  OH  TYR X 195      59.041  42.693  42.417  0.00  0.00            
ATOM   3058  HH  TYR X 195      58.642  42.052  41.811  0.00  0.00            
ATOM   3059  CE2 TYR X 195      59.751  45.101  42.256  0.00  0.00            
ATOM   3060  HE2 TYR X 195      59.703  45.080  43.311  0.00  0.00            
ATOM   3061  CD2 TYR X 195      60.065  46.180  41.374  0.00  0.00            
ATOM   3062  HD2 TYR X 195      60.217  47.145  41.868  0.00  0.00            
ATOM   3063  C   TYR X 195      57.803  47.728  38.212  0.00  0.00            
ATOM   3064  O   TYR X 195      57.493  48.478  39.185  0.00  0.00            
ATOM   3065  N   GLY X 196      56.849  47.360  37.342  0.00  0.00            
ATOM   3066  H   GLY X 196      57.080  46.955  36.485  0.00  0.00            
ATOM   3067  CA  GLY X 196      55.303  47.407  37.278  0.00  0.00            
ATOM   3068  HA2 GLY X 196      54.872  46.669  36.656  0.00  0.00            
ATOM   3069  HA3 GLY X 196      55.012  47.328  38.333  0.00  0.00            
ATOM   3070  C   GLY X 196      54.803  48.790  36.880  0.00  0.00            
ATOM   3071  O   GLY X 196      53.615  48.906  36.711  0.00  0.00            
ATOM   3072  N   GLY X 197      55.624  49.827  36.921  0.00  0.00            
ATOM   3073  H   GLY X 197      56.631  49.545  37.203  0.00  0.00            
ATOM   3074  CA  GLY X 197      55.236  51.132  37.392  0.00  0.00            
ATOM   3075  HA2 GLY X 197      54.461  51.493  36.851  0.00  0.00            
ATOM   3076  HA3 GLY X 197      54.762  51.089  38.426  0.00  0.00            
ATOM   3077  C   GLY X 197      56.355  52.027  37.100  0.00  0.00            
ATOM   3078  O   GLY X 197      57.412  51.616  36.796  0.00  0.00            
ATOM   3079  N   ASN X 198      56.013  53.351  37.162  0.00  0.00            
ATOM   3080  H   ASN X 198      55.060  53.487  37.521  0.00  0.00            
ATOM   3081  CA  ASN X 198      56.905  54.465  36.976  0.00  0.00            
ATOM   3082  HA  ASN X 198      57.659  54.052  36.312  0.00  0.00            
ATOM   3083  CB  ASN X 198      56.039  55.535  36.264  0.00  0.00            
ATOM   3084  HB2 ASN X 198      55.507  56.089  36.995  0.00  0.00            
ATOM   3085  HB3 ASN X 198      56.730  56.315  35.894  0.00  0.00            
ATOM   3086  CG  ASN X 198      55.170  55.217  35.060  0.00  0.00            
ATOM   3087  OD1 ASN X 198      55.327  55.669  33.903  0.00  0.00            
ATOM   3088  ND2 ASN X 198      54.163  54.420  35.263  0.00  0.00            
ATOM   3089 HD21 ASN X 198      53.617  54.086  34.475  0.00  0.00            
ATOM   3090 HD22 ASN X 198      53.912  53.970  36.157  0.00  0.00            
ATOM   3091  C   ASN X 198      57.538  54.917  38.298  0.00  0.00            
ATOM   3092  O   ASN X 198      58.447  55.763  38.293  0.00  0.00            
ATOM   3093  N   HIE X 199      56.985  54.377  39.452  0.00  0.00            
ATOM   3094  H   HIE X 199      56.339  53.680  39.322  0.00  0.00            
ATOM   3095  CA  HIE X 199      57.185  54.762  40.837  0.00  0.00            
ATOM   3096  HA  HIE X 199      56.340  54.482  41.536  0.00  0.00            
ATOM   3097  CB  HIE X 199      58.453  54.020  41.254  0.00  0.00            
ATOM   3098  HB2 HIE X 199      59.174  53.899  40.454  0.00  0.00            
ATOM   3099  HB3 HIE X 199      58.979  54.455  42.023  0.00  0.00            
ATOM   3100  CG  HIE X 199      58.279  52.504  41.684  0.00  0.00            
ATOM   3101  ND1 HIE X 199      57.923  52.136  42.989  0.00  0.00            
ATOM   3102  CE1 HIE X 199      57.542  50.842  42.895  0.00  0.00            
ATOM   3103  HE1 HIE X 199      57.011  50.301  43.645  0.00  0.00            
ATOM   3104  NE2 HIE X 199      57.705  50.387  41.674  0.00  0.00            
ATOM   3105  HE2 HIE X 199      57.425  49.487  41.318  0.00  0.00            
ATOM   3106  CD2 HIE X 199      58.149  51.488  40.892  0.00  0.00            
ATOM   3107  HD2 HIE X 199      58.336  51.553  39.813  0.00  0.00            
ATOM   3108  C   HIE X 199      57.321  56.284  40.969  0.00  0.00            
ATOM   3109  O   HIE X 199      58.152  56.854  41.625  0.00  0.00            
ATOM   3110  N   LYS X 200      56.203  56.985  40.502  0.00  0.00            
ATOM   3111  H   LYS X 200      55.486  56.530  39.945  0.00  0.00            
ATOM   3112  CA  LYS X 200      55.950  58.436  40.853  0.00  0.00            
ATOM   3113  HA  LYS X 200      56.685  59.119  40.543  0.00  0.00            
ATOM   3114  CB  LYS X 200      54.715  58.984  40.246  0.00  0.00            
ATOM   3115  HB2 LYS X 200      53.962  58.292  40.814  0.00  0.00            
ATOM   3116  HB3 LYS X 200      54.504  60.035  40.525  0.00  0.00            
ATOM   3117  CG  LYS X 200      54.440  58.897  38.738  0.00  0.00            
ATOM   3118  HG2 LYS X 200      54.669  57.935  38.339  0.00  0.00            
ATOM   3119  HG3 LYS X 200      53.315  59.074  38.630  0.00  0.00            
ATOM   3120  CD  LYS X 200      55.313  59.989  37.956  0.00  0.00            
ATOM   3121  HD2 LYS X 200      56.341  59.608  38.007  0.00  0.00            
ATOM   3122  HD3 LYS X 200      55.181  59.937  36.845  0.00  0.00            
ATOM   3123  CE  LYS X 200      55.063  61.451  38.277  0.00  0.00            
ATOM   3124  HE2 LYS X 200      54.002  61.787  38.151  0.00  0.00            
ATOM   3125  HE3 LYS X 200      55.246  61.447  39.441  0.00  0.00            
ATOM   3126  NZ  LYS X 200      55.960  62.433  37.584  0.00  0.00            
ATOM   3127  HZ1 LYS X 200      55.495  63.180  37.119  0.00  0.00            
ATOM   3128  HZ2 LYS X 200      56.676  62.850  38.193  0.00  0.00            
ATOM   3129  HZ3 LYS X 200      56.434  61.978  36.836  0.00  0.00            
ATOM   3130  C   LYS X 200      55.926  58.526  42.344  0.00  0.00            
ATOM   3131  O   LYS X 200      55.227  57.774  43.130  0.00  0.00            
ATOM   3132  N   THR X 201      56.453  59.564  42.938  0.00  0.00            
ATOM   3133  H   THR X 201      56.984  60.042  42.206  0.00  0.00            
ATOM   3134  CA  THR X 201      56.296  59.941  44.425  0.00  0.00            
ATOM   3135  HA  THR X 201      55.310  59.492  44.776  0.00  0.00            
ATOM   3136  CB  THR X 201      57.513  59.345  45.248  0.00  0.00            
ATOM   3137  HB  THR X 201      58.477  59.453  44.783  0.00  0.00            
ATOM   3138  CG2 THR X 201      57.703  59.893  46.648  0.00  0.00            
ATOM   3139 HG21 THR X 201      56.742  59.947  47.188  0.00  0.00            
ATOM   3140 HG22 THR X 201      58.198  59.227  47.288  0.00  0.00            
ATOM   3141 HG23 THR X 201      58.070  60.920  46.665  0.00  0.00            
ATOM   3142  OG1 THR X 201      57.573  57.929  45.252  0.00  0.00            
ATOM   3143  HG1 THR X 201      56.774  57.560  44.837  0.00  0.00            
ATOM   3144  C   THR X 201      56.099  61.394  44.683  0.00  0.00            
ATOM   3145  O   THR X 201      56.737  62.154  44.030  0.00  0.00            
ATOM   3146  N   PHE X 202      55.235  61.664  45.657  0.00  0.00            
ATOM   3147  H   PHE X 202      54.739  60.861  45.955  0.00  0.00            
ATOM   3148  CA  PHE X 202      54.984  62.882  46.381  0.00  0.00            
ATOM   3149  HA  PHE X 202      55.485  63.681  45.748  0.00  0.00            
ATOM   3150  CB  PHE X 202      53.496  63.358  46.411  0.00  0.00            
ATOM   3151  HB2 PHE X 202      52.965  62.815  47.164  0.00  0.00            
ATOM   3152  HB3 PHE X 202      53.570  64.406  46.709  0.00  0.00            
ATOM   3153  CG  PHE X 202      52.707  63.197  45.123  0.00  0.00            
ATOM   3154  CD1 PHE X 202      52.278  61.880  44.767  0.00  0.00            
ATOM   3155  HD1 PHE X 202      52.678  61.044  45.291  0.00  0.00            
ATOM   3156  CE1 PHE X 202      51.598  61.651  43.571  0.00  0.00            
ATOM   3157  HE1 PHE X 202      51.060  60.673  43.356  0.00  0.00            
ATOM   3158  CZ  PHE X 202      51.187  62.749  42.702  0.00  0.00            
ATOM   3159  HZ  PHE X 202      50.415  62.623  41.884  0.00  0.00            
ATOM   3160  CE2 PHE X 202      51.694  64.025  43.063  0.00  0.00            
ATOM   3161  HE2 PHE X 202      51.281  64.868  42.464  0.00  0.00            
ATOM   3162  CD2 PHE X 202      52.331  64.293  44.321  0.00  0.00            
ATOM   3163  HD2 PHE X 202      52.548  65.285  44.600  0.00  0.00            
ATOM   3164  C   PHE X 202      55.682  63.132  47.739  0.00  0.00            
ATOM   3165  O   PHE X 202      55.549  62.267  48.558  0.00  0.00            
ATOM   3166  N   HIE X 203      56.593  64.111  47.984  0.00  0.00            
ATOM   3167  H   HIE X 203      56.589  65.011  47.405  0.00  0.00            
ATOM   3168  CA  HIE X 203      57.165  64.455  49.339  0.00  0.00            
ATOM   3169  HA  HIE X 203      56.863  63.731  50.108  0.00  0.00            
ATOM   3170  CB  HIE X 203      58.715  64.428  49.257  0.00  0.00            
ATOM   3171  HB2 HIE X 203      58.980  63.620  48.579  0.00  0.00            
ATOM   3172  HB3 HIE X 203      59.168  65.403  49.013  0.00  0.00            
ATOM   3173  CG  HIE X 203      59.397  64.138  50.502  0.00  0.00            
ATOM   3174  ND1 HIE X 203      60.181  63.024  50.918  0.00  0.00            
ATOM   3175  CE1 HIE X 203      60.386  63.107  52.184  0.00  0.00            
ATOM   3176  HE1 HIE X 203      61.132  62.685  52.689  0.00  0.00            
ATOM   3177  NE2 HIE X 203      59.779  64.228  52.738  0.00  0.00            
ATOM   3178  HE2 HIE X 203      59.829  64.552  53.718  0.00  0.00            
ATOM   3179  CD2 HIE X 203      59.276  64.899  51.632  0.00  0.00            
ATOM   3180  HD2 HIE X 203      58.694  65.796  51.722  0.00  0.00            
ATOM   3181  C   HIE X 203      56.830  65.926  49.760  0.00  0.00            
ATOM   3182  O   HIE X 203      57.136  66.909  48.966  0.00  0.00            
ATOM   3183  N   LYS X 204      56.033  66.071  50.767  0.00  0.00            
ATOM   3184  H   LYS X 204      55.663  65.142  51.098  0.00  0.00            
ATOM   3185  CA  LYS X 204      55.411  67.344  51.257  0.00  0.00            
ATOM   3186  HA  LYS X 204      55.805  68.056  50.552  0.00  0.00            
ATOM   3187  CB  LYS X 204      53.977  67.322  51.177  0.00  0.00            
ATOM   3188  HB2 LYS X 204      53.593  68.340  51.214  0.00  0.00            
ATOM   3189  HB3 LYS X 204      53.733  66.875  50.242  0.00  0.00            
ATOM   3190  CG  LYS X 204      53.174  66.593  52.298  0.00  0.00            
ATOM   3191  HG2 LYS X 204      53.712  65.568  52.380  0.00  0.00            
ATOM   3192  HG3 LYS X 204      53.354  67.023  53.270  0.00  0.00            
ATOM   3193  CD  LYS X 204      51.726  66.359  52.094  0.00  0.00            
ATOM   3194  HD2 LYS X 204      51.508  66.051  51.110  0.00  0.00            
ATOM   3195  HD3 LYS X 204      51.367  65.447  52.769  0.00  0.00            
ATOM   3196  CE  LYS X 204      50.763  67.609  52.390  0.00  0.00            
ATOM   3197  HE2 LYS X 204      51.003  68.440  51.741  0.00  0.00            
ATOM   3198  HE3 LYS X 204      49.942  67.168  52.016  0.00  0.00            
ATOM   3199  NZ  LYS X 204      50.648  67.992  53.901  0.00  0.00            
ATOM   3200  HZ1 LYS X 204      51.659  68.276  54.233  0.00  0.00            
ATOM   3201  HZ2 LYS X 204      50.247  68.838  54.174  0.00  0.00            
ATOM   3202  HZ3 LYS X 204      50.321  67.178  54.430  0.00  0.00            
ATOM   3203  C   LYS X 204      56.163  67.701  52.653  0.00  0.00            
ATOM   3204  O   LYS X 204      56.172  66.933  53.608  0.00  0.00            
ATOM   3205  N   ILE X 205      56.650  68.882  52.927  0.00  0.00            
ATOM   3206  H   ILE X 205      56.197  69.629  52.400  0.00  0.00            
ATOM   3207  CA  ILE X 205      57.413  69.364  54.140  0.00  0.00            
ATOM   3208  HA  ILE X 205      57.496  68.603  54.849  0.00  0.00            
ATOM   3209  CB  ILE X 205      58.768  69.857  53.672  0.00  0.00            
ATOM   3210  HB  ILE X 205      58.566  70.630  52.997  0.00  0.00            
ATOM   3211  CG2 ILE X 205      59.634  70.501  54.689  0.00  0.00            
ATOM   3212 HG21 ILE X 205      59.887  69.927  55.630  0.00  0.00            
ATOM   3213 HG22 ILE X 205      60.606  70.723  54.421  0.00  0.00            
ATOM   3214 HG23 ILE X 205      59.110  71.437  54.897  0.00  0.00            
ATOM   3215  CG1 ILE X 205      59.639  68.746  52.916  0.00  0.00            
ATOM   3216 HG12 ILE X 205      59.325  67.738  53.092  0.00  0.00            
ATOM   3217 HG13 ILE X 205      59.252  68.745  51.919  0.00  0.00            
ATOM   3218  CD1 ILE X 205      61.175  69.023  52.639  0.00  0.00            
ATOM   3219 HD11 ILE X 205      61.187  70.097  52.186  0.00  0.00            
ATOM   3220 HD12 ILE X 205      61.824  68.967  53.546  0.00  0.00            
ATOM   3221 HD13 ILE X 205      61.512  68.445  51.813  0.00  0.00            
ATOM   3222  C   ILE X 205      56.627  70.393  54.905  0.00  0.00            
ATOM   3223  O   ILE X 205      55.839  71.110  54.261  0.00  0.00            
ATOM   3224  N   TRP X 206      56.780  70.514  56.231  0.00  0.00            
ATOM   3225  H   TRP X 206      57.483  70.075  56.749  0.00  0.00            
ATOM   3226  CA  TRP X 206      56.012  71.449  57.037  0.00  0.00            
ATOM   3227  HA  TRP X 206      55.742  72.383  56.569  0.00  0.00            
ATOM   3228  CB  TRP X 206      54.746  70.656  57.282  0.00  0.00            
ATOM   3229  HB2 TRP X 206      54.388  70.602  56.260  0.00  0.00            
ATOM   3230  HB3 TRP X 206      54.869  69.767  57.732  0.00  0.00            
ATOM   3231  CG  TRP X 206      53.647  71.344  57.959  0.00  0.00            
ATOM   3232  CD1 TRP X 206      53.228  70.802  59.129  0.00  0.00            
ATOM   3233  HD1 TRP X 206      53.545  69.910  59.578  0.00  0.00            
ATOM   3234  NE1 TRP X 206      52.098  71.643  59.451  0.00  0.00            
ATOM   3235  HE1 TRP X 206      51.522  71.664  60.328  0.00  0.00            
ATOM   3236  CE2 TRP X 206      51.886  72.657  58.517  0.00  0.00            
ATOM   3237  CZ2 TRP X 206      50.955  73.682  58.425  0.00  0.00            
ATOM   3238  HZ2 TRP X 206      50.383  73.940  59.324  0.00  0.00            
ATOM   3239  CH2 TRP X 206      50.886  74.438  57.232  0.00  0.00            
ATOM   3240  HH2 TRP X 206      50.315  75.310  57.227  0.00  0.00            
ATOM   3241  CZ3 TRP X 206      51.717  74.113  56.155  0.00  0.00            
ATOM   3242  HZ3 TRP X 206      51.793  74.648  55.200  0.00  0.00            
ATOM   3243  CE3 TRP X 206      52.701  73.119  56.276  0.00  0.00            
ATOM   3244  HE3 TRP X 206      53.366  73.076  55.515  0.00  0.00            
ATOM   3245  CD2 TRP X 206      52.876  72.403  57.469  0.00  0.00            
ATOM   3246  C   TRP X 206      56.760  71.979  58.325  0.00  0.00            
ATOM   3247  O   TRP X 206      57.771  71.341  58.759  0.00  0.00            
ATOM   3248  N   LYS X 207      56.200  73.128  58.834  0.00  0.00            
ATOM   3249  H   LYS X 207      55.320  73.465  58.443  0.00  0.00            
ATOM   3250  CA  LYS X 207      56.597  73.618  60.115  0.00  0.00            
ATOM   3251  HA  LYS X 207      57.313  72.868  60.602  0.00  0.00            
ATOM   3252  CB  LYS X 207      57.366  74.920  59.826  0.00  0.00            
ATOM   3253  HB2 LYS X 207      58.278  74.649  59.284  0.00  0.00            
ATOM   3254  HB3 LYS X 207      56.641  75.588  59.338  0.00  0.00            
ATOM   3255  CG  LYS X 207      57.839  75.563  61.082  0.00  0.00            
ATOM   3256  HG2 LYS X 207      57.316  75.429  61.958  0.00  0.00            
ATOM   3257  HG3 LYS X 207      58.868  75.356  61.423  0.00  0.00            
ATOM   3258  CD  LYS X 207      57.897  77.080  60.613  0.00  0.00            
ATOM   3259  HD2 LYS X 207      58.471  77.261  59.665  0.00  0.00            
ATOM   3260  HD3 LYS X 207      56.882  77.452  60.299  0.00  0.00            
ATOM   3261  CE  LYS X 207      58.390  77.846  61.797  0.00  0.00            
ATOM   3262  HE2 LYS X 207      57.962  77.623  62.816  0.00  0.00            
ATOM   3263  HE3 LYS X 207      59.522  77.584  61.777  0.00  0.00            
ATOM   3264  NZ  LYS X 207      58.273  79.253  61.316  0.00  0.00            
ATOM   3265  HZ1 LYS X 207      58.238  79.697  62.238  0.00  0.00            
ATOM   3266  HZ2 LYS X 207      59.105  79.566  60.924  0.00  0.00            
ATOM   3267  HZ3 LYS X 207      57.423  79.386  60.850  0.00  0.00            
ATOM   3268  C   LYS X 207      55.330  73.573  60.982  0.00  0.00            
ATOM   3269  O   LYS X 207      54.518  74.435  60.991  0.00  0.00            
ATOM   3270  N   GLU X 208      55.114  72.532  61.794  0.00  0.00            
ATOM   3271  H   GLU X 208      55.484  71.676  61.551  0.00  0.00            
ATOM   3272  CA  GLU X 208      54.140  72.484  62.926  0.00  0.00            
ATOM   3273  HA  GLU X 208      53.238  72.670  62.445  0.00  0.00            
ATOM   3274  CB  GLU X 208      54.128  71.098  63.577  0.00  0.00            
ATOM   3275  HB2 GLU X 208      55.125  70.660  63.723  0.00  0.00            
ATOM   3276  HB3 GLU X 208      53.781  71.051  64.592  0.00  0.00            
ATOM   3277  CG  GLU X 208      53.266  70.059  62.688  0.00  0.00            
ATOM   3278  HG2 GLU X 208      53.463  70.210  61.655  0.00  0.00            
ATOM   3279  HG3 GLU X 208      53.584  68.988  62.795  0.00  0.00            
ATOM   3280  CD  GLU X 208      51.724  70.311  62.874  0.00  0.00            
ATOM   3281  OE1 GLU X 208      51.098  69.868  63.863  0.00  0.00            
ATOM   3282  OE2 GLU X 208      51.101  71.010  62.038  0.00  0.00            
ATOM   3283  C   GLU X 208      54.412  73.522  64.066  0.00  0.00            
ATOM   3284  O   GLU X 208      53.380  73.955  64.627  0.00  0.00            
ATOM   3285  N   GLY X 209      55.676  73.793  64.442  0.00  0.00            
ATOM   3286  H   GLY X 209      56.389  73.176  64.191  0.00  0.00            
ATOM   3287  CA  GLY X 209      56.068  75.011  65.116  0.00  0.00            
ATOM   3288  HA2 GLY X 209      55.950  75.938  64.484  0.00  0.00            
ATOM   3289  HA3 GLY X 209      55.447  75.042  66.011  0.00  0.00            
ATOM   3290  C   GLY X 209      57.631  74.848  65.505  0.00  0.00            
ATOM   3291  O   GLY X 209      58.551  75.207  64.846  0.00  0.00            
ATOM   3292  N   ASP X 210      57.777  74.251  66.676  0.00  0.00            
ATOM   3293  H   ASP X 210      57.094  73.602  67.083  0.00  0.00            
ATOM   3294  CA  ASP X 210      59.106  73.860  67.254  0.00  0.00            
ATOM   3295  HA  ASP X 210      59.694  74.801  67.143  0.00  0.00            
ATOM   3296  CB  ASP X 210      59.062  73.766  68.834  0.00  0.00            
ATOM   3297  HB2 ASP X 210      58.360  73.002  69.115  0.00  0.00            
ATOM   3298  HB3 ASP X 210      59.998  73.483  69.123  0.00  0.00            
ATOM   3299  CG  ASP X 210      58.786  75.095  69.555  0.00  0.00            
ATOM   3300  OD1 ASP X 210      57.794  75.205  70.360  0.00  0.00            
ATOM   3301  OD2 ASP X 210      59.465  76.041  69.280  0.00  0.00            
ATOM   3302  C   ASP X 210      59.712  72.711  66.422  0.00  0.00            
ATOM   3303  O   ASP X 210      60.687  72.158  66.875  0.00  0.00            
ATOM   3304  N   HIE X 211      59.148  72.197  65.364  0.00  0.00            
ATOM   3305  H   HIE X 211      58.339  72.564  65.139  0.00  0.00            
ATOM   3306  CA  HIE X 211      59.358  70.877  64.802  0.00  0.00            
ATOM   3307  HA  HIE X 211      60.335  70.585  65.153  0.00  0.00            
ATOM   3308  CB  HIE X 211      58.440  69.888  65.477  0.00  0.00            
ATOM   3309  HB2 HIE X 211      58.031  69.276  64.670  0.00  0.00            
ATOM   3310  HB3 HIE X 211      58.940  69.225  66.121  0.00  0.00            
ATOM   3311  CG  HIE X 211      57.343  70.426  66.372  0.00  0.00            
ATOM   3312  ND1 HIE X 211      56.327  71.208  65.972  0.00  0.00            
ATOM   3313  CE1 HIE X 211      55.402  71.265  67.028  0.00  0.00            
ATOM   3314  HE1 HIE X 211      54.422  71.719  67.063  0.00  0.00            
ATOM   3315  NE2 HIE X 211      55.858  70.608  68.107  0.00  0.00            
ATOM   3316  HE2 HIE X 211      55.588  70.566  69.107  0.00  0.00            
ATOM   3317  CD2 HIE X 211      57.071  70.066  67.686  0.00  0.00            
ATOM   3318  HD2 HIE X 211      57.735  69.397  68.276  0.00  0.00            
ATOM   3319  C   HIE X 211      59.275  70.967  63.286  0.00  0.00            
ATOM   3320  O   HIE X 211      58.285  71.389  62.754  0.00  0.00            
ATOM   3321  N   TYR X 212      60.292  70.327  62.665  0.00  0.00            
ATOM   3322  H   TYR X 212      60.947  69.736  63.124  0.00  0.00            
ATOM   3323  CA  TYR X 212      60.054  69.911  61.252  0.00  0.00            
ATOM   3324  HA  TYR X 212      59.645  70.715  60.694  0.00  0.00            
ATOM   3325  CB  TYR X 212      61.306  69.423  60.534  0.00  0.00            
ATOM   3326  HB2 TYR X 212      61.922  68.716  61.103  0.00  0.00            
ATOM   3327  HB3 TYR X 212      60.973  68.862  59.594  0.00  0.00            
ATOM   3328  CG  TYR X 212      62.117  70.506  59.854  0.00  0.00            
ATOM   3329  CD1 TYR X 212      61.882  71.878  60.122  0.00  0.00            
ATOM   3330  HD1 TYR X 212      61.083  72.229  60.840  0.00  0.00            
ATOM   3331  CE1 TYR X 212      62.728  72.847  59.480  0.00  0.00            
ATOM   3332  HE1 TYR X 212      62.832  73.866  59.739  0.00  0.00            
ATOM   3333  CZ  TYR X 212      63.788  72.286  58.703  0.00  0.00            
ATOM   3334  OH  TYR X 212      64.530  73.141  57.983  0.00  0.00            
ATOM   3335  HH  TYR X 212      63.892  73.763  57.694  0.00  0.00            
ATOM   3336  CE2 TYR X 212      63.973  70.932  58.415  0.00  0.00            
ATOM   3337  HE2 TYR X 212      64.787  70.586  57.778  0.00  0.00            
ATOM   3338  CD2 TYR X 212      63.211  69.972  59.078  0.00  0.00            
ATOM   3339  HD2 TYR X 212      63.285  68.947  58.685  0.00  0.00            
ATOM   3340  C   TYR X 212      58.937  68.911  61.225  0.00  0.00            
ATOM   3341  O   TYR X 212      58.679  68.162  62.149  0.00  0.00            
ATOM   3342  N   HIE X 213      58.358  68.674  60.052  0.00  0.00            
ATOM   3343  H   HIE X 213      58.571  69.145  59.204  0.00  0.00            
ATOM   3344  CA  HIE X 213      57.471  67.518  59.874  0.00  0.00            
ATOM   3345  HA  HIE X 213      57.743  66.650  60.552  0.00  0.00            
ATOM   3346  CB  HIE X 213      56.098  67.891  60.374  0.00  0.00            
ATOM   3347  HB2 HIE X 213      56.195  68.102  61.515  0.00  0.00            
ATOM   3348  HB3 HIE X 213      55.666  68.800  59.947  0.00  0.00            
ATOM   3349  CG  HIE X 213      55.085  66.706  60.230  0.00  0.00            
ATOM   3350  ND1 HIE X 213      54.879  65.543  60.985  0.00  0.00            
ATOM   3351  CE1 HIE X 213      53.924  64.842  60.436  0.00  0.00            
ATOM   3352  HE1 HIE X 213      53.453  64.046  60.926  0.00  0.00            
ATOM   3353  NE2 HIE X 213      53.597  65.378  59.252  0.00  0.00            
ATOM   3354  HE2 HIE X 213      53.020  64.935  58.527  0.00  0.00            
ATOM   3355  CD2 HIE X 213      54.300  66.582  59.101  0.00  0.00            
ATOM   3356  HD2 HIE X 213      54.265  67.316  58.260  0.00  0.00            
ATOM   3357  C   HIE X 213      57.496  67.135  58.369  0.00  0.00            
ATOM   3358  O   HIE X 213      57.703  67.995  57.525  0.00  0.00            
ATOM   3359  N   HIE X 214      57.308  65.876  57.998  0.00  0.00            
ATOM   3360  H   HIE X 214      57.224  65.297  58.766  0.00  0.00            
ATOM   3361  CA  HIE X 214      57.326  65.407  56.633  0.00  0.00            
ATOM   3362  HA  HIE X 214      57.269  66.213  55.914  0.00  0.00            
ATOM   3363  CB  HIE X 214      58.703  64.580  56.631  0.00  0.00            
ATOM   3364  HB2 HIE X 214      58.605  64.110  57.637  0.00  0.00            
ATOM   3365  HB3 HIE X 214      58.737  63.736  55.978  0.00  0.00            
ATOM   3366  CG  HIE X 214      59.976  65.494  56.444  0.00  0.00            
ATOM   3367  ND1 HIE X 214      60.432  65.713  55.192  0.00  0.00            
ATOM   3368  CE1 HIE X 214      61.326  66.673  55.275  0.00  0.00            
ATOM   3369  HE1 HIE X 214      62.005  66.900  54.425  0.00  0.00            
ATOM   3370  NE2 HIE X 214      61.364  67.185  56.520  0.00  0.00            
ATOM   3371  HE2 HIE X 214      61.949  67.856  56.789  0.00  0.00            
ATOM   3372  CD2 HIE X 214      60.592  66.378  57.309  0.00  0.00            
ATOM   3373  HD2 HIE X 214      60.281  66.568  58.363  0.00  0.00            
ATOM   3374  C   HIE X 214      56.156  64.484  56.451  0.00  0.00            
ATOM   3375  O   HIE X 214      55.744  63.658  57.254  0.00  0.00            
ATOM   3376  N   GLN X 215      55.667  64.402  55.218  0.00  0.00            
ATOM   3377  H   GLN X 215      55.984  64.982  54.424  0.00  0.00            
ATOM   3378  CA  GLN X 215      54.876  63.145  54.805  0.00  0.00            
ATOM   3379  HA  GLN X 215      54.968  62.335  55.483  0.00  0.00            
ATOM   3380  CB  GLN X 215      53.395  63.582  54.627  0.00  0.00            
ATOM   3381  HB2 GLN X 215      53.080  64.067  53.671  0.00  0.00            
ATOM   3382  HB3 GLN X 215      52.785  62.629  54.698  0.00  0.00            
ATOM   3383  CG  GLN X 215      52.803  64.527  55.756  0.00  0.00            
ATOM   3384  HG2 GLN X 215      53.128  64.049  56.654  0.00  0.00            
ATOM   3385  HG3 GLN X 215      53.379  65.462  55.637  0.00  0.00            
ATOM   3386  CD  GLN X 215      51.285  64.697  55.470  0.00  0.00            
ATOM   3387  OE1 GLN X 215      50.850  65.830  55.534  0.00  0.00            
ATOM   3388  NE2 GLN X 215      50.406  63.741  55.242  0.00  0.00            
ATOM   3389 HE21 GLN X 215      49.474  64.174  55.109  0.00  0.00            
ATOM   3390 HE22 GLN X 215      50.423  62.936  55.806  0.00  0.00            
ATOM   3391  C   GLN X 215      55.290  62.711  53.388  0.00  0.00            
ATOM   3392  O   GLN X 215      55.612  63.612  52.530  0.00  0.00            
ATOM   3393  N   ILE X 216      55.309  61.416  53.090  0.00  0.00            
ATOM   3394  H   ILE X 216      54.954  60.779  53.804  0.00  0.00            
ATOM   3395  CA  ILE X 216      55.616  60.770  51.648  0.00  0.00            
ATOM   3396  HA  ILE X 216      55.834  61.625  50.982  0.00  0.00            
ATOM   3397  CB  ILE X 216      56.842  59.820  51.692  0.00  0.00            
ATOM   3398  HB  ILE X 216      56.716  58.996  52.381  0.00  0.00            
ATOM   3399  CG2 ILE X 216      57.030  59.432  50.233  0.00  0.00            
ATOM   3400 HG21 ILE X 216      56.412  58.534  50.038  0.00  0.00            
ATOM   3401 HG22 ILE X 216      56.881  60.170  49.484  0.00  0.00            
ATOM   3402 HG23 ILE X 216      58.069  59.111  50.040  0.00  0.00            
ATOM   3403  CG1 ILE X 216      58.071  60.675  52.139  0.00  0.00            
ATOM   3404 HG12 ILE X 216      59.000  60.192  51.859  0.00  0.00            
ATOM   3405 HG13 ILE X 216      57.957  61.750  51.957  0.00  0.00            
ATOM   3406  CD1 ILE X 216      58.330  60.643  53.725  0.00  0.00            
ATOM   3407 HD11 ILE X 216      58.899  59.796  53.886  0.00  0.00            
ATOM   3408 HD12 ILE X 216      59.005  61.484  53.978  0.00  0.00            
ATOM   3409 HD13 ILE X 216      57.406  60.616  54.194  0.00  0.00            
ATOM   3410  C   ILE X 216      54.362  60.076  51.135  0.00  0.00            
ATOM   3411  O   ILE X 216      53.722  59.462  51.942  0.00  0.00            
ATOM   3412  N   SER X 217      54.071  60.083  49.774  0.00  0.00            
ATOM   3413  H   SER X 217      54.583  60.634  49.081  0.00  0.00            
ATOM   3414  CA  SER X 217      53.055  59.158  49.199  0.00  0.00            
ATOM   3415  HA  SER X 217      53.062  58.308  49.915  0.00  0.00            
ATOM   3416  CB  SER X 217      51.680  59.681  49.325  0.00  0.00            
ATOM   3417  HB2 SER X 217      51.394  59.832  50.383  0.00  0.00            
ATOM   3418  HB3 SER X 217      51.593  60.591  48.719  0.00  0.00            
ATOM   3419  OG  SER X 217      50.742  58.692  48.859  0.00  0.00            
ATOM   3420  HG  SER X 217      50.713  57.771  49.233  0.00  0.00            
ATOM   3421  C   SER X 217      53.507  58.598  47.812  0.00  0.00            
ATOM   3422  O   SER X 217      54.271  59.264  47.079  0.00  0.00            
ATOM   3423  N   VAL X 218      53.034  57.424  47.434  0.00  0.00            
ATOM   3424  H   VAL X 218      52.088  57.169  47.883  0.00  0.00            
ATOM   3425  CA  VAL X 218      53.691  56.529  46.389  0.00  0.00            
ATOM   3426  HA  VAL X 218      54.364  57.125  45.729  0.00  0.00            
ATOM   3427  CB  VAL X 218      54.783  55.555  47.000  0.00  0.00            
ATOM   3428  HB  VAL X 218      54.199  54.893  47.616  0.00  0.00            
ATOM   3429  CG1 VAL X 218      55.506  54.825  45.908  0.00  0.00            
ATOM   3430 HG11 VAL X 218      56.207  55.487  45.303  0.00  0.00            
ATOM   3431 HG12 VAL X 218      56.011  54.061  46.481  0.00  0.00            
ATOM   3432 HG13 VAL X 218      54.774  54.260  45.250  0.00  0.00            
ATOM   3433  CG2 VAL X 218      55.766  56.126  47.954  0.00  0.00            
ATOM   3434 HG21 VAL X 218      55.209  56.547  48.850  0.00  0.00            
ATOM   3435 HG22 VAL X 218      56.390  55.310  48.326  0.00  0.00            
ATOM   3436 HG23 VAL X 218      56.293  56.941  47.439  0.00  0.00            
ATOM   3437  C   VAL X 218      52.573  55.648  45.717  0.00  0.00            
ATOM   3438  O   VAL X 218      52.485  54.389  46.044  0.00  0.00            
ATOM   3439  N   PRO X 219      51.899  56.168  44.664  0.00  0.00            
ATOM   3440  CD  PRO X 219      52.053  57.404  44.006  0.00  0.00            
ATOM   3441  HD2 PRO X 219      52.927  57.415  43.358  0.00  0.00            
ATOM   3442  HD3 PRO X 219      52.121  58.288  44.565  0.00  0.00            
ATOM   3443  CG  PRO X 219      50.944  57.668  42.962  0.00  0.00            
ATOM   3444  HG2 PRO X 219      51.349  58.032  42.084  0.00  0.00            
ATOM   3445  HG3 PRO X 219      50.202  58.175  43.405  0.00  0.00            
ATOM   3446  CB  PRO X 219      50.361  56.302  42.726  0.00  0.00            
ATOM   3447  HB2 PRO X 219      50.866  55.875  41.872  0.00  0.00            
ATOM   3448  HB3 PRO X 219      49.233  56.289  42.413  0.00  0.00            
ATOM   3449  CA  PRO X 219      50.813  55.485  43.976  0.00  0.00            
ATOM   3450  HA  PRO X 219      49.998  55.281  44.687  0.00  0.00            
ATOM   3451  C   PRO X 219      51.038  54.052  43.497  0.00  0.00            
ATOM   3452  O   PRO X 219      50.230  53.164  43.833  0.00  0.00            
ATOM   3453  N   ASP X 220      52.146  53.857  42.745  0.00  0.00            
ATOM   3454  H   ASP X 220      52.848  54.601  42.655  0.00  0.00            
ATOM   3455  CA  ASP X 220      52.504  52.597  42.120  0.00  0.00            
ATOM   3456  HA  ASP X 220      51.530  52.230  41.687  0.00  0.00            
ATOM   3457  CB  ASP X 220      53.527  52.724  40.957  0.00  0.00            
ATOM   3458  HB2 ASP X 220      54.384  53.153  41.391  0.00  0.00            
ATOM   3459  HB3 ASP X 220      53.761  51.748  40.632  0.00  0.00            
ATOM   3460  CG  ASP X 220      53.191  53.664  39.833  0.00  0.00            
ATOM   3461  OD1 ASP X 220      53.434  53.259  38.640  0.00  0.00            
ATOM   3462  OD2 ASP X 220      52.898  54.881  40.113  0.00  0.00            
ATOM   3463  C   ASP X 220      52.881  51.556  43.107  0.00  0.00            
ATOM   3464  O   ASP X 220      53.162  50.441  42.634  0.00  0.00            
ATOM   3465  N   LYS X 221      52.618  51.748  44.462  0.00  0.00            
ATOM   3466  H   LYS X 221      52.345  52.661  44.687  0.00  0.00            
ATOM   3467  CA  LYS X 221      52.865  50.912  45.629  0.00  0.00            
ATOM   3468  HA  LYS X 221      53.194  49.889  45.304  0.00  0.00            
ATOM   3469  CB  LYS X 221      54.029  51.495  46.427  0.00  0.00            
ATOM   3470  HB2 LYS X 221      54.677  51.938  45.713  0.00  0.00            
ATOM   3471  HB3 LYS X 221      53.519  52.350  46.940  0.00  0.00            
ATOM   3472  CG  LYS X 221      54.725  50.539  47.428  0.00  0.00            
ATOM   3473  HG2 LYS X 221      54.045  50.397  48.234  0.00  0.00            
ATOM   3474  HG3 LYS X 221      55.050  49.586  46.935  0.00  0.00            
ATOM   3475  CD  LYS X 221      55.969  51.381  47.931  0.00  0.00            
ATOM   3476  HD2 LYS X 221      56.493  51.924  47.116  0.00  0.00            
ATOM   3477  HD3 LYS X 221      55.649  52.108  48.720  0.00  0.00            
ATOM   3478  CE  LYS X 221      56.930  50.323  48.456  0.00  0.00            
ATOM   3479  HE2 LYS X 221      56.537  49.833  49.321  0.00  0.00            
ATOM   3480  HE3 LYS X 221      57.115  49.629  47.620  0.00  0.00            
ATOM   3481  NZ  LYS X 221      58.250  50.949  48.808  0.00  0.00            
ATOM   3482  HZ1 LYS X 221      58.922  50.216  49.149  0.00  0.00            
ATOM   3483  HZ2 LYS X 221      58.745  51.402  48.033  0.00  0.00            
ATOM   3484  HZ3 LYS X 221      58.314  51.606  49.527  0.00  0.00            
ATOM   3485  C   LYS X 221      51.652  50.935  46.504  0.00  0.00            
ATOM   3486  O   LYS X 221      51.619  50.046  47.354  0.00  0.00            
ATOM   3487  N   ASN X 222      50.745  51.953  46.416  0.00  0.00            
ATOM   3488  H   ASN X 222      50.917  52.581  45.594  0.00  0.00            
ATOM   3489  CA  ASN X 222      49.642  52.356  47.248  0.00  0.00            
ATOM   3490  HA  ASN X 222      49.477  53.351  46.885  0.00  0.00            
ATOM   3491  CB  ASN X 222      48.479  51.530  46.831  0.00  0.00            
ATOM   3492  HB2 ASN X 222      48.308  51.535  45.795  0.00  0.00            
ATOM   3493  HB3 ASN X 222      48.831  50.613  47.108  0.00  0.00            
ATOM   3494  CG  ASN X 222      47.163  51.707  47.531  0.00  0.00            
ATOM   3495  OD1 ASN X 222      46.911  52.747  48.166  0.00  0.00            
ATOM   3496  ND2 ASN X 222      46.376  50.682  47.599  0.00  0.00            
ATOM   3497 HD21 ASN X 222      45.575  50.635  48.194  0.00  0.00            
ATOM   3498 HD22 ASN X 222      46.777  49.848  47.140  0.00  0.00            
ATOM   3499  C   ASN X 222      49.984  52.481  48.757  0.00  0.00            
ATOM   3500  O   ASN X 222      49.825  51.560  49.536  0.00  0.00            
ATOM   3501  N   TYR X 223      50.507  53.657  49.198  0.00  0.00            
ATOM   3502  H   TYR X 223      50.664  54.270  48.424  0.00  0.00            
ATOM   3503  CA  TYR X 223      51.054  53.915  50.514  0.00  0.00            
ATOM   3504  HA  TYR X 223      50.618  53.286  51.268  0.00  0.00            
ATOM   3505  CB  TYR X 223      52.572  53.571  50.551  0.00  0.00            
ATOM   3506  HB2 TYR X 223      52.677  52.513  50.252  0.00  0.00            
ATOM   3507  HB3 TYR X 223      53.007  54.062  49.748  0.00  0.00            
ATOM   3508  CG  TYR X 223      53.487  53.884  51.778  0.00  0.00            
ATOM   3509  CD1 TYR X 223      54.799  54.364  51.655  0.00  0.00            
ATOM   3510  HD1 TYR X 223      55.316  54.346  50.773  0.00  0.00            
ATOM   3511  CE1 TYR X 223      55.492  54.537  52.840  0.00  0.00            
ATOM   3512  HE1 TYR X 223      56.504  54.836  52.689  0.00  0.00            
ATOM   3513  CZ  TYR X 223      54.920  54.334  54.074  0.00  0.00            
ATOM   3514  OH  TYR X 223      55.668  54.518  55.131  0.00  0.00            
ATOM   3515  HH  TYR X 223      56.614  54.671  55.124  0.00  0.00            
ATOM   3516  CE2 TYR X 223      53.654  53.856  54.250  0.00  0.00            
ATOM   3517  HE2 TYR X 223      53.153  53.825  55.223  0.00  0.00            
ATOM   3518  CD2 TYR X 223      52.910  53.743  53.064  0.00  0.00            
ATOM   3519  HD2 TYR X 223      52.002  53.241  53.236  0.00  0.00            
ATOM   3520  C   TYR X 223      50.993  55.462  50.875  0.00  0.00            
ATOM   3521  O   TYR X 223      51.252  56.253  49.940  0.00  0.00            
ATOM   3522  N   LYS X 224      50.711  55.830  52.137  0.00  0.00            
ATOM   3523  H   LYS X 224      50.304  55.110  52.666  0.00  0.00            
ATOM   3524  CA  LYS X 224      51.181  57.214  52.701  0.00  0.00            
ATOM   3525  HA  LYS X 224      52.063  57.537  52.117  0.00  0.00            
ATOM   3526  CB  LYS X 224      50.071  58.272  52.567  0.00  0.00            
ATOM   3527  HB2 LYS X 224      49.907  58.215  51.486  0.00  0.00            
ATOM   3528  HB3 LYS X 224      49.256  58.021  53.096  0.00  0.00            
ATOM   3529  CG  LYS X 224      50.302  59.783  52.862  0.00  0.00            
ATOM   3530  HG2 LYS X 224      51.366  60.047  52.628  0.00  0.00            
ATOM   3531  HG3 LYS X 224      49.541  60.391  52.375  0.00  0.00            
ATOM   3532  CD  LYS X 224      50.067  60.118  54.402  0.00  0.00            
ATOM   3533  HD2 LYS X 224      50.718  59.745  55.110  0.00  0.00            
ATOM   3534  HD3 LYS X 224      50.212  61.242  54.574  0.00  0.00            
ATOM   3535  CE  LYS X 224      48.507  59.914  54.868  0.00  0.00            
ATOM   3536  HE2 LYS X 224      47.904  60.545  54.232  0.00  0.00            
ATOM   3537  HE3 LYS X 224      48.250  58.886  54.864  0.00  0.00            
ATOM   3538  NZ  LYS X 224      48.267  60.285  56.309  0.00  0.00            
ATOM   3539  HZ1 LYS X 224      48.713  61.178  56.500  0.00  0.00            
ATOM   3540  HZ2 LYS X 224      47.291  60.473  56.504  0.00  0.00            
ATOM   3541  HZ3 LYS X 224      48.753  59.652  56.954  0.00  0.00            
ATOM   3542  C   LYS X 224      51.686  56.968  54.143  0.00  0.00            
ATOM   3543  O   LYS X 224      51.226  56.019  54.785  0.00  0.00            
ATOM   3544  N   ASN X 225      52.687  57.684  54.678  0.00  0.00            
ATOM   3545  H   ASN X 225      53.000  58.477  54.074  0.00  0.00            
ATOM   3546  CA  ASN X 225      52.654  58.029  56.201  0.00  0.00            
ATOM   3547  HA  ASN X 225      51.748  57.807  56.656  0.00  0.00            
ATOM   3548  CB  ASN X 225      53.703  57.123  56.862  0.00  0.00            
ATOM   3549  HB2 ASN X 225      53.804  56.287  56.310  0.00  0.00            
ATOM   3550  HB3 ASN X 225      54.643  57.507  56.916  0.00  0.00            
ATOM   3551  CG  ASN X 225      53.374  56.544  58.259  0.00  0.00            
ATOM   3552  OD1 ASN X 225      52.751  55.517  58.420  0.00  0.00            
ATOM   3553  ND2 ASN X 225      53.776  57.218  59.246  0.00  0.00            
ATOM   3554 HD21 ASN X 225      53.522  56.932  60.164  0.00  0.00            
ATOM   3555 HD22 ASN X 225      54.226  58.158  59.196  0.00  0.00            
ATOM   3556  C   ASN X 225      53.051  59.478  56.464  0.00  0.00            
ATOM   3557  O   ASN X 225      53.898  60.069  55.790  0.00  0.00            
ATOM   3558  N   ASP X 226      52.610  59.955  57.609  0.00  0.00            
ATOM   3559  H   ASP X 226      52.067  59.274  58.147  0.00  0.00            
ATOM   3560  CA  ASP X 226      52.885  61.220  58.345  0.00  0.00            
ATOM   3561  HA  ASP X 226      53.200  62.044  57.643  0.00  0.00            
ATOM   3562  CB  ASP X 226      51.712  61.763  59.169  0.00  0.00            
ATOM   3563  HB2 ASP X 226      51.300  60.957  59.796  0.00  0.00            
ATOM   3564  HB3 ASP X 226      51.868  62.659  59.788  0.00  0.00            
ATOM   3565  CG  ASP X 226      50.460  62.121  58.358  0.00  0.00            
ATOM   3566  OD1 ASP X 226      49.823  63.043  58.826  0.00  0.00            
ATOM   3567  OD2 ASP X 226      50.251  61.697  57.183  0.00  0.00            
ATOM   3568  C   ASP X 226      54.083  60.997  59.224  0.00  0.00            
ATOM   3569  O   ASP X 226      54.193  59.947  59.751  0.00  0.00            
ATOM   3570  N   VAL X 227      55.153  61.786  59.267  0.00  0.00            
ATOM   3571  H   VAL X 227      55.063  62.729  58.774  0.00  0.00            
ATOM   3572  CA  VAL X 227      56.394  61.384  60.020  0.00  0.00            
ATOM   3573  HA  VAL X 227      56.109  60.642  60.870  0.00  0.00            
ATOM   3574  CB  VAL X 227      57.480  60.631  59.168  0.00  0.00            
ATOM   3575  HB  VAL X 227      57.761  61.216  58.281  0.00  0.00            
ATOM   3576  CG1 VAL X 227      58.782  60.420  59.991  0.00  0.00            
ATOM   3577 HG11 VAL X 227      59.394  59.695  59.536  0.00  0.00            
ATOM   3578 HG12 VAL X 227      59.363  61.299  60.083  0.00  0.00            
ATOM   3579 HG13 VAL X 227      58.456  60.247  61.058  0.00  0.00            
ATOM   3580  CG2 VAL X 227      56.965  59.295  58.602  0.00  0.00            
ATOM   3581 HG21 VAL X 227      55.939  59.300  58.117  0.00  0.00            
ATOM   3582 HG22 VAL X 227      57.701  58.977  57.946  0.00  0.00            
ATOM   3583 HG23 VAL X 227      56.832  58.517  59.347  0.00  0.00            
ATOM   3584  C   VAL X 227      57.014  62.685  60.606  0.00  0.00            
ATOM   3585  O   VAL X 227      57.494  63.525  59.840  0.00  0.00            
ATOM   3586  N   ASN X 228      57.103  62.878  61.960  0.00  0.00            
ATOM   3587  H   ASN X 228      56.680  62.173  62.541  0.00  0.00            
ATOM   3588  CA  ASN X 228      57.544  64.143  62.599  0.00  0.00            
ATOM   3589  HA  ASN X 228      57.393  64.887  61.900  0.00  0.00            
ATOM   3590  CB  ASN X 228      56.647  64.474  63.825  0.00  0.00            
ATOM   3591  HB2 ASN X 228      55.629  64.808  63.371  0.00  0.00            
ATOM   3592  HB3 ASN X 228      56.235  63.616  64.428  0.00  0.00            
ATOM   3593  CG  ASN X 228      57.261  65.708  64.601  0.00  0.00            
ATOM   3594  OD1 ASN X 228      58.088  65.474  65.434  0.00  0.00            
ATOM   3595  ND2 ASN X 228      56.597  66.845  64.482  0.00  0.00            
ATOM   3596 HD21 ASN X 228      56.986  67.764  64.781  0.00  0.00            
ATOM   3597 HD22 ASN X 228      55.923  66.841  63.788  0.00  0.00            
ATOM   3598  C   ASN X 228      59.014  64.088  63.054  0.00  0.00            
ATOM   3599  O   ASN X 228      59.402  63.059  63.655  0.00  0.00            
ATOM   3600  N   PHE X 229      59.871  65.137  62.710  0.00  0.00            
ATOM   3601  H   PHE X 229      59.375  65.912  62.355  0.00  0.00            
ATOM   3602  CA  PHE X 229      61.282  65.142  63.253  0.00  0.00            
ATOM   3603  HA  PHE X 229      61.495  64.285  63.917  0.00  0.00            
ATOM   3604  CB  PHE X 229      62.177  65.046  61.942  0.00  0.00            
ATOM   3605  HB2 PHE X 229      61.851  65.712  61.156  0.00  0.00            
ATOM   3606  HB3 PHE X 229      63.136  65.541  62.209  0.00  0.00            
ATOM   3607  CG  PHE X 229      62.453  63.635  61.427  0.00  0.00            
ATOM   3608  CD1 PHE X 229      63.495  62.882  61.852  0.00  0.00            
ATOM   3609  HD1 PHE X 229      64.113  63.222  62.621  0.00  0.00            
ATOM   3610  CE1 PHE X 229      63.973  61.818  61.080  0.00  0.00            
ATOM   3611  HE1 PHE X 229      64.923  61.343  61.359  0.00  0.00            
ATOM   3612  CZ  PHE X 229      63.198  61.408  60.045  0.00  0.00            
ATOM   3613  HZ  PHE X 229      63.502  60.484  59.499  0.00  0.00            
ATOM   3614  CE2 PHE X 229      62.036  61.966  59.675  0.00  0.00            
ATOM   3615  HE2 PHE X 229      61.360  61.540  59.065  0.00  0.00            
ATOM   3616  CD2 PHE X 229      61.674  63.184  60.329  0.00  0.00            
ATOM   3617  HD2 PHE X 229      60.758  63.598  60.059  0.00  0.00            
ATOM   3618  C   PHE X 229      61.585  66.479  64.038  0.00  0.00            
ATOM   3619  O   PHE X 229      61.406  67.633  63.616  0.00  0.00            
ATOM   3620  N   LYS X 230      62.077  66.294  65.219  0.00  0.00            
ATOM   3621  H   LYS X 230      61.933  65.321  65.516  0.00  0.00            
ATOM   3622  CA  LYS X 230      62.773  67.289  65.993  0.00  0.00            
ATOM   3623  HA  LYS X 230      62.135  68.108  66.015  0.00  0.00            
ATOM   3624  CB  LYS X 230      63.114  66.726  67.384  0.00  0.00            
ATOM   3625  HB2 LYS X 230      63.822  65.810  67.258  0.00  0.00            
ATOM   3626  HB3 LYS X 230      63.710  67.536  67.736  0.00  0.00            
ATOM   3627  CG  LYS X 230      61.910  66.664  68.297  0.00  0.00            
ATOM   3628  HG2 LYS X 230      61.640  67.703  68.522  0.00  0.00            
ATOM   3629  HG3 LYS X 230      60.994  66.248  67.994  0.00  0.00            
ATOM   3630  CD  LYS X 230      62.380  65.760  69.512  0.00  0.00            
ATOM   3631  HD2 LYS X 230      61.728  66.016  70.417  0.00  0.00            
ATOM   3632  HD3 LYS X 230      62.205  64.711  69.362  0.00  0.00            
ATOM   3633  CE  LYS X 230      63.826  66.104  69.910  0.00  0.00            
ATOM   3634  HE2 LYS X 230      64.576  65.654  69.267  0.00  0.00            
ATOM   3635  HE3 LYS X 230      63.810  67.187  69.876  0.00  0.00            
ATOM   3636  NZ  LYS X 230      64.095  65.722  71.286  0.00  0.00            
ATOM   3637  HZ1 LYS X 230      63.279  65.992  71.748  0.00  0.00            
ATOM   3638  HZ2 LYS X 230      64.231  64.759  71.316  0.00  0.00            
ATOM   3639  HZ3 LYS X 230      64.918  66.159  71.712  0.00  0.00            
ATOM   3640  C   LYS X 230      64.060  67.674  65.266  0.00  0.00            
ATOM   3641  O   LYS X 230      64.989  66.812  65.080  0.00  0.00            
ATOM   3642  N   LEU X 231      64.316  68.945  64.983  0.00  0.00            
ATOM   3643  H   LEU X 231      63.704  69.688  65.262  0.00  0.00            
ATOM   3644  CA  LEU X 231      65.678  69.457  64.732  0.00  0.00            
ATOM   3645  HA  LEU X 231      65.817  68.857  63.909  0.00  0.00            
ATOM   3646  CB  LEU X 231      65.665  71.009  64.514  0.00  0.00            
ATOM   3647  HB2 LEU X 231      65.268  71.549  65.430  0.00  0.00            
ATOM   3648  HB3 LEU X 231      66.705  71.385  64.502  0.00  0.00            
ATOM   3649  CG  LEU X 231      65.192  71.600  63.189  0.00  0.00            
ATOM   3650  HG  LEU X 231      64.300  71.014  62.893  0.00  0.00            
ATOM   3651  CD1 LEU X 231      64.502  72.934  63.410  0.00  0.00            
ATOM   3652 HD11 LEU X 231      63.567  72.793  63.986  0.00  0.00            
ATOM   3653 HD12 LEU X 231      65.184  73.656  63.922  0.00  0.00            
ATOM   3654 HD13 LEU X 231      64.066  73.237  62.521  0.00  0.00            
ATOM   3655  CD2 LEU X 231      66.293  71.661  62.022  0.00  0.00            
ATOM   3656 HD21 LEU X 231      67.209  71.845  62.538  0.00  0.00            
ATOM   3657 HD22 LEU X 231      66.391  70.607  61.533  0.00  0.00            
ATOM   3658 HD23 LEU X 231      66.011  72.493  61.407  0.00  0.00            
ATOM   3659  C   LEU X 231      66.784  68.994  65.804  0.00  0.00            
ATOM   3660  O   LEU X 231      66.608  69.228  66.957  0.00  0.00            
ATOM   3661  N   ASN X 232      67.888  68.494  65.178  0.00  0.00            
ATOM   3662  H   ASN X 232      67.749  68.041  64.245  0.00  0.00            
ATOM   3663  CA  ASN X 232      69.224  68.198  65.577  0.00  0.00            
ATOM   3664  HA  ASN X 232      69.638  67.396  64.941  0.00  0.00            
ATOM   3665  CB  ASN X 232      70.102  69.432  65.412  0.00  0.00            
ATOM   3666  HB2 ASN X 232      69.725  70.254  66.033  0.00  0.00            
ATOM   3667  HB3 ASN X 232      71.152  69.274  65.870  0.00  0.00            
ATOM   3668  CG  ASN X 232      70.373  69.785  64.000  0.00  0.00            
ATOM   3669  OD1 ASN X 232      70.581  68.987  63.152  0.00  0.00            
ATOM   3670  ND2 ASN X 232      70.343  71.006  63.642  0.00  0.00            
ATOM   3671 HD21 ASN X 232      70.248  71.032  62.637  0.00  0.00            
ATOM   3672 HD22 ASN X 232      70.706  71.784  64.223  0.00  0.00            
ATOM   3673  C   ASN X 232      69.459  67.545  67.013  0.00  0.00            
ATOM   3674  O   ASN X 232      70.633  67.372  67.380  0.00  0.00            
ATOM   3675  N   GLU X 233      68.425  67.151  67.843  0.00  0.00            
ATOM   3676  H   GLU X 233      67.498  67.520  67.445  0.00  0.00            
ATOM   3677  CA  GLU X 233      68.535  66.157  68.936  0.00  0.00            
ATOM   3678  HA  GLU X 233      69.498  65.814  68.964  0.00  0.00            
ATOM   3679  CB  GLU X 233      68.176  66.711  70.298  0.00  0.00            
ATOM   3680  HB2 GLU X 233      68.758  67.604  70.495  0.00  0.00            
ATOM   3681  HB3 GLU X 233      67.146  66.871  70.269  0.00  0.00            
ATOM   3682  CG  GLU X 233      68.519  65.790  71.527  0.00  0.00            
ATOM   3683  HG2 GLU X 233      67.940  66.200  72.397  0.00  0.00            
ATOM   3684  HG3 GLU X 233      68.192  64.826  71.527  0.00  0.00            
ATOM   3685  CD  GLU X 233      69.980  65.686  71.922  0.00  0.00            
ATOM   3686  OE1 GLU X 233      70.719  65.151  71.088  0.00  0.00            
ATOM   3687  OE2 GLU X 233      70.366  66.183  73.080  0.00  0.00            
ATOM   3688  C   GLU X 233      67.600  64.931  68.560  0.00  0.00            
ATOM   3689  O   GLU X 233      66.733  64.927  67.729  0.00  0.00            
ATOM   3690  N   GLU X 234      67.964  63.738  69.143  0.00  0.00            
ATOM   3691  H   GLU X 234      68.790  63.635  69.738  0.00  0.00            
ATOM   3692  CA  GLU X 234      67.171  62.577  68.984  0.00  0.00            
ATOM   3693  HA  GLU X 234      66.812  62.383  67.991  0.00  0.00            
ATOM   3694  CB  GLU X 234      67.836  61.229  69.482  0.00  0.00            
ATOM   3695  HB2 GLU X 234      67.628  61.106  70.585  0.00  0.00            
ATOM   3696  HB3 GLU X 234      67.098  60.445  69.028  0.00  0.00            
ATOM   3697  CG  GLU X 234      69.343  60.760  69.156  0.00  0.00            
ATOM   3698  HG2 GLU X 234      69.353  59.735  69.249  0.00  0.00            
ATOM   3699  HG3 GLU X 234      69.515  60.931  68.131  0.00  0.00            
ATOM   3700  CD  GLU X 234      70.388  61.338  70.151  0.00  0.00            
ATOM   3701  OE1 GLU X 234      71.490  61.660  69.725  0.00  0.00            
ATOM   3702  OE2 GLU X 234      70.174  61.500  71.416  0.00  0.00            
ATOM   3703  C   GLU X 234      65.782  62.718  69.540  0.00  0.00            
ATOM   3704  O   GLU X 234      65.691  63.275  70.643  0.00  0.00            
ATOM   3705  N   GLY X 235      64.740  62.029  68.989  0.00  0.00            
ATOM   3706  H   GLY X 235      64.780  61.506  68.111  0.00  0.00            
ATOM   3707  CA  GLY X 235      63.463  61.952  69.632  0.00  0.00            
ATOM   3708  HA2 GLY X 235      63.504  61.989  70.707  0.00  0.00            
ATOM   3709  HA3 GLY X 235      62.786  62.690  69.177  0.00  0.00            
ATOM   3710  C   GLY X 235      62.522  60.746  69.238  0.00  0.00            
ATOM   3711  O   GLY X 235      62.948  59.794  68.561  0.00  0.00            
ATOM   3712  N   THR X 236      61.242  60.736  69.677  0.00  0.00            
ATOM   3713  H   THR X 236      60.928  61.549  70.151  0.00  0.00            
ATOM   3714  CA  THR X 236      60.193  59.711  69.536  0.00  0.00            
ATOM   3715  HA  THR X 236      60.706  58.870  69.083  0.00  0.00            
ATOM   3716  CB  THR X 236      59.573  59.299  70.813  0.00  0.00            
ATOM   3717  HB  THR X 236      59.139  60.144  71.365  0.00  0.00            
ATOM   3718  CG2 THR X 236      58.442  58.285  70.618  0.00  0.00            
ATOM   3719 HG21 THR X 236      58.503  57.866  71.656  0.00  0.00            
ATOM   3720 HG22 THR X 236      57.520  58.715  70.475  0.00  0.00            
ATOM   3721 HG23 THR X 236      58.697  57.656  69.815  0.00  0.00            
ATOM   3722  OG1 THR X 236      60.576  58.683  71.541  0.00  0.00            
ATOM   3723  HG1 THR X 236      61.183  59.272  72.037  0.00  0.00            
ATOM   3724  C   THR X 236      59.099  60.130  68.521  0.00  0.00            
ATOM   3725  O   THR X 236      58.522  61.128  68.784  0.00  0.00            
ATOM   3726  N   THR X 237      58.896  59.243  67.553  0.00  0.00            
ATOM   3727  H   THR X 237      59.344  58.361  67.530  0.00  0.00            
ATOM   3728  CA  THR X 237      57.703  59.459  66.635  0.00  0.00            
ATOM   3729  HA  THR X 237      56.961  59.981  67.250  0.00  0.00            
ATOM   3730  CB  THR X 237      58.049  60.450  65.446  0.00  0.00            
ATOM   3731  HB  THR X 237      58.507  61.422  65.864  0.00  0.00            
ATOM   3732  CG2 THR X 237      58.956  59.737  64.441  0.00  0.00            
ATOM   3733 HG21 THR X 237      58.231  59.103  64.065  0.00  0.00            
ATOM   3734 HG22 THR X 237      59.257  60.437  63.741  0.00  0.00            
ATOM   3735 HG23 THR X 237      59.884  59.262  64.802  0.00  0.00            
ATOM   3736  OG1 THR X 237      56.865  60.810  64.866  0.00  0.00            
ATOM   3737  HG1 THR X 237      56.624  61.709  65.102  0.00  0.00            
ATOM   3738  C   THR X 237      57.060  58.093  66.343  0.00  0.00            
ATOM   3739  O   THR X 237      57.572  56.988  66.626  0.00  0.00            
ATOM   3740  N   GLN X 238      55.839  58.279  65.698  0.00  0.00            
ATOM   3741  H   GLN X 238      55.520  59.191  65.492  0.00  0.00            
ATOM   3742  CA  GLN X 238      55.341  57.118  64.921  0.00  0.00            
ATOM   3743  HA  GLN X 238      55.512  56.157  65.382  0.00  0.00            
ATOM   3744  CB  GLN X 238      53.805  57.073  64.755  0.00  0.00            
ATOM   3745  HB2 GLN X 238      53.530  56.046  64.476  0.00  0.00            
ATOM   3746  HB3 GLN X 238      53.509  56.951  65.855  0.00  0.00            
ATOM   3747  CG  GLN X 238      53.061  58.266  64.067  0.00  0.00            
ATOM   3748  HG2 GLN X 238      52.024  58.141  64.412  0.00  0.00            
ATOM   3749  HG3 GLN X 238      53.509  59.211  64.248  0.00  0.00            
ATOM   3750  CD  GLN X 238      53.065  58.280  62.506  0.00  0.00            
ATOM   3751  OE1 GLN X 238      53.422  57.340  61.887  0.00  0.00            
ATOM   3752  NE2 GLN X 238      52.214  59.068  61.882  0.00  0.00            
ATOM   3753 HE21 GLN X 238      51.867  58.975  60.916  0.00  0.00            
ATOM   3754 HE22 GLN X 238      52.193  59.907  62.472  0.00  0.00            
ATOM   3755  C   GLN X 238      55.916  57.041  63.561  0.00  0.00            
ATOM   3756  O   GLN X 238      55.925  58.123  62.929  0.00  0.00            
ATOM   3757  N   HIE X 239      56.195  55.812  63.067  0.00  0.00            
ATOM   3758  H   HIE X 239      56.037  55.089  63.771  0.00  0.00            
ATOM   3759  CA  HIE X 239      56.215  55.429  61.636  0.00  0.00            
ATOM   3760  HA  HIE X 239      55.606  56.087  61.047  0.00  0.00            
ATOM   3761  CB  HIE X 239      57.534  55.514  60.894  0.00  0.00            
ATOM   3762  HB2 HIE X 239      58.094  56.484  61.103  0.00  0.00            
ATOM   3763  HB3 HIE X 239      58.079  54.603  61.136  0.00  0.00            
ATOM   3764  CG  HIE X 239      57.412  55.381  59.406  0.00  0.00            
ATOM   3765  ND1 HIE X 239      56.879  56.322  58.495  0.00  0.00            
ATOM   3766  CE1 HIE X 239      57.249  55.856  57.268  0.00  0.00            
ATOM   3767  HE1 HIE X 239      56.893  56.415  56.387  0.00  0.00            
ATOM   3768  NE2 HIE X 239      57.848  54.715  57.397  0.00  0.00            
ATOM   3769  HE2 HIE X 239      58.192  54.162  56.632  0.00  0.00            
ATOM   3770  CD2 HIE X 239      58.100  54.469  58.741  0.00  0.00            
ATOM   3771  HD2 HIE X 239      58.757  53.652  59.063  0.00  0.00            
ATOM   3772  C   HIE X 239      55.648  54.039  61.485  0.00  0.00            
ATOM   3773  O   HIE X 239      56.056  53.187  62.264  0.00  0.00            
ATOM   3774  N   ASN X 240      54.844  53.790  60.483  0.00  0.00            
ATOM   3775  H   ASN X 240      54.798  54.455  59.747  0.00  0.00            
ATOM   3776  CA  ASN X 240      54.243  52.528  60.179  0.00  0.00            
ATOM   3777  HA  ASN X 240      53.428  52.774  59.572  0.00  0.00            
ATOM   3778  CB  ASN X 240      54.985  51.563  59.348  0.00  0.00            
ATOM   3779  HB2 ASN X 240      56.043  51.311  59.725  0.00  0.00            
ATOM   3780  HB3 ASN X 240      54.406  50.735  59.090  0.00  0.00            
ATOM   3781  CG  ASN X 240      55.418  52.018  57.970  0.00  0.00            
ATOM   3782  OD1 ASN X 240      56.174  51.133  57.386  0.00  0.00            
ATOM   3783  ND2 ASN X 240      55.247  53.189  57.495  0.00  0.00            
ATOM   3784 HD21 ASN X 240      55.414  53.291  56.636  0.00  0.00            
ATOM   3785 HD22 ASN X 240      54.573  53.846  57.886  0.00  0.00            
ATOM   3786  C   ASN X 240      53.558  51.991  61.354  0.00  0.00            
ATOM   3787  O   ASN X 240      54.085  50.969  61.955  0.00  0.00            
ATOM   3788  N   ASN X 241      52.550  52.621  61.968  0.00  0.00            
ATOM   3789  H   ASN X 241      52.129  53.452  61.537  0.00  0.00            
ATOM   3790  CA  ASN X 241      51.974  52.464  63.294  0.00  0.00            
ATOM   3791  HA  ASN X 241      51.495  53.466  63.602  0.00  0.00            
ATOM   3792  CB  ASN X 241      50.834  51.367  63.210  0.00  0.00            
ATOM   3793  HB2 ASN X 241      50.959  50.466  62.526  0.00  0.00            
ATOM   3794  HB3 ASN X 241      50.572  50.977  64.238  0.00  0.00            
ATOM   3795  CG  ASN X 241      49.604  52.040  62.716  0.00  0.00            
ATOM   3796  OD1 ASN X 241      49.548  52.806  61.781  0.00  0.00            
ATOM   3797  ND2 ASN X 241      48.587  51.387  63.096  0.00  0.00            
ATOM   3798 HD21 ASN X 241      47.682  51.914  62.934  0.00  0.00            
ATOM   3799 HD22 ASN X 241      48.621  50.745  63.913  0.00  0.00            
ATOM   3800  C   ASN X 241      52.890  52.228  64.587  0.00  0.00            
ATOM   3801  O   ASN X 241      52.445  52.314  65.734  0.00  0.00            
ATOM   3802  N   THR X 242      54.172  52.072  64.430  0.00  0.00            
ATOM   3803  H   THR X 242      54.522  52.215  63.451  0.00  0.00            
ATOM   3804  CA  THR X 242      55.263  51.621  65.320  0.00  0.00            
ATOM   3805  HA  THR X 242      55.040  50.851  65.973  0.00  0.00            
ATOM   3806  CB  THR X 242      56.344  50.968  64.402  0.00  0.00            
ATOM   3807  HB  THR X 242      56.681  51.676  63.677  0.00  0.00            
ATOM   3808  CG2 THR X 242      57.564  50.547  65.267  0.00  0.00            
ATOM   3809 HG21 THR X 242      58.134  49.936  64.607  0.00  0.00            
ATOM   3810 HG22 THR X 242      58.306  51.250  65.521  0.00  0.00            
ATOM   3811 HG23 THR X 242      57.281  49.939  66.124  0.00  0.00            
ATOM   3812  OG1 THR X 242      55.799  49.750  63.923  0.00  0.00            
ATOM   3813  HG1 THR X 242      54.953  49.846  63.513  0.00  0.00            
ATOM   3814  C   THR X 242      55.798  52.694  66.108  0.00  0.00            
ATOM   3815  O   THR X 242      55.617  53.801  65.757  0.00  0.00            
ATOM   3816  N   GLU X 243      56.543  52.503  67.140  0.00  0.00            
ATOM   3817  H   GLU X 243      56.466  51.593  67.567  0.00  0.00            
ATOM   3818  CA  GLU X 243      57.325  53.622  67.864  0.00  0.00            
ATOM   3819  HA  GLU X 243      56.923  54.668  67.524  0.00  0.00            
ATOM   3820  CB  GLU X 243      57.107  53.282  69.407  0.00  0.00            
ATOM   3821  HB2 GLU X 243      55.998  53.163  69.557  0.00  0.00            
ATOM   3822  HB3 GLU X 243      57.663  52.347  69.567  0.00  0.00            
ATOM   3823  CG  GLU X 243      57.877  54.313  70.306  0.00  0.00            
ATOM   3824  HG2 GLU X 243      58.959  53.949  70.374  0.00  0.00            
ATOM   3825  HG3 GLU X 243      57.945  55.297  69.872  0.00  0.00            
ATOM   3826  CD  GLU X 243      57.331  54.187  71.799  0.00  0.00            
ATOM   3827  OE1 GLU X 243      57.925  54.681  72.758  0.00  0.00            
ATOM   3828  OE2 GLU X 243      56.302  53.627  72.107  0.00  0.00            
ATOM   3829  C   GLU X 243      58.756  53.617  67.563  0.00  0.00            
ATOM   3830  O   GLU X 243      59.438  52.662  67.880  0.00  0.00            
ATOM   3831  N   ILE X 244      59.253  54.607  66.799  0.00  0.00            
ATOM   3832  H   ILE X 244      58.616  55.379  66.594  0.00  0.00            
ATOM   3833  CA  ILE X 244      60.643  54.665  66.427  0.00  0.00            
ATOM   3834  HA  ILE X 244      61.162  53.737  66.670  0.00  0.00            
ATOM   3835  CB  ILE X 244      60.696  54.870  64.934  0.00  0.00            
ATOM   3836  HB  ILE X 244      61.674  54.702  64.707  0.00  0.00            
ATOM   3837  CG2 ILE X 244      59.734  53.916  64.141  0.00  0.00            
ATOM   3838 HG21 ILE X 244      59.872  52.903  64.363  0.00  0.00            
ATOM   3839 HG22 ILE X 244      58.629  54.145  64.404  0.00  0.00            
ATOM   3840 HG23 ILE X 244      59.547  54.115  63.069  0.00  0.00            
ATOM   3841  CG1 ILE X 244      60.304  56.365  64.477  0.00  0.00            
ATOM   3842 HG12 ILE X 244      59.257  56.694  64.585  0.00  0.00            
ATOM   3843 HG13 ILE X 244      60.901  57.033  65.055  0.00  0.00            
ATOM   3844  CD1 ILE X 244      60.726  56.812  63.065  0.00  0.00            
ATOM   3845 HD11 ILE X 244      60.322  57.673  62.605  0.00  0.00            
ATOM   3846 HD12 ILE X 244      61.786  57.010  63.204  0.00  0.00            
ATOM   3847 HD13 ILE X 244      60.546  56.074  62.204  0.00  0.00            
ATOM   3848  C   ILE X 244      61.356  55.787  67.193  0.00  0.00            
ATOM   3849  O   ILE X 244      60.617  56.599  67.746  0.00  0.00            
ATOM   3850  N   LYS X 245      62.670  55.702  67.180  0.00  0.00            
ATOM   3851  H   LYS X 245      63.095  55.002  66.630  0.00  0.00            
ATOM   3852  CA  LYS X 245      63.681  56.754  67.539  0.00  0.00            
ATOM   3853  HA  LYS X 245      63.049  57.668  67.844  0.00  0.00            
ATOM   3854  CB  LYS X 245      64.665  56.419  68.677  0.00  0.00            
ATOM   3855  HB2 LYS X 245      65.339  57.236  68.927  0.00  0.00            
ATOM   3856  HB3 LYS X 245      64.257  56.329  69.703  0.00  0.00            
ATOM   3857  CG  LYS X 245      65.692  55.342  68.229  0.00  0.00            
ATOM   3858  HG2 LYS X 245      65.098  54.581  67.623  0.00  0.00            
ATOM   3859  HG3 LYS X 245      66.491  55.684  67.513  0.00  0.00            
ATOM   3860  CD  LYS X 245      66.444  54.822  69.504  0.00  0.00            
ATOM   3861  HD2 LYS X 245      66.777  55.823  69.868  0.00  0.00            
ATOM   3862  HD3 LYS X 245      65.874  54.489  70.292  0.00  0.00            
ATOM   3863  CE  LYS X 245      67.651  53.856  69.303  0.00  0.00            
ATOM   3864  HE2 LYS X 245      67.134  52.971  68.912  0.00  0.00            
ATOM   3865  HE3 LYS X 245      68.305  54.128  68.451  0.00  0.00            
ATOM   3866  NZ  LYS X 245      68.248  53.549  70.592  0.00  0.00            
ATOM   3867  HZ1 LYS X 245      68.944  52.758  70.476  0.00  0.00            
ATOM   3868  HZ2 LYS X 245      68.629  54.396  71.019  0.00  0.00            
ATOM   3869  HZ3 LYS X 245      67.616  53.264  71.293  0.00  0.00            
ATOM   3870  C   LYS X 245      64.406  57.244  66.212  0.00  0.00            
ATOM   3871  O   LYS X 245      64.336  56.418  65.322  0.00  0.00            
ATOM   3872  N   TYR X 246      64.877  58.432  66.205  0.00  0.00            
ATOM   3873  H   TYR X 246      64.637  58.860  67.086  0.00  0.00            
ATOM   3874  CA  TYR X 246      65.427  59.187  65.101  0.00  0.00            
ATOM   3875  HA  TYR X 246      65.982  58.473  64.415  0.00  0.00            
ATOM   3876  CB  TYR X 246      64.249  59.726  64.359  0.00  0.00            
ATOM   3877  HB2 TYR X 246      64.496  60.088  63.270  0.00  0.00            
ATOM   3878  HB3 TYR X 246      63.495  58.960  64.040  0.00  0.00            
ATOM   3879  CG  TYR X 246      63.465  60.758  65.003  0.00  0.00            
ATOM   3880  CD1 TYR X 246      62.186  60.513  65.579  0.00  0.00            
ATOM   3881  HD1 TYR X 246      61.815  59.527  65.538  0.00  0.00            
ATOM   3882  CE1 TYR X 246      61.474  61.508  66.235  0.00  0.00            
ATOM   3883  HE1 TYR X 246      60.496  61.239  66.608  0.00  0.00            
ATOM   3884  CZ  TYR X 246      61.945  62.777  66.353  0.00  0.00            
ATOM   3885  OH  TYR X 246      61.127  63.645  67.189  0.00  0.00            
ATOM   3886  HH  TYR X 246      60.300  63.212  67.290  0.00  0.00            
ATOM   3887  CE2 TYR X 246      63.206  63.149  65.798  0.00  0.00            
ATOM   3888  HE2 TYR X 246      63.383  64.179  65.758  0.00  0.00            
ATOM   3889  CD2 TYR X 246      63.887  62.180  65.013  0.00  0.00            
ATOM   3890  HD2 TYR X 246      64.888  62.345  64.627  0.00  0.00            
ATOM   3891  C   TYR X 246      66.502  60.239  65.345  0.00  0.00            
ATOM   3892  O   TYR X 246      66.630  60.791  66.372  0.00  0.00            
ATOM   3893  N   LYS X 247      67.096  60.747  64.224  0.00  0.00            
ATOM   3894  H   LYS X 247      66.738  60.347  63.330  0.00  0.00            
ATOM   3895  CA  LYS X 247      67.790  62.041  64.066  0.00  0.00            
ATOM   3896  HA  LYS X 247      67.362  62.672  64.755  0.00  0.00            
ATOM   3897  CB  LYS X 247      69.380  62.072  64.286  0.00  0.00            
ATOM   3898  HB2 LYS X 247      69.852  61.742  63.381  0.00  0.00            
ATOM   3899  HB3 LYS X 247      69.720  63.124  64.327  0.00  0.00            
ATOM   3900  CG  LYS X 247      69.924  61.332  65.462  0.00  0.00            
ATOM   3901  HG2 LYS X 247      69.614  61.828  66.352  0.00  0.00            
ATOM   3902  HG3 LYS X 247      69.562  60.290  65.514  0.00  0.00            
ATOM   3903  CD  LYS X 247      71.437  61.162  65.483  0.00  0.00            
ATOM   3904  HD2 LYS X 247      71.616  60.722  64.474  0.00  0.00            
ATOM   3905  HD3 LYS X 247      71.953  62.109  65.665  0.00  0.00            
ATOM   3906  CE  LYS X 247      71.894  60.155  66.486  0.00  0.00            
ATOM   3907  HE2 LYS X 247      71.868  60.670  67.417  0.00  0.00            
ATOM   3908  HE3 LYS X 247      71.169  59.451  66.666  0.00  0.00            
ATOM   3909  NZ  LYS X 247      73.212  59.481  66.097  0.00  0.00            
ATOM   3910  HZ1 LYS X 247      73.581  58.729  66.522  0.00  0.00            
ATOM   3911  HZ2 LYS X 247      73.176  59.182  65.056  0.00  0.00            
ATOM   3912  HZ3 LYS X 247      74.029  60.142  66.125  0.00  0.00            
ATOM   3913  C   LYS X 247      67.526  62.671  62.665  0.00  0.00            
ATOM   3914  O   LYS X 247      67.560  61.956  61.708  0.00  0.00            
ATOM   3915  N   TYR X 248      67.430  63.965  62.619  0.00  0.00            
ATOM   3916  H   TYR X 248      67.378  64.485  63.480  0.00  0.00            
ATOM   3917  CA  TYR X 248      67.435  64.737  61.373  0.00  0.00            
ATOM   3918  HA  TYR X 248      67.568  64.131  60.472  0.00  0.00            
ATOM   3919  CB  TYR X 248      66.196  65.537  61.152  0.00  0.00            
ATOM   3920  HB2 TYR X 248      65.247  64.969  61.394  0.00  0.00            
ATOM   3921  HB3 TYR X 248      66.053  66.455  61.820  0.00  0.00            
ATOM   3922  CG  TYR X 248      66.011  65.847  59.673  0.00  0.00            
ATOM   3923  CD1 TYR X 248      65.929  67.117  59.225  0.00  0.00            
ATOM   3924  HD1 TYR X 248      66.146  67.777  59.979  0.00  0.00            
ATOM   3925  CE1 TYR X 248      65.592  67.448  57.936  0.00  0.00            
ATOM   3926  HE1 TYR X 248      65.558  68.407  57.523  0.00  0.00            
ATOM   3927  CZ  TYR X 248      65.092  66.426  57.060  0.00  0.00            
ATOM   3928  OH  TYR X 248      64.722  66.805  55.844  0.00  0.00            
ATOM   3929  HH  TYR X 248      64.393  65.911  55.470  0.00  0.00            
ATOM   3930  CE2 TYR X 248      64.989  65.102  57.546  0.00  0.00            
ATOM   3931  HE2 TYR X 248      64.502  64.372  56.919  0.00  0.00            
ATOM   3932  CD2 TYR X 248      65.609  64.771  58.792  0.00  0.00            
ATOM   3933  HD2 TYR X 248      65.284  63.928  59.323  0.00  0.00            
ATOM   3934  C   TYR X 248      68.560  65.657  61.612  0.00  0.00            
ATOM   3935  O   TYR X 248      68.399  66.398  62.568  0.00  0.00            
ATOM   3936  N   THR X 249      69.668  65.644  60.840  0.00  0.00            
ATOM   3937  H   THR X 249      69.658  65.022  60.136  0.00  0.00            
ATOM   3938  CA  THR X 249      70.725  66.528  61.115  0.00  0.00            
ATOM   3939  HA  THR X 249      70.501  67.316  61.826  0.00  0.00            
ATOM   3940  CB  THR X 249      71.839  65.835  61.872  0.00  0.00            
ATOM   3941  HB  THR X 249      72.477  66.642  62.206  0.00  0.00            
ATOM   3942  CG2 THR X 249      71.421  64.926  62.950  0.00  0.00            
ATOM   3943 HG21 THR X 249      72.182  64.537  63.574  0.00  0.00            
ATOM   3944 HG22 THR X 249      70.672  65.429  63.576  0.00  0.00            
ATOM   3945 HG23 THR X 249      70.913  64.086  62.538  0.00  0.00            
ATOM   3946  OG1 THR X 249      72.704  65.054  61.076  0.00  0.00            
ATOM   3947  HG1 THR X 249      73.273  65.745  60.600  0.00  0.00            
ATOM   3948  C   THR X 249      71.197  67.378  59.879  0.00  0.00            
ATOM   3949  O   THR X 249      70.585  67.354  58.831  0.00  0.00            
ATOM   3950  N   GLU X 250      72.350  67.957  59.999  0.00  0.00            
ATOM   3951  H   GLU X 250      72.538  68.125  60.940  0.00  0.00            
ATOM   3952  CA  GLU X 250      73.240  68.361  58.987  0.00  0.00            
ATOM   3953  HA  GLU X 250      72.771  68.395  58.038  0.00  0.00            
ATOM   3954  CB  GLU X 250      73.683  69.733  59.395  0.00  0.00            
ATOM   3955  HB2 GLU X 250      73.803  70.385  58.528  0.00  0.00            
ATOM   3956  HB3 GLU X 250      72.775  70.110  60.001  0.00  0.00            
ATOM   3957  CG  GLU X 250      74.939  69.919  60.403  0.00  0.00            
ATOM   3958  HG2 GLU X 250      74.642  69.397  61.296  0.00  0.00            
ATOM   3959  HG3 GLU X 250      75.863  69.440  59.901  0.00  0.00            
ATOM   3960  CD  GLU X 250      75.085  71.433  60.607  0.00  0.00            
ATOM   3961  OE1 GLU X 250      75.830  71.821  61.539  0.00  0.00            
ATOM   3962  OE2 GLU X 250      74.798  72.270  59.642  0.00  0.00            
ATOM   3963  C   GLU X 250      74.391  67.385  58.745  0.00  0.00            
ATOM   3964  O   GLU X 250      74.881  66.706  59.663  0.00  0.00            
ATOM   3965  N   ASP X 251      74.883  67.429  57.554  0.00  0.00            
ATOM   3966  H   ASP X 251      74.381  67.793  56.821  0.00  0.00            
ATOM   3967  CA  ASP X 251      76.161  66.651  57.170  0.00  0.00            
ATOM   3968  HA  ASP X 251      76.598  66.053  57.982  0.00  0.00            
ATOM   3969  CB  ASP X 251      75.892  65.909  55.842  0.00  0.00            
ATOM   3970  HB2 ASP X 251      75.084  65.196  56.043  0.00  0.00            
ATOM   3971  HB3 ASP X 251      75.810  66.510  54.978  0.00  0.00            
ATOM   3972  CG  ASP X 251      77.105  64.955  55.488  0.00  0.00            
ATOM   3973  OD1 ASP X 251      77.413  64.786  54.280  0.00  0.00            
ATOM   3974  OD2 ASP X 251      77.723  64.360  56.332  0.00  0.00            
ATOM   3975  C   ASP X 251      77.439  67.577  56.949  0.00  0.00            
ATOM   3976  O   ASP X 251      78.518  67.044  56.845  0.00  0.00            
ATOM   3977  N   GLY X 252      77.261  68.887  56.738  0.00  0.00            
ATOM   3978  H   GLY X 252      76.382  69.261  57.051  0.00  0.00            
ATOM   3979  CA  GLY X 252      78.166  69.839  56.054  0.00  0.00            
ATOM   3980  HA2 GLY X 252      78.518  70.489  56.885  0.00  0.00            
ATOM   3981  HA3 GLY X 252      78.934  69.254  55.586  0.00  0.00            
ATOM   3982  C   GLY X 252      77.587  70.715  54.939  0.00  0.00            
ATOM   3983  O   GLY X 252      78.224  71.605  54.428  0.00  0.00            
ATOM   3984  N   GLY X 253      76.583  70.171  54.231  0.00  0.00            
ATOM   3985  H   GLY X 253      76.079  69.400  54.513  0.00  0.00            
ATOM   3986  CA  GLY X 253      75.972  70.775  53.126  0.00  0.00            
ATOM   3987  HA2 GLY X 253      76.003  71.893  53.002  0.00  0.00            
ATOM   3988  HA3 GLY X 253      76.505  70.581  52.174  0.00  0.00            
ATOM   3989  C   GLY X 253      74.492  70.385  52.962  0.00  0.00            
ATOM   3990  O   GLY X 253      73.620  71.194  52.841  0.00  0.00            
ATOM   3991  N   ASN X 254      74.314  69.066  53.057  0.00  0.00            
ATOM   3992  H   ASN X 254      75.173  68.407  53.104  0.00  0.00            
ATOM   3993  CA  ASN X 254      72.949  68.435  53.135  0.00  0.00            
ATOM   3994  HA  ASN X 254      72.206  68.998  52.389  0.00  0.00            
ATOM   3995  CB  ASN X 254      72.996  66.951  52.618  0.00  0.00            
ATOM   3996  HB2 ASN X 254      73.656  66.350  53.178  0.00  0.00            
ATOM   3997  HB3 ASN X 254      72.014  66.498  52.496  0.00  0.00            
ATOM   3998  CG  ASN X 254      73.515  66.749  51.136  0.00  0.00            
ATOM   3999  OD1 ASN X 254      73.123  67.413  50.191  0.00  0.00            
ATOM   4000  ND2 ASN X 254      73.943  65.547  50.723  0.00  0.00            
ATOM   4001 HD21 ASN X 254      74.258  65.432  49.728  0.00  0.00            
ATOM   4002 HD22 ASN X 254      74.098  64.823  51.510  0.00  0.00            
ATOM   4003  C   ASN X 254      72.289  68.369  54.503  0.00  0.00            
ATOM   4004  O   ASN X 254      73.037  68.494  55.460  0.00  0.00            
ATOM   4005  N   LEU X 255      71.046  67.997  54.557  0.00  0.00            
ATOM   4006  H   LEU X 255      70.720  67.989  53.581  0.00  0.00            
ATOM   4007  CA  LEU X 255      70.166  67.564  55.679  0.00  0.00            
ATOM   4008  HA  LEU X 255      70.561  67.834  56.608  0.00  0.00            
ATOM   4009  CB  LEU X 255      68.765  68.198  55.507  0.00  0.00            
ATOM   4010  HB2 LEU X 255      68.399  67.947  54.466  0.00  0.00            
ATOM   4011  HB3 LEU X 255      68.063  67.664  56.223  0.00  0.00            
ATOM   4012  CG  LEU X 255      68.584  69.710  55.709  0.00  0.00            
ATOM   4013  HG  LEU X 255      68.498  69.731  56.818  0.00  0.00            
ATOM   4014  CD1 LEU X 255      69.718  70.632  55.148  0.00  0.00            
ATOM   4015 HD11 LEU X 255      69.370  71.648  55.271  0.00  0.00            
ATOM   4016 HD12 LEU X 255      70.715  70.415  55.653  0.00  0.00            
ATOM   4017 HD13 LEU X 255      69.782  70.469  54.055  0.00  0.00            
ATOM   4018  CD2 LEU X 255      67.293  70.396  55.285  0.00  0.00            
ATOM   4019 HD21 LEU X 255      67.205  71.464  55.518  0.00  0.00            
ATOM   4020 HD22 LEU X 255      67.138  70.392  54.183  0.00  0.00            
ATOM   4021 HD23 LEU X 255      66.407  70.032  55.877  0.00  0.00            
ATOM   4022  C   LEU X 255      70.112  65.996  55.544  0.00  0.00            
ATOM   4023  O   LEU X 255      70.234  65.455  54.486  0.00  0.00            
ATOM   4024  N   LYS X 256      70.019  65.288  56.659  0.00  0.00            
ATOM   4025  H   LYS X 256      70.248  65.805  57.514  0.00  0.00            
ATOM   4026  CA  LYS X 256      70.086  63.891  56.775  0.00  0.00            
ATOM   4027  HA  LYS X 256      69.822  63.432  55.831  0.00  0.00            
ATOM   4028  CB  LYS X 256      71.366  63.248  56.946  0.00  0.00            
ATOM   4029  HB2 LYS X 256      71.336  62.177  57.174  0.00  0.00            
ATOM   4030  HB3 LYS X 256      71.893  63.368  55.996  0.00  0.00            
ATOM   4031  CG  LYS X 256      72.458  63.913  57.771  0.00  0.00            
ATOM   4032  HG2 LYS X 256      73.193  64.451  57.303  0.00  0.00            
ATOM   4033  HG3 LYS X 256      72.137  64.765  58.419  0.00  0.00            
ATOM   4034  CD  LYS X 256      73.039  62.899  58.705  0.00  0.00            
ATOM   4035  HD2 LYS X 256      72.318  62.702  59.496  0.00  0.00            
ATOM   4036  HD3 LYS X 256      73.243  61.960  58.211  0.00  0.00            
ATOM   4037  CE  LYS X 256      74.277  63.417  59.328  0.00  0.00            
ATOM   4038  HE2 LYS X 256      74.343  64.439  59.291  0.00  0.00            
ATOM   4039  HE3 LYS X 256      74.287  63.262  60.367  0.00  0.00            
ATOM   4040  NZ  LYS X 256      75.495  62.714  58.808  0.00  0.00            
ATOM   4041  HZ1 LYS X 256      75.418  61.701  58.784  0.00  0.00            
ATOM   4042  HZ2 LYS X 256      75.676  62.996  57.843  0.00  0.00            
ATOM   4043  HZ3 LYS X 256      76.303  62.843  59.441  0.00  0.00            
ATOM   4044  C   LYS X 256      69.102  63.326  57.831  0.00  0.00            
ATOM   4045  O   LYS X 256      69.193  63.743  58.952  0.00  0.00            
ATOM   4046  N   ALA X 257      68.335  62.283  57.546  0.00  0.00            
ATOM   4047  H   ALA X 257      68.460  62.074  56.588  0.00  0.00            
ATOM   4048  CA  ALA X 257      67.227  61.600  58.273  0.00  0.00            
ATOM   4049  HA  ALA X 257      66.975  62.128  59.161  0.00  0.00            
ATOM   4050  CB  ALA X 257      65.940  61.719  57.451  0.00  0.00            
ATOM   4051  HB1 ALA X 257      66.250  61.161  56.534  0.00  0.00            
ATOM   4052  HB2 ALA X 257      65.084  61.206  58.024  0.00  0.00            
ATOM   4053  HB3 ALA X 257      65.880  62.784  57.157  0.00  0.00            
ATOM   4054  C   ALA X 257      67.576  60.129  58.741  0.00  0.00            
ATOM   4055  O   ALA X 257      67.138  59.176  58.138  0.00  0.00            
ATOM   4056  N   GLU X 258      68.264  59.830  59.852  0.00  0.00            
ATOM   4057  H   GLU X 258      68.535  60.616  60.428  0.00  0.00            
ATOM   4058  CA  GLU X 258      68.424  58.583  60.502  0.00  0.00            
ATOM   4059  HA  GLU X 258      68.798  57.879  59.823  0.00  0.00            
ATOM   4060  CB  GLU X 258      69.552  58.679  61.680  0.00  0.00            
ATOM   4061  HB2 GLU X 258      70.376  59.237  61.243  0.00  0.00            
ATOM   4062  HB3 GLU X 258      69.087  59.243  62.455  0.00  0.00            
ATOM   4063  CG  GLU X 258      70.073  57.469  62.392  0.00  0.00            
ATOM   4064  HG2 GLU X 258      69.218  57.215  63.106  0.00  0.00            
ATOM   4065  HG3 GLU X 258      70.069  56.612  61.673  0.00  0.00            
ATOM   4066  CD  GLU X 258      71.444  57.853  63.019  0.00  0.00            
ATOM   4067  OE1 GLU X 258      72.360  57.618  62.325  0.00  0.00            
ATOM   4068  OE2 GLU X 258      71.645  58.243  64.179  0.00  0.00            
ATOM   4069  C   GLU X 258      67.091  58.189  61.199  0.00  0.00            
ATOM   4070  O   GLU X 258      66.546  58.989  61.987  0.00  0.00            
ATOM   4071  N   VAL X 259      66.643  56.923  61.133  0.00  0.00            
ATOM   4072  H   VAL X 259      67.260  56.314  60.434  0.00  0.00            
ATOM   4073  CA  VAL X 259      65.730  56.232  62.117  0.00  0.00            
ATOM   4074  HA  VAL X 259      65.679  56.821  63.052  0.00  0.00            
ATOM   4075  CB  VAL X 259      64.321  56.114  61.574  0.00  0.00            
ATOM   4076  HB  VAL X 259      63.749  55.700  62.307  0.00  0.00            
ATOM   4077  CG1 VAL X 259      63.613  57.379  60.903  0.00  0.00            
ATOM   4078 HG11 VAL X 259      62.791  57.169  60.307  0.00  0.00            
ATOM   4079 HG12 VAL X 259      63.307  58.080  61.744  0.00  0.00            
ATOM   4080 HG13 VAL X 259      64.325  57.891  60.228  0.00  0.00            
ATOM   4081  CG2 VAL X 259      64.361  55.122  60.435  0.00  0.00            
ATOM   4082 HG21 VAL X 259      63.443  54.944  59.867  0.00  0.00            
ATOM   4083 HG22 VAL X 259      65.184  55.234  59.738  0.00  0.00            
ATOM   4084 HG23 VAL X 259      64.555  54.161  60.906  0.00  0.00            
ATOM   4085  C   VAL X 259      66.251  54.887  62.497  0.00  0.00            
ATOM   4086  O   VAL X 259      67.007  54.257  61.723  0.00  0.00            
ATOM   4087  N   HIE X 260      65.768  54.417  63.699  0.00  0.00            
ATOM   4088  H   HIE X 260      65.317  55.134  64.279  0.00  0.00            
ATOM   4089  CA  HIE X 260      65.923  53.018  64.195  0.00  0.00            
ATOM   4090  HA  HIE X 260      66.391  52.348  63.388  0.00  0.00            
ATOM   4091  CB  HIE X 260      67.073  52.903  65.262  0.00  0.00            
ATOM   4092  HB2 HIE X 260      68.077  53.171  64.744  0.00  0.00            
ATOM   4093  HB3 HIE X 260      66.737  53.596  66.043  0.00  0.00            
ATOM   4094  CG  HIE X 260      67.299  51.571  66.006  0.00  0.00            
ATOM   4095  ND1 HIE X 260      68.295  50.590  65.872  0.00  0.00            
ATOM   4096  CE1 HIE X 260      67.941  49.696  66.824  0.00  0.00            
ATOM   4097  HE1 HIE X 260      68.374  48.708  66.948  0.00  0.00            
ATOM   4098  NE2 HIE X 260      67.037  50.166  67.717  0.00  0.00            
ATOM   4099  HE2 HIE X 260      66.828  49.668  68.557  0.00  0.00            
ATOM   4100  CD2 HIE X 260      66.581  51.327  67.137  0.00  0.00            
ATOM   4101  HD2 HIE X 260      65.751  51.992  67.412  0.00  0.00            
ATOM   4102  C   HIE X 260      64.602  52.257  64.552  0.00  0.00            
ATOM   4103  O   HIE X 260      63.850  52.685  65.403  0.00  0.00            
ATOM   4104  N   VAL X 261      64.198  51.242  63.788  0.00  0.00            
ATOM   4105  H   VAL X 261      64.883  50.995  63.084  0.00  0.00            
ATOM   4106  CA  VAL X 261      62.897  50.584  63.809  0.00  0.00            
ATOM   4107  HA  VAL X 261      62.170  51.233  64.275  0.00  0.00            
ATOM   4108  CB  VAL X 261      62.422  50.248  62.399  0.00  0.00            
ATOM   4109  HB  VAL X 261      63.003  49.438  62.004  0.00  0.00            
ATOM   4110  CG1 VAL X 261      60.937  49.781  62.425  0.00  0.00            
ATOM   4111 HG11 VAL X 261      60.785  49.318  61.455  0.00  0.00            
ATOM   4112 HG12 VAL X 261      60.628  49.079  63.225  0.00  0.00            
ATOM   4113 HG13 VAL X 261      60.236  50.597  62.481  0.00  0.00            
ATOM   4114  CG2 VAL X 261      62.698  51.288  61.295  0.00  0.00            
ATOM   4115 HG21 VAL X 261      62.253  51.323  60.261  0.00  0.00            
ATOM   4116 HG22 VAL X 261      62.428  52.224  61.883  0.00  0.00            
ATOM   4117 HG23 VAL X 261      63.761  51.408  61.187  0.00  0.00            
ATOM   4118  C   VAL X 261      62.916  49.363  64.742  0.00  0.00            
ATOM   4119  O   VAL X 261      63.408  48.374  64.183  0.00  0.00            
ATOM   4120  N   PRO X 262      62.410  49.334  65.956  0.00  0.00            
ATOM   4121  CD  PRO X 262      61.605  50.355  66.622  0.00  0.00            
ATOM   4122  HD2 PRO X 262      60.825  50.697  65.975  0.00  0.00            
ATOM   4123  HD3 PRO X 262      62.130  51.259  67.014  0.00  0.00            
ATOM   4124  CG  PRO X 262      60.820  49.650  67.713  0.00  0.00            
ATOM   4125  HG2 PRO X 262      59.940  48.998  67.331  0.00  0.00            
ATOM   4126  HG3 PRO X 262      60.479  50.492  68.350  0.00  0.00            
ATOM   4127  CB  PRO X 262      62.058  48.871  68.127  0.00  0.00            
ATOM   4128  HB2 PRO X 262      61.821  48.039  68.774  0.00  0.00            
ATOM   4129  HB3 PRO X 262      62.547  49.629  68.619  0.00  0.00            
ATOM   4130  CA  PRO X 262      62.626  48.232  66.846  0.00  0.00            
ATOM   4131  HA  PRO X 262      63.688  48.032  67.133  0.00  0.00            
ATOM   4132  C   PRO X 262      61.975  46.826  66.569  0.00  0.00            
ATOM   4133  O   PRO X 262      62.417  45.772  67.115  0.00  0.00            
ATOM   4134  N   SER X 263      60.976  46.813  65.730  0.00  0.00            
ATOM   4135  H   SER X 263      60.586  47.735  65.684  0.00  0.00            
ATOM   4136  CA  SER X 263      60.521  45.646  64.991  0.00  0.00            
ATOM   4137  HA  SER X 263      60.225  44.883  65.759  0.00  0.00            
ATOM   4138  CB  SER X 263      59.211  45.985  64.267  0.00  0.00            
ATOM   4139  HB2 SER X 263      58.839  45.038  63.855  0.00  0.00            
ATOM   4140  HB3 SER X 263      58.519  46.198  65.111  0.00  0.00            
ATOM   4141  OG  SER X 263      59.285  46.999  63.307  0.00  0.00            
ATOM   4142  HG  SER X 263      58.469  46.986  62.871  0.00  0.00            
ATOM   4143  C   SER X 263      61.529  45.023  63.980  0.00  0.00            
ATOM   4144  O   SER X 263      61.368  43.930  63.443  0.00  0.00            
ATOM   4145  N   ARG X 264      62.522  45.761  63.455  0.00  0.00            
ATOM   4146  H   ARG X 264      62.654  46.756  63.768  0.00  0.00            
ATOM   4147  CA  ARG X 264      63.537  45.228  62.434  0.00  0.00            
ATOM   4148  HA  ARG X 264      63.508  44.110  62.239  0.00  0.00            
ATOM   4149  CB  ARG X 264      63.236  45.991  61.075  0.00  0.00            
ATOM   4150  HB2 ARG X 264      62.858  47.146  61.279  0.00  0.00            
ATOM   4151  HB3 ARG X 264      64.018  46.223  60.553  0.00  0.00            
ATOM   4152  CG  ARG X 264      62.083  45.156  60.316  0.00  0.00            
ATOM   4153  HG2 ARG X 264      62.446  44.293  59.792  0.00  0.00            
ATOM   4154  HG3 ARG X 264      61.480  44.894  61.159  0.00  0.00            
ATOM   4155  CD  ARG X 264      61.097  46.089  59.394  0.00  0.00            
ATOM   4156  HD2 ARG X 264      60.191  45.394  59.183  0.00  0.00            
ATOM   4157  HD3 ARG X 264      60.944  47.025  59.980  0.00  0.00            
ATOM   4158  NE  ARG X 264      61.911  46.318  58.137  0.00  0.00            
ATOM   4159  HE  ARG X 264      62.575  45.641  57.947  0.00  0.00            
ATOM   4160  CZ  ARG X 264      61.919  47.286  57.304  0.00  0.00            
ATOM   4161  NH1 ARG X 264      61.081  48.357  57.312  0.00  0.00            
ATOM   4162 HH11 ARG X 264      60.426  48.503  58.012  0.00  0.00            
ATOM   4163 HH12 ARG X 264      61.128  48.881  56.468  0.00  0.00            
ATOM   4164  NH2 ARG X 264      62.826  47.362  56.380  0.00  0.00            
ATOM   4165 HH21 ARG X 264      63.741  46.773  56.554  0.00  0.00            
ATOM   4166 HH22 ARG X 264      62.768  48.115  55.666  0.00  0.00            
ATOM   4167  C   ARG X 264      64.974  45.470  62.872  0.00  0.00            
ATOM   4168  O   ARG X 264      65.830  44.929  62.221  0.00  0.00            
ATOM   4169  N   ASN X 265      65.204  46.401  63.879  0.00  0.00            
ATOM   4170  H   ASN X 265      64.384  46.882  64.170  0.00  0.00            
ATOM   4171  CA  ASN X 265      66.532  46.818  64.324  0.00  0.00            
ATOM   4172  HA  ASN X 265      66.380  47.646  65.034  0.00  0.00            
ATOM   4173  CB  ASN X 265      67.212  45.691  65.254  0.00  0.00            
ATOM   4174  HB2 ASN X 265      67.334  44.802  64.772  0.00  0.00            
ATOM   4175  HB3 ASN X 265      68.249  45.910  65.438  0.00  0.00            
ATOM   4176  CG  ASN X 265      66.620  45.498  66.624  0.00  0.00            
ATOM   4177  OD1 ASN X 265      66.389  46.458  67.428  0.00  0.00            
ATOM   4178  ND2 ASN X 265      66.139  44.304  66.843  0.00  0.00            
ATOM   4179 HD21 ASN X 265      65.446  44.224  67.607  0.00  0.00            
ATOM   4180 HD22 ASN X 265      66.168  43.611  66.132  0.00  0.00            
ATOM   4181  C   ASN X 265      67.546  47.367  63.182  0.00  0.00            
ATOM   4182  O   ASN X 265      68.729  47.718  63.503  0.00  0.00            
ATOM   4183  N   LYS X 266      67.076  47.419  61.941  0.00  0.00            
ATOM   4184  H   LYS X 266      66.239  46.945  61.820  0.00  0.00            
ATOM   4185  CA  LYS X 266      67.676  48.124  60.819  0.00  0.00            
ATOM   4186  HA  LYS X 266      68.718  47.924  60.580  0.00  0.00            
ATOM   4187  CB  LYS X 266      67.000  47.873  59.508  0.00  0.00            
ATOM   4188  HB2 LYS X 266      65.906  47.921  59.628  0.00  0.00            
ATOM   4189  HB3 LYS X 266      67.303  48.823  59.088  0.00  0.00            
ATOM   4190  CG  LYS X 266      67.457  46.887  58.503  0.00  0.00            
ATOM   4191  HG2 LYS X 266      67.754  45.981  59.046  0.00  0.00            
ATOM   4192  HG3 LYS X 266      66.559  46.533  57.999  0.00  0.00            
ATOM   4193  CD  LYS X 266      68.535  47.303  57.583  0.00  0.00            
ATOM   4194  HD2 LYS X 266      68.094  48.248  57.239  0.00  0.00            
ATOM   4195  HD3 LYS X 266      69.485  47.589  58.127  0.00  0.00            
ATOM   4196  CE  LYS X 266      68.754  46.271  56.488  0.00  0.00            
ATOM   4197  HE2 LYS X 266      69.650  46.617  55.972  0.00  0.00            
ATOM   4198  HE3 LYS X 266      68.937  45.405  56.950  0.00  0.00            
ATOM   4199  NZ  LYS X 266      67.748  45.986  55.462  0.00  0.00            
ATOM   4200  HZ1 LYS X 266      67.960  45.264  54.873  0.00  0.00            
ATOM   4201  HZ2 LYS X 266      66.922  45.588  55.889  0.00  0.00            
ATOM   4202  HZ3 LYS X 266      67.452  46.834  54.996  0.00  0.00            
ATOM   4203  C   LYS X 266      67.665  49.600  61.330  0.00  0.00            
ATOM   4204  O   LYS X 266      66.625  50.223  61.495  0.00  0.00            
ATOM   4205  N   VAL X 267      68.775  50.226  61.279  0.00  0.00            
ATOM   4206  H   VAL X 267      69.623  49.742  61.437  0.00  0.00            
ATOM   4207  CA  VAL X 267      69.055  51.678  61.058  0.00  0.00            
ATOM   4208  HA  VAL X 267      68.281  52.267  61.504  0.00  0.00            
ATOM   4209  CB  VAL X 267      70.403  52.159  61.623  0.00  0.00            
ATOM   4210  HB  VAL X 267      70.316  53.214  61.516  0.00  0.00            
ATOM   4211  CG1 VAL X 267      70.596  51.739  63.105  0.00  0.00            
ATOM   4212 HG11 VAL X 267      70.806  50.652  63.155  0.00  0.00            
ATOM   4213 HG12 VAL X 267      71.389  52.294  63.584  0.00  0.00            
ATOM   4214 HG13 VAL X 267      69.638  51.800  63.691  0.00  0.00            
ATOM   4215  CG2 VAL X 267      71.654  51.737  60.796  0.00  0.00            
ATOM   4216 HG21 VAL X 267      71.717  50.668  60.772  0.00  0.00            
ATOM   4217 HG22 VAL X 267      71.710  52.118  59.854  0.00  0.00            
ATOM   4218 HG23 VAL X 267      72.498  52.116  61.302  0.00  0.00            
ATOM   4219  C   VAL X 267      68.923  52.039  59.583  0.00  0.00            
ATOM   4220  O   VAL X 267      69.715  51.487  58.714  0.00  0.00            
ATOM   4221  N   ILE X 268      68.077  52.936  59.255  0.00  0.00            
ATOM   4222  H   ILE X 268      67.541  53.403  59.990  0.00  0.00            
ATOM   4223  CA  ILE X 268      67.900  53.588  57.983  0.00  0.00            
ATOM   4224  HA  ILE X 268      68.629  53.184  57.232  0.00  0.00            
ATOM   4225  CB  ILE X 268      66.455  53.204  57.526  0.00  0.00            
ATOM   4226  HB  ILE X 268      65.869  53.224  58.486  0.00  0.00            
ATOM   4227  CG2 ILE X 268      65.899  54.252  56.504  0.00  0.00            
ATOM   4228 HG21 ILE X 268      64.918  53.907  56.020  0.00  0.00            
ATOM   4229 HG22 ILE X 268      65.492  54.997  57.231  0.00  0.00            
ATOM   4230 HG23 ILE X 268      66.598  54.672  55.776  0.00  0.00            
ATOM   4231  CG1 ILE X 268      66.443  51.742  57.028  0.00  0.00            
ATOM   4232 HG12 ILE X 268      66.982  51.713  56.062  0.00  0.00            
ATOM   4233 HG13 ILE X 268      67.005  51.051  57.616  0.00  0.00            
ATOM   4234  CD1 ILE X 268      65.023  51.102  56.859  0.00  0.00            
ATOM   4235 HD11 ILE X 268      64.498  51.490  56.090  0.00  0.00            
ATOM   4236 HD12 ILE X 268      65.167  50.081  56.557  0.00  0.00            
ATOM   4237 HD13 ILE X 268      64.514  50.968  57.797  0.00  0.00            
ATOM   4238  C   ILE X 268      68.310  55.065  58.005  0.00  0.00            
ATOM   4239  O   ILE X 268      67.887  55.786  58.919  0.00  0.00            
ATOM   4240  N   HIE X 269      68.769  55.518  56.808  0.00  0.00            
ATOM   4241  H   HIE X 269      68.934  54.699  56.257  0.00  0.00            
ATOM   4242  CA  HIE X 269      69.248  56.921  56.677  0.00  0.00            
ATOM   4243  HA  HIE X 269      68.523  57.614  57.228  0.00  0.00            
ATOM   4244  CB  HIE X 269      70.728  57.075  57.270  0.00  0.00            
ATOM   4245  HB2 HIE X 269      71.142  57.988  56.704  0.00  0.00            
ATOM   4246  HB3 HIE X 269      70.652  57.252  58.330  0.00  0.00            
ATOM   4247  CG  HIE X 269      71.675  55.912  57.171  0.00  0.00            
ATOM   4248  ND1 HIE X 269      72.829  55.785  57.975  0.00  0.00            
ATOM   4249  CE1 HIE X 269      73.601  54.806  57.519  0.00  0.00            
ATOM   4250  HE1 HIE X 269      74.458  54.424  58.151  0.00  0.00            
ATOM   4251  NE2 HIE X 269      72.940  54.224  56.460  0.00  0.00            
ATOM   4252  HE2 HIE X 269      73.457  53.650  55.907  0.00  0.00            
ATOM   4253  CD2 HIE X 269      71.803  54.927  56.164  0.00  0.00            
ATOM   4254  HD2 HIE X 269      71.159  54.764  55.338  0.00  0.00            
ATOM   4255  C   HIE X 269      69.273  57.443  55.229  0.00  0.00            
ATOM   4256  O   HIE X 269      69.771  56.716  54.372  0.00  0.00            
ATOM   4257  N   ASP X 270      68.779  58.655  55.036  0.00  0.00            
ATOM   4258  H   ASP X 270      68.438  59.149  55.865  0.00  0.00            
ATOM   4259  CA  ASP X 270      68.728  59.362  53.715  0.00  0.00            
ATOM   4260  HA  ASP X 270      69.608  59.029  53.076  0.00  0.00            
ATOM   4261  CB  ASP X 270      67.449  59.074  52.872  0.00  0.00            
ATOM   4262  HB2 ASP X 270      67.617  59.515  51.959  0.00  0.00            
ATOM   4263  HB3 ASP X 270      67.446  57.995  52.684  0.00  0.00            
ATOM   4264  CG  ASP X 270      66.178  59.423  53.687  0.00  0.00            
ATOM   4265  OD1 ASP X 270      65.206  59.789  53.063  0.00  0.00            
ATOM   4266  OD2 ASP X 270      66.060  59.147  54.902  0.00  0.00            
ATOM   4267  C   ASP X 270      69.042  60.862  53.809  0.00  0.00            
ATOM   4268  O   ASP X 270      68.928  61.410  54.842  0.00  0.00            
ATOM   4269  N   GLU X 271      69.558  61.495  52.680  0.00  0.00            
ATOM   4270  H   GLU X 271      69.645  60.915  51.848  0.00  0.00            
ATOM   4271  CA  GLU X 271      69.958  62.926  52.637  0.00  0.00            
ATOM   4272  HA  GLU X 271      69.883  63.260  53.671  0.00  0.00            
ATOM   4273  CB  GLU X 271      71.444  63.086  52.227  0.00  0.00            
ATOM   4274  HB2 GLU X 271      71.447  62.773  51.125  0.00  0.00            
ATOM   4275  HB3 GLU X 271      71.794  64.131  52.294  0.00  0.00            
ATOM   4276  CG  GLU X 271      72.325  61.873  52.855  0.00  0.00            
ATOM   4277  HG2 GLU X 271      72.301  61.848  53.913  0.00  0.00            
ATOM   4278  HG3 GLU X 271      72.073  60.825  52.529  0.00  0.00            
ATOM   4279  CD  GLU X 271      73.722  62.287  52.735  0.00  0.00            
ATOM   4280  OE1 GLU X 271      74.480  61.849  53.616  0.00  0.00            
ATOM   4281  OE2 GLU X 271      74.185  62.925  51.778  0.00  0.00            
ATOM   4282  C   GLU X 271      69.069  63.833  51.758  0.00  0.00            
ATOM   4283  O   GLU X 271      68.624  63.279  50.759  0.00  0.00            
ATOM   4284  N   TYR X 272      68.923  65.085  52.040  0.00  0.00            
ATOM   4285  H   TYR X 272      69.276  65.364  52.947  0.00  0.00            
ATOM   4286  CA  TYR X 272      67.775  65.908  51.633  0.00  0.00            
ATOM   4287  HA  TYR X 272      67.330  65.594  50.602  0.00  0.00            
ATOM   4288  CB  TYR X 272      66.745  66.083  52.738  0.00  0.00            
ATOM   4289  HB2 TYR X 272      67.333  66.298  53.698  0.00  0.00            
ATOM   4290  HB3 TYR X 272      66.061  67.045  52.435  0.00  0.00            
ATOM   4291  CG  TYR X 272      65.755  64.980  53.011  0.00  0.00            
ATOM   4292  CD1 TYR X 272      66.150  63.615  53.441  0.00  0.00            
ATOM   4293  HD1 TYR X 272      67.151  63.389  53.731  0.00  0.00            
ATOM   4294  CE1 TYR X 272      65.088  62.689  53.773  0.00  0.00            
ATOM   4295  HE1 TYR X 272      65.136  61.804  54.313  0.00  0.00            
ATOM   4296  CZ  TYR X 272      63.802  63.185  53.656  0.00  0.00            
ATOM   4297  OH  TYR X 272      62.774  62.342  54.254  0.00  0.00            
ATOM   4298  HH  TYR X 272      63.069  61.606  54.838  0.00  0.00            
ATOM   4299  CE2 TYR X 272      63.383  64.382  53.072  0.00  0.00            
ATOM   4300  HE2 TYR X 272      62.343  64.680  53.063  0.00  0.00            
ATOM   4301  CD2 TYR X 272      64.415  65.368  52.874  0.00  0.00            
ATOM   4302  HD2 TYR X 272      64.136  66.425  52.773  0.00  0.00            
ATOM   4303  C   TYR X 272      68.440  67.326  51.322  0.00  0.00            
ATOM   4304  O   TYR X 272      69.447  67.737  51.947  0.00  0.00            
ATOM   4305  N   LYS X 273      67.794  68.187  50.479  0.00  0.00            
ATOM   4306  H   LYS X 273      67.103  67.667  49.942  0.00  0.00            
ATOM   4307  CA  LYS X 273      67.828  69.649  50.284  0.00  0.00            
ATOM   4308  HA  LYS X 273      67.906  70.089  51.206  0.00  0.00            
ATOM   4309  CB  LYS X 273      69.034  70.024  49.443  0.00  0.00            
ATOM   4310  HB2 LYS X 273      69.461  69.138  48.914  0.00  0.00            
ATOM   4311  HB3 LYS X 273      68.912  70.773  48.550  0.00  0.00            
ATOM   4312  CG  LYS X 273      70.229  70.437  50.302  0.00  0.00            
ATOM   4313  HG2 LYS X 273      69.918  71.172  51.048  0.00  0.00            
ATOM   4314  HG3 LYS X 273      70.656  69.562  50.834  0.00  0.00            
ATOM   4315  CD  LYS X 273      71.370  71.075  49.445  0.00  0.00            
ATOM   4316  HD2 LYS X 273      70.949  71.962  48.976  0.00  0.00            
ATOM   4317  HD3 LYS X 273      72.060  71.412  50.217  0.00  0.00            
ATOM   4318  CE  LYS X 273      72.090  70.202  48.351  0.00  0.00            
ATOM   4319  HE2 LYS X 273      73.111  69.998  48.750  0.00  0.00            
ATOM   4320  HE3 LYS X 273      71.744  69.217  48.031  0.00  0.00            
ATOM   4321  NZ  LYS X 273      72.366  70.994  47.077  0.00  0.00            
ATOM   4322  HZ1 LYS X 273      72.488  71.958  47.391  0.00  0.00            
ATOM   4323  HZ2 LYS X 273      73.235  70.681  46.706  0.00  0.00            
ATOM   4324  HZ3 LYS X 273      71.770  70.952  46.235  0.00  0.00            
ATOM   4325  C   LYS X 273      66.658  70.380  49.461  0.00  0.00            
ATOM   4326  O   LYS X 273      66.217  69.777  48.503  0.00  0.00            
ATOM   4327  N   VAL X 274      66.429  71.643  49.861  0.00  0.00            
ATOM   4328  H   VAL X 274      66.926  72.079  50.661  0.00  0.00            
ATOM   4329  CA  VAL X 274      65.465  72.545  49.135  0.00  0.00            
ATOM   4330  HA  VAL X 274      65.269  72.201  48.170  0.00  0.00            
ATOM   4331  CB  VAL X 274      64.184  72.816  50.068  0.00  0.00            
ATOM   4332  HB  VAL X 274      64.488  73.000  51.121  0.00  0.00            
ATOM   4333  CG1 VAL X 274      63.123  73.918  49.815  0.00  0.00            
ATOM   4334 HG11 VAL X 274      62.572  73.775  48.880  0.00  0.00            
ATOM   4335 HG12 VAL X 274      62.357  73.889  50.566  0.00  0.00            
ATOM   4336 HG13 VAL X 274      63.508  74.918  49.933  0.00  0.00            
ATOM   4337  CG2 VAL X 274      63.389  71.528  50.333  0.00  0.00            
ATOM   4338 HG21 VAL X 274      62.752  71.704  51.183  0.00  0.00            
ATOM   4339 HG22 VAL X 274      63.116  71.067  49.404  0.00  0.00            
ATOM   4340 HG23 VAL X 274      64.198  70.918  50.719  0.00  0.00            
ATOM   4341  C   VAL X 274      66.261  73.844  48.811  0.00  0.00            
ATOM   4342  O   VAL X 274      66.133  74.855  49.374  0.00  0.00            
ATOM   4343  N   ASN X 275      66.913  73.722  47.675  0.00  0.00            
ATOM   4344  H   ASN X 275      66.600  72.850  47.300  0.00  0.00            
ATOM   4345  CA  ASN X 275      67.472  74.666  46.638  0.00  0.00            
ATOM   4346  HA  ASN X 275      68.321  75.235  47.089  0.00  0.00            
ATOM   4347  CB  ASN X 275      67.952  73.758  45.515  0.00  0.00            
ATOM   4348  HB2 ASN X 275      67.129  73.249  45.209  0.00  0.00            
ATOM   4349  HB3 ASN X 275      68.277  74.453  44.638  0.00  0.00            
ATOM   4350  CG  ASN X 275      68.989  72.704  45.875  0.00  0.00            
ATOM   4351  OD1 ASN X 275      70.155  72.900  46.126  0.00  0.00            
ATOM   4352  ND2 ASN X 275      68.553  71.542  46.179  0.00  0.00            
ATOM   4353 HD21 ASN X 275      69.147  70.777  46.346  0.00  0.00            
ATOM   4354 HD22 ASN X 275      67.636  71.169  45.903  0.00  0.00            
ATOM   4355  C   ASN X 275      66.238  75.576  46.199  0.00  0.00            
ATOM   4356  O   ASN X 275      66.037  75.855  45.042  0.00  0.00            
ATOM   4357  N   GLY X 276      65.466  76.120  47.080  0.00  0.00            
ATOM   4358  H   GLY X 276      65.634  75.944  48.101  0.00  0.00            
ATOM   4359  CA  GLY X 276      64.356  77.012  46.777  0.00  0.00            
ATOM   4360  HA2 GLY X 276      64.123  77.296  47.757  0.00  0.00            
ATOM   4361  HA3 GLY X 276      64.899  77.799  46.321  0.00  0.00            
ATOM   4362  C   GLY X 276      63.134  76.388  46.113  0.00  0.00            
ATOM   4363  O   GLY X 276      62.446  75.621  46.838  0.00  0.00            
ATOM   4364  N   ASP X 277      62.936  76.516  44.789  0.00  0.00            
ATOM   4365  H   ASP X 277      63.556  77.074  44.219  0.00  0.00            
ATOM   4366  CA  ASP X 277      61.959  75.603  44.254  0.00  0.00            
ATOM   4367  HA  ASP X 277      61.079  75.442  44.961  0.00  0.00            
ATOM   4368  CB  ASP X 277      61.516  76.065  42.861  0.00  0.00            
ATOM   4369  HB2 ASP X 277      60.848  75.340  42.369  0.00  0.00            
ATOM   4370  HB3 ASP X 277      60.976  76.953  42.948  0.00  0.00            
ATOM   4371  CG  ASP X 277      62.500  76.476  41.772  0.00  0.00            
ATOM   4372  OD1 ASP X 277      61.983  76.793  40.660  0.00  0.00            
ATOM   4373  OD2 ASP X 277      63.749  76.423  41.921  0.00  0.00            
ATOM   4374  C   ASP X 277      62.458  74.134  44.203  0.00  0.00            
ATOM   4375  O   ASP X 277      61.690  73.141  44.205  0.00  0.00            
ATOM   4376  N   GLU X 278      63.718  73.934  44.134  0.00  0.00            
ATOM   4377  H   GLU X 278      64.378  74.742  44.431  0.00  0.00            
ATOM   4378  CA  GLU X 278      64.232  72.610  43.766  0.00  0.00            
ATOM   4379  HA  GLU X 278      63.413  72.134  43.111  0.00  0.00            
ATOM   4380  CB  GLU X 278      65.516  72.689  42.899  0.00  0.00            
ATOM   4381  HB2 GLU X 278      65.262  73.152  41.970  0.00  0.00            
ATOM   4382  HB3 GLU X 278      66.158  73.410  43.434  0.00  0.00            
ATOM   4383  CG  GLU X 278      66.233  71.336  42.574  0.00  0.00            
ATOM   4384  HG2 GLU X 278      67.276  71.475  42.412  0.00  0.00            
ATOM   4385  HG3 GLU X 278      66.099  70.540  43.260  0.00  0.00            
ATOM   4386  CD  GLU X 278      65.504  70.926  41.246  0.00  0.00            
ATOM   4387  OE1 GLU X 278      64.314  70.550  41.263  0.00  0.00            
ATOM   4388  OE2 GLU X 278      66.140  71.030  40.136  0.00  0.00            
ATOM   4389  C   GLU X 278      64.436  71.604  44.914  0.00  0.00            
ATOM   4390  O   GLU X 278      65.310  71.883  45.734  0.00  0.00            
ATOM   4391  N   LEU X 279      63.633  70.476  44.986  0.00  0.00            
ATOM   4392  H   LEU X 279      62.964  70.348  44.263  0.00  0.00            
ATOM   4393  CA  LEU X 279      63.855  69.386  46.012  0.00  0.00            
ATOM   4394  HA  LEU X 279      64.520  69.850  46.724  0.00  0.00            
ATOM   4395  CB  LEU X 279      62.508  69.017  46.632  0.00  0.00            
ATOM   4396  HB2 LEU X 279      62.391  69.731  47.456  0.00  0.00            
ATOM   4397  HB3 LEU X 279      61.858  69.053  45.784  0.00  0.00            
ATOM   4398  CG  LEU X 279      62.458  67.686  47.401  0.00  0.00            
ATOM   4399  HG  LEU X 279      62.791  67.059  46.664  0.00  0.00            
ATOM   4400  CD1 LEU X 279      63.325  67.556  48.473  0.00  0.00            
ATOM   4401 HD11 LEU X 279      64.288  67.493  48.040  0.00  0.00            
ATOM   4402 HD12 LEU X 279      63.204  68.467  49.002  0.00  0.00            
ATOM   4403 HD13 LEU X 279      63.283  66.543  48.925  0.00  0.00            
ATOM   4404  CD2 LEU X 279      61.126  67.214  47.737  0.00  0.00            
ATOM   4405 HD21 LEU X 279      61.169  66.269  48.163  0.00  0.00            
ATOM   4406 HD22 LEU X 279      60.741  67.960  48.391  0.00  0.00            
ATOM   4407 HD23 LEU X 279      60.365  67.066  46.945  0.00  0.00            
ATOM   4408  C   LEU X 279      64.730  68.259  45.492  0.00  0.00            
ATOM   4409  O   LEU X 279      64.371  67.517  44.555  0.00  0.00            
ATOM   4410  N   GLU X 280      65.811  67.865  46.168  0.00  0.00            
ATOM   4411  H   GLU X 280      66.084  68.461  46.838  0.00  0.00            
ATOM   4412  CA  GLU X 280      66.617  66.668  45.854  0.00  0.00            
ATOM   4413  HA  GLU X 280      66.213  65.900  45.112  0.00  0.00            
ATOM   4414  CB  GLU X 280      67.873  67.075  45.151  0.00  0.00            
ATOM   4415  HB2 GLU X 280      68.319  66.120  44.959  0.00  0.00            
ATOM   4416  HB3 GLU X 280      67.562  67.553  44.226  0.00  0.00            
ATOM   4417  CG  GLU X 280      68.880  68.008  45.948  0.00  0.00            
ATOM   4418  HG2 GLU X 280      68.500  68.881  46.378  0.00  0.00            
ATOM   4419  HG3 GLU X 280      69.148  67.432  46.820  0.00  0.00            
ATOM   4420  CD  GLU X 280      70.035  68.508  45.093  0.00  0.00            
ATOM   4421  OE1 GLU X 280      70.705  69.443  45.563  0.00  0.00            
ATOM   4422  OE2 GLU X 280      70.146  68.117  43.891  0.00  0.00            
ATOM   4423  C   GLU X 280      66.892  65.845  47.136  0.00  0.00            
ATOM   4424  O   GLU X 280      67.172  66.249  48.265  0.00  0.00            
ATOM   4425  N   LYS X 281      67.051  64.571  46.771  0.00  0.00            
ATOM   4426  H   LYS X 281      66.731  64.384  45.803  0.00  0.00            
ATOM   4427  CA  LYS X 281      67.326  63.331  47.567  0.00  0.00            
ATOM   4428  HA  LYS X 281      67.442  63.726  48.659  0.00  0.00            
ATOM   4429  CB  LYS X 281      66.036  62.531  47.823  0.00  0.00            
ATOM   4430  HB2 LYS X 281      65.435  62.230  46.974  0.00  0.00            
ATOM   4431  HB3 LYS X 281      66.342  61.583  48.231  0.00  0.00            
ATOM   4432  CG  LYS X 281      65.120  63.315  48.791  0.00  0.00            
ATOM   4433  HG2 LYS X 281      65.700  63.906  49.486  0.00  0.00            
ATOM   4434  HG3 LYS X 281      64.699  64.131  48.197  0.00  0.00            
ATOM   4435  CD  LYS X 281      63.914  62.567  49.540  0.00  0.00            
ATOM   4436  HD2 LYS X 281      63.052  63.191  49.969  0.00  0.00            
ATOM   4437  HD3 LYS X 281      63.445  62.154  48.696  0.00  0.00            
ATOM   4438  CE  LYS X 281      64.520  61.570  50.538  0.00  0.00            
ATOM   4439  HE2 LYS X 281      65.238  60.830  50.056  0.00  0.00            
ATOM   4440  HE3 LYS X 281      65.114  62.087  51.292  0.00  0.00            
ATOM   4441  NZ  LYS X 281      63.346  60.879  51.267  0.00  0.00            
ATOM   4442  HZ1 LYS X 281      62.830  60.035  50.854  0.00  0.00            
ATOM   4443  HZ2 LYS X 281      63.740  60.585  52.100  0.00  0.00            
ATOM   4444  HZ3 LYS X 281      62.566  61.565  51.457  0.00  0.00            
ATOM   4445  C   LYS X 281      68.304  62.270  47.175  0.00  0.00            
ATOM   4446  O   LYS X 281      68.225  61.647  46.085  0.00  0.00            
ATOM   4447  N   THR X 282      69.368  62.232  47.970  0.00  0.00            
ATOM   4448  H   THR X 282      69.370  62.731  48.837  0.00  0.00            
ATOM   4449  CA  THR X 282      70.344  61.063  48.030  0.00  0.00            
ATOM   4450  HA  THR X 282      70.229  60.474  47.049  0.00  0.00            
ATOM   4451  CB  THR X 282      71.813  61.403  48.302  0.00  0.00            
ATOM   4452  HB  THR X 282      71.897  61.967  49.190  0.00  0.00            
ATOM   4453  CG2 THR X 282      72.802  60.369  48.488  0.00  0.00            
ATOM   4454 HG21 THR X 282      72.464  59.657  49.272  0.00  0.00            
ATOM   4455 HG22 THR X 282      72.828  59.833  47.463  0.00  0.00            
ATOM   4456 HG23 THR X 282      73.684  60.946  48.886  0.00  0.00            
ATOM   4457  OG1 THR X 282      72.281  62.200  47.256  0.00  0.00            
ATOM   4458  HG1 THR X 282      73.144  61.756  46.952  0.00  0.00            
ATOM   4459  C   THR X 282      69.790  59.962  48.992  0.00  0.00            
ATOM   4460  O   THR X 282      69.847  60.085  50.210  0.00  0.00            
ATOM   4461  N   TYR X 283      69.308  58.854  48.392  0.00  0.00            
ATOM   4462  H   TYR X 283      69.071  58.915  47.485  0.00  0.00            
ATOM   4463  CA  TYR X 283      69.123  57.642  49.126  0.00  0.00            
ATOM   4464  HA  TYR X 283      68.863  57.870  50.144  0.00  0.00            
ATOM   4465  CB  TYR X 283      67.904  56.886  48.479  0.00  0.00            
ATOM   4466  HB2 TYR X 283      68.131  56.501  47.439  0.00  0.00            
ATOM   4467  HB3 TYR X 283      67.925  55.989  49.182  0.00  0.00            
ATOM   4468  CG  TYR X 283      66.563  57.610  48.336  0.00  0.00            
ATOM   4469  CD1 TYR X 283      65.827  57.792  49.529  0.00  0.00            
ATOM   4470  HD1 TYR X 283      66.240  57.526  50.492  0.00  0.00            
ATOM   4471  CE1 TYR X 283      64.443  58.208  49.463  0.00  0.00            
ATOM   4472  HE1 TYR X 283      63.739  58.197  50.380  0.00  0.00            
ATOM   4473  CZ  TYR X 283      63.876  58.708  48.278  0.00  0.00            
ATOM   4474  OH  TYR X 283      62.625  59.288  48.271  0.00  0.00            
ATOM   4475  HH  TYR X 283      62.216  59.102  49.135  0.00  0.00            
ATOM   4476  CE2 TYR X 283      64.602  58.708  47.110  0.00  0.00            
ATOM   4477  HE2 TYR X 283      64.276  59.073  46.169  0.00  0.00            
ATOM   4478  CD2 TYR X 283      65.910  58.080  47.166  0.00  0.00            
ATOM   4479  HD2 TYR X 283      66.542  58.091  46.251  0.00  0.00            
ATOM   4480  C   TYR X 283      70.249  56.636  49.248  0.00  0.00            
ATOM   4481  O   TYR X 283      70.632  56.070  48.240  0.00  0.00            
ATOM   4482  N   LYS X 284      70.668  56.369  50.445  0.00  0.00            
ATOM   4483  H   LYS X 284      70.362  56.987  51.172  0.00  0.00            
ATOM   4484  CA  LYS X 284      71.755  55.455  50.758  0.00  0.00            
ATOM   4485  HA  LYS X 284      72.071  54.958  49.868  0.00  0.00            
ATOM   4486  CB  LYS X 284      72.872  56.312  51.398  0.00  0.00            
ATOM   4487  HB2 LYS X 284      73.696  55.617  51.216  0.00  0.00            
ATOM   4488  HB3 LYS X 284      73.044  57.186  50.732  0.00  0.00            
ATOM   4489  CG  LYS X 284      72.487  56.678  52.833  0.00  0.00            
ATOM   4490  HG2 LYS X 284      71.944  57.550  52.784  0.00  0.00            
ATOM   4491  HG3 LYS X 284      71.852  55.913  53.277  0.00  0.00            
ATOM   4492  CD  LYS X 284      73.817  57.133  53.489  0.00  0.00            
ATOM   4493  HD2 LYS X 284      73.428  57.074  54.450  0.00  0.00            
ATOM   4494  HD3 LYS X 284      74.556  56.374  53.428  0.00  0.00            
ATOM   4495  CE  LYS X 284      74.207  58.546  53.201  0.00  0.00            
ATOM   4496  HE2 LYS X 284      74.374  58.643  52.081  0.00  0.00            
ATOM   4497  HE3 LYS X 284      73.281  59.189  53.264  0.00  0.00            
ATOM   4498  NZ  LYS X 284      75.329  59.018  53.898  0.00  0.00            
ATOM   4499  HZ1 LYS X 284      75.248  58.749  54.876  0.00  0.00            
ATOM   4500  HZ2 LYS X 284      76.225  58.779  53.556  0.00  0.00            
ATOM   4501  HZ3 LYS X 284      75.313  60.049  53.913  0.00  0.00            
ATOM   4502  C   LYS X 284      71.284  54.282  51.618  0.00  0.00            
ATOM   4503  O   LYS X 284      70.340  54.498  52.369  0.00  0.00            
ATOM   4504  N   VAL X 285      71.879  53.099  51.441  0.00  0.00            
ATOM   4505  H   VAL X 285      72.403  53.301  50.640  0.00  0.00            
ATOM   4506  CA  VAL X 285      71.698  51.780  51.964  0.00  0.00            
ATOM   4507  HA  VAL X 285      71.586  51.770  53.081  0.00  0.00            
ATOM   4508  CB  VAL X 285      70.501  51.066  51.296  0.00  0.00            
ATOM   4509  HB  VAL X 285      69.693  51.698  51.441  0.00  0.00            
ATOM   4510  CG1 VAL X 285      70.551  50.852  49.728  0.00  0.00            
ATOM   4511 HG11 VAL X 285      70.548  51.747  49.211  0.00  0.00            
ATOM   4512 HG12 VAL X 285      71.250  50.072  49.382  0.00  0.00            
ATOM   4513 HG13 VAL X 285      69.578  50.379  49.534  0.00  0.00            
ATOM   4514  CG2 VAL X 285      70.241  49.707  52.096  0.00  0.00            
ATOM   4515 HG21 VAL X 285      71.199  49.159  51.952  0.00  0.00            
ATOM   4516 HG22 VAL X 285      69.969  49.925  53.166  0.00  0.00            
ATOM   4517 HG23 VAL X 285      69.355  49.343  51.696  0.00  0.00            
ATOM   4518  C   VAL X 285      73.091  50.899  51.986  0.00  0.00            
ATOM   4519  O   VAL X 285      73.388  50.207  51.033  0.00  0.00            
ATOM   4520  N   GLY X 286      73.745  50.950  53.142  0.00  0.00            
ATOM   4521  H   GLY X 286      73.384  51.518  53.907  0.00  0.00            
ATOM   4522  CA  GLY X 286      74.893  50.152  53.428  0.00  0.00            
ATOM   4523  HA2 GLY X 286      75.187  50.347  54.480  0.00  0.00            
ATOM   4524  HA3 GLY X 286      74.655  49.142  53.288  0.00  0.00            
ATOM   4525  C   GLY X 286      75.970  50.620  52.408  0.00  0.00            
ATOM   4526  O   GLY X 286      76.372  51.712  52.452  0.00  0.00            
ATOM   4527  N   ASP X 287      76.354  49.684  51.477  0.00  0.00            
ATOM   4528  H   ASP X 287      76.077  48.678  51.553  0.00  0.00            
ATOM   4529  CA  ASP X 287      77.242  49.984  50.309  0.00  0.00            
ATOM   4530  HA  ASP X 287      77.832  50.800  50.661  0.00  0.00            
ATOM   4531  CB  ASP X 287      78.231  48.806  49.991  0.00  0.00            
ATOM   4532  HB2 ASP X 287      78.896  48.951  49.178  0.00  0.00            
ATOM   4533  HB3 ASP X 287      78.846  48.735  50.908  0.00  0.00            
ATOM   4534  CG  ASP X 287      77.503  47.430  49.807  0.00  0.00            
ATOM   4535  OD1 ASP X 287      76.383  47.293  50.107  0.00  0.00            
ATOM   4536  OD2 ASP X 287      78.175  46.452  49.382  0.00  0.00            
ATOM   4537  C   ASP X 287      76.622  50.352  49.006  0.00  0.00            
ATOM   4538  O   ASP X 287      77.282  50.579  47.965  0.00  0.00            
ATOM   4539  N   VAL X 288      75.344  50.672  48.995  0.00  0.00            
ATOM   4540  H   VAL X 288      74.764  50.540  49.804  0.00  0.00            
ATOM   4541  CA  VAL X 288      74.638  51.179  47.726  0.00  0.00            
ATOM   4542  HA  VAL X 288      75.282  51.425  46.873  0.00  0.00            
ATOM   4543  CB  VAL X 288      73.848  49.924  47.116  0.00  0.00            
ATOM   4544  HB  VAL X 288      73.710  49.318  48.040  0.00  0.00            
ATOM   4545  CG1 VAL X 288      72.482  50.198  46.468  0.00  0.00            
ATOM   4546 HG11 VAL X 288      72.077  51.278  46.526  0.00  0.00            
ATOM   4547 HG12 VAL X 288      72.439  49.869  45.374  0.00  0.00            
ATOM   4548 HG13 VAL X 288      71.816  49.548  46.904  0.00  0.00            
ATOM   4549  CG2 VAL X 288      74.775  49.109  46.153  0.00  0.00            
ATOM   4550 HG21 VAL X 288      74.182  48.457  45.568  0.00  0.00            
ATOM   4551 HG22 VAL X 288      75.290  49.696  45.421  0.00  0.00            
ATOM   4552 HG23 VAL X 288      75.398  48.432  46.782  0.00  0.00            
ATOM   4553  C   VAL X 288      73.822  52.489  47.984  0.00  0.00            
ATOM   4554  O   VAL X 288      73.468  52.721  49.189  0.00  0.00            
ATOM   4555  N   THR X 289      73.873  53.400  46.989  0.00  0.00            
ATOM   4556  H   THR X 289      74.169  52.978  46.152  0.00  0.00            
ATOM   4557  CA  THR X 289      73.578  54.818  47.057  0.00  0.00            
ATOM   4558  HA  THR X 289      72.816  55.022  47.798  0.00  0.00            
ATOM   4559  CB  THR X 289      74.839  55.509  47.422  0.00  0.00            
ATOM   4560  HB  THR X 289      75.676  55.239  46.813  0.00  0.00            
ATOM   4561  CG2 THR X 289      74.758  57.018  47.575  0.00  0.00            
ATOM   4562 HG21 THR X 289      74.598  57.536  46.648  0.00  0.00            
ATOM   4563 HG22 THR X 289      73.839  57.289  48.144  0.00  0.00            
ATOM   4564 HG23 THR X 289      75.584  57.561  48.141  0.00  0.00            
ATOM   4565  OG1 THR X 289      75.065  55.217  48.730  0.00  0.00            
ATOM   4566  HG1 THR X 289      75.552  54.388  48.745  0.00  0.00            
ATOM   4567  C   THR X 289      73.114  55.362  45.750  0.00  0.00            
ATOM   4568  O   THR X 289      73.691  55.158  44.653  0.00  0.00            
ATOM   4569  N   ALA X 290      72.035  56.208  45.808  0.00  0.00            
ATOM   4570  H   ALA X 290      71.660  56.127  46.722  0.00  0.00            
ATOM   4571  CA  ALA X 290      71.155  56.417  44.721  0.00  0.00            
ATOM   4572  HA  ALA X 290      71.663  56.397  43.730  0.00  0.00            
ATOM   4573  CB  ALA X 290      70.077  55.332  44.799  0.00  0.00            
ATOM   4574  HB1 ALA X 290      69.533  55.208  45.820  0.00  0.00            
ATOM   4575  HB2 ALA X 290      69.307  55.498  44.003  0.00  0.00            
ATOM   4576  HB3 ALA X 290      70.607  54.421  44.591  0.00  0.00            
ATOM   4577  C   ALA X 290      70.409  57.806  44.746  0.00  0.00            
ATOM   4578  O   ALA X 290      70.302  58.382  45.824  0.00  0.00            
ATOM   4579  N   LYS X 291      70.162  58.420  43.569  0.00  0.00            
ATOM   4580  H   LYS X 291      70.257  57.934  42.650  0.00  0.00            
ATOM   4581  CA  LYS X 291      69.652  59.841  43.494  0.00  0.00            
ATOM   4582  HA  LYS X 291      69.116  60.138  44.509  0.00  0.00            
ATOM   4583  CB  LYS X 291      70.788  60.871  43.371  0.00  0.00            
ATOM   4584  HB2 LYS X 291      71.597  60.563  43.995  0.00  0.00            
ATOM   4585  HB3 LYS X 291      71.377  60.869  42.455  0.00  0.00            
ATOM   4586  CG  LYS X 291      70.362  62.304  43.876  0.00  0.00            
ATOM   4587  HG2 LYS X 291      69.502  62.696  43.245  0.00  0.00            
ATOM   4588  HG3 LYS X 291      70.212  62.294  44.892  0.00  0.00            
ATOM   4589  CD  LYS X 291      71.368  63.472  43.709  0.00  0.00            
ATOM   4590  HD2 LYS X 291      72.234  63.471  44.449  0.00  0.00            
ATOM   4591  HD3 LYS X 291      71.742  63.639  42.703  0.00  0.00            
ATOM   4592  CE  LYS X 291      70.593  64.776  44.148  0.00  0.00            
ATOM   4593  HE2 LYS X 291      69.893  64.948  43.271  0.00  0.00            
ATOM   4594  HE3 LYS X 291      69.985  64.540  44.966  0.00  0.00            
ATOM   4595  NZ  LYS X 291      71.464  65.872  44.566  0.00  0.00            
ATOM   4596  HZ1 LYS X 291      72.431  65.793  44.225  0.00  0.00            
ATOM   4597  HZ2 LYS X 291      71.061  66.836  44.302  0.00  0.00            
ATOM   4598  HZ3 LYS X 291      71.592  65.936  45.559  0.00  0.00            
ATOM   4599  C   LYS X 291      68.297  60.119  42.708  0.00  0.00            
ATOM   4600  O   LYS X 291      68.099  59.679  41.548  0.00  0.00            
ATOM   4601  N   ARG X 292      67.471  60.972  43.246  0.00  0.00            
ATOM   4602  H   ARG X 292      67.699  61.476  44.162  0.00  0.00            
ATOM   4603  CA  ARG X 292      66.303  61.587  42.582  0.00  0.00            
ATOM   4604  HA  ARG X 292      66.410  61.478  41.493  0.00  0.00            
ATOM   4605  CB  ARG X 292      65.116  60.699  43.074  0.00  0.00            
ATOM   4606  HB2 ARG X 292      65.294  59.846  42.391  0.00  0.00            
ATOM   4607  HB3 ARG X 292      65.173  60.527  44.241  0.00  0.00            
ATOM   4608  CG  ARG X 292      63.713  61.121  42.678  0.00  0.00            
ATOM   4609  HG2 ARG X 292      63.487  61.907  43.299  0.00  0.00            
ATOM   4610  HG3 ARG X 292      63.526  61.480  41.659  0.00  0.00            
ATOM   4611  CD  ARG X 292      62.660  60.077  42.806  0.00  0.00            
ATOM   4612  HD2 ARG X 292      62.875  59.497  43.687  0.00  0.00            
ATOM   4613  HD3 ARG X 292      61.820  60.689  42.991  0.00  0.00            
ATOM   4614  NE  ARG X 292      62.459  59.073  41.700  0.00  0.00            
ATOM   4615  HE  ARG X 292      62.883  59.148  40.722  0.00  0.00            
ATOM   4616  CZ  ARG X 292      61.339  58.314  41.774  0.00  0.00            
ATOM   4617  NH1 ARG X 292      60.599  58.255  42.903  0.00  0.00            
ATOM   4618 HH11 ARG X 292      60.782  58.588  43.792  0.00  0.00            
ATOM   4619 HH12 ARG X 292      59.867  57.635  42.633  0.00  0.00            
ATOM   4620  NH2 ARG X 292      60.867  57.647  40.783  0.00  0.00            
ATOM   4621 HH21 ARG X 292      61.486  57.498  39.910  0.00  0.00            
ATOM   4622 HH22 ARG X 292      60.017  57.136  40.883  0.00  0.00            
ATOM   4623  C   ARG X 292      65.982  63.057  42.887  0.00  0.00            
ATOM   4624  O   ARG X 292      66.267  63.524  44.014  0.00  0.00            
ATOM   4625  N   TRP X 293      65.380  63.745  41.908  0.00  0.00            
ATOM   4626  H   TRP X 293      65.253  63.305  41.114  0.00  0.00            
ATOM   4627  CA  TRP X 293      64.880  65.143  42.041  0.00  0.00            
ATOM   4628  HA  TRP X 293      65.040  65.490  43.040  0.00  0.00            
ATOM   4629  CB  TRP X 293      65.627  66.071  41.024  0.00  0.00            
ATOM   4630  HB2 TRP X 293      65.462  65.611  40.100  0.00  0.00            
ATOM   4631  HB3 TRP X 293      65.208  67.017  41.045  0.00  0.00            
ATOM   4632  CG  TRP X 293      67.137  66.215  41.069  0.00  0.00            
ATOM   4633  CD1 TRP X 293      67.731  67.334  41.528  0.00  0.00            
ATOM   4634  HD1 TRP X 293      67.208  68.309  41.900  0.00  0.00            
ATOM   4635  NE1 TRP X 293      69.056  67.130  41.473  0.00  0.00            
ATOM   4636  HE1 TRP X 293      69.587  67.935  41.778  0.00  0.00            
ATOM   4637  CE2 TRP X 293      69.367  65.988  40.753  0.00  0.00            
ATOM   4638  CZ2 TRP X 293      70.626  65.427  40.334  0.00  0.00            
ATOM   4639  HZ2 TRP X 293      71.586  66.080  40.394  0.00  0.00            
ATOM   4640  CH2 TRP X 293      70.557  64.190  39.548  0.00  0.00            
ATOM   4641  HH2 TRP X 293      71.490  63.703  39.308  0.00  0.00            
ATOM   4642  CZ3 TRP X 293      69.380  63.406  39.492  0.00  0.00            
ATOM   4643  HZ3 TRP X 293      69.357  62.451  38.978  0.00  0.00            
ATOM   4644  CE3 TRP X 293      68.240  63.947  40.038  0.00  0.00            
ATOM   4645  HE3 TRP X 293      67.280  63.447  39.805  0.00  0.00            
ATOM   4646  CD2 TRP X 293      68.188  65.251  40.682  0.00  0.00            
ATOM   4647  C   TRP X 293      63.364  65.264  41.947  0.00  0.00            
ATOM   4648  O   TRP X 293      62.803  64.296  41.456  0.00  0.00            
ATOM   4649  N   TYR X 294      62.640  66.145  42.619  0.00  0.00            
ATOM   4650  H   TYR X 294      63.272  66.754  43.061  0.00  0.00            
ATOM   4651  CA  TYR X 294      61.228  66.553  42.650  0.00  0.00            
ATOM   4652  HA  TYR X 294      60.551  65.774  42.137  0.00  0.00            
ATOM   4653  CB  TYR X 294      60.895  66.614  44.203  0.00  0.00            
ATOM   4654  HB2 TYR X 294      61.467  67.423  44.657  0.00  0.00            
ATOM   4655  HB3 TYR X 294      59.862  66.799  44.349  0.00  0.00            
ATOM   4656  CG  TYR X 294      61.110  65.290  44.820  0.00  0.00            
ATOM   4657  CD1 TYR X 294      62.439  64.887  45.232  0.00  0.00            
ATOM   4658  HD1 TYR X 294      63.230  65.565  45.090  0.00  0.00            
ATOM   4659  CE1 TYR X 294      62.615  63.599  45.779  0.00  0.00            
ATOM   4660  HE1 TYR X 294      63.532  63.220  46.061  0.00  0.00            
ATOM   4661  CZ  TYR X 294      61.532  62.773  45.885  0.00  0.00            
ATOM   4662  OH  TYR X 294      61.636  61.636  46.507  0.00  0.00            
ATOM   4663  HH  TYR X 294      60.978  61.702  47.256  0.00  0.00            
ATOM   4664  CE2 TYR X 294      60.246  63.143  45.487  0.00  0.00            
ATOM   4665  HE2 TYR X 294      59.414  62.422  45.669  0.00  0.00            
ATOM   4666  CD2 TYR X 294      60.034  64.373  44.859  0.00  0.00            
ATOM   4667  HD2 TYR X 294      59.014  64.730  44.713  0.00  0.00            
ATOM   4668  C   TYR X 294      60.989  67.951  42.001  0.00  0.00            
ATOM   4669  O   TYR X 294      61.833  68.891  42.049  0.00  0.00            
ATOM   4670  N   LYS X 295      59.644  68.187  41.638  0.00  0.00            
ATOM   4671  H   LYS X 295      59.054  67.421  41.703  0.00  0.00            
ATOM   4672  CA  LYS X 295      59.124  69.369  40.975  0.00  0.00            
ATOM   4673  HA  LYS X 295      59.842  70.184  40.897  0.00  0.00            
ATOM   4674  CB  LYS X 295      58.560  68.933  39.595  0.00  0.00            
ATOM   4675  HB2 LYS X 295      57.835  68.161  39.649  0.00  0.00            
ATOM   4676  HB3 LYS X 295      58.086  69.766  39.187  0.00  0.00            
ATOM   4677  CG  LYS X 295      59.741  68.551  38.646  0.00  0.00            
ATOM   4678  HG2 LYS X 295      60.262  67.668  39.167  0.00  0.00            
ATOM   4679  HG3 LYS X 295      59.348  68.206  37.745  0.00  0.00            
ATOM   4680  CD  LYS X 295      60.784  69.590  38.293  0.00  0.00            
ATOM   4681  HD2 LYS X 295      60.634  70.142  37.288  0.00  0.00            
ATOM   4682  HD3 LYS X 295      60.725  70.419  39.036  0.00  0.00            
ATOM   4683  CE  LYS X 295      62.307  69.044  38.341  0.00  0.00            
ATOM   4684  HE2 LYS X 295      62.347  68.341  39.054  0.00  0.00            
ATOM   4685  HE3 LYS X 295      62.541  68.505  37.446  0.00  0.00            
ATOM   4686  NZ  LYS X 295      63.359  70.052  38.546  0.00  0.00            
ATOM   4687  HZ1 LYS X 295      63.425  70.505  39.515  0.00  0.00            
ATOM   4688  HZ2 LYS X 295      64.238  69.563  38.305  0.00  0.00            
ATOM   4689  HZ3 LYS X 295      63.253  70.879  37.916  0.00  0.00            
ATOM   4690  C   LYS X 295      57.842  69.994  41.786  0.00  0.00            
ATOM   4691  O   LYS X 295      57.072  69.237  42.330  0.00  0.00            
ATOM   4692  N   LYS X 296      57.754  71.340  41.634  0.00  0.00            
ATOM   4693  H   LYS X 296      58.383  71.803  41.006  0.00  0.00            
ATOM   4694  CA  LYS X 296      56.654  72.135  42.336  0.00  0.00            
ATOM   4695  HA  LYS X 296      56.892  72.079  43.450  0.00  0.00            
ATOM   4696  CB  LYS X 296      56.735  73.610  41.829  0.00  0.00            
ATOM   4697  HB2 LYS X 296      57.723  73.965  41.647  0.00  0.00            
ATOM   4698  HB3 LYS X 296      56.367  73.854  40.826  0.00  0.00            
ATOM   4699  CG  LYS X 296      56.148  74.585  42.767  0.00  0.00            
ATOM   4700  HG2 LYS X 296      56.765  74.649  43.656  0.00  0.00            
ATOM   4701  HG3 LYS X 296      56.171  75.679  42.425  0.00  0.00            
ATOM   4702  CD  LYS X 296      54.684  74.328  43.099  0.00  0.00            
ATOM   4703  HD2 LYS X 296      54.038  74.417  42.167  0.00  0.00            
ATOM   4704  HD3 LYS X 296      54.567  73.401  43.620  0.00  0.00            
ATOM   4705  CE  LYS X 296      54.015  75.237  44.138  0.00  0.00            
ATOM   4706  HE2 LYS X 296      53.234  74.641  44.622  0.00  0.00            
ATOM   4707  HE3 LYS X 296      54.697  75.516  44.949  0.00  0.00            
ATOM   4708  NZ  LYS X 296      53.406  76.402  43.528  0.00  0.00            
ATOM   4709  HZ1 LYS X 296      53.140  77.135  44.266  0.00  0.00            
ATOM   4710  HZ2 LYS X 296      54.028  76.980  42.949  0.00  0.00            
ATOM   4711  HZ3 LYS X 296      52.582  76.183  42.888  0.00  0.00            
ATOM   4712  C   LYS X 296      55.399  71.313  41.910  0.00  0.00            
ATOM   4713  O   LYS X 296      55.035  71.335  40.799  0.00  0.00            
ATOM   4714  N   SER X 297      54.720  70.969  42.968  0.00  0.00            
ATOM   4715  H   SER X 297      55.118  70.928  43.910  0.00  0.00            
ATOM   4716  CA  SER X 297      53.598  70.038  42.829  0.00  0.00            
ATOM   4717  HA  SER X 297      53.926  69.164  42.252  0.00  0.00            
ATOM   4718  CB  SER X 297      53.052  69.490  44.138  0.00  0.00            
ATOM   4719  HB2 SER X 297      53.864  69.380  44.834  0.00  0.00            
ATOM   4720  HB3 SER X 297      52.386  70.273  44.523  0.00  0.00            
ATOM   4721  OG  SER X 297      52.197  68.292  43.959  0.00  0.00            
ATOM   4722  HG  SER X 297      52.462  67.813  43.153  0.00  0.00            
ATOM   4723  C   SER X 297      52.373  70.696  42.106  0.00  0.00            
ATOM   4724  O   SER X 297      51.855  71.709  42.547  0.00  0.00            
ATOM   4725  N   SER X 298      51.851  69.962  41.161  0.00  0.00            
ATOM   4726  H   SER X 298      52.195  69.038  41.134  0.00  0.00            
ATOM   4727  CA  SER X 298      50.517  70.217  40.468  0.00  0.00            
ATOM   4728  HA  SER X 298      50.581  71.221  40.017  0.00  0.00            
ATOM   4729  CB  SER X 298      50.357  69.233  39.341  0.00  0.00            
ATOM   4730  HB2 SER X 298      49.305  69.340  38.933  0.00  0.00            
ATOM   4731  HB3 SER X 298      51.003  69.399  38.495  0.00  0.00            
ATOM   4732  OG  SER X 298      50.341  67.924  39.912  0.00  0.00            
ATOM   4733  HG  SER X 298      51.057  67.439  39.457  0.00  0.00            
ATOM   4734  C   SER X 298      49.242  70.201  41.363  0.00  0.00            
ATOM   4735  O   SER X 298      48.237  70.606  40.842  0.00  0.00            
ATOM   4736  N   SER X 299      49.286  69.816  42.641  0.00  0.00            
ATOM   4737  H   SER X 299      50.160  69.505  42.964  0.00  0.00            
ATOM   4738  CA  SER X 299      48.266  69.624  43.603  0.00  0.00            
ATOM   4739  HA  SER X 299      47.237  69.960  43.321  0.00  0.00            
ATOM   4740  CB  SER X 299      48.122  68.109  43.708  0.00  0.00            
ATOM   4741  HB2 SER X 299      47.114  67.814  44.022  0.00  0.00            
ATOM   4742  HB3 SER X 299      48.200  67.699  42.728  0.00  0.00            
ATOM   4743  OG  SER X 299      48.947  67.466  44.553  0.00  0.00            
ATOM   4744  HG  SER X 299      49.903  67.386  44.283  0.00  0.00            
ATOM   4745  C   SER X 299      48.494  70.229  44.896  0.00  0.00            
ATOM   4746  O   SER X 299      48.124  69.763  45.976  0.00  0.00            
ATOM   4747  N   SER X 300      49.113  71.459  44.853  0.00  0.00            
ATOM   4748  H   SER X 300      49.502  71.766  43.849  0.00  0.00            
ATOM   4749  CA  SER X 300      49.647  72.201  46.007  0.00  0.00            
ATOM   4750  HA  SER X 300      50.170  71.513  46.616  0.00  0.00            
ATOM   4751  CB  SER X 300      50.481  73.405  45.692  0.00  0.00            
ATOM   4752  HB2 SER X 300      50.078  74.095  45.003  0.00  0.00            
ATOM   4753  HB3 SER X 300      50.788  73.751  46.669  0.00  0.00            
ATOM   4754  OG  SER X 300      51.622  72.967  45.031  0.00  0.00            
ATOM   4755  HG  SER X 300      51.374  72.611  44.222  0.00  0.00            
ATOM   4756  C   SER X 300      48.633  72.444  47.127  0.00  0.00            
ATOM   4757  O   SER X 300      48.905  72.152  48.299  0.00  0.00            
ATOM   4758  OXT SER X 300      47.536  72.963  46.801  0.00  0.00            
ATOM   4759  N   ALA X 301      46.895  40.813  62.740  0.00  0.00            
ATOM   4760  H1  ALA X 301      47.409  40.032  62.269  0.00  0.00            
ATOM   4761  H2  ALA X 301      46.206  41.176  62.175  0.00  0.00            
ATOM   4762  H3  ALA X 301      46.613  40.601  63.698  0.00  0.00            
ATOM   4763  CA  ALA X 301      47.740  41.994  62.741  0.00  0.00            
ATOM   4764  HA  ALA X 301      48.602  41.642  63.380  0.00  0.00            
ATOM   4765  CB  ALA X 301      48.307  42.220  61.353  0.00  0.00            
ATOM   4766  HB1 ALA X 301      48.579  41.219  61.119  0.00  0.00            
ATOM   4767  HB2 ALA X 301      47.432  42.502  60.684  0.00  0.00            
ATOM   4768  HB3 ALA X 301      49.069  42.945  61.298  0.00  0.00            
ATOM   4769  C   ALA X 301      46.994  43.152  63.286  0.00  0.00            
ATOM   4770  O   ALA X 301      45.760  43.106  63.297  0.00  0.00            
ATOM   4771  N   PRO X 302      47.666  44.270  63.608  0.00  0.00            
ATOM   4772  CD  PRO X 302      49.226  44.279  63.654  0.00  0.00            
ATOM   4773  HD2 PRO X 302      49.629  44.404  62.659  0.00  0.00            
ATOM   4774  HD3 PRO X 302      49.534  43.449  64.281  0.00  0.00            
ATOM   4775  CG  PRO X 302      49.535  45.522  64.447  0.00  0.00            
ATOM   4776  HG2 PRO X 302      50.358  46.053  64.075  0.00  0.00            
ATOM   4777  HG3 PRO X 302      49.546  45.318  65.496  0.00  0.00            
ATOM   4778  CB  PRO X 302      48.234  46.469  64.276  0.00  0.00            
ATOM   4779  HB2 PRO X 302      48.411  47.100  63.379  0.00  0.00            
ATOM   4780  HB3 PRO X 302      47.974  47.200  65.120  0.00  0.00            
ATOM   4781  CA  PRO X 302      47.089  45.502  64.061  0.00  0.00            
ATOM   4782  HA  PRO X 302      46.570  45.354  65.049  0.00  0.00            
ATOM   4783  C   PRO X 302      46.069  46.003  63.125  0.00  0.00            
ATOM   4784  O   PRO X 302      46.150  45.612  61.958  0.00  0.00            
ATOM   4785  N   ALA X 303      45.012  46.650  63.515  0.00  0.00            
ATOM   4786  H   ALA X 303      44.974  47.046  64.518  0.00  0.00            
ATOM   4787  CA  ALA X 303      43.918  47.097  62.683  0.00  0.00            
ATOM   4788  HA  ALA X 303      43.445  47.712  63.452  0.00  0.00            
ATOM   4789  CB  ALA X 303      44.541  48.029  61.593  0.00  0.00            
ATOM   4790  HB1 ALA X 303      43.736  48.707  61.288  0.00  0.00            
ATOM   4791  HB2 ALA X 303      45.244  48.681  62.043  0.00  0.00            
ATOM   4792  HB3 ALA X 303      45.012  47.449  60.718  0.00  0.00            
ATOM   4793  C   ALA X 303      42.820  45.991  62.322  0.00  0.00            
ATOM   4794  O   ALA X 303      41.738  46.222  61.924  0.00  0.00            
ATOM   4795  N   GLU X 304      43.093  44.794  62.832  0.00  0.00            
ATOM   4796  H   GLU X 304      44.132  44.518  62.837  0.00  0.00            
ATOM   4797  CA  GLU X 304      42.146  43.764  63.338  0.00  0.00            
ATOM   4798  HA  GLU X 304      41.261  44.063  62.793  0.00  0.00            
ATOM   4799  CB  GLU X 304      42.419  42.373  62.862  0.00  0.00            
ATOM   4800  HB2 GLU X 304      43.345  42.074  63.470  0.00  0.00            
ATOM   4801  HB3 GLU X 304      41.500  41.771  62.958  0.00  0.00            
ATOM   4802  CG  GLU X 304      42.794  42.083  61.427  0.00  0.00            
ATOM   4803  HG2 GLU X 304      41.958  42.137  60.638  0.00  0.00            
ATOM   4804  HG3 GLU X 304      43.522  42.672  61.034  0.00  0.00            
ATOM   4805  CD  GLU X 304      43.360  40.680  61.180  0.00  0.00            
ATOM   4806  OE1 GLU X 304      42.620  39.725  60.935  0.00  0.00            
ATOM   4807  OE2 GLU X 304      44.620  40.504  61.213  0.00  0.00            
ATOM   4808  C   GLU X 304      41.832  43.937  64.814  0.00  0.00            
ATOM   4809  O   GLU X 304      42.640  43.705  65.714  0.00  0.00            
ATOM   4810  N   GLY X 305      40.600  44.509  65.003  0.00  0.00            
ATOM   4811  H   GLY X 305      40.161  44.782  64.127  0.00  0.00            
ATOM   4812  CA  GLY X 305      40.129  45.360  66.084  0.00  0.00            
ATOM   4813  HA2 GLY X 305      39.132  45.530  66.061  0.00  0.00            
ATOM   4814  HA3 GLY X 305      40.452  44.904  67.040  0.00  0.00            
ATOM   4815  C   GLY X 305      40.865  46.687  65.937  0.00  0.00            
ATOM   4816  O   GLY X 305      41.749  46.945  66.772  0.00  0.00            
ATOM   4817  N   HIE X 306      40.478  47.449  64.903  0.00  0.00            
ATOM   4818  H   HIE X 306      40.011  47.137  64.105  0.00  0.00            
ATOM   4819  CA  HIE X 306      40.623  48.874  64.807  0.00  0.00            
ATOM   4820  HA  HIE X 306      41.553  49.092  65.305  0.00  0.00            
ATOM   4821  CB  HIE X 306      40.424  49.142  63.352  0.00  0.00            
ATOM   4822  HB2 HIE X 306      41.345  48.785  62.946  0.00  0.00            
ATOM   4823  HB3 HIE X 306      39.585  48.487  63.020  0.00  0.00            
ATOM   4824  CG  HIE X 306      40.275  50.578  62.949  0.00  0.00            
ATOM   4825  ND1 HIE X 306      41.309  51.479  62.985  0.00  0.00            
ATOM   4826  CE1 HIE X 306      40.830  52.619  62.494  0.00  0.00            
ATOM   4827  HE1 HIE X 306      41.320  53.517  62.548  0.00  0.00            
ATOM   4828  NE2 HIE X 306      39.569  52.603  62.261  0.00  0.00            
ATOM   4829  HE2 HIE X 306      39.022  53.429  62.029  0.00  0.00            
ATOM   4830  CD2 HIE X 306      39.103  51.308  62.629  0.00  0.00            
ATOM   4831  HD2 HIE X 306      38.078  50.967  62.603  0.00  0.00            
ATOM   4832  C   HIE X 306      39.483  49.666  65.506  0.00  0.00            
ATOM   4833  O   HIE X 306      38.457  49.015  65.745  0.00  0.00            
ATOM   4834  N   ASP X 307      39.590  50.871  65.962  0.00  0.00            
ATOM   4835  H   ASP X 307      40.392  51.389  65.682  0.00  0.00            
ATOM   4836  CA  ASP X 307      38.497  51.766  66.661  0.00  0.00            
ATOM   4837  HA  ASP X 307      37.792  51.088  66.241  0.00  0.00            
ATOM   4838  CB  ASP X 307      38.238  52.170  69.643  0.00  0.00            
ATOM   4839  HB2 ASP X 307      38.670  53.089  70.133  0.00  0.00            
ATOM   4840  HB3 ASP X 307      37.200  52.335  70.037  0.00  0.00            
ATOM   4841  CG  ASP X 307      38.690  51.346  70.856  0.00  0.00            
ATOM   4842  OD1 ASP X 307      38.032  50.364  71.260  0.00  0.00            
ATOM   4843  OD2 ASP X 307      39.693  51.778  71.527  0.00  0.00            
ATOM   4844  C   ASP X 307      38.376  52.860  65.504  0.00  0.00            
ATOM   4845  O   ASP X 307      39.139  53.766  65.112  0.00  0.00            
ATOM   4846  N   ASP X 308      37.202  52.906  64.821  0.00  0.00            
ATOM   4847  H   ASP X 308      36.568  52.280  65.202  0.00  0.00            
ATOM   4848  CA  ASP X 308      36.696  53.738  63.734  0.00  0.00            
ATOM   4849  HA  ASP X 308      37.487  53.626  63.013  0.00  0.00            
ATOM   4850  CB  ASP X 308      35.440  53.052  63.136  0.00  0.00            
ATOM   4851  HB2 ASP X 308      35.106  53.532  62.154  0.00  0.00            
ATOM   4852  HB3 ASP X 308      35.714  51.953  63.016  0.00  0.00            
ATOM   4853  CG  ASP X 308      34.233  53.076  64.039  0.00  0.00            
ATOM   4854  OD1 ASP X 308      33.065  53.139  63.531  0.00  0.00            
ATOM   4855  OD2 ASP X 308      34.413  52.848  65.223  0.00  0.00            
ATOM   4856  C   ASP X 308      36.511  55.195  63.987  0.00  0.00            
ATOM   4857  O   ASP X 308      36.606  55.990  63.074  0.00  0.00            
ATOM   4858  N   ALA X 309      36.176  55.558  65.244  0.00  0.00            
ATOM   4859  H   ALA X 309      36.193  54.738  65.772  0.00  0.00            
ATOM   4860  CA  ALA X 309      36.276  56.891  65.830  0.00  0.00            
ATOM   4861  HA  ALA X 309      37.043  57.586  65.497  0.00  0.00            
ATOM   4862  CB  ALA X 309      36.544  56.857  67.388  0.00  0.00            
ATOM   4863  HB1 ALA X 309      37.625  56.690  67.575  0.00  0.00            
ATOM   4864  HB2 ALA X 309      36.290  57.803  67.857  0.00  0.00            
ATOM   4865  HB3 ALA X 309      35.826  56.098  67.756  0.00  0.00            
ATOM   4866  C   ALA X 309      34.973  57.707  65.392  0.00  0.00            
ATOM   4867  O   ALA X 309      34.611  58.737  66.012  0.00  0.00            
ATOM   4868  N   LYS X 310      34.047  57.116  64.561  0.00  0.00            
ATOM   4869  H   LYS X 310      34.115  56.246  64.126  0.00  0.00            
ATOM   4870  CA  LYS X 310      33.044  57.935  63.917  0.00  0.00            
ATOM   4871  HA  LYS X 310      33.384  58.917  63.648  0.00  0.00            
ATOM   4872  CB  LYS X 310      32.599  57.462  62.506  0.00  0.00            
ATOM   4873  HB2 LYS X 310      31.875  58.141  62.316  0.00  0.00            
ATOM   4874  HB3 LYS X 310      33.321  57.474  61.729  0.00  0.00            
ATOM   4875  CG  LYS X 310      32.026  56.014  62.469  0.00  0.00            
ATOM   4876  HG2 LYS X 310      32.825  55.288  62.505  0.00  0.00            
ATOM   4877  HG3 LYS X 310      31.337  56.019  63.294  0.00  0.00            
ATOM   4878  CD  LYS X 310      31.136  55.479  61.260  0.00  0.00            
ATOM   4879  HD2 LYS X 310      30.415  56.273  60.892  0.00  0.00            
ATOM   4880  HD3 LYS X 310      31.796  55.047  60.521  0.00  0.00            
ATOM   4881  CE  LYS X 310      30.259  54.271  61.651  0.00  0.00            
ATOM   4882  HE2 LYS X 310      29.764  54.538  62.595  0.00  0.00            
ATOM   4883  HE3 LYS X 310      29.497  54.139  60.975  0.00  0.00            
ATOM   4884  NZ  LYS X 310      31.035  53.044  61.846  0.00  0.00            
ATOM   4885  HZ1 LYS X 310      31.273  52.480  61.001  0.00  0.00            
ATOM   4886  HZ2 LYS X 310      31.971  53.397  62.126  0.00  0.00            
ATOM   4887  HZ3 LYS X 310      30.519  52.665  62.648  0.00  0.00            
ATOM   4888  C   LYS X 310      31.940  58.211  64.910  0.00  0.00            
ATOM   4889  O   LYS X 310      31.348  59.395  64.934  0.00  0.00            
ATOM   4890  N   ALA X 311      31.637  57.309  65.887  0.00  0.00            
ATOM   4891  H   ALA X 311      31.942  56.395  65.854  0.00  0.00            
ATOM   4892  CA  ALA X 311      30.680  57.575  66.985  0.00  0.00            
ATOM   4893  HA  ALA X 311      29.812  57.947  66.450  0.00  0.00            
ATOM   4894  CB  ALA X 311      30.248  56.218  67.646  0.00  0.00            
ATOM   4895  HB1 ALA X 311      29.246  56.272  68.015  0.00  0.00            
ATOM   4896  HB2 ALA X 311      30.323  55.359  66.941  0.00  0.00            
ATOM   4897  HB3 ALA X 311      30.916  55.923  68.451  0.00  0.00            
ATOM   4898  C   ALA X 311      31.051  58.657  67.904  0.00  0.00            
ATOM   4899  O   ALA X 311      30.328  59.178  68.702  0.00  0.00            
ATOM   4900  N   GLU X 312      32.338  58.796  68.033  0.00  0.00            
ATOM   4901  H   GLU X 312      32.893  58.208  67.433  0.00  0.00            
ATOM   4902  CA  GLU X 312      32.896  59.818  68.903  0.00  0.00            
ATOM   4903  HA  GLU X 312      32.166  59.888  69.803  0.00  0.00            
ATOM   4904  CB  GLU X 312      34.268  59.349  69.317  0.00  0.00            
ATOM   4905  HB2 GLU X 312      34.795  58.848  68.539  0.00  0.00            
ATOM   4906  HB3 GLU X 312      34.950  60.127  69.425  0.00  0.00            
ATOM   4907  CG  GLU X 312      34.274  58.549  70.650  0.00  0.00            
ATOM   4908  HG2 GLU X 312      34.323  57.530  70.289  0.00  0.00            
ATOM   4909  HG3 GLU X 312      35.202  58.837  71.156  0.00  0.00            
ATOM   4910  CD  GLU X 312      33.248  58.972  71.727  0.00  0.00            
ATOM   4911  OE1 GLU X 312      33.050  60.189  71.848  0.00  0.00            
ATOM   4912  OE2 GLU X 312      32.777  58.154  72.547  0.00  0.00            
ATOM   4913  C   GLU X 312      32.909  61.178  68.175  0.00  0.00            
ATOM   4914  O   GLU X 312      32.484  62.051  68.900  0.00  0.00            
ATOM   4915  N   TRP X 313      33.353  61.138  66.911  0.00  0.00            
ATOM   4916  H   TRP X 313      33.452  60.213  66.382  0.00  0.00            
ATOM   4917  CA  TRP X 313      33.346  62.394  66.208  0.00  0.00            
ATOM   4918  HA  TRP X 313      33.921  63.243  66.761  0.00  0.00            
ATOM   4919  CB  TRP X 313      34.072  62.051  64.848  0.00  0.00            
ATOM   4920  HB2 TRP X 313      35.134  61.909  65.106  0.00  0.00            
ATOM   4921  HB3 TRP X 313      33.811  61.086  64.574  0.00  0.00            
ATOM   4922  CG  TRP X 313      34.018  62.923  63.612  0.00  0.00            
ATOM   4923  CD1 TRP X 313      34.504  64.159  63.438  0.00  0.00            
ATOM   4924  HD1 TRP X 313      35.031  64.705  64.290  0.00  0.00            
ATOM   4925  NE1 TRP X 313      34.207  64.571  62.139  0.00  0.00            
ATOM   4926  HE1 TRP X 313      34.283  65.596  61.925  0.00  0.00            
ATOM   4927  CE2 TRP X 313      33.565  63.552  61.458  0.00  0.00            
ATOM   4928  CZ2 TRP X 313      33.163  63.365  60.125  0.00  0.00            
ATOM   4929  HZ2 TRP X 313      33.249  64.146  59.314  0.00  0.00            
ATOM   4930  CH2 TRP X 313      32.634  62.101  59.715  0.00  0.00            
ATOM   4931  HH2 TRP X 313      32.247  62.041  58.710  0.00  0.00            
ATOM   4932  CZ3 TRP X 313      32.221  61.215  60.686  0.00  0.00            
ATOM   4933  HZ3 TRP X 313      31.600  60.366  60.444  0.00  0.00            
ATOM   4934  CE3 TRP X 313      32.522  61.455  61.997  0.00  0.00            
ATOM   4935  HE3 TRP X 313      32.216  60.659  62.719  0.00  0.00            
ATOM   4936  CD2 TRP X 313      33.421  62.467  62.387  0.00  0.00            
ATOM   4937  C   TRP X 313      31.943  62.910  65.979  0.00  0.00            
ATOM   4938  O   TRP X 313      31.832  64.113  65.999  0.00  0.00            
ATOM   4939  N   THR X 314      30.923  62.048  66.098  0.00  0.00            
ATOM   4940  H   THR X 314      31.115  61.046  65.960  0.00  0.00            
ATOM   4941  CA  THR X 314      29.495  62.408  66.021  0.00  0.00            
ATOM   4942  HA  THR X 314      29.488  63.492  65.769  0.00  0.00            
ATOM   4943  CB  THR X 314      28.774  61.596  65.030  0.00  0.00            
ATOM   4944  HB  THR X 314      27.733  61.838  65.026  0.00  0.00            
ATOM   4945  CG2 THR X 314      29.417  61.693  63.540  0.00  0.00            
ATOM   4946 HG21 THR X 314      29.057  60.894  62.946  0.00  0.00            
ATOM   4947 HG22 THR X 314      29.063  62.664  63.114  0.00  0.00            
ATOM   4948 HG23 THR X 314      30.441  61.709  63.758  0.00  0.00            
ATOM   4949  OG1 THR X 314      28.852  60.247  65.542  0.00  0.00            
ATOM   4950  HG1 THR X 314      29.411  59.714  64.953  0.00  0.00            
ATOM   4951  C   THR X 314      28.813  62.315  67.522  0.00  0.00            
ATOM   4952  O   THR X 314      27.719  62.840  67.755  0.00  0.00            
ATOM   4953  N   GLY X 315      29.639  61.929  68.556  0.00  0.00            
ATOM   4954  H   GLY X 315      30.585  61.468  68.334  0.00  0.00            
ATOM   4955  CA  GLY X 315      29.225  61.945  70.057  0.00  0.00            
ATOM   4956  HA2 GLY X 315      28.172  61.706  70.182  0.00  0.00            
ATOM   4957  HA3 GLY X 315      29.728  61.207  70.668  0.00  0.00            
ATOM   4958  C   GLY X 315      29.475  63.327  70.607  0.00  0.00            
ATOM   4959  O   GLY X 315      29.240  64.294  69.946  0.00  0.00            
ATOM   4960  N   LYS X 316      29.986  63.319  71.819  0.00  0.00            
ATOM   4961  H   LYS X 316      30.029  62.392  72.323  0.00  0.00            
ATOM   4962  CA  LYS X 316      30.156  64.516  72.564  0.00  0.00            
ATOM   4963  HA  LYS X 316      29.293  65.149  72.382  0.00  0.00            
ATOM   4964  CB  LYS X 316      29.950  64.223  74.082  0.00  0.00            
ATOM   4965  HB2 LYS X 316      29.011  63.684  74.341  0.00  0.00            
ATOM   4966  HB3 LYS X 316      30.932  63.750  74.385  0.00  0.00            
ATOM   4967  CG  LYS X 316      29.936  65.465  74.981  0.00  0.00            
ATOM   4968  HG2 LYS X 316      30.524  66.317  74.537  0.00  0.00            
ATOM   4969  HG3 LYS X 316      28.946  65.826  74.940  0.00  0.00            
ATOM   4970  CD  LYS X 316      30.195  65.198  76.510  0.00  0.00            
ATOM   4971  HD2 LYS X 316      29.425  64.395  76.778  0.00  0.00            
ATOM   4972  HD3 LYS X 316      31.143  64.715  76.635  0.00  0.00            
ATOM   4973  CE  LYS X 316      29.929  66.359  77.501  0.00  0.00            
ATOM   4974  HE2 LYS X 316      29.114  66.875  76.984  0.00  0.00            
ATOM   4975  HE3 LYS X 316      29.648  65.863  78.395  0.00  0.00            
ATOM   4976  NZ  LYS X 316      31.063  67.229  77.910  0.00  0.00            
ATOM   4977  HZ1 LYS X 316      31.781  66.726  78.520  0.00  0.00            
ATOM   4978  HZ2 LYS X 316      31.619  67.503  77.095  0.00  0.00            
ATOM   4979  HZ3 LYS X 316      30.576  67.998  78.402  0.00  0.00            
ATOM   4980  C   LYS X 316      31.456  65.320  72.166  0.00  0.00            
ATOM   4981  O   LYS X 316      32.549  65.310  72.742  0.00  0.00            
ATOM   4982  N   SER X 317      31.421  65.956  71.016  0.00  0.00            
ATOM   4983  H   SER X 317      30.552  65.879  70.449  0.00  0.00            
ATOM   4984  CA  SER X 317      32.351  66.915  70.501  0.00  0.00            
ATOM   4985  HA  SER X 317      33.210  66.276  70.227  0.00  0.00            
ATOM   4986  CB  SER X 317      31.707  67.473  69.316  0.00  0.00            
ATOM   4987  HB2 SER X 317      31.247  66.699  68.768  0.00  0.00            
ATOM   4988  HB3 SER X 317      30.970  68.176  69.632  0.00  0.00            
ATOM   4989  OG  SER X 317      32.700  68.166  68.612  0.00  0.00            
ATOM   4990  HG  SER X 317      32.760  67.768  67.685  0.00  0.00            
ATOM   4991  C   SER X 317      32.830  68.017  71.458  0.00  0.00            
ATOM   4992  O   SER X 317      32.072  68.557  72.264  0.00  0.00            
ATOM   4993  N   TRP X 318      34.001  68.629  71.268  0.00  0.00            
ATOM   4994  H   TRP X 318      34.393  68.351  70.293  0.00  0.00            
ATOM   4995  CA  TRP X 318      34.811  69.549  71.960  0.00  0.00            
ATOM   4996  HA  TRP X 318      34.179  69.991  72.761  0.00  0.00            
ATOM   4997  CB  TRP X 318      36.054  68.858  72.617  0.00  0.00            
ATOM   4998  HB2 TRP X 318      36.776  68.531  71.864  0.00  0.00            
ATOM   4999  HB3 TRP X 318      36.672  69.641  73.136  0.00  0.00            
ATOM   5000  CG  TRP X 318      35.978  67.935  73.812  0.00  0.00            
ATOM   5001  CD1 TRP X 318      35.441  66.681  73.799  0.00  0.00            
ATOM   5002  HD1 TRP X 318      34.930  66.205  72.959  0.00  0.00            
ATOM   5003  NE1 TRP X 318      35.218  66.203  75.088  0.00  0.00            
ATOM   5004  HE1 TRP X 318      34.655  65.337  75.351  0.00  0.00            
ATOM   5005  CE2 TRP X 318      36.102  66.877  75.873  0.00  0.00            
ATOM   5006  CZ2 TRP X 318      36.497  66.486  77.140  0.00  0.00            
ATOM   5007  HZ2 TRP X 318      36.026  65.514  77.410  0.00  0.00            
ATOM   5008  CH2 TRP X 318      37.398  67.416  77.793  0.00  0.00            
ATOM   5009  HH2 TRP X 318      37.760  67.290  78.843  0.00  0.00            
ATOM   5010  CZ3 TRP X 318      37.738  68.621  77.136  0.00  0.00            
ATOM   5011  HZ3 TRP X 318      38.338  69.237  77.794  0.00  0.00            
ATOM   5012  CE3 TRP X 318      37.213  68.967  75.939  0.00  0.00            
ATOM   5013  HE3 TRP X 318      37.321  69.888  75.501  0.00  0.00            
ATOM   5014  CD2 TRP X 318      36.565  68.010  75.145  0.00  0.00            
ATOM   5015  C   TRP X 318      35.097  70.724  71.080  0.00  0.00            
ATOM   5016  O   TRP X 318      35.505  70.519  69.939  0.00  0.00            
ATOM   5017  N   MET X 319      34.961  72.010  71.468  0.00  0.00            
ATOM   5018  H   MET X 319      34.556  72.134  72.465  0.00  0.00            
ATOM   5019  CA  MET X 319      35.316  73.241  70.820  0.00  0.00            
ATOM   5020  HA  MET X 319      36.317  73.131  70.394  0.00  0.00            
ATOM   5021  CB  MET X 319      34.321  73.487  69.612  0.00  0.00            
ATOM   5022  HB2 MET X 319      34.653  74.364  69.107  0.00  0.00            
ATOM   5023  HB3 MET X 319      34.107  72.729  68.816  0.00  0.00            
ATOM   5024  CG  MET X 319      32.986  73.918  70.215  0.00  0.00            
ATOM   5025  HG2 MET X 319      32.510  73.173  70.844  0.00  0.00            
ATOM   5026  HG3 MET X 319      33.062  74.906  70.531  0.00  0.00            
ATOM   5027  SD  MET X 319      31.838  74.112  68.767  0.00  0.00            
ATOM   5028  CE  MET X 319      30.247  74.262  69.544  0.00  0.00            
ATOM   5029  HE1 MET X 319      30.437  75.143  70.191  0.00  0.00            
ATOM   5030  HE2 MET X 319      29.460  74.202  68.818  0.00  0.00            
ATOM   5031  HE3 MET X 319      29.979  73.465  70.168  0.00  0.00            
ATOM   5032  C   MET X 319      35.372  74.421  71.807  0.00  0.00            
ATOM   5033  O   MET X 319      34.735  74.414  72.818  0.00  0.00            
ATOM   5034  N   GLY X 320      35.869  75.481  71.300  0.00  0.00            
ATOM   5035  H   GLY X 320      36.312  75.329  70.361  0.00  0.00            
ATOM   5036  CA  GLY X 320      36.001  76.869  71.859  0.00  0.00            
ATOM   5037  HA2 GLY X 320      35.931  77.624  71.008  0.00  0.00            
ATOM   5038  HA3 GLY X 320      35.238  76.991  72.603  0.00  0.00            
ATOM   5039  C   GLY X 320      37.478  77.235  72.444  0.00  0.00            
ATOM   5040  O   GLY X 320      38.336  76.401  72.459  0.00  0.00            
ATOM   5041  N   LYS X 321      37.744  78.543  72.625  0.00  0.00            
ATOM   5042  H   LYS X 321      36.968  79.210  72.427  0.00  0.00            
ATOM   5043  CA  LYS X 321      39.061  79.020  72.934  0.00  0.00            
ATOM   5044  HA  LYS X 321      39.711  78.159  73.210  0.00  0.00            
ATOM   5045  CB  LYS X 321      39.705  79.680  71.629  0.00  0.00            
ATOM   5046  HB2 LYS X 321      40.711  79.675  71.780  0.00  0.00            
ATOM   5047  HB3 LYS X 321      39.551  78.979  70.869  0.00  0.00            
ATOM   5048  CG  LYS X 321      39.416  81.136  71.245  0.00  0.00            
ATOM   5049  HG2 LYS X 321      38.583  81.625  71.776  0.00  0.00            
ATOM   5050  HG3 LYS X 321      40.263  81.705  71.414  0.00  0.00            
ATOM   5051  CD  LYS X 321      39.087  81.135  69.785  0.00  0.00            
ATOM   5052  HD2 LYS X 321      39.213  82.169  69.382  0.00  0.00            
ATOM   5053  HD3 LYS X 321      39.634  80.559  69.069  0.00  0.00            
ATOM   5054  CE  LYS X 321      37.563  80.682  69.688  0.00  0.00            
ATOM   5055  HE2 LYS X 321      37.552  79.570  69.717  0.00  0.00            
ATOM   5056  HE3 LYS X 321      36.914  81.194  70.406  0.00  0.00            
ATOM   5057  NZ  LYS X 321      36.841  81.052  68.490  0.00  0.00            
ATOM   5058  HZ1 LYS X 321      36.842  81.978  68.034  0.00  0.00            
ATOM   5059  HZ2 LYS X 321      37.003  80.370  67.693  0.00  0.00            
ATOM   5060  HZ3 LYS X 321      35.894  80.895  68.627  0.00  0.00            
ATOM   5061  C   LYS X 321      39.026  79.993  74.020  0.00  0.00            
ATOM   5062  O   LYS X 321      37.999  80.395  74.519  0.00  0.00
[truncated: 163,930 more chars]
