# Supplementary material for: Tardigrade secretory proteins protect biological structures from desiccation
Source: Commun Biol. 2024 May 25;7:633. doi: 10.1038/s42003-024-06336-w (PMC11127935; doi:10.1038/s42003-024-06336-w)
Supplement: Supplementary file 5 — Supplementary Data 2 [file 42003_2024_6336_MOESM5_ESM.zip › SAHS1_SilverLab_3mer_ranked_0_1_100A_74i_100nsec.pdb]

CRYST1  121.775  122.117  122.714  90.00  90.00  90.00 P 1           1
ATOM      1  N   ALA X   1      65.321  52.010  70.574  0.00  0.00            
ATOM      2  H1  ALA X   1      66.344  52.018  70.468  0.00  0.00            
ATOM      3  H2  ALA X   1      64.922  52.447  71.331  0.00  0.00            
ATOM      4  H3  ALA X   1      64.986  52.344  69.704  0.00  0.00            
ATOM      5  CA  ALA X   1      64.903  50.656  70.672  0.00  0.00            
ATOM      6  HA  ALA X   1      65.589  50.197  69.948  0.00  0.00            
ATOM      7  CB  ALA X   1      65.311  49.963  72.047  0.00  0.00            
ATOM      8  HB1 ALA X   1      66.407  49.695  71.928  0.00  0.00            
ATOM      9  HB2 ALA X   1      65.072  50.769  72.879  0.00  0.00            
ATOM     10  HB3 ALA X   1      64.706  49.012  72.249  0.00  0.00            
ATOM     11  C   ALA X   1      63.470  50.450  70.356  0.00  0.00            
ATOM     12  O   ALA X   1      63.314  50.072  69.163  0.00  0.00            
ATOM     13  N   PRO X   2      62.393  50.365  71.118  0.00  0.00            
ATOM     14  CD  PRO X   2      62.320  50.324  72.579  0.00  0.00            
ATOM     15  HD2 PRO X   2      62.861  51.107  72.946  0.00  0.00            
ATOM     16  HD3 PRO X   2      62.490  49.309  73.026  0.00  0.00            
ATOM     17  CG  PRO X   2      60.857  50.661  72.876  0.00  0.00            
ATOM     18  HG2 PRO X   2      60.574  51.749  72.776  0.00  0.00            
ATOM     19  HG3 PRO X   2      60.399  50.365  73.871  0.00  0.00            
ATOM     20  CB  PRO X   2      60.105  49.971  71.736  0.00  0.00            
ATOM     21  HB2 PRO X   2      59.209  50.583  71.408  0.00  0.00            
ATOM     22  HB3 PRO X   2      59.798  48.993  71.930  0.00  0.00            
ATOM     23  CA  PRO X   2      61.056  49.940  70.618  0.00  0.00            
ATOM     24  HA  PRO X   2      61.220  48.924  70.220  0.00  0.00            
ATOM     25  C   PRO X   2      60.549  50.878  69.472  0.00  0.00            
ATOM     26  O   PRO X   2      60.698  52.087  69.454  0.00  0.00            
ATOM     27  N   ALA X   3      59.658  50.260  68.618  0.00  0.00            
ATOM     28  H   ALA X   3      59.446  49.330  68.696  0.00  0.00            
ATOM     29  CA  ALA X   3      59.183  50.683  67.308  0.00  0.00            
ATOM     30  HA  ALA X   3      58.488  49.798  67.058  0.00  0.00            
ATOM     31  CB  ALA X   3      58.290  51.959  67.516  0.00  0.00            
ATOM     32  HB1 ALA X   3      57.361  51.764  68.089  0.00  0.00            
ATOM     33  HB2 ALA X   3      58.946  52.767  67.884  0.00  0.00            
ATOM     34  HB3 ALA X   3      57.745  52.258  66.601  0.00  0.00            
ATOM     35  C   ALA X   3      60.210  50.914  66.225  0.00  0.00            
ATOM     36  O   ALA X   3      59.728  51.281  65.089  0.00  0.00            
ATOM     37  N   GLU X   4      61.524  50.952  66.536  0.00  0.00            
ATOM     38  H   GLU X   4      61.941  50.644  67.385  0.00  0.00            
ATOM     39  CA  GLU X   4      62.504  51.464  65.697  0.00  0.00            
ATOM     40  HA  GLU X   4      61.941  52.158  64.988  0.00  0.00            
ATOM     41  CB  GLU X   4      63.537  52.272  66.461  0.00  0.00            
ATOM     42  HB2 GLU X   4      63.996  51.610  67.191  0.00  0.00            
ATOM     43  HB3 GLU X   4      64.271  52.751  65.857  0.00  0.00            
ATOM     44  CG  GLU X   4      62.927  53.318  67.438  0.00  0.00            
ATOM     45  HG2 GLU X   4      62.209  53.983  66.942  0.00  0.00            
ATOM     46  HG3 GLU X   4      62.597  52.666  68.307  0.00  0.00            
ATOM     47  CD  GLU X   4      63.910  54.265  68.010  0.00  0.00            
ATOM     48  OE1 GLU X   4      63.733  55.448  67.661  0.00  0.00            
ATOM     49  OE2 GLU X   4      64.618  53.980  68.968  0.00  0.00            
ATOM     50  C   GLU X   4      63.136  50.661  64.702  0.00  0.00            
ATOM     51  O   GLU X   4      63.976  51.100  63.888  0.00  0.00            
ATOM     52  N   GLY X   5      62.669  49.376  64.643  0.00  0.00            
ATOM     53  H   GLY X   5      61.940  49.002  65.304  0.00  0.00            
ATOM     54  CA  GLY X   5      62.878  48.522  63.421  0.00  0.00            
ATOM     55  HA2 GLY X   5      62.354  48.870  62.569  0.00  0.00            
ATOM     56  HA3 GLY X   5      63.983  48.342  63.252  0.00  0.00            
ATOM     57  C   GLY X   5      62.184  47.165  63.645  0.00  0.00            
ATOM     58  O   GLY X   5      61.570  46.853  64.636  0.00  0.00            
ATOM     59  N   HIE X   6      62.264  46.285  62.665  0.00  0.00            
ATOM     60  H   HIE X   6      62.844  46.572  61.897  0.00  0.00            
ATOM     61  CA  HIE X   6      61.753  44.906  62.622  0.00  0.00            
ATOM     62  HA  HIE X   6      61.876  44.453  63.619  0.00  0.00            
ATOM     63  CB  HIE X   6      60.227  44.867  62.319  0.00  0.00            
ATOM     64  HB2 HIE X   6      59.860  45.754  62.787  0.00  0.00            
ATOM     65  HB3 HIE X   6      59.921  44.888  61.258  0.00  0.00            
ATOM     66  CG  HIE X   6      59.463  43.626  62.821  0.00  0.00            
ATOM     67  ND1 HIE X   6      59.888  42.267  62.755  0.00  0.00            
ATOM     68  CE1 HIE X   6      58.844  41.585  63.102  0.00  0.00            
ATOM     69  HE1 HIE X   6      58.786  40.477  63.285  0.00  0.00            
ATOM     70  NE2 HIE X   6      57.743  42.332  63.427  0.00  0.00            
ATOM     71  HE2 HIE X   6      56.899  42.002  63.907  0.00  0.00            
ATOM     72  CD2 HIE X   6      58.160  43.619  63.192  0.00  0.00            
ATOM     73  HD2 HIE X   6      57.617  44.521  63.327  0.00  0.00            
ATOM     74  C   HIE X   6      62.553  44.140  61.591  0.00  0.00            
ATOM     75  O   HIE X   6      63.266  44.726  60.791  0.00  0.00            
ATOM     76  N   ASP X   7      62.676  42.845  61.939  0.00  0.00            
ATOM     77  H   ASP X   7      61.989  42.535  62.650  0.00  0.00            
ATOM     78  CA  ASP X   7      63.375  41.764  61.207  0.00  0.00            
ATOM     79  HA  ASP X   7      64.379  42.177  61.089  0.00  0.00            
ATOM     80  CB  ASP X   7      63.540  40.679  62.342  0.00  0.00            
ATOM     81  HB2 ASP X   7      62.751  40.598  63.044  0.00  0.00            
ATOM     82  HB3 ASP X   7      63.456  39.613  61.810  0.00  0.00            
ATOM     83  CG  ASP X   7      64.800  40.732  63.267  0.00  0.00            
ATOM     84  OD1 ASP X   7      65.329  41.866  63.316  0.00  0.00            
ATOM     85  OD2 ASP X   7      65.359  39.836  63.860  0.00  0.00            
ATOM     86  C   ASP X   7      62.713  41.259  59.969  0.00  0.00            
ATOM     87  O   ASP X   7      63.037  40.274  59.307  0.00  0.00            
ATOM     88  N   ASP X   8      61.658  41.997  59.558  0.00  0.00            
ATOM     89  H   ASP X   8      61.344  42.674  60.213  0.00  0.00            
ATOM     90  CA  ASP X   8      60.966  41.827  58.261  0.00  0.00            
ATOM     91  HA  ASP X   8      60.268  41.069  58.364  0.00  0.00            
ATOM     92  CB  ASP X   8      60.355  43.167  58.069  0.00  0.00            
ATOM     93  HB2 ASP X   8      60.022  43.631  59.031  0.00  0.00            
ATOM     94  HB3 ASP X   8      61.067  43.856  57.525  0.00  0.00            
ATOM     95  CG  ASP X   8      59.216  43.186  57.138  0.00  0.00            
ATOM     96  OD1 ASP X   8      58.741  44.242  56.814  0.00  0.00            
ATOM     97  OD2 ASP X   8      58.806  42.250  56.533  0.00  0.00            
ATOM     98  C   ASP X   8      61.800  41.338  57.060  0.00  0.00            
ATOM     99  O   ASP X   8      61.471  40.363  56.425  0.00  0.00            
ATOM    100  N   ALA X   9      63.067  41.877  56.870  0.00  0.00            
ATOM    101  H   ALA X   9      63.602  42.504  57.609  0.00  0.00            
ATOM    102  CA  ALA X   9      63.759  41.540  55.724  0.00  0.00            
ATOM    103  HA  ALA X   9      63.040  41.705  54.994  0.00  0.00            
ATOM    104  CB  ALA X   9      64.908  42.453  55.491  0.00  0.00            
ATOM    105  HB1 ALA X   9      65.834  42.259  56.038  0.00  0.00            
ATOM    106  HB2 ALA X   9      65.208  42.488  54.490  0.00  0.00            
ATOM    107  HB3 ALA X   9      64.755  43.419  55.789  0.00  0.00            
ATOM    108  C   ALA X   9      64.319  40.133  55.400  0.00  0.00            
ATOM    109  O   ALA X   9      64.707  39.879  54.200  0.00  0.00            
ATOM    110  N   LYS X  10      64.255  39.284  56.407  0.00  0.00            
ATOM    111  H   LYS X  10      64.108  39.537  57.328  0.00  0.00            
ATOM    112  CA  LYS X  10      64.578  37.829  56.210  0.00  0.00            
ATOM    113  HA  LYS X  10      64.829  37.642  55.102  0.00  0.00            
ATOM    114  CB  LYS X  10      65.857  37.523  57.020  0.00  0.00            
ATOM    115  HB2 LYS X  10      66.317  38.475  57.053  0.00  0.00            
ATOM    116  HB3 LYS X  10      65.621  37.367  58.072  0.00  0.00            
ATOM    117  CG  LYS X  10      66.678  36.422  56.507  0.00  0.00            
ATOM    118  HG2 LYS X  10      66.295  35.396  56.712  0.00  0.00            
ATOM    119  HG3 LYS X  10      66.637  36.571  55.477  0.00  0.00            
ATOM    120  CD  LYS X  10      68.235  36.555  56.945  0.00  0.00            
ATOM    121  HD2 LYS X  10      68.442  37.708  57.121  0.00  0.00            
ATOM    122  HD3 LYS X  10      68.325  36.090  57.912  0.00  0.00            
ATOM    123  CE  LYS X  10      69.112  35.876  55.989  0.00  0.00            
ATOM    124  HE2 LYS X  10      68.965  34.795  55.942  0.00  0.00            
ATOM    125  HE3 LYS X  10      68.692  36.245  55.106  0.00  0.00            
ATOM    126  NZ  LYS X  10      70.561  36.265  56.071  0.00  0.00            
ATOM    127  HZ1 LYS X  10      71.070  35.615  55.545  0.00  0.00            
ATOM    128  HZ2 LYS X  10      70.747  37.212  55.789  0.00  0.00            
ATOM    129  HZ3 LYS X  10      70.885  36.297  57.051  0.00  0.00            
ATOM    130  C   LYS X  10      63.449  37.032  56.782  0.00  0.00            
ATOM    131  O   LYS X  10      63.497  35.821  56.632  0.00  0.00            
ATOM    132  N   ALA X  11      62.382  37.672  57.317  0.00  0.00            
ATOM    133  H   ALA X  11      62.474  38.586  57.623  0.00  0.00            
ATOM    134  CA  ALA X  11      61.130  36.991  57.723  0.00  0.00            
ATOM    135  HA  ALA X  11      61.414  36.169  58.399  0.00  0.00            
ATOM    136  CB  ALA X  11      60.400  37.947  58.631  0.00  0.00            
ATOM    137  HB1 ALA X  11      61.094  38.268  59.391  0.00  0.00            
ATOM    138  HB2 ALA X  11      60.048  38.858  58.075  0.00  0.00            
ATOM    139  HB3 ALA X  11      59.515  37.467  59.006  0.00  0.00            
ATOM    140  C   ALA X  11      60.271  36.358  56.631  0.00  0.00            
ATOM    141  O   ALA X  11      59.869  35.222  56.902  0.00  0.00            
ATOM    142  N   GLU X  12      60.077  37.023  55.509  0.00  0.00            
ATOM    143  H   GLU X  12      60.664  37.819  55.285  0.00  0.00            
ATOM    144  CA  GLU X  12      59.420  36.322  54.385  0.00  0.00            
ATOM    145  HA  GLU X  12      58.672  35.618  54.827  0.00  0.00            
ATOM    146  CB  GLU X  12      58.763  37.175  53.288  0.00  0.00            
ATOM    147  HB2 GLU X  12      59.485  37.646  52.521  0.00  0.00            
ATOM    148  HB3 GLU X  12      58.159  36.520  52.760  0.00  0.00            
ATOM    149  CG  GLU X  12      57.985  38.249  53.993  0.00  0.00            
ATOM    150  HG2 GLU X  12      58.670  38.930  54.356  0.00  0.00            
ATOM    151  HG3 GLU X  12      57.354  38.715  53.323  0.00  0.00            
ATOM    152  CD  GLU X  12      57.132  37.833  55.157  0.00  0.00            
ATOM    153  OE1 GLU X  12      56.665  36.784  55.392  0.00  0.00            
ATOM    154  OE2 GLU X  12      57.066  38.571  56.197  0.00  0.00            
ATOM    155  C   GLU X  12      60.237  35.264  53.666  0.00  0.00            
ATOM    156  O   GLU X  12      59.662  34.216  53.228  0.00  0.00            
ATOM    157  N   TRP X  13      61.483  35.579  53.422  0.00  0.00            
ATOM    158  H   TRP X  13      61.886  36.471  53.875  0.00  0.00            
ATOM    159  CA  TRP X  13      62.401  34.630  52.708  0.00  0.00            
ATOM    160  HA  TRP X  13      61.667  34.250  52.014  0.00  0.00            
ATOM    161  CB  TRP X  13      63.442  35.407  51.952  0.00  0.00            
ATOM    162  HB2 TRP X  13      62.934  36.225  51.320  0.00  0.00            
ATOM    163  HB3 TRP X  13      64.111  35.868  52.595  0.00  0.00            
ATOM    164  CG  TRP X  13      64.244  34.569  51.003  0.00  0.00            
ATOM    165  CD1 TRP X  13      65.593  34.509  51.054  0.00  0.00            
ATOM    166  HD1 TRP X  13      66.156  35.185  51.552  0.00  0.00            
ATOM    167  NE1 TRP X  13      65.979  33.432  50.247  0.00  0.00            
ATOM    168  HE1 TRP X  13      66.885  33.166  49.945  0.00  0.00            
ATOM    169  CE2 TRP X  13      64.929  32.893  49.649  0.00  0.00            
ATOM    170  CZ2 TRP X  13      64.754  31.792  48.768  0.00  0.00            
ATOM    171  HZ2 TRP X  13      65.599  31.182  48.436  0.00  0.00            
ATOM    172  CH2 TRP X  13      63.464  31.378  48.394  0.00  0.00            
ATOM    173  HH2 TRP X  13      63.363  30.552  47.686  0.00  0.00            
ATOM    174  CZ3 TRP X  13      62.322  32.106  48.778  0.00  0.00            
ATOM    175  HZ3 TRP X  13      61.376  31.651  48.495  0.00  0.00            
ATOM    176  CE3 TRP X  13      62.426  33.241  49.567  0.00  0.00            
ATOM    177  HE3 TRP X  13      61.627  33.802  50.024  0.00  0.00            
ATOM    178  CD2 TRP X  13      63.736  33.609  50.006  0.00  0.00            
ATOM    179  C   TRP X  13      62.802  33.395  53.497  0.00  0.00            
ATOM    180  O   TRP X  13      63.778  32.758  53.254  0.00  0.00            
ATOM    181  N   THR X  14      62.150  33.184  54.614  0.00  0.00            
ATOM    182  H   THR X  14      61.338  33.794  54.767  0.00  0.00            
ATOM    183  CA  THR X  14      62.487  32.104  55.634  0.00  0.00            
ATOM    184  HA  THR X  14      63.555  32.141  55.870  0.00  0.00            
ATOM    185  CB  THR X  14      61.855  32.412  56.984  0.00  0.00            
ATOM    186  HB  THR X  14      60.909  32.777  56.671  0.00  0.00            
ATOM    187  CG2 THR X  14      61.898  31.331  58.098  0.00  0.00            
ATOM    188 HG21 THR X  14      61.306  30.408  57.760  0.00  0.00            
ATOM    189 HG22 THR X  14      62.946  30.860  58.328  0.00  0.00            
ATOM    190 HG23 THR X  14      61.418  31.700  59.029  0.00  0.00            
ATOM    191  OG1 THR X  14      62.581  33.318  57.748  0.00  0.00            
ATOM    192  HG1 THR X  14      63.018  33.833  57.020  0.00  0.00            
ATOM    193  C   THR X  14      62.109  30.694  55.045  0.00  0.00            
ATOM    194  O   THR X  14      61.385  30.558  54.103  0.00  0.00            
ATOM    195  N   GLY X  15      62.638  29.673  55.654  0.00  0.00            
ATOM    196  H   GLY X  15      63.371  29.821  56.349  0.00  0.00            
ATOM    197  CA  GLY X  15      62.055  28.269  55.528  0.00  0.00            
ATOM    198  HA2 GLY X  15      62.088  28.034  54.460  0.00  0.00            
ATOM    199  HA3 GLY X  15      62.815  27.668  56.035  0.00  0.00            
ATOM    200  C   GLY X  15      60.649  28.111  55.981  0.00  0.00            
ATOM    201  O   GLY X  15      60.137  28.729  56.877  0.00  0.00            
ATOM    202  N   LYS X  16      59.910  27.321  55.201  0.00  0.00            
ATOM    203  H   LYS X  16      60.362  26.839  54.510  0.00  0.00            
ATOM    204  CA  LYS X  16      58.476  26.782  55.412  0.00  0.00            
ATOM    205  HA  LYS X  16      57.821  27.650  55.450  0.00  0.00            
ATOM    206  CB  LYS X  16      58.024  25.825  54.281  0.00  0.00            
ATOM    207  HB2 LYS X  16      58.510  24.898  54.486  0.00  0.00            
ATOM    208  HB3 LYS X  16      57.010  25.790  54.226  0.00  0.00            
ATOM    209  CG  LYS X  16      58.381  26.347  52.847  0.00  0.00            
ATOM    210  HG2 LYS X  16      58.058  27.443  52.840  0.00  0.00            
ATOM    211  HG3 LYS X  16      59.436  26.261  52.548  0.00  0.00            
ATOM    212  CD  LYS X  16      57.651  25.406  51.862  0.00  0.00            
ATOM    213  HD2 LYS X  16      58.096  24.455  51.827  0.00  0.00            
ATOM    214  HD3 LYS X  16      56.515  25.295  52.171  0.00  0.00            
ATOM    215  CE  LYS X  16      58.090  25.948  50.488  0.00  0.00            
ATOM    216  HE2 LYS X  16      58.928  26.720  50.746  0.00  0.00            
ATOM    217  HE3 LYS X  16      58.430  25.121  49.798  0.00  0.00            
ATOM    218  NZ  LYS X  16      56.883  26.553  49.789  0.00  0.00            
ATOM    219  HZ1 LYS X  16      57.214  26.957  48.904  0.00  0.00            
ATOM    220  HZ2 LYS X  16      56.267  25.871  49.413  0.00  0.00            
ATOM    221  HZ3 LYS X  16      56.367  27.245  50.246  0.00  0.00            
ATOM    222  C   LYS X  16      58.247  26.203  56.835  0.00  0.00            
ATOM    223  O   LYS X  16      57.298  26.398  57.517  0.00  0.00            
ATOM    224  N   SER X  17      59.358  25.616  57.328  0.00  0.00            
ATOM    225  H   SER X  17      60.149  25.661  56.803  0.00  0.00            
ATOM    226  CA  SER X  17      59.536  25.013  58.689  0.00  0.00            
ATOM    227  HA  SER X  17      58.757  24.231  58.913  0.00  0.00            
ATOM    228  CB  SER X  17      60.846  24.336  58.902  0.00  0.00            
ATOM    229  HB2 SER X  17      60.906  23.591  58.130  0.00  0.00            
ATOM    230  HB3 SER X  17      61.782  24.964  58.896  0.00  0.00            
ATOM    231  OG  SER X  17      60.996  23.794  60.196  0.00  0.00            
ATOM    232  HG  SER X  17      60.937  22.859  60.063  0.00  0.00            
ATOM    233  C   SER X  17      59.306  26.016  59.764  0.00  0.00            
ATOM    234  O   SER X  17      58.657  25.756  60.743  0.00  0.00            
ATOM    235  N   TRP X  18      60.070  27.043  59.748  0.00  0.00            
ATOM    236  H   TRP X  18      60.459  27.209  58.818  0.00  0.00            
ATOM    237  CA  TRP X  18      60.213  28.094  60.717  0.00  0.00            
ATOM    238  HA  TRP X  18      60.013  27.758  61.760  0.00  0.00            
ATOM    239  CB  TRP X  18      61.675  28.332  60.857  0.00  0.00            
ATOM    240  HB2 TRP X  18      62.067  28.666  59.955  0.00  0.00            
ATOM    241  HB3 TRP X  18      61.859  29.035  61.675  0.00  0.00            
ATOM    242  CG  TRP X  18      62.415  27.053  61.243  0.00  0.00            
ATOM    243  CD1 TRP X  18      62.048  26.326  62.320  0.00  0.00            
ATOM    244  HD1 TRP X  18      61.118  26.321  62.809  0.00  0.00            
ATOM    245  NE1 TRP X  18      62.973  25.409  62.571  0.00  0.00            
ATOM    246  HE1 TRP X  18      62.896  24.622  63.179  0.00  0.00            
ATOM    247  CE2 TRP X  18      64.124  25.665  61.737  0.00  0.00            
ATOM    248  CZ2 TRP X  18      65.377  25.033  61.611  0.00  0.00            
ATOM    249  HZ2 TRP X  18      65.669  24.163  62.236  0.00  0.00            
ATOM    250  CH2 TRP X  18      66.268  25.368  60.619  0.00  0.00            
ATOM    251  HH2 TRP X  18      67.216  24.933  60.663  0.00  0.00            
ATOM    252  CZ3 TRP X  18      65.926  26.335  59.718  0.00  0.00            
ATOM    253  HZ3 TRP X  18      66.564  26.612  58.988  0.00  0.00            
ATOM    254  CE3 TRP X  18      64.694  27.036  59.828  0.00  0.00            
ATOM    255  HE3 TRP X  18      64.492  27.808  59.169  0.00  0.00            
ATOM    256  CD2 TRP X  18      63.776  26.704  60.857  0.00  0.00            
ATOM    257  C   TRP X  18      59.312  29.332  60.536  0.00  0.00            
ATOM    258  O   TRP X  18      59.555  30.435  60.975  0.00  0.00            
ATOM    259  N   MET X  19      58.172  29.069  59.899  0.00  0.00            
ATOM    260  H   MET X  19      58.072  28.156  59.371  0.00  0.00            
ATOM    261  CA  MET X  19      57.119  30.127  59.607  0.00  0.00            
ATOM    262  HA  MET X  19      57.003  30.853  60.445  0.00  0.00            
ATOM    263  CB  MET X  19      57.680  30.995  58.414  0.00  0.00            
ATOM    264  HB2 MET X  19      58.720  31.403  58.687  0.00  0.00            
ATOM    265  HB3 MET X  19      57.802  30.418  57.486  0.00  0.00            
ATOM    266  CG  MET X  19      57.060  32.371  58.237  0.00  0.00            
ATOM    267  HG2 MET X  19      56.924  32.725  59.285  0.00  0.00            
ATOM    268  HG3 MET X  19      57.659  33.082  57.765  0.00  0.00            
ATOM    269  SD  MET X  19      55.374  32.612  57.518  0.00  0.00            
ATOM    270  CE  MET X  19      55.558  32.583  55.691  0.00  0.00            
ATOM    271  HE1 MET X  19      54.583  32.258  55.198  0.00  0.00            
ATOM    272  HE2 MET X  19      55.894  33.569  55.324  0.00  0.00            
ATOM    273  HE3 MET X  19      56.445  31.897  55.489  0.00  0.00            
ATOM    274  C   MET X  19      55.659  29.633  59.310  0.00  0.00            
ATOM    275  O   MET X  19      55.530  28.851  58.447  0.00  0.00            
ATOM    276  N   GLY X  20      54.565  30.133  59.921  0.00  0.00            
ATOM    277  H   GLY X  20      54.715  30.752  60.704  0.00  0.00            
ATOM    278  CA  GLY X  20      53.233  29.728  59.480  0.00  0.00            
ATOM    279  HA2 GLY X  20      53.195  29.306  58.465  0.00  0.00            
ATOM    280  HA3 GLY X  20      52.772  28.846  60.030  0.00  0.00            
ATOM    281  C   GLY X  20      52.189  30.871  59.577  0.00  0.00            
ATOM    282  O   GLY X  20      52.287  31.799  60.354  0.00  0.00            
ATOM    283  N   LYS X  21      51.290  30.873  58.581  0.00  0.00            
ATOM    284  H   LYS X  21      51.310  30.159  57.832  0.00  0.00            
ATOM    285  CA  LYS X  21      50.160  31.772  58.451  0.00  0.00            
ATOM    286  HA  LYS X  21      49.984  32.171  59.441  0.00  0.00            
ATOM    287  CB  LYS X  21      50.653  32.971  57.706  0.00  0.00            
ATOM    288  HB2 LYS X  21      49.996  33.876  58.048  0.00  0.00            
ATOM    289  HB3 LYS X  21      51.696  33.190  57.984  0.00  0.00            
ATOM    290  CG  LYS X  21      50.805  32.783  56.200  0.00  0.00            
ATOM    291  HG2 LYS X  21      51.418  31.920  56.145  0.00  0.00            
ATOM    292  HG3 LYS X  21      49.809  32.693  55.965  0.00  0.00            
ATOM    293  CD  LYS X  21      51.323  33.926  55.373  0.00  0.00            
ATOM    294  HD2 LYS X  21      50.783  34.822  55.567  0.00  0.00            
ATOM    295  HD3 LYS X  21      52.294  34.021  55.591  0.00  0.00            
ATOM    296  CE  LYS X  21      51.392  33.808  53.898  0.00  0.00            
ATOM    297  HE2 LYS X  21      51.682  32.802  53.629  0.00  0.00            
ATOM    298  HE3 LYS X  21      50.395  33.915  53.456  0.00  0.00            
ATOM    299  NZ  LYS X  21      52.370  34.760  53.294  0.00  0.00            
ATOM    300  HZ1 LYS X  21      52.290  34.892  52.374  0.00  0.00            
ATOM    301  HZ2 LYS X  21      52.252  35.734  53.765  0.00  0.00            
ATOM    302  HZ3 LYS X  21      53.307  34.482  53.410  0.00  0.00            
ATOM    303  C   LYS X  21      48.853  31.111  58.147  0.00  0.00            
ATOM    304  O   LYS X  21      48.702  30.197  57.320  0.00  0.00            
ATOM    305  N   TRP X  22      47.795  31.775  58.665  0.00  0.00            
ATOM    306  H   TRP X  22      47.993  32.513  59.314  0.00  0.00            
ATOM    307  CA  TRP X  22      46.547  31.124  58.712  0.00  0.00            
ATOM    308  HA  TRP X  22      46.452  30.552  57.828  0.00  0.00            
ATOM    309  CB  TRP X  22      46.552  30.238  59.977  0.00  0.00            
ATOM    310  HB2 TRP X  22      46.041  30.696  60.683  0.00  0.00            
ATOM    311  HB3 TRP X  22      46.050  29.337  59.704  0.00  0.00            
ATOM    312  CG  TRP X  22      47.881  29.847  60.651  0.00  0.00            
ATOM    313  CD1 TRP X  22      48.278  30.488  61.748  0.00  0.00            
ATOM    314  HD1 TRP X  22      47.736  31.408  62.104  0.00  0.00            
ATOM    315  NE1 TRP X  22      49.567  30.164  62.050  0.00  0.00            
ATOM    316  HE1 TRP X  22      50.019  30.588  62.812  0.00  0.00            
ATOM    317  CE2 TRP X  22      49.891  29.001  61.310  0.00  0.00            
ATOM    318  CZ2 TRP X  22      50.980  28.128  61.403  0.00  0.00            
ATOM    319  HZ2 TRP X  22      51.863  28.121  62.050  0.00  0.00            
ATOM    320  CH2 TRP X  22      51.014  26.991  60.620  0.00  0.00            
ATOM    321  HH2 TRP X  22      51.789  26.287  60.745  0.00  0.00            
ATOM    322  CZ3 TRP X  22      50.082  26.888  59.565  0.00  0.00            
ATOM    323  HZ3 TRP X  22      50.235  26.060  58.927  0.00  0.00            
ATOM    324  CE3 TRP X  22      49.088  27.846  59.380  0.00  0.00            
ATOM    325  HE3 TRP X  22      48.282  27.752  58.647  0.00  0.00            
ATOM    326  CD2 TRP X  22      48.901  28.925  60.292  0.00  0.00            
ATOM    327  C   TRP X  22      45.313  32.082  58.751  0.00  0.00            
ATOM    328  O   TRP X  22      45.537  33.212  59.129  0.00  0.00            
ATOM    329  N   GLU X  23      44.010  31.607  58.606  0.00  0.00            
ATOM    330  H   GLU X  23      44.014  30.621  58.365  0.00  0.00            
ATOM    331  CA  GLU X  23      42.719  32.276  58.867  0.00  0.00            
ATOM    332  HA  GLU X  23      42.778  33.275  59.255  0.00  0.00            
ATOM    333  CB  GLU X  23      42.060  32.528  57.548  0.00  0.00            
ATOM    334  HB2 GLU X  23      41.176  33.199  57.588  0.00  0.00            
ATOM    335  HB3 GLU X  23      42.742  33.159  56.927  0.00  0.00            
ATOM    336  CG  GLU X  23      41.753  31.194  56.906  0.00  0.00            
ATOM    337  HG2 GLU X  23      42.598  30.518  56.822  0.00  0.00            
ATOM    338  HG3 GLU X  23      40.994  30.671  57.492  0.00  0.00            
ATOM    339  CD  GLU X  23      41.138  31.324  55.539  0.00  0.00            
ATOM    340  OE1 GLU X  23      40.855  30.274  54.930  0.00  0.00            
ATOM    341  OE2 GLU X  23      40.975  32.480  55.011  0.00  0.00            
ATOM    342  C   GLU X  23      41.945  31.325  59.761  0.00  0.00            
ATOM    343  O   GLU X  23      42.087  29.984  59.691  0.00  0.00            
ATOM    344  N   SER X  24      41.221  31.979  60.737  0.00  0.00            
ATOM    345  H   SER X  24      41.134  32.878  60.872  0.00  0.00            
ATOM    346  CA  SER X  24      40.213  31.228  61.355  0.00  0.00            
ATOM    347  HA  SER X  24      40.555  30.166  61.484  0.00  0.00            
ATOM    348  CB  SER X  24      39.769  31.716  62.736  0.00  0.00            
ATOM    349  HB2 SER X  24      39.291  32.648  62.823  0.00  0.00            
ATOM    350  HB3 SER X  24      39.095  31.094  63.276  0.00  0.00            
ATOM    351  OG  SER X  24      40.966  31.756  63.485  0.00  0.00            
ATOM    352  HG  SER X  24      40.731  32.178  64.340  0.00  0.00            
ATOM    353  C   SER X  24      38.969  31.055  60.359  0.00  0.00            
ATOM    354  O   SER X  24      38.384  32.018  59.858  0.00  0.00            
ATOM    355  N   THR X  25      38.512  29.775  60.075  0.00  0.00            
ATOM    356  H   THR X  25      38.940  29.044  60.474  0.00  0.00            
ATOM    357  CA  THR X  25      37.187  29.462  59.582  0.00  0.00            
ATOM    358  HA  THR X  25      36.908  29.880  58.592  0.00  0.00            
ATOM    359  CB  THR X  25      37.120  27.934  59.360  0.00  0.00            
ATOM    360  HB  THR X  25      36.069  27.796  59.252  0.00  0.00            
ATOM    361  CG2 THR X  25      37.912  27.306  58.141  0.00  0.00            
ATOM    362 HG21 THR X  25      37.905  26.267  58.195  0.00  0.00            
ATOM    363 HG22 THR X  25      37.307  27.490  57.154  0.00  0.00            
ATOM    364 HG23 THR X  25      38.861  27.923  58.054  0.00  0.00            
ATOM    365  OG1 THR X  25      37.557  27.418  60.497  0.00  0.00            
ATOM    366  HG1 THR X  25      37.185  27.875  61.274  0.00  0.00            
ATOM    367  C   THR X  25      36.144  30.022  60.509  0.00  0.00            
ATOM    368  O   THR X  25      36.243  29.758  61.686  0.00  0.00            
ATOM    369  N   ASP X  26      35.234  30.779  59.913  0.00  0.00            
ATOM    370  H   ASP X  26      35.067  30.751  58.908  0.00  0.00            
ATOM    371  CA  ASP X  26      34.223  31.536  60.678  0.00  0.00            
ATOM    372  HA  ASP X  26      34.775  32.222  61.377  0.00  0.00            
ATOM    373  CB  ASP X  26      33.335  32.527  59.837  0.00  0.00            
ATOM    374  HB2 ASP X  26      32.261  32.426  60.217  0.00  0.00            
ATOM    375  HB3 ASP X  26      33.540  33.559  60.173  0.00  0.00            
ATOM    376  CG  ASP X  26      33.484  32.386  58.336  0.00  0.00            
ATOM    377  OD1 ASP X  26      34.329  33.163  57.745  0.00  0.00            
ATOM    378  OD2 ASP X  26      32.889  31.534  57.649  0.00  0.00            
ATOM    379  C   ASP X  26      33.255  30.633  61.513  0.00  0.00            
ATOM    380  O   ASP X  26      32.197  30.182  60.990  0.00  0.00            
ATOM    381  N   ARG X  27      33.632  30.333  62.785  0.00  0.00            
ATOM    382  H   ARG X  27      34.526  30.726  63.020  0.00  0.00            
ATOM    383  CA  ARG X  27      32.967  29.641  63.831  0.00  0.00            
ATOM    384  HA  ARG X  27      32.287  29.055  63.390  0.00  0.00            
ATOM    385  CB  ARG X  27      33.980  28.638  64.521  0.00  0.00            
ATOM    386  HB2 ARG X  27      34.791  29.229  64.869  0.00  0.00            
ATOM    387  HB3 ARG X  27      33.460  28.290  65.473  0.00  0.00            
ATOM    388  CG  ARG X  27      34.647  27.535  63.695  0.00  0.00            
ATOM    389  HG2 ARG X  27      34.738  27.907  62.669  0.00  0.00            
ATOM    390  HG3 ARG X  27      35.629  27.312  64.203  0.00  0.00            
ATOM    391  CD  ARG X  27      33.871  26.235  63.506  0.00  0.00            
ATOM    392  HD2 ARG X  27      34.430  25.395  62.938  0.00  0.00            
ATOM    393  HD3 ARG X  27      33.788  25.846  64.527  0.00  0.00            
ATOM    394  NE  ARG X  27      32.612  26.484  62.790  0.00  0.00            
ATOM    395  HE  ARG X  27      31.840  26.813  63.401  0.00  0.00            
ATOM    396  CZ  ARG X  27      32.337  26.430  61.542  0.00  0.00            
ATOM    397  NH1 ARG X  27      33.217  26.473  60.585  0.00  0.00            
ATOM    398 HH11 ARG X  27      34.292  26.373  60.668  0.00  0.00            
ATOM    399 HH12 ARG X  27      32.862  26.358  59.707  0.00  0.00            
ATOM    400  NH2 ARG X  27      31.097  26.579  61.112  0.00  0.00            
ATOM    401 HH21 ARG X  27      30.466  26.504  61.817  0.00  0.00            
ATOM    402 HH22 ARG X  27      30.826  26.550  60.141  0.00  0.00            
ATOM    403  C   ARG X  27      32.030  30.427  64.702  0.00  0.00            
ATOM    404  O   ARG X  27      32.255  30.478  65.904  0.00  0.00            
ATOM    405  N   ILE X  28      31.101  31.183  64.086  0.00  0.00            
ATOM    406  H   ILE X  28      30.945  30.947  63.144  0.00  0.00            
ATOM    407  CA  ILE X  28      30.115  32.030  64.812  0.00  0.00            
ATOM    408  HA  ILE X  28      30.673  32.773  65.467  0.00  0.00            
ATOM    409  CB  ILE X  28      29.269  32.680  63.696  0.00  0.00            
ATOM    410  HB  ILE X  28      28.488  31.991  63.487  0.00  0.00            
ATOM    411  CG2 ILE X  28      28.511  33.891  64.372  0.00  0.00            
ATOM    412 HG21 ILE X  28      28.321  33.620  65.368  0.00  0.00            
ATOM    413 HG22 ILE X  28      28.997  34.889  64.315  0.00  0.00            
ATOM    414 HG23 ILE X  28      27.491  33.771  63.895  0.00  0.00            
ATOM    415  CG1 ILE X  28      29.944  33.044  62.297  0.00  0.00            
ATOM    416 HG12 ILE X  28      30.456  32.191  61.824  0.00  0.00            
ATOM    417 HG13 ILE X  28      29.165  33.431  61.562  0.00  0.00            
ATOM    418  CD1 ILE X  28      31.122  33.948  62.677  0.00  0.00            
ATOM    419 HD11 ILE X  28      31.282  34.710  61.919  0.00  0.00            
ATOM    420 HD12 ILE X  28      31.041  34.531  63.592  0.00  0.00            
ATOM    421 HD13 ILE X  28      32.117  33.443  62.759  0.00  0.00            
ATOM    422  C   ILE X  28      29.236  31.172  65.736  0.00  0.00            
ATOM    423  O   ILE X  28      28.765  31.668  66.753  0.00  0.00            
ATOM    424  N   GLU X  29      28.854  29.898  65.433  0.00  0.00            
ATOM    425  H   GLU X  29      29.350  29.508  64.656  0.00  0.00            
ATOM    426  CA  GLU X  29      27.784  29.049  66.064  0.00  0.00            
ATOM    427  HA  GLU X  29      26.816  29.564  66.068  0.00  0.00            
ATOM    428  CB  GLU X  29      27.558  27.726  65.222  0.00  0.00            
ATOM    429  HB2 GLU X  29      26.712  27.255  65.493  0.00  0.00            
ATOM    430  HB3 GLU X  29      27.657  28.045  64.109  0.00  0.00            
ATOM    431  CG  GLU X  29      28.725  26.704  65.471  0.00  0.00            
ATOM    432  HG2 GLU X  29      28.866  26.780  66.527  0.00  0.00            
ATOM    433  HG3 GLU X  29      28.345  25.704  65.110  0.00  0.00            
ATOM    434  CD  GLU X  29      30.087  27.035  64.914  0.00  0.00            
ATOM    435  OE1 GLU X  29      30.967  26.465  65.582  0.00  0.00            
ATOM    436  OE2 GLU X  29      30.327  27.740  63.909  0.00  0.00            
ATOM    437  C   GLU X  29      27.983  28.615  67.558  0.00  0.00            
ATOM    438  O   GLU X  29      27.083  28.115  68.257  0.00  0.00            
ATOM    439  N   ASN X  30      29.192  28.899  68.103  0.00  0.00            
ATOM    440  H   ASN X  30      29.662  29.550  67.423  0.00  0.00            
ATOM    441  CA  ASN X  30      30.029  28.103  68.921  0.00  0.00            
ATOM    442  HA  ASN X  30      30.342  27.082  68.487  0.00  0.00            
ATOM    443  CB  ASN X  30      31.466  28.690  69.007  0.00  0.00            
ATOM    444  HB2 ASN X  30      32.115  27.968  69.521  0.00  0.00            
ATOM    445  HB3 ASN X  30      31.831  28.713  67.949  0.00  0.00            
ATOM    446  CG  ASN X  30      31.641  29.937  69.760  0.00  0.00            
ATOM    447  OD1 ASN X  30      31.918  29.813  71.001  0.00  0.00            
ATOM    448  ND2 ASN X  30      31.605  31.104  69.099  0.00  0.00            
ATOM    449 HD21 ASN X  30      32.290  31.720  69.532  0.00  0.00            
ATOM    450 HD22 ASN X  30      31.356  31.320  68.126  0.00  0.00            
ATOM    451  C   ASN X  30      29.514  27.676  70.319  0.00  0.00            
ATOM    452  O   ASN X  30      28.742  28.456  70.856  0.00  0.00            
ATOM    453  N   PHE X  31      29.952  26.623  70.951  0.00  0.00            
ATOM    454  H   PHE X  31      30.325  25.883  70.356  0.00  0.00            
ATOM    455  CA  PHE X  31      29.587  26.367  72.384  0.00  0.00            
ATOM    456  HA  PHE X  31      28.610  25.865  72.388  0.00  0.00            
ATOM    457  CB  PHE X  31      30.591  25.301  72.916  0.00  0.00            
ATOM    458  HB2 PHE X  31      31.443  25.824  73.191  0.00  0.00            
ATOM    459  HB3 PHE X  31      30.199  25.110  73.954  0.00  0.00            
ATOM    460  CG  PHE X  31      30.909  24.131  72.126  0.00  0.00            
ATOM    461  CD1 PHE X  31      29.953  23.467  71.427  0.00  0.00            
ATOM    462  HD1 PHE X  31      28.924  23.755  71.452  0.00  0.00            
ATOM    463  CE1 PHE X  31      30.305  22.313  70.773  0.00  0.00            
ATOM    464  HE1 PHE X  31      29.530  22.032  70.032  0.00  0.00            
ATOM    465  CZ  PHE X  31      31.575  21.770  70.792  0.00  0.00            
ATOM    466  HZ  PHE X  31      31.903  20.889  70.188  0.00  0.00            
ATOM    467  CE2 PHE X  31      32.573  22.403  71.513  0.00  0.00            
ATOM    468  HE2 PHE X  31      33.547  21.907  71.352  0.00  0.00            
ATOM    469  CD2 PHE X  31      32.209  23.491  72.313  0.00  0.00            
ATOM    470  HD2 PHE X  31      32.946  24.061  72.956  0.00  0.00            
ATOM    471  C   PHE X  31      29.379  27.585  73.387  0.00  0.00            
ATOM    472  O   PHE X  31      29.856  28.722  73.194  0.00  0.00            
ATOM    473  N   ASP X  32      28.684  27.304  74.456  0.00  0.00            
ATOM    474  H   ASP X  32      28.401  26.304  74.587  0.00  0.00            
ATOM    475  CA  ASP X  32      28.463  28.341  75.539  0.00  0.00            
ATOM    476  HA  ASP X  32      29.208  29.182  75.443  0.00  0.00            
ATOM    477  CB  ASP X  32      27.240  29.271  75.363  0.00  0.00            
ATOM    478  HB2 ASP X  32      26.411  28.702  75.649  0.00  0.00            
ATOM    479  HB3 ASP X  32      27.284  30.204  75.957  0.00  0.00            
ATOM    480  CG  ASP X  32      26.890  29.529  73.859  0.00  0.00            
ATOM    481  OD1 ASP X  32      26.092  28.683  73.223  0.00  0.00            
ATOM    482  OD2 ASP X  32      27.396  30.484  73.248  0.00  0.00            
ATOM    483  C   ASP X  32      28.516  28.010  77.035  0.00  0.00            
ATOM    484  O   ASP X  32      28.946  28.724  77.893  0.00  0.00            
ATOM    485  N   ALA X  33      27.805  26.915  77.362  0.00  0.00            
ATOM    486  H   ALA X  33      27.085  26.675  76.596  0.00  0.00            
ATOM    487  CA  ALA X  33      27.520  26.424  78.791  0.00  0.00            
ATOM    488  HA  ALA X  33      27.678  27.276  79.444  0.00  0.00            
ATOM    489  CB  ALA X  33      25.982  26.158  78.945  0.00  0.00            
ATOM    490  HB1 ALA X  33      25.556  27.131  78.702  0.00  0.00            
ATOM    491  HB2 ALA X  33      25.688  25.578  78.042  0.00  0.00            
ATOM    492  HB3 ALA X  33      25.514  25.811  79.791  0.00  0.00            
ATOM    493  C   ALA X  33      28.466  25.364  79.342  0.00  0.00            
ATOM    494  O   ALA X  33      28.280  24.650  80.340  0.00  0.00            
ATOM    495  N   PHE X  34      29.568  25.146  78.519  0.00  0.00            
ATOM    496  H   PHE X  34      29.947  26.046  78.019  0.00  0.00            
ATOM    497  CA  PHE X  34      30.545  24.153  78.795  0.00  0.00            
ATOM    498  HA  PHE X  34      30.423  23.920  79.805  0.00  0.00            
ATOM    499  CB  PHE X  34      30.188  23.096  77.888  0.00  0.00            
ATOM    500  HB2 PHE X  34      29.357  22.518  78.264  0.00  0.00            
ATOM    501  HB3 PHE X  34      29.855  23.444  76.916  0.00  0.00            
ATOM    502  CG  PHE X  34      31.278  22.136  77.369  0.00  0.00            
ATOM    503  CD1 PHE X  34      31.389  20.828  77.889  0.00  0.00            
ATOM    504  HD1 PHE X  34      30.757  20.474  78.750  0.00  0.00            
ATOM    505  CE1 PHE X  34      32.142  19.847  77.242  0.00  0.00            
ATOM    506  HE1 PHE X  34      32.264  18.898  77.794  0.00  0.00            
ATOM    507  CZ  PHE X  34      32.761  20.151  76.044  0.00  0.00            
ATOM    508  HZ  PHE X  34      33.363  19.406  75.595  0.00  0.00            
ATOM    509  CE2 PHE X  34      32.565  21.405  75.429  0.00  0.00            
ATOM    510  HE2 PHE X  34      33.216  21.560  74.631  0.00  0.00            
ATOM    511  CD2 PHE X  34      31.917  22.381  76.104  0.00  0.00            
ATOM    512  HD2 PHE X  34      32.039  23.454  75.919  0.00  0.00            
ATOM    513  C   PHE X  34      32.009  24.654  78.678  0.00  0.00            
ATOM    514  O   PHE X  34      32.213  25.753  78.112  0.00  0.00            
ATOM    515  N   ILE X  35      32.968  23.863  79.138  0.00  0.00            
ATOM    516  H   ILE X  35      32.601  22.989  79.574  0.00  0.00            
ATOM    517  CA  ILE X  35      34.395  23.729  79.012  0.00  0.00            
ATOM    518  HA  ILE X  35      34.785  24.656  79.292  0.00  0.00            
ATOM    519  CB  ILE X  35      35.023  22.777  80.053  0.00  0.00            
ATOM    520  HB  ILE X  35      34.655  23.112  81.049  0.00  0.00            
ATOM    521  CG2 ILE X  35      34.710  21.225  79.851  0.00  0.00            
ATOM    522 HG21 ILE X  35      34.722  20.894  78.768  0.00  0.00            
ATOM    523 HG22 ILE X  35      35.333  20.601  80.428  0.00  0.00            
ATOM    524 HG23 ILE X  35      33.627  21.175  80.180  0.00  0.00            
ATOM    525  CG1 ILE X  35      36.583  22.715  79.972  0.00  0.00            
ATOM    526 HG12 ILE X  35      37.005  21.790  80.407  0.00  0.00            
ATOM    527 HG13 ILE X  35      36.869  22.926  78.930  0.00  0.00            
ATOM    528  CD1 ILE X  35      37.236  23.742  80.902  0.00  0.00            
ATOM    529 HD11 ILE X  35      38.287  23.834  80.610  0.00  0.00            
ATOM    530 HD12 ILE X  35      36.709  24.706  80.981  0.00  0.00            
ATOM    531 HD13 ILE X  35      37.487  23.438  81.908  0.00  0.00            
ATOM    532  C   ILE X  35      34.864  23.771  77.538  0.00  0.00            
ATOM    533  O   ILE X  35      35.236  22.797  76.920  0.00  0.00            
ATOM    534  N   SER X  36      34.856  24.936  76.982  0.00  0.00            
ATOM    535  H   SER X  36      34.528  25.709  77.573  0.00  0.00            
ATOM    536  CA  SER X  36      35.295  25.225  75.607  0.00  0.00            
ATOM    537  HA  SER X  36      35.072  24.453  74.896  0.00  0.00            
ATOM    538  CB  SER X  36      34.491  26.426  74.981  0.00  0.00            
ATOM    539  HB2 SER X  36      33.402  26.590  75.233  0.00  0.00            
ATOM    540  HB3 SER X  36      34.835  27.378  75.505  0.00  0.00            
ATOM    541  OG  SER X  36      34.812  26.539  73.548  0.00  0.00            
ATOM    542  HG  SER X  36      34.291  27.331  73.317  0.00  0.00            
ATOM    543  C   SER X  36      36.891  25.426  75.595  0.00  0.00            
ATOM    544  O   SER X  36      37.283  26.266  76.412  0.00  0.00            
ATOM    545  N   ALA X  37      37.606  24.898  74.594  0.00  0.00            
ATOM    546  H   ALA X  37      37.330  24.107  73.965  0.00  0.00            
ATOM    547  CA  ALA X  37      38.895  25.571  74.156  0.00  0.00            
ATOM    548  HA  ALA X  37      39.598  25.572  74.937  0.00  0.00            
ATOM    549  CB  ALA X  37      39.527  24.595  73.137  0.00  0.00            
ATOM    550  HB1 ALA X  37      40.612  24.886  73.003  0.00  0.00            
ATOM    551  HB2 ALA X  37      39.303  23.581  73.561  0.00  0.00            
ATOM    552  HB3 ALA X  37      39.077  24.715  72.195  0.00  0.00            
ATOM    553  C   ALA X  37      38.830  26.949  73.498  0.00  0.00            
ATOM    554  O   ALA X  37      39.834  27.579  73.250  0.00  0.00            
ATOM    555  N   LEU X  38      37.656  27.462  73.201  0.00  0.00            
ATOM    556  H   LEU X  38      36.826  26.859  73.314  0.00  0.00            
ATOM    557  CA  LEU X  38      37.411  28.850  72.729  0.00  0.00            
ATOM    558  HA  LEU X  38      38.224  28.992  72.149  0.00  0.00            
ATOM    559  CB  LEU X  38      36.308  28.670  71.639  0.00  0.00            
ATOM    560  HB2 LEU X  38      36.411  27.658  71.239  0.00  0.00            
ATOM    561  HB3 LEU X  38      35.341  28.880  72.037  0.00  0.00            
ATOM    562  CG  LEU X  38      36.598  29.594  70.372  0.00  0.00            
ATOM    563  HG  LEU X  38      36.877  30.685  70.479  0.00  0.00            
ATOM    564  CD1 LEU X  38      37.722  29.026  69.509  0.00  0.00            
ATOM    565 HD11 LEU X  38      38.595  29.289  69.957  0.00  0.00            
ATOM    566 HD12 LEU X  38      37.630  27.865  69.373  0.00  0.00            
ATOM    567 HD13 LEU X  38      37.628  29.336  68.468  0.00  0.00            
ATOM    568  CD2 LEU X  38      35.341  29.769  69.545  0.00  0.00            
ATOM    569 HD21 LEU X  38      35.436  30.570  68.724  0.00  0.00            
ATOM    570 HD22 LEU X  38      34.968  28.853  69.191  0.00  0.00            
ATOM    571 HD23 LEU X  38      34.578  30.072  70.306  0.00  0.00            
ATOM    572  C   LEU X  38      37.136  29.825  73.916  0.00  0.00            
ATOM    573  O   LEU X  38      37.398  30.978  73.609  0.00  0.00            
ATOM    574  N   GLY X  39      36.758  29.387  75.188  0.00  0.00            
ATOM    575  H   GLY X  39      36.765  28.435  75.374  0.00  0.00            
ATOM    576  CA  GLY X  39      36.142  30.199  76.231  0.00  0.00            
ATOM    577  HA2 GLY X  39      36.152  29.629  77.177  0.00  0.00            
ATOM    578  HA3 GLY X  39      36.817  31.100  76.384  0.00  0.00            
ATOM    579  C   GLY X  39      34.698  30.679  76.147  0.00  0.00            
ATOM    580  O   GLY X  39      34.054  30.558  75.113  0.00  0.00            
ATOM    581  N   LEU X  40      34.287  31.252  77.262  0.00  0.00            
ATOM    582  H   LEU X  40      34.884  31.409  78.117  0.00  0.00            
ATOM    583  CA  LEU X  40      32.895  31.675  77.483  0.00  0.00            
ATOM    584  HA  LEU X  40      32.319  30.891  77.063  0.00  0.00            
ATOM    585  CB  LEU X  40      32.822  31.833  78.993  0.00  0.00            
ATOM    586  HB2 LEU X  40      33.833  32.150  79.341  0.00  0.00            
ATOM    587  HB3 LEU X  40      32.052  32.563  79.305  0.00  0.00            
ATOM    588  CG  LEU X  40      32.309  30.602  79.715  0.00  0.00            
ATOM    589  HG  LEU X  40      32.145  29.811  78.960  0.00  0.00            
ATOM    590  CD1 LEU X  40      33.322  29.884  80.568  0.00  0.00            
ATOM    591 HD11 LEU X  40      33.559  30.518  81.457  0.00  0.00            
ATOM    592 HD12 LEU X  40      32.884  28.806  80.734  0.00  0.00            
ATOM    593 HD13 LEU X  40      34.293  30.051  80.095  0.00  0.00            
ATOM    594  CD2 LEU X  40      31.029  30.651  80.469  0.00  0.00            
ATOM    595 HD21 LEU X  40      31.147  31.341  81.416  0.00  0.00            
ATOM    596 HD22 LEU X  40      30.208  30.980  79.798  0.00  0.00            
ATOM    597 HD23 LEU X  40      30.690  29.664  80.777  0.00  0.00            
ATOM    598  C   LEU X  40      32.532  33.003  76.853  0.00  0.00            
ATOM    599  O   LEU X  40      33.457  33.795  76.733  0.00  0.00            
ATOM    600  N   PRO X  41      31.226  33.257  76.570  0.00  0.00            
ATOM    601  CD  PRO X  41      30.022  32.413  76.553  0.00  0.00            
ATOM    602  HD2 PRO X  41      29.607  32.371  77.519  0.00  0.00            
ATOM    603  HD3 PRO X  41      30.307  31.395  76.204  0.00  0.00            
ATOM    604  CG  PRO X  41      29.139  33.027  75.487  0.00  0.00            
ATOM    605  HG2 PRO X  41      28.120  32.773  75.824  0.00  0.00            
ATOM    606  HG3 PRO X  41      29.374  32.474  74.497  0.00  0.00            
ATOM    607  CB  PRO X  41      29.493  34.562  75.486  0.00  0.00            
ATOM    608  HB2 PRO X  41      28.932  35.168  76.177  0.00  0.00            
ATOM    609  HB3 PRO X  41      29.548  35.067  74.467  0.00  0.00            
ATOM    610  CA  PRO X  41      30.947  34.488  75.943  0.00  0.00            
ATOM    611  HA  PRO X  41      31.537  34.595  74.998  0.00  0.00            
ATOM    612  C   PRO X  41      31.220  35.572  77.017  0.00  0.00            
ATOM    613  O   PRO X  41      31.708  36.656  76.827  0.00  0.00            
ATOM    614  N   LEU X  42      30.845  35.410  78.316  0.00  0.00            
ATOM    615  H   LEU X  42      30.383  34.468  78.531  0.00  0.00            
ATOM    616  CA  LEU X  42      30.933  36.460  79.376  0.00  0.00            
ATOM    617  HA  LEU X  42      30.681  37.405  78.939  0.00  0.00            
ATOM    618  CB  LEU X  42      30.099  35.999  80.578  0.00  0.00            
ATOM    619  HB2 LEU X  42      30.362  35.000  80.892  0.00  0.00            
ATOM    620  HB3 LEU X  42      30.410  36.728  81.465  0.00  0.00            
ATOM    621  CG  LEU X  42      28.590  36.163  80.509  0.00  0.00            
ATOM    622  HG  LEU X  42      28.169  35.648  79.666  0.00  0.00            
ATOM    623  CD1 LEU X  42      27.904  35.523  81.683  0.00  0.00            
ATOM    624 HD11 LEU X  42      28.163  35.962  82.671  0.00  0.00            
ATOM    625 HD12 LEU X  42      26.854  35.360  81.399  0.00  0.00            
ATOM    626 HD13 LEU X  42      28.190  34.504  81.612  0.00  0.00            
ATOM    627  CD2 LEU X  42      28.031  37.587  80.680  0.00  0.00            
ATOM    628 HD21 LEU X  42      26.874  37.391  80.722  0.00  0.00            
ATOM    629 HD22 LEU X  42      28.322  38.055  81.606  0.00  0.00            
ATOM    630 HD23 LEU X  42      28.294  38.281  79.964  0.00  0.00            
ATOM    631  C   LEU X  42      32.436  36.687  79.782  0.00  0.00            
ATOM    632  O   LEU X  42      32.660  37.374  80.787  0.00  0.00            
ATOM    633  N   GLU X  43      33.444  36.246  78.971  0.00  0.00            
ATOM    634  H   GLU X  43      33.321  36.083  78.003  0.00  0.00            
ATOM    635  CA  GLU X  43      34.887  36.256  79.417  0.00  0.00            
ATOM    636  HA  GLU X  43      35.068  37.092  80.177  0.00  0.00            
ATOM    637  CB  GLU X  43      35.256  34.788  79.954  0.00  0.00            
ATOM    638  HB2 GLU X  43      34.410  34.369  80.480  0.00  0.00            
ATOM    639  HB3 GLU X  43      35.481  33.998  79.142  0.00  0.00            
ATOM    640  CG  GLU X  43      36.440  34.838  80.962  0.00  0.00            
ATOM    641  HG2 GLU X  43      37.254  35.548  80.722  0.00  0.00            
ATOM    642  HG3 GLU X  43      35.968  35.222  81.876  0.00  0.00            
ATOM    643  CD  GLU X  43      37.056  33.477  81.176  0.00  0.00            
ATOM    644  OE1 GLU X  43      36.788  32.787  82.148  0.00  0.00            
ATOM    645  OE2 GLU X  43      37.920  33.079  80.447  0.00  0.00            
ATOM    646  C   GLU X  43      35.732  36.707  78.266  0.00  0.00            
ATOM    647  O   GLU X  43      36.625  37.570  78.382  0.00  0.00            
ATOM    648  N   GLN X  44      35.632  35.953  77.187  0.00  0.00            
ATOM    649  H   GLN X  44      34.966  35.190  77.339  0.00  0.00            
ATOM    650  CA  GLN X  44      36.334  36.027  75.876  0.00  0.00            
ATOM    651  HA  GLN X  44      37.297  35.629  76.158  0.00  0.00            
ATOM    652  CB  GLN X  44      35.690  35.094  74.868  0.00  0.00            
ATOM    653  HB2 GLN X  44      36.491  35.070  74.141  0.00  0.00            
ATOM    654  HB3 GLN X  44      35.672  34.059  75.295  0.00  0.00            
ATOM    655  CG  GLN X  44      34.314  35.441  74.188  0.00  0.00            
ATOM    656  HG2 GLN X  44      33.743  34.604  74.350  0.00  0.00            
ATOM    657  HG3 GLN X  44      33.637  36.166  74.709  0.00  0.00            
ATOM    658  CD  GLN X  44      34.375  35.802  72.713  0.00  0.00            
ATOM    659  OE1 GLN X  44      35.423  36.013  72.071  0.00  0.00            
ATOM    660  NE2 GLN X  44      33.207  35.845  72.140  0.00  0.00            
ATOM    661 HE21 GLN X  44      33.229  35.880  71.111  0.00  0.00            
ATOM    662 HE22 GLN X  44      32.348  35.741  72.732  0.00  0.00            
ATOM    663  C   GLN X  44      36.480  37.471  75.405  0.00  0.00            
ATOM    664  O   GLN X  44      35.708  38.359  75.831  0.00  0.00            
ATOM    665  N   TYR X  45      37.408  37.709  74.485  0.00  0.00            
ATOM    666  H   TYR X  45      38.194  37.110  74.398  0.00  0.00            
ATOM    667  CA  TYR X  45      37.666  39.004  73.908  0.00  0.00            
ATOM    668  HA  TYR X  45      37.673  39.761  74.722  0.00  0.00            
ATOM    669  CB  TYR X  45      39.079  38.977  73.355  0.00  0.00            
ATOM    670  HB2 TYR X  45      39.100  38.258  72.469  0.00  0.00            
ATOM    671  HB3 TYR X  45      39.301  40.008  73.004  0.00  0.00            
ATOM    672  CG  TYR X  45      40.253  38.609  74.312  0.00  0.00            
ATOM    673  CD1 TYR X  45      41.390  37.539  73.646  0.00  0.00            
ATOM    674  HD1 TYR X  45      41.290  37.095  72.688  0.00  0.00            
ATOM    675  CE1 TYR X  45      42.689  36.978  74.617  0.00  0.00            
ATOM    676  HE1 TYR X  45      43.444  36.303  74.248  0.00  0.00            
ATOM    677  CZ  TYR X  45      42.920  37.594  76.291  0.00  0.00            
ATOM    678  OH  TYR X  45      43.867  37.006  77.146  0.00  0.00            
ATOM    679  HH  TYR X  45      44.293  36.259  76.780  0.00  0.00            
ATOM    680  CE2 TYR X  45      41.821  38.767  76.935  0.00  0.00            
ATOM    681  HE2 TYR X  45      41.990  39.237  77.892  0.00  0.00            
ATOM    682  CD2 TYR X  45      40.440  39.275  75.923  0.00  0.00            
ATOM    683  HD2 TYR X  45      39.919  40.240  76.318  0.00  0.00            
ATOM    684  C   TYR X  45      36.582  39.461  72.866  0.00  0.00            
ATOM    685  O   TYR X  45      36.857  40.399  72.077  0.00  0.00            
ATOM    686  N   GLY X  46      35.333  38.862  72.789  0.00  0.00            
ATOM    687  H   GLY X  46      35.173  38.190  73.456  0.00  0.00            
ATOM    688  CA  GLY X  46      34.317  39.431  71.892  0.00  0.00            
ATOM    689  HA2 GLY X  46      33.381  39.164  72.200  0.00  0.00            
ATOM    690  HA3 GLY X  46      34.363  40.558  72.056  0.00  0.00            
ATOM    691  C   GLY X  46      34.495  39.221  70.420  0.00  0.00            
ATOM    692  O   GLY X  46      33.889  40.008  69.695  0.00  0.00            
ATOM    693  N   GLY X  47      35.337  38.255  69.969  0.00  0.00            
ATOM    694  H   GLY X  47      35.601  37.588  70.560  0.00  0.00            
ATOM    695  CA  GLY X  47      35.833  38.229  68.540  0.00  0.00            
ATOM    696  HA2 GLY X  47      35.008  38.144  67.841  0.00  0.00            
ATOM    697  HA3 GLY X  47      36.481  39.121  68.362  0.00  0.00            
ATOM    698  C   GLY X  47      36.640  36.943  68.287  0.00  0.00            
ATOM    699  O   GLY X  47      37.464  36.867  67.396  0.00  0.00            
ATOM    700  N   ASN X  48      36.578  35.906  69.147  0.00  0.00            
ATOM    701  H   ASN X  48      35.941  36.112  69.892  0.00  0.00            
ATOM    702  CA  ASN X  48      37.239  34.615  68.948  0.00  0.00            
ATOM    703  HA  ASN X  48      38.241  34.869  68.760  0.00  0.00            
ATOM    704  CB  ASN X  48      37.440  33.695  70.178  0.00  0.00            
ATOM    705  HB2 ASN X  48      36.579  33.471  70.717  0.00  0.00            
ATOM    706  HB3 ASN X  48      37.848  32.759  69.914  0.00  0.00            
ATOM    707  CG  ASN X  48      38.458  34.054  71.173  0.00  0.00            
ATOM    708  OD1 ASN X  48      39.563  33.517  71.200  0.00  0.00            
ATOM    709  ND2 ASN X  48      38.116  34.971  72.093  0.00  0.00            
ATOM    710 HD21 ASN X  48      38.728  35.269  72.858  0.00  0.00            
ATOM    711 HD22 ASN X  48      37.183  35.314  72.069  0.00  0.00            
ATOM    712  C   ASN X  48      36.936  33.900  67.650  0.00  0.00            
ATOM    713  O   ASN X  48      37.707  32.983  67.403  0.00  0.00            
ATOM    714  N   HIE X  49      35.759  34.178  67.033  0.00  0.00            
ATOM    715  H   HIE X  49      35.101  34.446  67.648  0.00  0.00            
ATOM    716  CA  HIE X  49      35.105  33.427  65.900  0.00  0.00            
ATOM    717  HA  HIE X  49      35.127  32.458  66.252  0.00  0.00            
ATOM    718  CB  HIE X  49      33.576  33.747  65.751  0.00  0.00            
ATOM    719  HB2 HIE X  49      33.077  33.128  64.962  0.00  0.00            
ATOM    720  HB3 HIE X  49      33.086  33.290  66.655  0.00  0.00            
ATOM    721  CG  HIE X  49      33.203  35.247  65.542  0.00  0.00            
ATOM    722  ND1 HIE X  49      34.051  36.281  65.130  0.00  0.00            
ATOM    723  CE1 HIE X  49      33.340  37.376  65.418  0.00  0.00            
ATOM    724  HE1 HIE X  49      33.708  38.441  65.526  0.00  0.00            
ATOM    725  NE2 HIE X  49      32.198  37.143  65.978  0.00  0.00            
ATOM    726  HE2 HIE X  49      31.703  37.798  66.426  0.00  0.00            
ATOM    727  CD2 HIE X  49      32.047  35.741  66.054  0.00  0.00            
ATOM    728  HD2 HIE X  49      31.377  35.132  66.645  0.00  0.00            
ATOM    729  C   HIE X  49      35.828  33.646  64.540  0.00  0.00            
ATOM    730  O   HIE X  49      35.805  32.648  63.856  0.00  0.00            
ATOM    731  N   LYS X  50      36.413  34.740  64.327  0.00  0.00            
ATOM    732  H   LYS X  50      36.184  35.438  64.970  0.00  0.00            
ATOM    733  CA  LYS X  50      37.214  34.963  63.095  0.00  0.00            
ATOM    734  HA  LYS X  50      37.462  33.975  62.732  0.00  0.00            
ATOM    735  CB  LYS X  50      36.343  35.684  62.038  0.00  0.00            
ATOM    736  HB2 LYS X  50      35.314  35.208  61.940  0.00  0.00            
ATOM    737  HB3 LYS X  50      36.144  36.755  62.268  0.00  0.00            
ATOM    738  CG  LYS X  50      37.098  35.604  60.719  0.00  0.00            
ATOM    739  HG2 LYS X  50      38.013  36.187  60.669  0.00  0.00            
ATOM    740  HG3 LYS X  50      37.390  34.528  60.598  0.00  0.00            
ATOM    741  CD  LYS X  50      36.315  35.995  59.501  0.00  0.00            
ATOM    742  HD2 LYS X  50      35.289  35.599  59.511  0.00  0.00            
ATOM    743  HD3 LYS X  50      36.303  37.097  59.463  0.00  0.00            
ATOM    744  CE  LYS X  50      37.175  35.570  58.300  0.00  0.00            
ATOM    745  HE2 LYS X  50      37.766  36.348  57.837  0.00  0.00            
ATOM    746  HE3 LYS X  50      37.886  34.809  58.603  0.00  0.00            
ATOM    747  NZ  LYS X  50      36.537  34.717  57.283  0.00  0.00            
ATOM    748  HZ1 LYS X  50      35.897  34.065  57.703  0.00  0.00            
ATOM    749  HZ2 LYS X  50      35.881  35.401  56.858  0.00  0.00            
ATOM    750  HZ3 LYS X  50      37.160  34.336  56.543  0.00  0.00            
ATOM    751  C   LYS X  50      38.470  35.880  63.509  0.00  0.00            
ATOM    752  O   LYS X  50      38.306  37.003  64.006  0.00  0.00            
ATOM    753  N   THR X  51      39.619  35.273  63.378  0.00  0.00            
ATOM    754  H   THR X  51      39.719  34.366  63.091  0.00  0.00            
ATOM    755  CA  THR X  51      40.865  35.895  63.639  0.00  0.00            
ATOM    756  HA  THR X  51      40.815  37.006  63.612  0.00  0.00            
ATOM    757  CB  THR X  51      41.490  35.344  64.951  0.00  0.00            
ATOM    758  HB  THR X  51      42.546  35.697  65.003  0.00  0.00            
ATOM    759  CG2 THR X  51      40.665  35.666  66.257  0.00  0.00            
ATOM    760 HG21 THR X  51      39.725  35.121  66.144  0.00  0.00            
ATOM    761 HG22 THR X  51      41.248  35.340  67.109  0.00  0.00            
ATOM    762 HG23 THR X  51      40.470  36.737  66.364  0.00  0.00            
ATOM    763  OG1 THR X  51      41.566  33.931  64.980  0.00  0.00            
ATOM    764  HG1 THR X  51      41.668  33.528  65.844  0.00  0.00            
ATOM    765  C   THR X  51      41.747  35.482  62.414  0.00  0.00            
ATOM    766  O   THR X  51      41.575  34.390  61.877  0.00  0.00            
ATOM    767  N   PHE X  52      42.801  36.340  62.247  0.00  0.00            
ATOM    768  H   PHE X  52      42.859  37.205  62.855  0.00  0.00            
ATOM    769  CA  PHE X  52      43.889  36.123  61.287  0.00  0.00            
ATOM    770  HA  PHE X  52      43.960  35.121  60.886  0.00  0.00            
ATOM    771  CB  PHE X  52      43.787  37.122  60.102  0.00  0.00            
ATOM    772  HB2 PHE X  52      43.980  38.167  60.343  0.00  0.00            
ATOM    773  HB3 PHE X  52      44.541  36.731  59.371  0.00  0.00            
ATOM    774  CG  PHE X  52      42.537  37.008  59.238  0.00  0.00            
ATOM    775  CD1 PHE X  52      42.506  36.159  58.108  0.00  0.00            
ATOM    776  HD1 PHE X  52      43.372  35.740  57.726  0.00  0.00            
ATOM    777  CE1 PHE X  52      41.300  36.155  57.251  0.00  0.00            
ATOM    778  HE1 PHE X  52      41.385  35.488  56.367  0.00  0.00            
ATOM    779  CZ  PHE X  52      40.198  36.908  57.600  0.00  0.00            
ATOM    780  HZ  PHE X  52      39.424  36.968  56.855  0.00  0.00            
ATOM    781  CE2 PHE X  52      40.204  37.579  58.850  0.00  0.00            
ATOM    782  HE2 PHE X  52      39.412  38.237  59.119  0.00  0.00            
ATOM    783  CD2 PHE X  52      41.373  37.622  59.664  0.00  0.00            
ATOM    784  HD2 PHE X  52      41.379  38.091  60.600  0.00  0.00            
ATOM    785  C   PHE X  52      45.122  36.394  62.070  0.00  0.00            
ATOM    786  O   PHE X  52      45.041  37.131  63.059  0.00  0.00            
ATOM    787  N   HIE X  53      46.223  35.678  61.683  0.00  0.00            
ATOM    788  H   HIE X  53      46.027  34.905  61.126  0.00  0.00            
ATOM    789  CA  HIE X  53      47.387  35.537  62.492  0.00  0.00            
ATOM    790  HA  HIE X  53      47.479  36.542  62.970  0.00  0.00            
ATOM    791  CB  HIE X  53      47.087  34.489  63.607  0.00  0.00            
ATOM    792  HB2 HIE X  53      47.940  33.813  63.801  0.00  0.00            
ATOM    793  HB3 HIE X  53      46.899  35.111  64.408  0.00  0.00            
ATOM    794  CG  HIE X  53      45.911  33.694  63.462  0.00  0.00            
ATOM    795  ND1 HIE X  53      45.970  32.373  63.114  0.00  0.00            
ATOM    796  CE1 HIE X  53      44.728  31.852  63.099  0.00  0.00            
ATOM    797  HE1 HIE X  53      44.470  30.822  62.866  0.00  0.00            
ATOM    798  NE2 HIE X  53      43.887  32.875  63.409  0.00  0.00            
ATOM    799  HE2 HIE X  53      42.878  32.824  63.249  0.00  0.00            
ATOM    800  CD2 HIE X  53      44.681  34.034  63.847  0.00  0.00            
ATOM    801  HD2 HIE X  53      44.267  34.997  63.957  0.00  0.00            
ATOM    802  C   HIE X  53      48.651  35.223  61.708  0.00  0.00            
ATOM    803  O   HIE X  53      48.443  34.920  60.469  0.00  0.00            
ATOM    804  N   LYS X  54      49.888  35.153  62.331  0.00  0.00            
ATOM    805  H   LYS X  54      49.927  35.479  63.304  0.00  0.00            
ATOM    806  CA  LYS X  54      51.305  34.797  61.929  0.00  0.00            
ATOM    807  HA  LYS X  54      51.037  34.095  61.031  0.00  0.00            
ATOM    808  CB  LYS X  54      52.320  35.853  61.424  0.00  0.00            
ATOM    809  HB2 LYS X  54      51.745  36.623  60.932  0.00  0.00            
ATOM    810  HB3 LYS X  54      52.681  36.493  62.191  0.00  0.00            
ATOM    811  CG  LYS X  54      53.557  35.421  60.543  0.00  0.00            
ATOM    812  HG2 LYS X  54      54.211  34.759  61.146  0.00  0.00            
ATOM    813  HG3 LYS X  54      53.362  34.880  59.692  0.00  0.00            
ATOM    814  CD  LYS X  54      54.287  36.646  59.916  0.00  0.00            
ATOM    815  HD2 LYS X  54      53.584  37.192  59.162  0.00  0.00            
ATOM    816  HD3 LYS X  54      54.749  37.336  60.637  0.00  0.00            
ATOM    817  CE  LYS X  54      55.539  36.083  59.187  0.00  0.00            
ATOM    818  HE2 LYS X  54      56.385  35.993  59.882  0.00  0.00            
ATOM    819  HE3 LYS X  54      55.257  35.074  58.877  0.00  0.00            
ATOM    820  NZ  LYS X  54      56.079  36.992  58.128  0.00  0.00            
ATOM    821  HZ1 LYS X  54      55.653  36.933  57.217  0.00  0.00            
ATOM    822  HZ2 LYS X  54      55.907  37.870  58.418  0.00  0.00            
ATOM    823  HZ3 LYS X  54      57.020  36.735  57.766  0.00  0.00            
ATOM    824  C   LYS X  54      52.103  33.995  63.048  0.00  0.00            
ATOM    825  O   LYS X  54      52.049  34.326  64.158  0.00  0.00            
ATOM    826  N   ILE X  55      52.880  32.919  62.687  0.00  0.00            
ATOM    827  H   ILE X  55      52.643  32.555  61.750  0.00  0.00            
ATOM    828  CA  ILE X  55      54.102  32.425  63.375  0.00  0.00            
ATOM    829  HA  ILE X  55      54.234  32.899  64.321  0.00  0.00            
ATOM    830  CB  ILE X  55      53.951  30.913  63.601  0.00  0.00            
ATOM    831  HB  ILE X  55      53.628  30.498  62.735  0.00  0.00            
ATOM    832  CG2 ILE X  55      55.299  30.324  63.931  0.00  0.00            
ATOM    833 HG21 ILE X  55      55.824  30.176  62.987  0.00  0.00            
ATOM    834 HG22 ILE X  55      55.969  30.919  64.517  0.00  0.00            
ATOM    835 HG23 ILE X  55      55.096  29.341  64.394  0.00  0.00            
ATOM    836  CG1 ILE X  55      52.941  30.705  64.760  0.00  0.00            
ATOM    837 HG12 ILE X  55      53.130  29.719  65.195  0.00  0.00            
ATOM    838 HG13 ILE X  55      52.902  31.488  65.622  0.00  0.00            
ATOM    839  CD1 ILE X  55      51.539  30.653  64.511  0.00  0.00            
ATOM    840 HD11 ILE X  55      51.194  31.546  63.917  0.00  0.00            
ATOM    841 HD12 ILE X  55      51.208  29.618  64.235  0.00  0.00            
ATOM    842 HD13 ILE X  55      50.989  30.505  65.478  0.00  0.00            
ATOM    843  C   ILE X  55      55.336  32.656  62.461  0.00  0.00            
ATOM    844  O   ILE X  55      55.396  32.270  61.310  0.00  0.00            
ATOM    845  N   TRP X  56      56.437  33.100  63.045  0.00  0.00            
ATOM    846  H   TRP X  56      56.382  33.524  64.027  0.00  0.00            
ATOM    847  CA  TRP X  56      57.839  33.217  62.598  0.00  0.00            
ATOM    848  HA  TRP X  56      57.983  32.452  61.904  0.00  0.00            
ATOM    849  CB  TRP X  56      58.244  34.571  61.919  0.00  0.00            
ATOM    850  HB2 TRP X  56      57.666  34.477  60.924  0.00  0.00            
ATOM    851  HB3 TRP X  56      57.901  35.491  62.451  0.00  0.00            
ATOM    852  CG  TRP X  56      59.646  34.694  61.532  0.00  0.00            
ATOM    853  CD1 TRP X  56      60.110  34.229  60.424  0.00  0.00            
ATOM    854  HD1 TRP X  56      59.450  33.687  59.689  0.00  0.00            
ATOM    855  NE1 TRP X  56      61.464  34.432  60.226  0.00  0.00            
ATOM    856  HE1 TRP X  56      61.906  34.189  59.362  0.00  0.00            
ATOM    857  CE2 TRP X  56      61.954  35.246  61.168  0.00  0.00            
ATOM    858  CZ2 TRP X  56      63.076  36.140  61.269  0.00  0.00            
ATOM    859  HZ2 TRP X  56      63.698  36.109  60.444  0.00  0.00            
ATOM    860  CH2 TRP X  56      63.310  36.901  62.447  0.00  0.00            
ATOM    861  HH2 TRP X  56      64.149  37.606  62.522  0.00  0.00            
ATOM    862  CZ3 TRP X  56      62.327  36.838  63.452  0.00  0.00            
ATOM    863  HZ3 TRP X  56      62.482  37.390  64.407  0.00  0.00            
ATOM    864  CE3 TRP X  56      61.186  36.070  63.307  0.00  0.00            
ATOM    865  HE3 TRP X  56      60.349  36.215  64.098  0.00  0.00            
ATOM    866  CD2 TRP X  56      60.898  35.322  62.167  0.00  0.00            
ATOM    867  C   TRP X  56      58.872  32.942  63.622  0.00  0.00            
ATOM    868  O   TRP X  56      58.928  33.570  64.647  0.00  0.00            
ATOM    869  N   LYS X  57      59.834  32.011  63.369  0.00  0.00            
ATOM    870  H   LYS X  57      59.790  31.838  62.392  0.00  0.00            
ATOM    871  CA  LYS X  57      60.844  31.448  64.295  0.00  0.00            
ATOM    872  HA  LYS X  57      60.807  32.144  65.059  0.00  0.00            
ATOM    873  CB  LYS X  57      60.467  29.953  64.574  0.00  0.00            
ATOM    874  HB2 LYS X  57      59.591  29.852  65.068  0.00  0.00            
ATOM    875  HB3 LYS X  57      60.332  29.507  63.563  0.00  0.00            
ATOM    876  CG  LYS X  57      61.606  29.348  65.477  0.00  0.00            
ATOM    877  HG2 LYS X  57      62.053  30.220  65.834  0.00  0.00            
ATOM    878  HG3 LYS X  57      61.100  28.797  66.183  0.00  0.00            
ATOM    879  CD  LYS X  57      62.597  28.340  64.905  0.00  0.00            
ATOM    880  HD2 LYS X  57      61.881  27.620  64.422  0.00  0.00            
ATOM    881  HD3 LYS X  57      63.255  28.814  64.100  0.00  0.00            
ATOM    882  CE  LYS X  57      63.564  27.848  65.900  0.00  0.00            
ATOM    883  HE2 LYS X  57      63.932  28.649  66.514  0.00  0.00            
ATOM    884  HE3 LYS X  57      63.021  27.189  66.592  0.00  0.00            
ATOM    885  NZ  LYS X  57      64.730  27.066  65.489  0.00  0.00            
ATOM    886  HZ1 LYS X  57      64.308  26.241  65.025  0.00  0.00            
ATOM    887  HZ2 LYS X  57      65.369  27.416  64.799  0.00  0.00            
ATOM    888  HZ3 LYS X  57      65.302  26.778  66.345  0.00  0.00            
ATOM    889  C   LYS X  57      62.319  31.622  63.731  0.00  0.00            
ATOM    890  O   LYS X  57      62.524  31.021  62.759  0.00  0.00            
ATOM    891  N   GLU X  58      63.313  32.219  64.434  0.00  0.00            
ATOM    892  H   GLU X  58      63.019  32.604  65.302  0.00  0.00            
ATOM    893  CA  GLU X  58      64.687  31.953  64.269  0.00  0.00            
ATOM    894  HA  GLU X  58      64.902  30.899  63.838  0.00  0.00            
ATOM    895  CB  GLU X  58      65.343  33.024  63.388  0.00  0.00            
ATOM    896  HB2 GLU X  58      64.787  32.899  62.480  0.00  0.00            
ATOM    897  HB3 GLU X  58      65.084  34.011  63.608  0.00  0.00            
ATOM    898  CG  GLU X  58      66.796  32.899  63.180  0.00  0.00            
ATOM    899  HG2 GLU X  58      67.162  33.873  62.893  0.00  0.00            
ATOM    900  HG3 GLU X  58      67.356  32.684  64.150  0.00  0.00            
ATOM    901  CD  GLU X  58      67.321  31.649  62.424  0.00  0.00            
ATOM    902  OE1 GLU X  58      68.481  31.692  61.851  0.00  0.00            
ATOM    903  OE2 GLU X  58      66.836  30.519  62.656  0.00  0.00            
ATOM    904  C   GLU X  58      65.343  31.841  65.669  0.00  0.00            
ATOM    905  O   GLU X  58      65.244  32.711  66.558  0.00  0.00            
ATOM    906  N   GLY X  59      66.165  30.787  65.738  0.00  0.00            
ATOM    907  H   GLY X  59      66.291  30.155  64.956  0.00  0.00            
ATOM    908  CA  GLY X  59      67.065  30.481  66.928  0.00  0.00            
ATOM    909  HA2 GLY X  59      67.260  29.454  66.889  0.00  0.00            
ATOM    910  HA3 GLY X  59      67.922  31.018  66.987  0.00  0.00            
ATOM    911  C   GLY X  59      66.352  30.612  68.313  0.00  0.00            
ATOM    912  O   GLY X  59      65.304  30.054  68.591  0.00  0.00            
ATOM    913  N   ASP X  60      66.911  31.520  69.168  0.00  0.00            
ATOM    914  H   ASP X  60      67.678  32.126  68.821  0.00  0.00            
ATOM    915  CA  ASP X  60      66.317  31.803  70.446  0.00  0.00            
ATOM    916  HA  ASP X  60      66.087  30.852  70.837  0.00  0.00            
ATOM    917  CB  ASP X  60      67.498  32.432  71.294  0.00  0.00            
ATOM    918  HB2 ASP X  60      67.285  32.095  72.276  0.00  0.00            
ATOM    919  HB3 ASP X  60      68.497  32.135  71.029  0.00  0.00            
ATOM    920  CG  ASP X  60      67.635  33.937  71.411  0.00  0.00            
ATOM    921  OD1 ASP X  60      67.218  34.643  70.442  0.00  0.00            
ATOM    922  OD2 ASP X  60      68.247  34.264  72.416  0.00  0.00            
ATOM    923  C   ASP X  60      64.928  32.523  70.613  0.00  0.00            
ATOM    924  O   ASP X  60      64.437  32.973  71.672  0.00  0.00            
ATOM    925  N   HIE X  61      64.226  32.664  69.472  0.00  0.00            
ATOM    926  H   HIE X  61      64.610  32.080  68.693  0.00  0.00            
ATOM    927  CA  HIE X  61      63.125  33.526  69.220  0.00  0.00            
ATOM    928  HA  HIE X  61      62.789  34.018  70.211  0.00  0.00            
ATOM    929  CB  HIE X  61      63.516  34.798  68.521  0.00  0.00            
ATOM    930  HB2 HIE X  61      64.466  35.168  68.902  0.00  0.00            
ATOM    931  HB3 HIE X  61      63.895  34.473  67.525  0.00  0.00            
ATOM    932  CG  HIE X  61      62.425  35.886  68.445  0.00  0.00            
ATOM    933  ND1 HIE X  61      62.271  36.734  69.513  0.00  0.00            
ATOM    934  CE1 HIE X  61      61.385  37.640  68.999  0.00  0.00            
ATOM    935  HE1 HIE X  61      60.974  38.479  69.493  0.00  0.00            
ATOM    936  NE2 HIE X  61      61.174  37.359  67.682  0.00  0.00            
ATOM    937  HE2 HIE X  61      60.457  37.721  67.158  0.00  0.00            
ATOM    938  CD2 HIE X  61      61.578  36.122  67.458  0.00  0.00            
ATOM    939  HD2 HIE X  61      61.478  35.627  66.468  0.00  0.00            
ATOM    940  C   HIE X  61      61.927  32.903  68.432  0.00  0.00            
ATOM    941  O   HIE X  61      62.066  32.051  67.558  0.00  0.00            
ATOM    942  N   TYR X  62      60.760  33.477  68.627  0.00  0.00            
ATOM    943  H   TYR X  62      60.760  34.150  69.374  0.00  0.00            
ATOM    944  CA  TYR X  62      59.485  33.114  67.927  0.00  0.00            
ATOM    945  HA  TYR X  62      59.723  33.074  66.814  0.00  0.00            
ATOM    946  CB  TYR X  62      59.048  31.697  68.482  0.00  0.00            
ATOM    947  HB2 TYR X  62      59.486  30.973  67.810  0.00  0.00            
ATOM    948  HB3 TYR X  62      59.360  31.495  69.587  0.00  0.00            
ATOM    949  CG  TYR X  62      57.595  31.260  68.366  0.00  0.00            
ATOM    950  CD1 TYR X  62      56.922  30.600  69.462  0.00  0.00            
ATOM    951  HD1 TYR X  62      57.477  30.306  70.308  0.00  0.00            
ATOM    952  CE1 TYR X  62      55.568  30.229  69.479  0.00  0.00            
ATOM    953  HE1 TYR X  62      55.173  29.849  70.334  0.00  0.00            
ATOM    954  CZ  TYR X  62      54.838  30.513  68.350  0.00  0.00            
ATOM    955  OH  TYR X  62      53.539  30.313  68.470  0.00  0.00            
ATOM    956  HH  TYR X  62      53.342  30.265  69.470  0.00  0.00            
ATOM    957  CE2 TYR X  62      55.267  31.444  67.359  0.00  0.00            
ATOM    958  HE2 TYR X  62      54.607  31.955  66.664  0.00  0.00            
ATOM    959  CD2 TYR X  62      56.703  31.720  67.376  0.00  0.00            
ATOM    960  HD2 TYR X  62      56.950  32.171  66.503  0.00  0.00            
ATOM    961  C   TYR X  62      58.481  34.257  68.131  0.00  0.00            
ATOM    962  O   TYR X  62      57.756  34.268  69.163  0.00  0.00            
ATOM    963  N   HIE X  63      58.291  35.009  67.042  0.00  0.00            
ATOM    964  H   HIE X  63      58.726  34.683  66.190  0.00  0.00            
ATOM    965  CA  HIE X  63      57.172  35.917  66.799  0.00  0.00            
ATOM    966  HA  HIE X  63      57.131  36.607  67.660  0.00  0.00            
ATOM    967  CB  HIE X  63      57.819  36.907  65.819  0.00  0.00            
ATOM    968  HB2 HIE X  63      58.518  37.485  66.490  0.00  0.00            
ATOM    969  HB3 HIE X  63      58.260  36.432  64.933  0.00  0.00            
ATOM    970  CG  HIE X  63      56.816  37.742  64.995  0.00  0.00            
ATOM    971  ND1 HIE X  63      56.123  37.306  63.921  0.00  0.00            
ATOM    972  CE1 HIE X  63      55.192  38.207  63.610  0.00  0.00            
ATOM    973  HE1 HIE X  63      54.843  38.245  62.580  0.00  0.00            
ATOM    974  NE2 HIE X  63      55.316  39.190  64.539  0.00  0.00            
ATOM    975  HE2 HIE X  63      54.776  40.076  64.570  0.00  0.00            
ATOM    976  CD2 HIE X  63      56.306  38.902  65.430  0.00  0.00            
ATOM    977  HD2 HIE X  63      56.658  39.349  66.326  0.00  0.00            
ATOM    978  C   HIE X  63      55.878  35.264  66.381  0.00  0.00            
ATOM    979  O   HIE X  63      55.957  34.305  65.643  0.00  0.00            
ATOM    980  N   HIE X  64      54.774  35.695  66.966  0.00  0.00            
ATOM    981  H   HIE X  64      54.897  36.637  67.339  0.00  0.00            
ATOM    982  CA  HIE X  64      53.366  35.377  66.610  0.00  0.00            
ATOM    983  HA  HIE X  64      53.393  34.766  65.717  0.00  0.00            
ATOM    984  CB  HIE X  64      52.789  34.529  67.647  0.00  0.00            
ATOM    985  HB2 HIE X  64      53.186  33.562  67.411  0.00  0.00            
ATOM    986  HB3 HIE X  64      52.993  34.984  68.666  0.00  0.00            
ATOM    987  CG  HIE X  64      51.325  34.347  67.588  0.00  0.00            
ATOM    988  ND1 HIE X  64      50.354  35.278  67.889  0.00  0.00            
ATOM    989  CE1 HIE X  64      49.140  34.772  67.643  0.00  0.00            
ATOM    990  HE1 HIE X  64      48.265  35.383  67.885  0.00  0.00            
ATOM    991  NE2 HIE X  64      49.330  33.501  67.085  0.00  0.00            
ATOM    992  HE2 HIE X  64      48.702  32.839  66.687  0.00  0.00            
ATOM    993  CD2 HIE X  64      50.706  33.217  67.252  0.00  0.00            
ATOM    994  HD2 HIE X  64      51.067  32.198  67.006  0.00  0.00            
ATOM    995  C   HIE X  64      52.747  36.687  66.231  0.00  0.00            
ATOM    996  O   HIE X  64      53.270  37.669  66.781  0.00  0.00            
ATOM    997  N   GLN X  65      51.747  36.825  65.456  0.00  0.00            
ATOM    998  H   GLN X  65      51.435  36.026  64.867  0.00  0.00            
ATOM    999  CA  GLN X  65      50.958  38.134  65.366  0.00  0.00            
ATOM   1000  HA  GLN X  65      51.122  38.755  66.196  0.00  0.00            
ATOM   1001  CB  GLN X  65      51.292  38.862  64.047  0.00  0.00            
ATOM   1002  HB2 GLN X  65      52.361  38.953  63.726  0.00  0.00            
ATOM   1003  HB3 GLN X  65      50.810  38.387  63.363  0.00  0.00            
ATOM   1004  CG  GLN X  65      50.804  40.248  64.250  0.00  0.00            
ATOM   1005  HG2 GLN X  65      49.694  40.233  64.591  0.00  0.00            
ATOM   1006  HG3 GLN X  65      51.358  40.733  65.014  0.00  0.00            
ATOM   1007  CD  GLN X  65      50.728  41.124  62.975  0.00  0.00            
ATOM   1008  OE1 GLN X  65      49.803  40.881  62.227  0.00  0.00            
ATOM   1009  NE2 GLN X  65      51.673  42.077  62.606  0.00  0.00            
ATOM   1010 HE21 GLN X  65      51.597  42.559  61.747  0.00  0.00            
ATOM   1011 HE22 GLN X  65      52.545  42.124  63.094  0.00  0.00            
ATOM   1012  C   GLN X  65      49.411  37.817  65.394  0.00  0.00            
ATOM   1013  O   GLN X  65      48.941  36.933  64.690  0.00  0.00            
ATOM   1014  N   ILE X  66      48.641  38.515  66.294  0.00  0.00            
ATOM   1015  H   ILE X  66      49.054  39.068  66.996  0.00  0.00            
ATOM   1016  CA  ILE X  66      47.142  38.332  66.317  0.00  0.00            
ATOM   1017  HA  ILE X  66      46.990  37.331  65.805  0.00  0.00            
ATOM   1018  CB  ILE X  66      46.493  37.951  67.697  0.00  0.00            
ATOM   1019  HB  ILE X  66      47.195  37.294  68.255  0.00  0.00            
ATOM   1020  CG2 ILE X  66      46.329  39.043  68.720  0.00  0.00            
ATOM   1021 HG21 ILE X  66      45.576  39.699  68.645  0.00  0.00            
ATOM   1022 HG22 ILE X  66      46.321  38.572  69.630  0.00  0.00            
ATOM   1023 HG23 ILE X  66      47.204  39.620  68.685  0.00  0.00            
ATOM   1024  CG1 ILE X  66      45.151  37.022  67.507  0.00  0.00            
ATOM   1025 HG12 ILE X  66      44.630  36.972  68.410  0.00  0.00            
ATOM   1026 HG13 ILE X  66      44.402  37.495  66.904  0.00  0.00            
ATOM   1027  CD1 ILE X  66      45.464  35.758  66.942  0.00  0.00            
ATOM   1028 HD11 ILE X  66      44.806  35.015  67.111  0.00  0.00            
ATOM   1029 HD12 ILE X  66      45.583  35.826  65.870  0.00  0.00            
ATOM   1030 HD13 ILE X  66      46.308  35.347  67.322  0.00  0.00            
ATOM   1031  C   ILE X  66      46.479  39.502  65.594  0.00  0.00            
ATOM   1032  O   ILE X  66      46.756  40.689  65.812  0.00  0.00            
ATOM   1033  N   SER X  67      45.303  39.158  64.968  0.00  0.00            
ATOM   1034  H   SER X  67      45.279  38.184  64.696  0.00  0.00            
ATOM   1035  CA  SER X  67      44.222  39.978  64.335  0.00  0.00            
ATOM   1036  HA  SER X  67      44.389  41.046  64.613  0.00  0.00            
ATOM   1037  CB  SER X  67      44.395  40.024  62.812  0.00  0.00            
ATOM   1038  HB2 SER X  67      45.286  40.425  62.560  0.00  0.00            
ATOM   1039  HB3 SER X  67      44.165  39.101  62.275  0.00  0.00            
ATOM   1040  OG  SER X  67      43.688  41.040  62.247  0.00  0.00            
ATOM   1041  HG  SER X  67      43.325  40.826  61.319  0.00  0.00            
ATOM   1042  C   SER X  67      42.802  39.523  64.783  0.00  0.00            
ATOM   1043  O   SER X  67      42.251  38.479  64.307  0.00  0.00            
ATOM   1044  N   VAL X  68      42.016  40.377  65.401  0.00  0.00            
ATOM   1045  H   VAL X  68      42.435  41.303  65.529  0.00  0.00            
ATOM   1046  CA  VAL X  68      40.778  40.169  66.127  0.00  0.00            
ATOM   1047  HA  VAL X  68      40.290  39.303  65.742  0.00  0.00            
ATOM   1048  CB  VAL X  68      40.769  40.215  67.670  0.00  0.00            
ATOM   1049  HB  VAL X  68      41.079  41.196  67.965  0.00  0.00            
ATOM   1050  CG1 VAL X  68      39.579  39.891  68.514  0.00  0.00            
ATOM   1051 HG11 VAL X  68      38.917  40.636  68.410  0.00  0.00            
ATOM   1052 HG12 VAL X  68      38.933  38.987  68.235  0.00  0.00            
ATOM   1053 HG13 VAL X  68      39.782  39.979  69.518  0.00  0.00            
ATOM   1054  CG2 VAL X  68      41.845  39.275  68.256  0.00  0.00            
ATOM   1055 HG21 VAL X  68      41.976  39.732  69.218  0.00  0.00            
ATOM   1056 HG22 VAL X  68      41.572  38.229  68.137  0.00  0.00            
ATOM   1057 HG23 VAL X  68      42.683  39.341  67.570  0.00  0.00            
ATOM   1058  C   VAL X  68      39.794  41.213  65.549  0.00  0.00            
ATOM   1059  O   VAL X  68      39.438  42.215  66.223  0.00  0.00            
ATOM   1060  N   PRO X  69      39.514  41.162  64.209  0.00  0.00            
ATOM   1061  CD  PRO X  69      39.733  39.988  63.358  0.00  0.00            
ATOM   1062  HD2 PRO X  69      39.599  39.006  63.932  0.00  0.00            
ATOM   1063  HD3 PRO X  69      40.696  39.967  62.864  0.00  0.00            
ATOM   1064  CG  PRO X  69      38.580  40.052  62.369  0.00  0.00            
ATOM   1065  HG2 PRO X  69      37.569  39.697  62.698  0.00  0.00            
ATOM   1066  HG3 PRO X  69      38.912  39.520  61.499  0.00  0.00            
ATOM   1067  CB  PRO X  69      38.604  41.528  62.027  0.00  0.00            
ATOM   1068  HB2 PRO X  69      37.651  41.726  61.379  0.00  0.00            
ATOM   1069  HB3 PRO X  69      39.435  41.807  61.363  0.00  0.00            
ATOM   1070  CA  PRO X  69      38.798  42.215  63.460  0.00  0.00            
ATOM   1071  HA  PRO X  69      39.371  43.090  63.232  0.00  0.00            
ATOM   1072  C   PRO X  69      37.415  42.686  63.877  0.00  0.00            
ATOM   1073  O   PRO X  69      37.111  43.785  63.411  0.00  0.00            
ATOM   1074  N   ASP X  70      36.796  42.000  64.833  0.00  0.00            
ATOM   1075  H   ASP X  70      37.237  41.309  65.366  0.00  0.00            
ATOM   1076  CA  ASP X  70      35.672  42.541  65.522  0.00  0.00            
ATOM   1077  HA  ASP X  70      34.942  42.768  64.717  0.00  0.00            
ATOM   1078  CB  ASP X  70      35.072  41.514  66.498  0.00  0.00            
ATOM   1079  HB2 ASP X  70      34.994  40.415  66.112  0.00  0.00            
ATOM   1080  HB3 ASP X  70      35.463  41.401  67.474  0.00  0.00            
ATOM   1081  CG  ASP X  70      33.622  41.907  66.814  0.00  0.00            
ATOM   1082  OD1 ASP X  70      33.333  42.805  67.638  0.00  0.00            
ATOM   1083  OD2 ASP X  70      32.707  41.256  66.266  0.00  0.00            
ATOM   1084  C   ASP X  70      35.939  43.857  66.173  0.00  0.00            
ATOM   1085  O   ASP X  70      35.148  44.743  66.197  0.00  0.00            
ATOM   1086  N   LYS X  71      37.185  44.032  66.598  0.00  0.00            
ATOM   1087  H   LYS X  71      37.864  43.294  66.386  0.00  0.00            
ATOM   1088  CA  LYS X  71      37.664  45.137  67.415  0.00  0.00            
ATOM   1089  HA  LYS X  71      36.997  45.989  67.367  0.00  0.00            
ATOM   1090  CB  LYS X  71      37.888  44.751  68.873  0.00  0.00            
ATOM   1091  HB2 LYS X  71      38.754  43.894  68.883  0.00  0.00            
ATOM   1092  HB3 LYS X  71      38.466  45.455  69.533  0.00  0.00            
ATOM   1093  CG  LYS X  71      36.641  44.264  69.575  0.00  0.00            
ATOM   1094  HG2 LYS X  71      35.956  45.090  69.723  0.00  0.00            
ATOM   1095  HG3 LYS X  71      36.029  43.372  69.197  0.00  0.00            
ATOM   1096  CD  LYS X  71      37.129  43.820  70.970  0.00  0.00            
ATOM   1097  HD2 LYS X  71      37.210  42.671  70.977  0.00  0.00            
ATOM   1098  HD3 LYS X  71      38.108  44.121  71.241  0.00  0.00            
ATOM   1099  CE  LYS X  71      36.026  44.273  71.988  0.00  0.00            
ATOM   1100  HE2 LYS X  71      36.251  45.204  72.311  0.00  0.00            
ATOM   1101  HE3 LYS X  71      35.051  44.279  71.385  0.00  0.00            
ATOM   1102  NZ  LYS X  71      36.097  43.216  73.104  0.00  0.00            
ATOM   1103  HZ1 LYS X  71      35.248  42.988  73.603  0.00  0.00            
ATOM   1104  HZ2 LYS X  71      36.232  42.274  72.762  0.00  0.00            
ATOM   1105  HZ3 LYS X  71      36.843  43.420  73.727  0.00  0.00            
ATOM   1106  C   LYS X  71      38.952  45.736  66.837  0.00  0.00            
ATOM   1107  O   LYS X  71      39.552  46.667  67.271  0.00  0.00            
ATOM   1108  N   ASN X  72      39.437  45.315  65.661  0.00  0.00            
ATOM   1109  H   ASN X  72      38.707  44.809  65.049  0.00  0.00            
ATOM   1110  CA  ASN X  72      40.479  45.917  64.724  0.00  0.00            
ATOM   1111  HA  ASN X  72      40.622  45.089  63.989  0.00  0.00            
ATOM   1112  CB  ASN X  72      39.752  46.897  63.725  0.00  0.00            
ATOM   1113  HB2 ASN X  72      38.627  46.566  63.623  0.00  0.00            
ATOM   1114  HB3 ASN X  72      39.954  47.852  64.074  0.00  0.00            
ATOM   1115  CG  ASN X  72      40.343  46.877  62.310  0.00  0.00            
ATOM   1116  OD1 ASN X  72      39.611  46.970  61.318  0.00  0.00            
ATOM   1117  ND2 ASN X  72      41.590  46.656  62.144  0.00  0.00            
ATOM   1118 HD21 ASN X  72      41.899  46.546  61.211  0.00  0.00            
ATOM   1119 HD22 ASN X  72      42.229  46.130  62.819  0.00  0.00            
ATOM   1120  C   ASN X  72      41.881  46.293  65.323  0.00  0.00            
ATOM   1121  O   ASN X  72      42.591  47.083  64.681  0.00  0.00            
ATOM   1122  N   TYR X  73      42.274  45.707  66.402  0.00  0.00            
ATOM   1123  H   TYR X  73      41.682  44.951  66.677  0.00  0.00            
ATOM   1124  CA  TYR X  73      43.603  45.785  66.954  0.00  0.00            
ATOM   1125  HA  TYR X  73      44.018  46.597  66.613  0.00  0.00            
ATOM   1126  CB  TYR X  73      43.621  45.901  68.534  0.00  0.00            
ATOM   1127  HB2 TYR X  73      44.637  46.194  68.796  0.00  0.00            
ATOM   1128  HB3 TYR X  73      43.085  46.837  68.958  0.00  0.00            
ATOM   1129  CG  TYR X  73      43.253  44.628  69.191  0.00  0.00            
ATOM   1130  CD1 TYR X  73      44.289  43.698  69.635  0.00  0.00            
ATOM   1131  HD1 TYR X  73      45.403  43.754  69.353  0.00  0.00            
ATOM   1132  CE1 TYR X  73      43.887  42.580  70.408  0.00  0.00            
ATOM   1133  HE1 TYR X  73      44.473  41.723  70.645  0.00  0.00            
ATOM   1134  CZ  TYR X  73      42.481  42.542  70.756  0.00  0.00            
ATOM   1135  OH  TYR X  73      42.100  41.550  71.549  0.00  0.00            
ATOM   1136  HH  TYR X  73      42.779  40.998  71.840  0.00  0.00            
ATOM   1137  CE2 TYR X  73      41.512  43.401  70.209  0.00  0.00            
ATOM   1138  HE2 TYR X  73      40.403  43.204  70.209  0.00  0.00            
ATOM   1139  CD2 TYR X  73      41.910  44.506  69.512  0.00  0.00            
ATOM   1140  HD2 TYR X  73      41.077  45.203  69.298  0.00  0.00            
ATOM   1141  C   TYR X  73      44.436  44.562  66.398  0.00  0.00            
ATOM   1142  O   TYR X  73      43.866  43.512  66.128  0.00  0.00            
ATOM   1143  N   LYS X  74      45.738  44.858  66.092  0.00  0.00            
ATOM   1144  H   LYS X  74      46.012  45.788  66.308  0.00  0.00            
ATOM   1145  CA  LYS X  74      46.771  43.776  65.965  0.00  0.00            
ATOM   1146  HA  LYS X  74      46.237  42.892  65.948  0.00  0.00            
ATOM   1147  CB  LYS X  74      47.477  43.785  64.592  0.00  0.00            
ATOM   1148  HB2 LYS X  74      48.145  44.580  64.531  0.00  0.00            
ATOM   1149  HB3 LYS X  74      48.099  42.892  64.580  0.00  0.00            
ATOM   1150  CG  LYS X  74      46.489  43.789  63.406  0.00  0.00            
ATOM   1151  HG2 LYS X  74      45.667  43.225  63.774  0.00  0.00            
ATOM   1152  HG3 LYS X  74      46.177  44.857  63.185  0.00  0.00            
ATOM   1153  CD  LYS X  74      47.069  43.233  62.072  0.00  0.00            
ATOM   1154  HD2 LYS X  74      48.089  43.740  61.763  0.00  0.00            
ATOM   1155  HD3 LYS X  74      47.168  42.215  62.289  0.00  0.00            
ATOM   1156  CE  LYS X  74      46.145  43.541  60.868  0.00  0.00            
ATOM   1157  HE2 LYS X  74      45.991  42.553  60.190  0.00  0.00            
ATOM   1158  HE3 LYS X  74      45.148  43.822  61.237  0.00  0.00            
ATOM   1159  NZ  LYS X  74      46.633  44.650  60.085  0.00  0.00            
ATOM   1160  HZ1 LYS X  74      46.166  44.915  59.322  0.00  0.00            
ATOM   1161  HZ2 LYS X  74      46.690  45.582  60.632  0.00  0.00            
ATOM   1162  HZ3 LYS X  74      47.583  44.524  59.948  0.00  0.00            
ATOM   1163  C   LYS X  74      47.731  43.949  67.102  0.00  0.00            
ATOM   1164  O   LYS X  74      48.100  45.016  67.649  0.00  0.00            
ATOM   1165  N   ASN X  75      48.462  42.911  67.334  0.00  0.00            
ATOM   1166  H   ASN X  75      48.214  41.980  66.991  0.00  0.00            
ATOM   1167  CA  ASN X  75      49.688  42.933  68.078  0.00  0.00            
ATOM   1168  HA  ASN X  75      50.234  43.891  67.858  0.00  0.00            
ATOM   1169  CB  ASN X  75      49.540  42.863  69.570  0.00  0.00            
ATOM   1170  HB2 ASN X  75      48.579  42.471  69.869  0.00  0.00            
ATOM   1171  HB3 ASN X  75      50.410  42.239  69.900  0.00  0.00            
ATOM   1172  CG  ASN X  75      49.677  44.204  70.180  0.00  0.00            
ATOM   1173  OD1 ASN X  75      50.571  45.051  69.957  0.00  0.00            
ATOM   1174  ND2 ASN X  75      48.815  44.412  71.156  0.00  0.00            
ATOM   1175 HD21 ASN X  75      48.945  45.220  71.736  0.00  0.00            
ATOM   1176 HD22 ASN X  75      48.249  43.716  71.535  0.00  0.00            
ATOM   1177  C   ASN X  75      50.700  41.894  67.504  0.00  0.00            
ATOM   1178  O   ASN X  75      50.297  40.706  67.423  0.00  0.00            
ATOM   1179  N   ASP X  76      51.961  42.305  67.195  0.00  0.00            
ATOM   1180  H   ASP X  76      52.106  43.298  67.186  0.00  0.00            
ATOM   1181  CA  ASP X  76      53.141  41.467  67.167  0.00  0.00            
ATOM   1182  HA  ASP X  76      52.853  40.573  66.682  0.00  0.00            
ATOM   1183  CB  ASP X  76      54.367  42.071  66.513  0.00  0.00            
ATOM   1184  HB2 ASP X  76      54.719  42.917  67.141  0.00  0.00            
ATOM   1185  HB3 ASP X  76      55.200  41.341  66.406  0.00  0.00            
ATOM   1186  CG  ASP X  76      54.023  42.562  65.107  0.00  0.00            
ATOM   1187  OD1 ASP X  76      53.766  43.733  65.052  0.00  0.00            
ATOM   1188  OD2 ASP X  76      54.067  41.762  64.170  0.00  0.00            
ATOM   1189  C   ASP X  76      53.494  41.072  68.588  0.00  0.00            
ATOM   1190  O   ASP X  76      53.522  41.900  69.531  0.00  0.00            
ATOM   1191  N   VAL X  77      53.586  39.756  68.896  0.00  0.00            
ATOM   1192  H   VAL X  77      53.535  39.153  68.103  0.00  0.00            
ATOM   1193  CA  VAL X  77      54.118  39.233  70.121  0.00  0.00            
ATOM   1194  HA  VAL X  77      54.495  40.166  70.645  0.00  0.00            
ATOM   1195  CB  VAL X  77      53.080  38.537  70.938  0.00  0.00            
ATOM   1196  HB  VAL X  77      52.474  39.321  71.284  0.00  0.00            
ATOM   1197  CG1 VAL X  77      52.208  37.596  70.062  0.00  0.00            
ATOM   1198 HG11 VAL X  77      51.374  37.045  70.642  0.00  0.00            
ATOM   1199 HG12 VAL X  77      51.684  38.238  69.317  0.00  0.00            
ATOM   1200 HG13 VAL X  77      52.889  36.912  69.611  0.00  0.00            
ATOM   1201  CG2 VAL X  77      53.466  37.710  72.197  0.00  0.00            
ATOM   1202 HG21 VAL X  77      54.161  36.890  71.995  0.00  0.00            
ATOM   1203 HG22 VAL X  77      54.082  38.421  72.717  0.00  0.00            
ATOM   1204 HG23 VAL X  77      52.529  37.469  72.799  0.00  0.00            
ATOM   1205  C   VAL X  77      55.499  38.506  70.053  0.00  0.00            
ATOM   1206  O   VAL X  77      55.747  37.943  69.012  0.00  0.00            
ATOM   1207  N   ASN X  78      56.320  38.448  71.155  0.00  0.00            
ATOM   1208  H   ASN X  78      56.004  38.887  72.045  0.00  0.00            
ATOM   1209  CA  ASN X  78      57.673  37.820  71.256  0.00  0.00            
ATOM   1210  HA  ASN X  78      57.838  37.329  70.297  0.00  0.00            
ATOM   1211  CB  ASN X  78      58.790  38.698  71.601  0.00  0.00            
ATOM   1212  HB2 ASN X  78      58.625  39.113  72.608  0.00  0.00            
ATOM   1213  HB3 ASN X  78      59.636  38.104  71.724  0.00  0.00            
ATOM   1214  CG  ASN X  78      59.113  39.829  70.650  0.00  0.00            
ATOM   1215  OD1 ASN X  78      58.957  39.684  69.455  0.00  0.00            
ATOM   1216  ND2 ASN X  78      59.514  41.051  71.077  0.00  0.00            
ATOM   1217 HD21 ASN X  78      59.902  41.658  70.326  0.00  0.00            
ATOM   1218 HD22 ASN X  78      59.678  41.192  72.027  0.00  0.00            
ATOM   1219  C   ASN X  78      57.514  36.629  72.188  0.00  0.00            
ATOM   1220  O   ASN X  78      56.933  36.748  73.262  0.00  0.00            
ATOM   1221  N   PHE X  79      58.073  35.473  71.840  0.00  0.00            
ATOM   1222  H   PHE X  79      58.460  35.540  70.905  0.00  0.00            
ATOM   1223  CA  PHE X  79      58.388  34.312  72.556  0.00  0.00            
ATOM   1224  HA  PHE X  79      58.152  34.545  73.628  0.00  0.00            
ATOM   1225  CB  PHE X  79      57.439  33.168  72.161  0.00  0.00            
ATOM   1226  HB2 PHE X  79      57.572  33.104  71.090  0.00  0.00            
ATOM   1227  HB3 PHE X  79      57.696  32.099  72.514  0.00  0.00            
ATOM   1228  CG  PHE X  79      55.951  33.647  72.254  0.00  0.00            
ATOM   1229  CD1 PHE X  79      55.403  34.328  73.385  0.00  0.00            
ATOM   1230  HD1 PHE X  79      56.043  34.699  74.263  0.00  0.00            
ATOM   1231  CE1 PHE X  79      54.020  34.685  73.356  0.00  0.00            
ATOM   1232  HE1 PHE X  79      53.715  35.368  74.163  0.00  0.00            
ATOM   1233  CZ  PHE X  79      53.210  34.153  72.310  0.00  0.00            
ATOM   1234  HZ  PHE X  79      52.194  34.302  72.253  0.00  0.00            
ATOM   1235  CE2 PHE X  79      53.822  33.428  71.290  0.00  0.00            
ATOM   1236  HE2 PHE X  79      53.377  33.108  70.322  0.00  0.00            
ATOM   1237  CD2 PHE X  79      55.185  33.348  71.184  0.00  0.00            
ATOM   1238  HD2 PHE X  79      55.662  33.063  70.254  0.00  0.00            
ATOM   1239  C   PHE X  79      59.903  33.889  72.449  0.00  0.00            
ATOM   1240  O   PHE X  79      60.533  34.304  71.511  0.00  0.00            
ATOM   1241  N   LYS X  80      60.379  33.191  73.528  0.00  0.00            
ATOM   1242  H   LYS X  80      59.723  33.057  74.272  0.00  0.00            
ATOM   1243  CA  LYS X  80      61.621  32.406  73.773  0.00  0.00            
ATOM   1244  HA  LYS X  80      62.344  32.714  73.131  0.00  0.00            
ATOM   1245  CB  LYS X  80      62.118  32.830  75.250  0.00  0.00            
ATOM   1246  HB2 LYS X  80      62.213  33.876  75.199  0.00  0.00            
ATOM   1247  HB3 LYS X  80      61.374  32.541  75.937  0.00  0.00            
ATOM   1248  CG  LYS X  80      63.442  32.224  75.809  0.00  0.00            
ATOM   1249  HG2 LYS X  80      63.457  32.785  76.739  0.00  0.00            
ATOM   1250  HG3 LYS X  80      63.336  31.181  76.084  0.00  0.00            
ATOM   1251  CD  LYS X  80      64.727  32.616  74.989  0.00  0.00            
ATOM   1252  HD2 LYS X  80      65.573  32.411  75.577  0.00  0.00            
ATOM   1253  HD3 LYS X  80      64.731  31.984  74.101  0.00  0.00            
ATOM   1254  CE  LYS X  80      64.914  34.142  74.454  0.00  0.00            
ATOM   1255  HE2 LYS X  80      65.795  34.183  73.861  0.00  0.00            
ATOM   1256  HE3 LYS X  80      64.007  34.340  73.783  0.00  0.00            
ATOM   1257  NZ  LYS X  80      65.149  35.098  75.504  0.00  0.00            
ATOM   1258  HZ1 LYS X  80      65.967  35.730  75.284  0.00  0.00            
ATOM   1259  HZ2 LYS X  80      64.339  35.629  75.715  0.00  0.00            
ATOM   1260  HZ3 LYS X  80      65.438  34.598  76.371  0.00  0.00            
ATOM   1261  C   LYS X  80      61.531  30.844  73.635  0.00  0.00            
ATOM   1262  O   LYS X  80      60.608  30.278  74.144  0.00  0.00            
ATOM   1263  N   LEU X  81      62.436  30.151  72.872  0.00  0.00            
ATOM   1264  H   LEU X  81      62.923  30.641  72.180  0.00  0.00            
ATOM   1265  CA  LEU X  81      62.461  28.660  72.644  0.00  0.00            
ATOM   1266  HA  LEU X  81      61.492  28.214  72.915  0.00  0.00            
ATOM   1267  CB  LEU X  81      62.637  28.197  71.165  0.00  0.00            
ATOM   1268  HB2 LEU X  81      63.641  28.245  70.799  0.00  0.00            
ATOM   1269  HB3 LEU X  81      62.369  27.141  71.198  0.00  0.00            
ATOM   1270  CG  LEU X  81      61.756  28.907  70.124  0.00  0.00            
ATOM   1271  HG  LEU X  81      62.042  29.926  69.953  0.00  0.00            
ATOM   1272  CD1 LEU X  81      61.971  27.971  68.867  0.00  0.00            
ATOM   1273 HD11 LEU X  81      61.750  26.999  69.189  0.00  0.00            
ATOM   1274 HD12 LEU X  81      61.426  28.185  67.980  0.00  0.00            
ATOM   1275 HD13 LEU X  81      63.038  28.004  68.553  0.00  0.00            
ATOM   1276  CD2 LEU X  81      60.338  28.880  70.436  0.00  0.00            
ATOM   1277 HD21 LEU X  81      59.983  27.870  70.784  0.00  0.00            
ATOM   1278 HD22 LEU X  81      60.180  29.684  71.104  0.00  0.00            
ATOM   1279 HD23 LEU X  81      59.873  29.080  69.406  0.00  0.00            
ATOM   1280  C   LEU X  81      63.523  27.986  73.594  0.00  0.00            
ATOM   1281  O   LEU X  81      64.497  28.677  73.974  0.00  0.00            
ATOM   1282  N   ASN X  82      63.334  26.690  73.919  0.00  0.00            
ATOM   1283  H   ASN X  82      62.432  26.285  73.629  0.00  0.00            
ATOM   1284  CA  ASN X  82      64.257  25.779  74.718  0.00  0.00            
ATOM   1285  HA  ASN X  82      63.590  24.853  74.676  0.00  0.00            
ATOM   1286  CB  ASN X  82      65.506  25.328  73.960  0.00  0.00            
ATOM   1287  HB2 ASN X  82      65.996  26.223  73.749  0.00  0.00            
ATOM   1288  HB3 ASN X  82      66.247  24.675  74.480  0.00  0.00            
ATOM   1289  CG  ASN X  82      65.119  24.650  72.668  0.00  0.00            
ATOM   1290  OD1 ASN X  82      63.935  24.076  72.512  0.00  0.00            
ATOM   1291  ND2 ASN X  82      66.024  24.438  71.726  0.00  0.00            
ATOM   1292 HD21 ASN X  82      65.758  23.927  70.895  0.00  0.00            
ATOM   1293 HD22 ASN X  82      66.912  24.969  71.667  0.00  0.00            
ATOM   1294  C   ASN X  82      64.442  26.013  76.237  0.00  0.00            
ATOM   1295  O   ASN X  82      64.945  25.072  76.805  0.00  0.00            
ATOM   1296  N   GLU X  83      64.268  27.221  76.768  0.00  0.00            
ATOM   1297  H   GLU X  83      64.238  28.017  76.046  0.00  0.00            
ATOM   1298  CA  GLU X  83      64.010  27.501  78.193  0.00  0.00            
ATOM   1299  HA  GLU X  83      63.483  26.648  78.587  0.00  0.00            
ATOM   1300  CB  GLU X  83      65.234  27.550  79.018  0.00  0.00            
ATOM   1301  HB2 GLU X  83      64.792  27.715  79.975  0.00  0.00            
ATOM   1302  HB3 GLU X  83      65.866  26.679  78.856  0.00  0.00            
ATOM   1303  CG  GLU X  83      66.182  28.748  78.652  0.00  0.00            
ATOM   1304  HG2 GLU X  83      66.757  28.333  77.814  0.00  0.00            
ATOM   1305  HG3 GLU X  83      65.599  29.534  78.301  0.00  0.00            
ATOM   1306  CD  GLU X  83      67.012  29.327  79.759  0.00  0.00            
ATOM   1307  OE1 GLU X  83      66.467  29.781  80.780  0.00  0.00            
ATOM   1308  OE2 GLU X  83      68.249  29.290  79.674  0.00  0.00            
ATOM   1309  C   GLU X  83      62.981  28.665  78.344  0.00  0.00            
ATOM   1310  O   GLU X  83      62.085  28.866  77.557  0.00  0.00            
ATOM   1311  N   GLU X  84      62.856  29.233  79.535  0.00  0.00            
ATOM   1312  H   GLU X  84      63.457  29.117  80.337  0.00  0.00            
ATOM   1313  CA  GLU X  84      61.704  30.032  80.088  0.00  0.00            
ATOM   1314  HA  GLU X  84      60.803  29.891  79.457  0.00  0.00            
ATOM   1315  CB  GLU X  84      61.379  29.592  81.564  0.00  0.00            
ATOM   1316  HB2 GLU X  84      60.621  30.162  81.983  0.00  0.00            
ATOM   1317  HB3 GLU X  84      61.027  28.517  81.507  0.00  0.00            
ATOM   1318  CG  GLU X  84      62.566  29.713  82.519  0.00  0.00            
ATOM   1319  HG2 GLU X  84      62.305  28.935  83.136  0.00  0.00            
ATOM   1320  HG3 GLU X  84      63.484  29.642  81.903  0.00  0.00            
ATOM   1321  CD  GLU X  84      62.706  30.946  83.354  0.00  0.00            
ATOM   1322  OE1 GLU X  84      61.972  30.998  84.408  0.00  0.00            
ATOM   1323  OE2 GLU X  84      63.791  31.572  83.101  0.00  0.00            
ATOM   1324  C   GLU X  84      61.976  31.536  80.267  0.00  0.00            
ATOM   1325  O   GLU X  84      63.033  32.037  79.952  0.00  0.00            
ATOM   1326  N   GLY X  85      60.970  32.240  80.675  0.00  0.00            
ATOM   1327  H   GLY X  85      60.050  31.692  80.664  0.00  0.00            
ATOM   1328  CA  GLY X  85      60.785  33.687  80.706  0.00  0.00            
ATOM   1329  HA2 GLY X  85      61.593  34.131  81.291  0.00  0.00            
ATOM   1330  HA3 GLY X  85      60.925  34.145  79.763  0.00  0.00            
ATOM   1331  C   GLY X  85      59.457  34.096  81.207  0.00  0.00            
ATOM   1332  O   GLY X  85      58.597  33.192  81.483  0.00  0.00            
ATOM   1333  N   THR X  86      59.102  35.363  80.875  0.00  0.00            
ATOM   1334  H   THR X  86      59.791  35.843  80.498  0.00  0.00            
ATOM   1335  CA  THR X  86      57.841  36.055  81.352  0.00  0.00            
ATOM   1336  HA  THR X  86      57.184  35.308  81.680  0.00  0.00            
ATOM   1337  CB  THR X  86      58.151  36.954  82.595  0.00  0.00            
ATOM   1338  HB  THR X  86      58.878  37.714  82.363  0.00  0.00            
ATOM   1339  CG2 THR X  86      56.863  37.603  83.123  0.00  0.00            
ATOM   1340 HG21 THR X  86      56.401  38.517  82.743  0.00  0.00            
ATOM   1341 HG22 THR X  86      56.079  36.884  83.025  0.00  0.00            
ATOM   1342 HG23 THR X  86      56.956  37.763  84.144  0.00  0.00            
ATOM   1343  OG1 THR X  86      58.677  36.002  83.566  0.00  0.00            
ATOM   1344  HG1 THR X  86      59.619  35.881  83.412  0.00  0.00            
ATOM   1345  C   THR X  86      57.278  36.950  80.269  0.00  0.00            
ATOM   1346  O   THR X  86      57.969  37.807  79.799  0.00  0.00            
ATOM   1347  N   THR X  87      56.113  36.667  79.747  0.00  0.00            
ATOM   1348  H   THR X  87      55.741  35.842  80.328  0.00  0.00            
ATOM   1349  CA  THR X  87      55.272  37.449  78.795  0.00  0.00            
ATOM   1350  HA  THR X  87      55.896  38.204  78.265  0.00  0.00            
ATOM   1351  CB  THR X  87      54.628  36.503  77.729  0.00  0.00            
ATOM   1352  HB  THR X  87      54.466  35.501  78.296  0.00  0.00            
ATOM   1353  CG2 THR X  87      53.209  36.945  77.384  0.00  0.00            
ATOM   1354 HG21 THR X  87      53.191  38.048  77.270  0.00  0.00            
ATOM   1355 HG22 THR X  87      53.014  36.426  76.509  0.00  0.00            
ATOM   1356 HG23 THR X  87      52.340  36.706  77.908  0.00  0.00            
ATOM   1357  OG1 THR X  87      55.314  36.218  76.515  0.00  0.00            
ATOM   1358  HG1 THR X  87      55.231  36.959  75.889  0.00  0.00            
ATOM   1359  C   THR X  87      54.235  38.224  79.638  0.00  0.00            
ATOM   1360  O   THR X  87      53.445  37.678  80.392  0.00  0.00            
ATOM   1361  N   GLN X  88      54.332  39.569  79.649  0.00  0.00            
ATOM   1362  H   GLN X  88      54.877  39.981  78.839  0.00  0.00            
ATOM   1363  CA  GLN X  88      53.329  40.495  80.269  0.00  0.00            
ATOM   1364  HA  GLN X  88      53.009  39.971  81.156  0.00  0.00            
ATOM   1365  CB  GLN X  88      54.052  41.837  80.661  0.00  0.00            
ATOM   1366  HB2 GLN X  88      55.081  41.676  80.748  0.00  0.00            
ATOM   1367  HB3 GLN X  88      53.869  42.513  79.779  0.00  0.00            
ATOM   1368  CG  GLN X  88      53.395  42.279  81.995  0.00  0.00            
ATOM   1369  HG2 GLN X  88      52.464  42.741  81.828  0.00  0.00            
ATOM   1370  HG3 GLN X  88      53.185  41.561  82.770  0.00  0.00            
ATOM   1371  CD  GLN X  88      54.389  43.123  82.837  0.00  0.00            
ATOM   1372  OE1 GLN X  88      54.290  43.270  84.019  0.00  0.00            
ATOM   1373  NE2 GLN X  88      55.170  44.066  82.206  0.00  0.00            
ATOM   1374 HE21 GLN X  88      55.830  44.485  82.792  0.00  0.00            
ATOM   1375 HE22 GLN X  88      55.088  44.215  81.214  0.00  0.00            
ATOM   1376  C   GLN X  88      52.094  40.627  79.385  0.00  0.00            
ATOM   1377  O   GLN X  88      52.077  41.529  78.510  0.00  0.00            
ATOM   1378  N   HIE X  89      51.095  39.731  79.412  0.00  0.00            
ATOM   1379  H   HIE X  89      51.136  38.917  80.039  0.00  0.00            
ATOM   1380  CA  HIE X  89      49.799  40.190  78.797  0.00  0.00            
ATOM   1381  HA  HIE X  89      49.981  40.772  77.922  0.00  0.00            
ATOM   1382  CB  HIE X  89      49.010  39.041  78.167  0.00  0.00            
ATOM   1383  HB2 HIE X  89      49.111  38.206  78.845  0.00  0.00            
ATOM   1384  HB3 HIE X  89      47.970  39.304  78.119  0.00  0.00            
ATOM   1385  CG  HIE X  89      49.363  38.774  76.652  0.00  0.00            
ATOM   1386  ND1 HIE X  89      50.188  37.729  76.265  0.00  0.00            
ATOM   1387  CE1 HIE X  89      50.141  37.718  74.925  0.00  0.00            
ATOM   1388  HE1 HIE X  89      50.657  37.059  74.313  0.00  0.00            
ATOM   1389  NE2 HIE X  89      49.291  38.683  74.432  0.00  0.00            
ATOM   1390  HE2 HIE X  89      48.984  38.848  73.457  0.00  0.00            
ATOM   1391  CD2 HIE X  89      48.711  39.330  75.559  0.00  0.00            
ATOM   1392  HD2 HIE X  89      47.830  40.012  75.739  0.00  0.00            
ATOM   1393  C   HIE X  89      48.993  41.007  79.776  0.00  0.00            
ATOM   1394  O   HIE X  89      48.759  40.553  80.893  0.00  0.00            
ATOM   1395  N   ASN X  90      48.538  42.098  79.342  0.00  0.00            
ATOM   1396  H   ASN X  90      48.824  42.317  78.354  0.00  0.00            
ATOM   1397  CA  ASN X  90      47.723  43.061  80.092  0.00  0.00            
ATOM   1398  HA  ASN X  90      47.739  43.981  79.440  0.00  0.00            
ATOM   1399  CB  ASN X  90      46.252  42.640  80.363  0.00  0.00            
ATOM   1400  HB2 ASN X  90      46.233  41.882  81.152  0.00  0.00            
ATOM   1401  HB3 ASN X  90      45.776  43.599  80.710  0.00  0.00            
ATOM   1402  CG  ASN X  90      45.489  42.045  79.243  0.00  0.00            
ATOM   1403  OD1 ASN X  90      44.748  41.161  79.497  0.00  0.00            
ATOM   1404  ND2 ASN X  90      45.480  42.674  78.110  0.00  0.00            
ATOM   1405 HD21 ASN X  90      44.751  42.373  77.427  0.00  0.00            
ATOM   1406 HD22 ASN X  90      46.022  43.444  77.987  0.00  0.00            
ATOM   1407  C   ASN X  90      48.408  43.535  81.357  0.00  0.00            
ATOM   1408  O   ASN X  90      47.796  43.384  82.464  0.00  0.00            
ATOM   1409  N   ASN X  91      49.759  43.820  81.367  0.00  0.00            
ATOM   1410  H   ASN X  91      50.251  43.830  80.467  0.00  0.00            
ATOM   1411  CA  ASN X  91      50.547  44.192  82.591  0.00  0.00            
ATOM   1412  HA  ASN X  91      51.551  44.528  82.382  0.00  0.00            
ATOM   1413  CB  ASN X  91      49.961  45.473  83.106  0.00  0.00            
ATOM   1414  HB2 ASN X  91      48.986  45.314  83.578  0.00  0.00            
ATOM   1415  HB3 ASN X  91      50.485  45.585  84.008  0.00  0.00            
ATOM   1416  CG  ASN X  91      50.083  46.750  82.434  0.00  0.00            
ATOM   1417  OD1 ASN X  91      50.096  46.889  81.262  0.00  0.00            
ATOM   1418  ND2 ASN X  91      50.512  47.647  83.204  0.00  0.00            
ATOM   1419 HD21 ASN X  91      50.822  48.495  82.782  0.00  0.00            
ATOM   1420 HD22 ASN X  91      50.771  47.461  84.173  0.00  0.00            
ATOM   1421  C   ASN X  91      50.661  43.100  83.684  0.00  0.00            
ATOM   1422  O   ASN X  91      51.241  43.331  84.791  0.00  0.00            
ATOM   1423  N   THR X  92      50.088  41.925  83.406  0.00  0.00            
ATOM   1424  H   THR X  92      49.728  41.717  82.446  0.00  0.00            
ATOM   1425  CA  THR X  92      50.239  40.686  84.283  0.00  0.00            
ATOM   1426  HA  THR X  92      50.195  40.911  85.347  0.00  0.00            
ATOM   1427  CB  THR X  92      48.967  39.925  84.069  0.00  0.00            
ATOM   1428  HB  THR X  92      48.757  39.924  83.013  0.00  0.00            
ATOM   1429  CG2 THR X  92      48.951  38.603  84.839  0.00  0.00            
ATOM   1430 HG21 THR X  92      49.561  38.855  85.710  0.00  0.00            
ATOM   1431 HG22 THR X  92      48.035  38.133  85.126  0.00  0.00            
ATOM   1432 HG23 THR X  92      49.486  37.932  84.296  0.00  0.00            
ATOM   1433  OG1 THR X  92      47.935  40.821  84.527  0.00  0.00            
ATOM   1434  HG1 THR X  92      47.852  41.503  83.835  0.00  0.00            
ATOM   1435  C   THR X  92      51.463  39.888  83.910  0.00  0.00            
ATOM   1436  O   THR X  92      51.600  39.406  82.802  0.00  0.00            
ATOM   1437  N   GLU X  93      52.382  39.596  84.854  0.00  0.00            
ATOM   1438  H   GLU X  93      52.033  39.725  85.828  0.00  0.00            
ATOM   1439  CA  GLU X  93      53.613  38.801  84.439  0.00  0.00            
ATOM   1440  HA  GLU X  93      54.090  39.108  83.524  0.00  0.00            
ATOM   1441  CB  GLU X  93      54.751  39.136  85.535  0.00  0.00            
ATOM   1442  HB2 GLU X  93      54.317  38.905  86.534  0.00  0.00            
ATOM   1443  HB3 GLU X  93      55.572  38.375  85.500  0.00  0.00            
ATOM   1444  CG  GLU X  93      55.271  40.554  85.316  0.00  0.00            
ATOM   1445  HG2 GLU X  93      55.446  40.592  84.206  0.00  0.00            
ATOM   1446  HG3 GLU X  93      54.537  41.221  85.757  0.00  0.00            
ATOM   1447  CD  GLU X  93      56.673  40.943  85.994  0.00  0.00            
ATOM   1448  OE1 GLU X  93      56.598  41.946  86.680  0.00  0.00            
ATOM   1449  OE2 GLU X  93      57.719  40.279  85.894  0.00  0.00            
ATOM   1450  C   GLU X  93      53.366  37.236  84.278  0.00  0.00            
ATOM   1451  O   GLU X  93      53.923  36.474  85.119  0.00  0.00            
ATOM   1452  N   ILE X  94      52.780  36.696  83.158  0.00  0.00            
ATOM   1453  H   ILE X  94      52.395  37.353  82.412  0.00  0.00            
ATOM   1454  CA  ILE X  94      52.576  35.219  82.886  0.00  0.00            
ATOM   1455  HA  ILE X  94      52.135  34.729  83.774  0.00  0.00            
ATOM   1456  CB  ILE X  94      51.704  35.146  81.634  0.00  0.00            
ATOM   1457  HB  ILE X  94      52.059  35.817  80.905  0.00  0.00            
ATOM   1458  CG2 ILE X  94      51.621  33.784  80.910  0.00  0.00            
ATOM   1459 HG21 ILE X  94      52.691  33.418  80.902  0.00  0.00            
ATOM   1460 HG22 ILE X  94      51.104  33.201  81.610  0.00  0.00            
ATOM   1461 HG23 ILE X  94      51.051  33.852  79.979  0.00  0.00            
ATOM   1462  CG1 ILE X  94      50.322  35.695  81.913  0.00  0.00            
ATOM   1463 HG12 ILE X  94      49.614  34.884  81.885  0.00  0.00            
ATOM   1464 HG13 ILE X  94      50.105  36.054  82.978  0.00  0.00            
ATOM   1465  CD1 ILE X  94      49.915  36.849  81.104  0.00  0.00            
ATOM   1466 HD11 ILE X  94      48.867  37.179  81.433  0.00  0.00            
ATOM   1467 HD12 ILE X  94      50.563  37.627  81.296  0.00  0.00            
ATOM   1468 HD13 ILE X  94      49.852  36.465  80.069  0.00  0.00            
ATOM   1469  C   ILE X  94      53.914  34.677  82.474  0.00  0.00            
ATOM   1470  O   ILE X  94      54.553  35.157  81.544  0.00  0.00            
ATOM   1471  N   LYS X  95      54.453  33.774  83.299  0.00  0.00            
ATOM   1472  H   LYS X  95      53.939  33.695  84.199  0.00  0.00            
ATOM   1473  CA  LYS X  95      55.613  32.928  83.057  0.00  0.00            
ATOM   1474  HA  LYS X  95      56.381  33.594  82.770  0.00  0.00            
ATOM   1475  CB  LYS X  95      55.889  32.199  84.371  0.00  0.00            
ATOM   1476  HB2 LYS X  95      55.029  31.807  84.854  0.00  0.00            
ATOM   1477  HB3 LYS X  95      56.511  31.300  84.084  0.00  0.00            
ATOM   1478  CG  LYS X  95      56.897  32.918  85.318  0.00  0.00            
ATOM   1479  HG2 LYS X  95      57.012  32.142  86.118  0.00  0.00            
ATOM   1480  HG3 LYS X  95      57.813  33.149  84.791  0.00  0.00            
ATOM   1481  CD  LYS X  95      56.265  34.195  85.858  0.00  0.00            
ATOM   1482  HD2 LYS X  95      56.283  34.921  85.061  0.00  0.00            
ATOM   1483  HD3 LYS X  95      55.199  34.098  86.136  0.00  0.00            
ATOM   1484  CE  LYS X  95      57.125  34.710  87.024  0.00  0.00            
ATOM   1485  HE2 LYS X  95      56.785  35.649  87.488  0.00  0.00            
ATOM   1486  HE3 LYS X  95      57.343  34.014  87.862  0.00  0.00            
ATOM   1487  NZ  LYS X  95      58.391  35.116  86.396  0.00  0.00            
ATOM   1488  HZ1 LYS X  95      58.742  34.261  85.869  0.00  0.00            
ATOM   1489  HZ2 LYS X  95      58.210  35.820  85.746  0.00  0.00            
ATOM   1490  HZ3 LYS X  95      59.016  35.414  87.226  0.00  0.00            
ATOM   1491  C   LYS X  95      55.249  31.986  81.835  0.00  0.00            
ATOM   1492  O   LYS X  95      54.127  31.466  81.842  0.00  0.00            
ATOM   1493  N   TYR X  96      56.262  31.727  81.067  0.00  0.00            
ATOM   1494  H   TYR X  96      57.113  32.073  81.466  0.00  0.00            
ATOM   1495  CA  TYR X  96      56.142  30.790  79.912  0.00  0.00            
ATOM   1496  HA  TYR X  96      55.366  30.106  80.158  0.00  0.00            
ATOM   1497  CB  TYR X  96      55.656  31.494  78.637  0.00  0.00            
ATOM   1498  HB2 TYR X  96      55.414  30.768  77.926  0.00  0.00            
ATOM   1499  HB3 TYR X  96      54.764  32.051  78.762  0.00  0.00            
ATOM   1500  CG  TYR X  96      56.716  32.333  77.961  0.00  0.00            
ATOM   1501  CD1 TYR X  96      57.808  31.861  77.318  0.00  0.00            
ATOM   1502  HD1 TYR X  96      58.031  30.822  77.221  0.00  0.00            
ATOM   1503  CE1 TYR X  96      58.636  32.634  76.615  0.00  0.00            
ATOM   1504  HE1 TYR X  96      59.377  32.077  76.203  0.00  0.00            
ATOM   1505  CZ  TYR X  96      58.631  34.010  76.733  0.00  0.00            
ATOM   1506  OH  TYR X  96      59.631  34.816  76.364  0.00  0.00            
ATOM   1507  HH  TYR X  96      59.560  35.733  76.856  0.00  0.00            
ATOM   1508  CE2 TYR X  96      57.541  34.608  77.410  0.00  0.00            
ATOM   1509  HE2 TYR X  96      57.463  35.671  77.621  0.00  0.00            
ATOM   1510  CD2 TYR X  96      56.578  33.746  77.989  0.00  0.00            
ATOM   1511  HD2 TYR X  96      55.765  34.217  78.565  0.00  0.00            
ATOM   1512  C   TYR X  96      57.363  29.965  79.723  0.00  0.00            
ATOM   1513  O   TYR X  96      58.443  30.144  80.307  0.00  0.00            
ATOM   1514  N   LYS X  97      57.190  28.949  78.799  0.00  0.00            
ATOM   1515  H   LYS X  97      56.273  28.898  78.413  0.00  0.00            
ATOM   1516  CA  LYS X  97      58.152  28.020  78.144  0.00  0.00            
ATOM   1517  HA  LYS X  97      59.028  28.597  78.013  0.00  0.00            
ATOM   1518  CB  LYS X  97      58.617  26.902  79.060  0.00  0.00            
ATOM   1519  HB2 LYS X  97      59.292  26.266  78.458  0.00  0.00            
ATOM   1520  HB3 LYS X  97      58.939  27.385  79.990  0.00  0.00            
ATOM   1521  CG  LYS X  97      57.451  26.056  79.375  0.00  0.00            
ATOM   1522  HG2 LYS X  97      56.826  26.628  80.061  0.00  0.00            
ATOM   1523  HG3 LYS X  97      56.851  25.709  78.568  0.00  0.00            
ATOM   1524  CD  LYS X  97      57.958  24.840  80.249  0.00  0.00            
ATOM   1525  HD2 LYS X  97      57.126  24.172  80.300  0.00  0.00            
ATOM   1526  HD3 LYS X  97      58.856  24.463  79.734  0.00  0.00            
ATOM   1527  CE  LYS X  97      58.561  25.263  81.603  0.00  0.00            
ATOM   1528  HE2 LYS X  97      59.400  24.676  81.971  0.00  0.00            
ATOM   1529  HE3 LYS X  97      59.018  26.256  81.670  0.00  0.00            
ATOM   1530  NZ  LYS X  97      57.574  25.267  82.692  0.00  0.00            
ATOM   1531  HZ1 LYS X  97      56.870  26.079  82.479  0.00  0.00            
ATOM   1532  HZ2 LYS X  97      57.007  24.433  82.664  0.00  0.00            
ATOM   1533  HZ3 LYS X  97      57.999  25.463  83.587  0.00  0.00            
ATOM   1534  C   LYS X  97      57.610  27.547  76.716  0.00  0.00            
ATOM   1535  O   LYS X  97      56.421  27.561  76.440  0.00  0.00            
ATOM   1536  N   TYR X  98      58.516  27.232  75.797  0.00  0.00            
ATOM   1537  H   TYR X  98      59.356  26.920  76.231  0.00  0.00            
ATOM   1538  CA  TYR X  98      58.339  26.597  74.409  0.00  0.00            
ATOM   1539  HA  TYR X  98      57.574  25.877  74.438  0.00  0.00            
ATOM   1540  CB  TYR X  98      58.004  27.606  73.290  0.00  0.00            
ATOM   1541  HB2 TYR X  98      58.817  28.344  72.905  0.00  0.00            
ATOM   1542  HB3 TYR X  98      57.878  27.173  72.289  0.00  0.00            
ATOM   1543  CG  TYR X  98      56.918  28.525  73.628  0.00  0.00            
ATOM   1544  CD1 TYR X  98      57.215  29.802  74.204  0.00  0.00            
ATOM   1545  HD1 TYR X  98      58.164  29.981  74.636  0.00  0.00            
ATOM   1546  CE1 TYR X  98      56.102  30.708  74.203  0.00  0.00            
ATOM   1547  HE1 TYR X  98      56.107  31.567  74.774  0.00  0.00            
ATOM   1548  CZ  TYR X  98      54.783  30.279  73.654  0.00  0.00            
ATOM   1549  OH  TYR X  98      53.783  31.167  73.744  0.00  0.00            
ATOM   1550  HH  TYR X  98      54.146  32.004  74.004  0.00  0.00            
ATOM   1551  CE2 TYR X  98      54.651  28.941  73.152  0.00  0.00            
ATOM   1552  HE2 TYR X  98      53.784  28.574  72.719  0.00  0.00            
ATOM   1553  CD2 TYR X  98      55.724  28.086  73.073  0.00  0.00            
ATOM   1554  HD2 TYR X  98      55.734  27.229  72.412  0.00  0.00            
ATOM   1555  C   TYR X  98      59.612  25.813  74.024  0.00  0.00            
ATOM   1556  O   TYR X  98      60.728  26.280  74.236  0.00  0.00            
ATOM   1557  N   THR X  99      59.403  24.613  73.444  0.00  0.00            
ATOM   1558  H   THR X  99      58.439  24.324  73.320  0.00  0.00            
ATOM   1559  CA  THR X  99      60.507  23.670  72.976  0.00  0.00            
ATOM   1560  HA  THR X  99      61.474  24.196  73.083  0.00  0.00            
ATOM   1561  CB  THR X  99      60.448  22.325  73.678  0.00  0.00            
ATOM   1562  HB  THR X  99      59.531  21.735  73.352  0.00  0.00            
ATOM   1563  CG2 THR X  99      61.595  21.349  73.463  0.00  0.00            
ATOM   1564 HG21 THR X  99      61.680  21.047  72.479  0.00  0.00            
ATOM   1565 HG22 THR X  99      62.519  21.729  73.943  0.00  0.00            
ATOM   1566 HG23 THR X  99      61.292  20.472  73.975  0.00  0.00            
ATOM   1567  OG1 THR X  99      60.418  22.472  75.107  0.00  0.00            
ATOM   1568  HG1 THR X  99      61.359  22.631  75.426  0.00  0.00            
ATOM   1569  C   THR X  99      60.239  23.341  71.464  0.00  0.00            
ATOM   1570  O   THR X  99      59.075  23.433  70.982  0.00  0.00            
ATOM   1571  N   GLU X 100      61.236  23.281  70.626  0.00  0.00            
ATOM   1572  H   GLU X 100      62.156  23.397  71.047  0.00  0.00            
ATOM   1573  CA  GLU X 100      60.994  22.923  69.194  0.00  0.00            
ATOM   1574  HA  GLU X 100      60.235  23.552  68.673  0.00  0.00            
ATOM   1575  CB  GLU X 100      62.353  23.300  68.443  0.00  0.00            
ATOM   1576  HB2 GLU X 100      62.271  24.400  68.337  0.00  0.00            
ATOM   1577  HB3 GLU X 100      63.208  23.010  69.007  0.00  0.00            
ATOM   1578  CG  GLU X 100      62.483  22.677  67.032  0.00  0.00            
ATOM   1579  HG2 GLU X 100      62.915  21.734  67.194  0.00  0.00            
ATOM   1580  HG3 GLU X 100      61.509  22.469  66.514  0.00  0.00            
ATOM   1581  CD  GLU X 100      63.217  23.533  66.037  0.00  0.00            
ATOM   1582  OE1 GLU X 100      63.836  24.510  66.479  0.00  0.00            
ATOM   1583  OE2 GLU X 100      62.961  23.362  64.812  0.00  0.00            
ATOM   1584  C   GLU X 100      60.674  21.412  68.965  0.00  0.00            
ATOM   1585  O   GLU X 100      61.106  20.570  69.736  0.00  0.00            
ATOM   1586  N   ASP X 101      60.023  21.059  67.870  0.00  0.00            
ATOM   1587  H   ASP X 101      59.820  21.877  67.183  0.00  0.00            
ATOM   1588  CA  ASP X 101      59.781  19.763  67.337  0.00  0.00            
ATOM   1589  HA  ASP X 101      60.429  18.952  67.818  0.00  0.00            
ATOM   1590  CB  ASP X 101      58.502  19.242  67.813  0.00  0.00            
ATOM   1591  HB2 ASP X 101      58.721  19.049  68.839  0.00  0.00            
ATOM   1592  HB3 ASP X 101      57.697  19.959  67.455  0.00  0.00            
ATOM   1593  CG  ASP X 101      58.098  17.885  67.258  0.00  0.00            
ATOM   1594  OD1 ASP X 101      58.793  17.296  66.430  0.00  0.00            
ATOM   1595  OD2 ASP X 101      56.949  17.452  67.636  0.00  0.00            
ATOM   1596  C   ASP X 101      60.102  19.799  65.849  0.00  0.00            
ATOM   1597  O   ASP X 101      59.262  19.609  65.032  0.00  0.00            
ATOM   1598  N   GLY X 102      61.314  20.220  65.383  0.00  0.00            
ATOM   1599  H   GLY X 102      61.887  20.509  66.145  0.00  0.00            
ATOM   1600  CA  GLY X 102      61.624  20.604  63.998  0.00  0.00            
ATOM   1601  HA2 GLY X 102      62.668  21.103  63.948  0.00  0.00            
ATOM   1602  HA3 GLY X 102      61.646  19.695  63.476  0.00  0.00            
ATOM   1603  C   GLY X 102      60.613  21.537  63.395  0.00  0.00            
ATOM   1604  O   GLY X 102      59.880  21.165  62.512  0.00  0.00            
ATOM   1605  N   GLY X 103      60.513  22.743  63.895  0.00  0.00            
ATOM   1606  H   GLY X 103      61.221  22.943  64.692  0.00  0.00            
ATOM   1607  CA  GLY X 103      59.630  23.807  63.437  0.00  0.00            
ATOM   1608  HA2 GLY X 103      60.206  24.669  63.765  0.00  0.00            
ATOM   1609  HA3 GLY X 103      59.640  24.010  62.327  0.00  0.00            
ATOM   1610  C   GLY X 103      58.246  23.765  64.188  0.00  0.00            
ATOM   1611  O   GLY X 103      57.535  24.733  64.468  0.00  0.00            
ATOM   1612  N   ASN X 104      57.751  22.613  64.399  0.00  0.00            
ATOM   1613  H   ASN X 104      58.268  21.760  64.148  0.00  0.00            
ATOM   1614  CA  ASN X 104      56.621  22.323  65.321  0.00  0.00            
ATOM   1615  HA  ASN X 104      55.817  23.005  65.110  0.00  0.00            
ATOM   1616  CB  ASN X 104      56.119  20.792  65.271  0.00  0.00            
ATOM   1617  HB2 ASN X 104      57.010  20.082  65.213  0.00  0.00            
ATOM   1618  HB3 ASN X 104      55.600  20.478  66.094  0.00  0.00            
ATOM   1619  CG  ASN X 104      55.271  20.629  63.929  0.00  0.00            
ATOM   1620  OD1 ASN X 104      54.370  21.407  63.727  0.00  0.00            
ATOM   1621  ND2 ASN X 104      55.629  19.719  63.012  0.00  0.00            
ATOM   1622 HD21 ASN X 104      55.116  19.606  62.243  0.00  0.00            
ATOM   1623 HD22 ASN X 104      56.386  19.147  63.203  0.00  0.00            
ATOM   1624  C   ASN X 104      57.026  22.675  66.747  0.00  0.00            
ATOM   1625  O   ASN X 104      58.163  22.842  67.018  0.00  0.00            
ATOM   1626  N   LEU X 105      56.080  22.802  67.635  0.00  0.00            
ATOM   1627  H   LEU X 105      55.115  22.408  67.442  0.00  0.00            
ATOM   1628  CA  LEU X 105      56.223  23.460  68.963  0.00  0.00            
ATOM   1629  HA  LEU X 105      57.174  23.584  69.358  0.00  0.00            
ATOM   1630  CB  LEU X 105      55.643  24.969  68.866  0.00  0.00            
ATOM   1631  HB2 LEU X 105      54.704  25.037  68.364  0.00  0.00            
ATOM   1632  HB3 LEU X 105      55.375  25.214  69.893  0.00  0.00            
ATOM   1633  CG  LEU X 105      56.628  26.018  68.293  0.00  0.00            
ATOM   1634  HG  LEU X 105      56.915  25.914  67.215  0.00  0.00            
ATOM   1635  CD1 LEU X 105      55.986  27.413  68.243  0.00  0.00            
ATOM   1636 HD11 LEU X 105      55.616  27.640  69.211  0.00  0.00            
ATOM   1637 HD12 LEU X 105      56.790  28.128  67.980  0.00  0.00            
ATOM   1638 HD13 LEU X 105      55.274  27.415  67.464  0.00  0.00            
ATOM   1639  CD2 LEU X 105      57.793  26.226  69.202  0.00  0.00            
ATOM   1640 HD21 LEU X 105      58.257  27.292  69.142  0.00  0.00            
ATOM   1641 HD22 LEU X 105      57.441  25.807  70.190  0.00  0.00            
ATOM   1642 HD23 LEU X 105      58.567  25.520  68.987  0.00  0.00            
ATOM   1643  C   LEU X 105      55.557  22.599  70.033  0.00  0.00            
ATOM   1644  O   LEU X 105      54.509  21.895  69.865  0.00  0.00            
ATOM   1645  N   LYS X 106      56.134  22.767  71.273  0.00  0.00            
ATOM   1646  H   LYS X 106      57.094  23.240  71.347  0.00  0.00            
ATOM   1647  CA  LYS X 106      55.633  22.169  72.514  0.00  0.00            
ATOM   1648  HA  LYS X 106      54.547  21.837  72.344  0.00  0.00            
ATOM   1649  CB  LYS X 106      56.406  20.896  72.812  0.00  0.00            
ATOM   1650  HB2 LYS X 106      57.462  21.026  72.809  0.00  0.00            
ATOM   1651  HB3 LYS X 106      56.290  20.582  73.851  0.00  0.00            
ATOM   1652  CG  LYS X 106      56.036  19.679  71.920  0.00  0.00            
ATOM   1653  HG2 LYS X 106      54.932  19.587  71.821  0.00  0.00            
ATOM   1654  HG3 LYS X 106      56.314  19.943  70.972  0.00  0.00            
ATOM   1655  CD  LYS X 106      56.812  18.287  72.059  0.00  0.00            
ATOM   1656  HD2 LYS X 106      57.767  18.266  72.541  0.00  0.00            
ATOM   1657  HD3 LYS X 106      56.180  17.664  72.717  0.00  0.00            
ATOM   1658  CE  LYS X 106      57.210  17.726  70.729  0.00  0.00            
ATOM   1659  HE2 LYS X 106      57.724  18.458  70.151  0.00  0.00            
ATOM   1660  HE3 LYS X 106      57.944  16.840  70.873  0.00  0.00            
ATOM   1661  NZ  LYS X 106      55.944  17.312  70.026  0.00  0.00            
ATOM   1662  HZ1 LYS X 106      55.456  16.556  70.437  0.00  0.00            
ATOM   1663  HZ2 LYS X 106      55.182  17.919  70.012  0.00  0.00            
ATOM   1664  HZ3 LYS X 106      56.096  17.090  69.071  0.00  0.00            
ATOM   1665  C   LYS X 106      55.731  23.146  73.666  0.00  0.00            
ATOM   1666  O   LYS X 106      56.666  23.852  73.777  0.00  0.00            
ATOM   1667  N   ALA X 107      54.695  23.452  74.420  0.00  0.00            
ATOM   1668  H   ALA X 107      53.938  22.758  74.506  0.00  0.00            
ATOM   1669  CA  ALA X 107      54.384  24.601  75.165  0.00  0.00            
ATOM   1670  HA  ALA X 107      55.279  25.209  75.417  0.00  0.00            
ATOM   1671  CB  ALA X 107      53.362  25.500  74.436  0.00  0.00            
ATOM   1672  HB1 ALA X 107      52.425  24.962  74.241  0.00  0.00            
ATOM   1673  HB2 ALA X 107      52.997  26.290  75.037  0.00  0.00            
ATOM   1674  HB3 ALA X 107      53.926  25.677  73.468  0.00  0.00            
ATOM   1675  C   ALA X 107      53.872  24.183  76.579  0.00  0.00            
ATOM   1676  O   ALA X 107      53.197  23.162  76.749  0.00  0.00            
ATOM   1677  N   GLU X 108      54.167  24.890  77.679  0.00  0.00            
ATOM   1678  H   GLU X 108      54.697  25.689  77.546  0.00  0.00            
ATOM   1679  CA  GLU X 108      53.257  24.933  78.936  0.00  0.00            
ATOM   1680  HA  GLU X 108      52.231  24.767  78.613  0.00  0.00            
ATOM   1681  CB  GLU X 108      53.854  24.019  80.035  0.00  0.00            
ATOM   1682  HB2 GLU X 108      53.928  22.960  79.735  0.00  0.00            
ATOM   1683  HB3 GLU X 108      54.871  24.356  80.253  0.00  0.00            
ATOM   1684  CG  GLU X 108      53.129  23.911  81.489  0.00  0.00            
ATOM   1685  HG2 GLU X 108      52.667  24.959  81.577  0.00  0.00            
ATOM   1686  HG3 GLU X 108      52.399  23.138  81.476  0.00  0.00            
ATOM   1687  CD  GLU X 108      54.068  23.665  82.666  0.00  0.00            
ATOM   1688  OE1 GLU X 108      54.156  22.495  83.127  0.00  0.00            
ATOM   1689  OE2 GLU X 108      54.657  24.642  83.200  0.00  0.00            
ATOM   1690  C   GLU X 108      53.344  26.492  79.215  0.00  0.00            
ATOM   1691  O   GLU X 108      54.213  27.247  78.706  0.00  0.00            
ATOM   1692  N   VAL X 109      52.525  27.035  80.034  0.00  0.00            
ATOM   1693  H   VAL X 109      52.084  26.509  80.795  0.00  0.00            
ATOM   1694  CA  VAL X 109      52.359  28.454  80.374  0.00  0.00            
ATOM   1695  HA  VAL X 109      53.316  28.978  80.367  0.00  0.00            
ATOM   1696  CB  VAL X 109      51.474  29.390  79.445  0.00  0.00            
ATOM   1697  HB  VAL X 109      50.517  29.650  80.062  0.00  0.00            
ATOM   1698  CG1 VAL X 109      52.017  30.771  79.250  0.00  0.00            
ATOM   1699 HG11 VAL X 109      52.180  31.400  80.160  0.00  0.00            
ATOM   1700 HG12 VAL X 109      52.928  30.621  78.609  0.00  0.00            
ATOM   1701 HG13 VAL X 109      51.159  31.260  78.852  0.00  0.00            
ATOM   1702  CG2 VAL X 109      50.997  28.756  78.145  0.00  0.00            
ATOM   1703 HG21 VAL X 109      50.486  27.761  78.378  0.00  0.00            
ATOM   1704 HG22 VAL X 109      50.202  29.406  77.797  0.00  0.00            
ATOM   1705 HG23 VAL X 109      51.738  28.659  77.356  0.00  0.00            
ATOM   1706  C   VAL X 109      51.757  28.636  81.803  0.00  0.00            
ATOM   1707  O   VAL X 109      50.789  27.950  82.152  0.00  0.00            
ATOM   1708  N   HIE X 110      52.231  29.526  82.618  0.00  0.00            
ATOM   1709  H   HIE X 110      52.926  30.151  82.301  0.00  0.00            
ATOM   1710  CA  HIE X 110      51.935  29.655  84.077  0.00  0.00            
ATOM   1711  HA  HIE X 110      51.063  29.074  84.272  0.00  0.00            
ATOM   1712  CB  HIE X 110      53.113  29.291  85.020  0.00  0.00            
ATOM   1713  HB2 HIE X 110      53.550  28.445  84.631  0.00  0.00            
ATOM   1714  HB3 HIE X 110      53.842  30.014  84.988  0.00  0.00            
ATOM   1715  CG  HIE X 110      52.538  28.931  86.370  0.00  0.00            
ATOM   1716  ND1 HIE X 110      51.920  29.833  87.186  0.00  0.00            
ATOM   1717  CE1 HIE X 110      51.659  29.311  88.364  0.00  0.00            
ATOM   1718  HE1 HIE X 110      50.977  29.680  89.057  0.00  0.00            
ATOM   1719  NE2 HIE X 110      52.133  28.053  88.420  0.00  0.00            
ATOM   1720  HE2 HIE X 110      51.908  27.288  89.044  0.00  0.00            
ATOM   1721  CD2 HIE X 110      52.724  27.835  87.144  0.00  0.00            
ATOM   1722  HD2 HIE X 110      53.183  26.941  86.884  0.00  0.00            
ATOM   1723  C   HIE X 110      51.416  31.062  84.375  0.00  0.00            
ATOM   1724  O   HIE X 110      52.124  31.984  84.071  0.00  0.00            
ATOM   1725  N   VAL X 111      50.196  31.338  84.924  0.00  0.00            
ATOM   1726  H   VAL X 111      49.599  30.540  85.115  0.00  0.00            
ATOM   1727  CA  VAL X 111      49.491  32.663  84.967  0.00  0.00            
ATOM   1728  HA  VAL X 111      49.894  33.484  84.394  0.00  0.00            
ATOM   1729  CB  VAL X 111      48.129  32.393  84.362  0.00  0.00            
ATOM   1730  HB  VAL X 111      47.643  31.668  85.072  0.00  0.00            
ATOM   1731  CG1 VAL X 111      47.258  33.598  84.301  0.00  0.00            
ATOM   1732 HG11 VAL X 111      47.291  34.191  85.223  0.00  0.00            
ATOM   1733 HG12 VAL X 111      47.577  34.150  83.421  0.00  0.00            
ATOM   1734 HG13 VAL X 111      46.301  33.069  84.149  0.00  0.00            
ATOM   1735  CG2 VAL X 111      48.288  31.859  82.898  0.00  0.00            
ATOM   1736 HG21 VAL X 111      47.294  31.823  82.583  0.00  0.00            
ATOM   1737 HG22 VAL X 111      49.045  32.457  82.272  0.00  0.00            
ATOM   1738 HG23 VAL X 111      48.621  30.812  82.784  0.00  0.00            
ATOM   1739  C   VAL X 111      49.494  32.995  86.415  0.00  0.00            
ATOM   1740  O   VAL X 111      48.991  32.198  87.132  0.00  0.00            
ATOM   1741  N   PRO X 112      49.846  34.238  86.763  0.00  0.00            
ATOM   1742  CD  PRO X 112      50.644  35.137  86.004  0.00  0.00            
ATOM   1743  HD2 PRO X 112      50.174  35.850  85.312  0.00  0.00            
ATOM   1744  HD3 PRO X 112      51.392  34.577  85.398  0.00  0.00            
ATOM   1745  CG  PRO X 112      51.454  36.019  86.936  0.00  0.00            
ATOM   1746  HG2 PRO X 112      51.653  37.020  86.541  0.00  0.00            
ATOM   1747  HG3 PRO X 112      52.474  35.533  87.281  0.00  0.00            
ATOM   1748  CB  PRO X 112      50.438  36.064  88.217  0.00  0.00            
ATOM   1749  HB2 PRO X 112      49.639  36.822  88.101  0.00  0.00            
ATOM   1750  HB3 PRO X 112      51.118  36.264  89.006  0.00  0.00            
ATOM   1751  CA  PRO X 112      49.706  34.699  88.168  0.00  0.00            
ATOM   1752  HA  PRO X 112      50.365  33.931  88.662  0.00  0.00            
ATOM   1753  C   PRO X 112      48.253  34.791  88.649  0.00  0.00            
ATOM   1754  O   PRO X 112      48.111  34.327  89.709  0.00  0.00            
ATOM   1755  N   SER X 113      47.311  35.153  87.790  0.00  0.00            
ATOM   1756  H   SER X 113      47.575  35.455  86.866  0.00  0.00            
ATOM   1757  CA  SER X 113      45.878  35.180  88.030  0.00  0.00            
ATOM   1758  HA  SER X 113      45.632  35.931  88.773  0.00  0.00            
ATOM   1759  CB  SER X 113      45.242  35.764  86.785  0.00  0.00            
ATOM   1760  HB2 SER X 113      45.422  35.197  85.890  0.00  0.00            
ATOM   1761  HB3 SER X 113      44.133  35.805  86.666  0.00  0.00            
ATOM   1762  OG  SER X 113      45.652  37.088  86.568  0.00  0.00            
ATOM   1763  HG  SER X 113      45.390  37.578  87.397  0.00  0.00            
ATOM   1764  C   SER X 113      45.274  33.776  88.208  0.00  0.00            
ATOM   1765  O   SER X 113      45.476  32.940  87.374  0.00  0.00            
ATOM   1766  N   ARG X 114      44.541  33.596  89.283  0.00  0.00            
ATOM   1767  H   ARG X 114      44.665  34.350  89.978  0.00  0.00            
ATOM   1768  CA  ARG X 114      44.007  32.462  89.991  0.00  0.00            
ATOM   1769  HA  ARG X 114      43.785  32.854  90.970  0.00  0.00            
ATOM   1770  CB  ARG X 114      42.732  31.879  89.314  0.00  0.00            
ATOM   1771  HB2 ARG X 114      42.958  31.553  88.289  0.00  0.00            
ATOM   1772  HB3 ARG X 114      42.461  31.032  89.816  0.00  0.00            
ATOM   1773  CG  ARG X 114      41.433  32.805  89.152  0.00  0.00            
ATOM   1774  HG2 ARG X 114      40.512  32.147  89.154  0.00  0.00            
ATOM   1775  HG3 ARG X 114      41.287  33.381  90.100  0.00  0.00            
ATOM   1776  CD  ARG X 114      41.459  33.793  87.933  0.00  0.00            
ATOM   1777  HD2 ARG X 114      42.515  34.275  88.076  0.00  0.00            
ATOM   1778  HD3 ARG X 114      41.450  33.309  86.988  0.00  0.00            
ATOM   1779  NE  ARG X 114      40.476  34.938  88.114  0.00  0.00            
ATOM   1780  HE  ARG X 114      40.878  35.913  88.364  0.00  0.00            
ATOM   1781  CZ  ARG X 114      39.425  35.078  87.440  0.00  0.00            
ATOM   1782  NH1 ARG X 114      39.067  34.133  86.636  0.00  0.00            
ATOM   1783 HH11 ARG X 114      39.650  33.319  86.572  0.00  0.00            
ATOM   1784 HH12 ARG X 114      38.353  34.182  85.906  0.00  0.00            
ATOM   1785  NH2 ARG X 114      38.877  36.238  87.296  0.00  0.00            
ATOM   1786 HH21 ARG X 114      39.258  37.005  87.791  0.00  0.00            
ATOM   1787 HH22 ARG X 114      37.890  36.161  87.021  0.00  0.00            
ATOM   1788  C   ARG X 114      45.055  31.304  90.270  0.00  0.00            
ATOM   1789  O   ARG X 114      44.810  30.258  90.728  0.00  0.00            
ATOM   1790  N   ASN X 115      46.292  31.522  89.853  0.00  0.00            
ATOM   1791  H   ASN X 115      46.437  32.421  89.488  0.00  0.00            
ATOM   1792  CA  ASN X 115      47.377  30.590  89.960  0.00  0.00            
ATOM   1793  HA  ASN X 115      48.305  31.050  89.576  0.00  0.00            
ATOM   1794  CB  ASN X 115      47.802  30.380  91.497  0.00  0.00            
ATOM   1795  HB2 ASN X 115      47.907  31.379  92.000  0.00  0.00            
ATOM   1796  HB3 ASN X 115      46.903  29.936  91.983  0.00  0.00            
ATOM   1797  CG  ASN X 115      48.956  29.269  91.721  0.00  0.00            
ATOM   1798  OD1 ASN X 115      49.713  28.922  90.891  0.00  0.00            
ATOM   1799  ND2 ASN X 115      49.141  28.702  92.875  0.00  0.00            
ATOM   1800 HD21 ASN X 115      49.789  27.989  92.851  0.00  0.00            
ATOM   1801 HD22 ASN X 115      48.620  29.030  93.719  0.00  0.00            
ATOM   1802  C   ASN X 115      47.238  29.378  89.011  0.00  0.00            
ATOM   1803  O   ASN X 115      47.171  28.234  89.447  0.00  0.00            
ATOM   1804  N   LYS X 116      47.091  29.706  87.686  0.00  0.00            
ATOM   1805  H   LYS X 116      47.109  30.645  87.452  0.00  0.00            
ATOM   1806  CA  LYS X 116      46.479  28.751  86.709  0.00  0.00            
ATOM   1807  HA  LYS X 116      46.136  27.926  87.282  0.00  0.00            
ATOM   1808  CB  LYS X 116      45.229  29.486  86.132  0.00  0.00            
ATOM   1809  HB2 LYS X 116      44.727  29.843  87.159  0.00  0.00            
ATOM   1810  HB3 LYS X 116      45.424  30.381  85.582  0.00  0.00            
ATOM   1811  CG  LYS X 116      44.284  28.869  85.024  0.00  0.00            
ATOM   1812  HG2 LYS X 116      43.935  29.578  84.284  0.00  0.00            
ATOM   1813  HG3 LYS X 116      45.160  28.348  84.646  0.00  0.00            
ATOM   1814  CD  LYS X 116      43.457  27.608  85.234  0.00  0.00            
ATOM   1815  HD2 LYS X 116      43.906  26.763  85.755  0.00  0.00            
ATOM   1816  HD3 LYS X 116      42.782  28.169  85.938  0.00  0.00            
ATOM   1817  CE  LYS X 116      42.915  27.391  83.829  0.00  0.00            
ATOM   1818  HE2 LYS X 116      42.585  28.282  83.470  0.00  0.00            
ATOM   1819  HE3 LYS X 116      43.591  27.055  83.038  0.00  0.00            
ATOM   1820  NZ  LYS X 116      41.708  26.489  84.011  0.00  0.00            
ATOM   1821  HZ1 LYS X 116      40.948  26.802  83.422  0.00  0.00            
ATOM   1822  HZ2 LYS X 116      41.929  25.596  83.558  0.00  0.00            
ATOM   1823  HZ3 LYS X 116      41.418  26.448  85.065  0.00  0.00            
ATOM   1824  C   LYS X 116      47.578  28.227  85.789  0.00  0.00            
ATOM   1825  O   LYS X 116      48.602  28.941  85.549  0.00  0.00            
ATOM   1826  N   VAL X 117      47.561  26.972  85.299  0.00  0.00            
ATOM   1827  H   VAL X 117      46.841  26.424  85.550  0.00  0.00            
ATOM   1828  CA  VAL X 117      48.718  26.384  84.607  0.00  0.00            
ATOM   1829  HA  VAL X 117      49.240  27.185  84.026  0.00  0.00            
ATOM   1830  CB  VAL X 117      49.576  25.659  85.699  0.00  0.00            
ATOM   1831  HB  VAL X 117      49.587  26.317  86.618  0.00  0.00            
ATOM   1832  CG1 VAL X 117      49.219  24.333  86.309  0.00  0.00            
ATOM   1833 HG11 VAL X 117      48.251  24.135  86.778  0.00  0.00            
ATOM   1834 HG12 VAL X 117      49.069  23.706  85.470  0.00  0.00            
ATOM   1835 HG13 VAL X 117      50.170  24.033  86.907  0.00  0.00            
ATOM   1836  CG2 VAL X 117      50.982  25.565  85.065  0.00  0.00            
ATOM   1837 HG21 VAL X 117      51.205  26.658  84.716  0.00  0.00            
ATOM   1838 HG22 VAL X 117      51.645  25.088  85.738  0.00  0.00            
ATOM   1839 HG23 VAL X 117      50.953  24.830  84.187  0.00  0.00            
ATOM   1840  C   VAL X 117      48.287  25.554  83.469  0.00  0.00            
ATOM   1841  O   VAL X 117      47.344  24.776  83.680  0.00  0.00            
ATOM   1842  N   ILE X 118      48.744  25.777  82.176  0.00  0.00            
ATOM   1843  H   ILE X 118      49.557  26.574  81.992  0.00  0.00            
ATOM   1844  CA  ILE X 118      48.341  25.269  80.936  0.00  0.00            
ATOM   1845  HA  ILE X 118      47.568  24.633  81.068  0.00  0.00            
ATOM   1846  CB  ILE X 118      47.644  26.493  80.118  0.00  0.00            
ATOM   1847  HB  ILE X 118      48.324  27.353  80.192  0.00  0.00            
ATOM   1848  CG2 ILE X 118      47.538  26.124  78.598  0.00  0.00            
ATOM   1849 HG21 ILE X 118      47.242  27.036  78.189  0.00  0.00            
ATOM   1850 HG22 ILE X 118      48.361  25.701  78.111  0.00  0.00            
ATOM   1851 HG23 ILE X 118      46.794  25.336  78.460  0.00  0.00            
ATOM   1852  CG1 ILE X 118      46.367  26.935  80.913  0.00  0.00            
ATOM   1853 HG12 ILE X 118      45.575  26.423  80.399  0.00  0.00            
ATOM   1854 HG13 ILE X 118      46.470  26.817  81.959  0.00  0.00            
ATOM   1855  CD1 ILE X 118      46.130  28.448  80.879  0.00  0.00            
ATOM   1856 HD11 ILE X 118      45.642  28.802  79.856  0.00  0.00            
ATOM   1857 HD12 ILE X 118      45.399  28.856  81.613  0.00  0.00            
ATOM   1858 HD13 ILE X 118      47.013  28.913  81.248  0.00  0.00            
ATOM   1859  C   ILE X 118      49.397  24.497  80.189  0.00  0.00            
ATOM   1860  O   ILE X 118      50.573  24.873  80.080  0.00  0.00            
ATOM   1861  N   HIE X 119      48.928  23.481  79.525  0.00  0.00            
ATOM   1862  H   HIE X 119      48.004  23.370  79.476  0.00  0.00            
ATOM   1863  CA  HIE X 119      49.784  22.572  78.804  0.00  0.00            
ATOM   1864  HA  HIE X 119      50.908  22.742  78.648  0.00  0.00            
ATOM   1865  CB  HIE X 119      49.789  21.376  79.661  0.00  0.00            
ATOM   1866  HB2 HIE X 119      49.930  21.591  80.763  0.00  0.00            
ATOM   1867  HB3 HIE X 119      48.916  20.793  79.512  0.00  0.00            
ATOM   1868  CG  HIE X 119      50.956  20.505  79.337  0.00  0.00            
ATOM   1869  ND1 HIE X 119      51.115  19.773  78.213  0.00  0.00            
ATOM   1870  CE1 HIE X 119      52.316  19.243  78.347  0.00  0.00            
ATOM   1871  HE1 HIE X 119      52.780  18.623  77.630  0.00  0.00            
ATOM   1872  NE2 HIE X 119      52.942  19.601  79.453  0.00  0.00            
ATOM   1873  HE2 HIE X 119      53.822  19.109  79.850  0.00  0.00            
ATOM   1874  CD2 HIE X 119      52.089  20.516  80.086  0.00  0.00            
ATOM   1875  HD2 HIE X 119      52.356  21.196  80.919  0.00  0.00            
ATOM   1876  C   HIE X 119      49.077  22.258  77.440  0.00  0.00            
ATOM   1877  O   HIE X 119      47.880  21.925  77.455  0.00  0.00            
ATOM   1878  N   ASP X 120      49.847  22.513  76.374  0.00  0.00            
ATOM   1879  H   ASP X 120      50.873  22.801  76.529  0.00  0.00            
ATOM   1880  CA  ASP X 120      49.496  22.743  75.006  0.00  0.00            
ATOM   1881  HA  ASP X 120      48.637  22.095  74.766  0.00  0.00            
ATOM   1882  CB  ASP X 120      49.008  24.162  74.785  0.00  0.00            
ATOM   1883  HB2 ASP X 120      48.351  24.144  75.668  0.00  0.00            
ATOM   1884  HB3 ASP X 120      49.834  24.890  74.889  0.00  0.00            
ATOM   1885  CG  ASP X 120      48.179  24.501  73.555  0.00  0.00            
ATOM   1886  OD1 ASP X 120      47.502  23.592  73.077  0.00  0.00            
ATOM   1887  OD2 ASP X 120      48.171  25.684  73.128  0.00  0.00            
ATOM   1888  C   ASP X 120      50.661  22.139  74.066  0.00  0.00            
ATOM   1889  O   ASP X 120      51.751  21.930  74.480  0.00  0.00            
ATOM   1890  N   GLU X 121      50.233  21.735  72.879  0.00  0.00            
ATOM   1891  H   GLU X 121      49.205  21.763  72.591  0.00  0.00            
ATOM   1892  CA  GLU X 121      50.944  21.049  71.823  0.00  0.00            
ATOM   1893  HA  GLU X 121      52.020  21.285  71.885  0.00  0.00            
ATOM   1894  CB  GLU X 121      50.916  19.557  72.176  0.00  0.00            
ATOM   1895  HB2 GLU X 121      50.638  19.608  73.286  0.00  0.00            
ATOM   1896  HB3 GLU X 121      50.062  19.312  71.679  0.00  0.00            
ATOM   1897  CG  GLU X 121      52.112  18.582  71.750  0.00  0.00            
ATOM   1898  HG2 GLU X 121      52.777  19.050  71.072  0.00  0.00            
ATOM   1899  HG3 GLU X 121      52.644  18.416  72.703  0.00  0.00            
ATOM   1900  CD  GLU X 121      51.754  17.304  71.040  0.00  0.00            
ATOM   1901  OE1 GLU X 121      51.542  16.258  71.657  0.00  0.00            
ATOM   1902  OE2 GLU X 121      51.224  17.265  69.940  0.00  0.00            
ATOM   1903  C   GLU X 121      50.434  21.416  70.490  0.00  0.00            
ATOM   1904  O   GLU X 121      49.221  21.592  70.255  0.00  0.00            
ATOM   1905  N   TYR X 122      51.361  21.523  69.501  0.00  0.00            
ATOM   1906  H   TYR X 122      52.230  21.012  69.765  0.00  0.00            
ATOM   1907  CA  TYR X 122      51.156  22.017  68.177  0.00  0.00            
ATOM   1908  HA  TYR X 122      50.072  22.352  68.109  0.00  0.00            
ATOM   1909  CB  TYR X 122      52.000  23.214  67.954  0.00  0.00            
ATOM   1910  HB2 TYR X 122      52.976  22.812  68.039  0.00  0.00            
ATOM   1911  HB3 TYR X 122      52.030  23.478  66.875  0.00  0.00            
ATOM   1912  CG  TYR X 122      51.869  24.540  68.785  0.00  0.00            
ATOM   1913  CD1 TYR X 122      51.774  24.675  70.224  0.00  0.00            
ATOM   1914  HD1 TYR X 122      51.607  23.794  70.855  0.00  0.00            
ATOM   1915  CE1 TYR X 122      52.025  25.861  70.952  0.00  0.00            
ATOM   1916  HE1 TYR X 122      52.061  25.966  72.005  0.00  0.00            
ATOM   1917  CZ  TYR X 122      52.184  27.066  70.208  0.00  0.00            
ATOM   1918  OH  TYR X 122      52.619  28.222  70.819  0.00  0.00            
ATOM   1919  HH  TYR X 122      52.044  28.126  71.644  0.00  0.00            
ATOM   1920  CE2 TYR X 122      51.967  26.913  68.841  0.00  0.00            
ATOM   1921  HE2 TYR X 122      52.032  27.829  68.358  0.00  0.00            
ATOM   1922  CD2 TYR X 122      51.937  25.737  68.092  0.00  0.00            
ATOM   1923  HD2 TYR X 122      51.989  25.704  66.959  0.00  0.00            
ATOM   1924  C   TYR X 122      51.571  20.965  67.126  0.00  0.00            
ATOM   1925  O   TYR X 122      52.642  20.406  67.200  0.00  0.00            
ATOM   1926  N   LYS X 123      50.814  20.876  66.121  0.00  0.00            
ATOM   1927  H   LYS X 123      49.890  21.344  66.109  0.00  0.00            
ATOM   1928  CA  LYS X 123      51.067  19.967  64.987  0.00  0.00            
ATOM   1929  HA  LYS X 123      52.045  19.525  64.935  0.00  0.00            
ATOM   1930  CB  LYS X 123      50.276  18.655  65.337  0.00  0.00            
ATOM   1931  HB2 LYS X 123      50.597  18.462  66.299  0.00  0.00            
ATOM   1932  HB3 LYS X 123      49.231  18.957  65.447  0.00  0.00            
ATOM   1933  CG  LYS X 123      50.613  17.411  64.301  0.00  0.00            
ATOM   1934  HG2 LYS X 123      51.130  17.706  63.341  0.00  0.00            
ATOM   1935  HG3 LYS X 123      51.431  16.769  64.701  0.00  0.00            
ATOM   1936  CD  LYS X 123      49.555  16.494  63.728  0.00  0.00            
ATOM   1937  HD2 LYS X 123      49.155  16.915  62.723  0.00  0.00            
ATOM   1938  HD3 LYS X 123      49.928  15.425  63.690  0.00  0.00            
ATOM   1939  CE  LYS X 123      48.336  16.604  64.684  0.00  0.00            
ATOM   1940  HE2 LYS X 123      48.548  16.301  65.670  0.00  0.00            
ATOM   1941  HE3 LYS X 123      47.877  17.529  64.819  0.00  0.00            
ATOM   1942  NZ  LYS X 123      47.092  15.909  64.170  0.00  0.00            
ATOM   1943  HZ1 LYS X 123      47.309  15.135  63.597  0.00  0.00            
ATOM   1944  HZ2 LYS X 123      46.439  15.790  64.947  0.00  0.00            
ATOM   1945  HZ3 LYS X 123      46.549  16.628  63.667  0.00  0.00            
ATOM   1946  C   LYS X 123      50.566  20.508  63.666  0.00  0.00            
ATOM   1947  O   LYS X 123      49.396  20.603  63.485  0.00  0.00            
ATOM   1948  N   VAL X 124      51.381  20.368  62.597  0.00  0.00            
ATOM   1949  H   VAL X 124      52.296  20.285  62.839  0.00  0.00            
ATOM   1950  CA  VAL X 124      50.995  20.680  61.158  0.00  0.00            
ATOM   1951  HA  VAL X 124      50.376  21.604  61.251  0.00  0.00            
ATOM   1952  CB  VAL X 124      52.283  20.871  60.291  0.00  0.00            
ATOM   1953  HB  VAL X 124      52.978  19.971  60.386  0.00  0.00            
ATOM   1954  CG1 VAL X 124      52.017  20.810  58.802  0.00  0.00            
ATOM   1955 HG11 VAL X 124      51.962  19.795  58.546  0.00  0.00            
ATOM   1956 HG12 VAL X 124      51.043  21.262  58.740  0.00  0.00            
ATOM   1957 HG13 VAL X 124      52.739  21.338  58.231  0.00  0.00            
ATOM   1958  CG2 VAL X 124      53.005  22.158  60.584  0.00  0.00            
ATOM   1959 HG21 VAL X 124      53.152  22.287  61.684  0.00  0.00            
ATOM   1960 HG22 VAL X 124      53.950  22.201  60.086  0.00  0.00            
ATOM   1961 HG23 VAL X 124      52.419  23.020  60.365  0.00  0.00            
ATOM   1962  C   VAL X 124      50.239  19.443  60.651  0.00  0.00            
ATOM   1963  O   VAL X 124      50.612  18.270  60.635  0.00  0.00            
ATOM   1964  N   ASN X 125      48.928  19.617  60.418  0.00  0.00            
ATOM   1965  H   ASN X 125      48.780  20.630  60.367  0.00  0.00            
ATOM   1966  CA  ASN X 125      47.940  18.635  60.094  0.00  0.00            
ATOM   1967  HA  ASN X 125      48.117  17.706  60.631  0.00  0.00            
ATOM   1968  CB  ASN X 125      46.551  19.037  60.567  0.00  0.00            
ATOM   1969  HB2 ASN X 125      46.700  19.471  61.524  0.00  0.00            
ATOM   1970  HB3 ASN X 125      46.190  19.807  59.810  0.00  0.00            
ATOM   1971  CG  ASN X 125      45.512  17.993  60.759  0.00  0.00            
ATOM   1972  OD1 ASN X 125      45.685  17.123  61.626  0.00  0.00            
ATOM   1973  ND2 ASN X 125      44.499  17.958  59.935  0.00  0.00            
ATOM   1974 HD21 ASN X 125      43.671  17.605  60.325  0.00  0.00            
ATOM   1975 HD22 ASN X 125      44.463  18.514  59.079  0.00  0.00            
ATOM   1976  C   ASN X 125      47.964  18.374  58.535  0.00  0.00            
ATOM   1977  O   ASN X 125      46.922  17.918  57.965  0.00  0.00            
ATOM   1978  N   GLY X 126      48.990  18.891  57.835  0.00  0.00            
ATOM   1979  H   GLY X 126      49.727  19.191  58.410  0.00  0.00            
ATOM   1980  CA  GLY X 126      49.110  18.984  56.319  0.00  0.00            
ATOM   1981  HA2 GLY X 126      50.111  18.591  55.937  0.00  0.00            
ATOM   1982  HA3 GLY X 126      48.290  18.519  55.913  0.00  0.00            
ATOM   1983  C   GLY X 126      48.899  20.397  55.971  0.00  0.00            
ATOM   1984  O   GLY X 126      49.780  21.212  56.121  0.00  0.00            
ATOM   1985  N   ASP X 127      47.653  20.764  55.548  0.00  0.00            
ATOM   1986  H   ASP X 127      47.004  20.084  55.611  0.00  0.00            
ATOM   1987  CA  ASP X 127      47.220  22.195  55.358  0.00  0.00            
ATOM   1988  HA  ASP X 127      48.193  22.673  55.499  0.00  0.00            
ATOM   1989  CB  ASP X 127      46.593  22.284  53.952  0.00  0.00            
ATOM   1990  HB2 ASP X 127      46.574  23.360  53.661  0.00  0.00            
ATOM   1991  HB3 ASP X 127      47.270  21.872  53.239  0.00  0.00            
ATOM   1992  CG  ASP X 127      45.226  21.588  53.889  0.00  0.00            
ATOM   1993  OD1 ASP X 127      44.502  21.998  52.968  0.00  0.00            
ATOM   1994  OD2 ASP X 127      45.034  20.495  54.531  0.00  0.00            
ATOM   1995  C   ASP X 127      46.219  22.809  56.409  0.00  0.00            
ATOM   1996  O   ASP X 127      45.289  23.582  56.081  0.00  0.00            
ATOM   1997  N   GLU X 128      46.473  22.561  57.724  0.00  0.00            
ATOM   1998  H   GLU X 128      47.023  21.673  57.810  0.00  0.00            
ATOM   1999  CA  GLU X 128      46.106  23.272  58.975  0.00  0.00            
ATOM   2000  HA  GLU X 128      46.063  24.324  58.920  0.00  0.00            
ATOM   2001  CB  GLU X 128      44.818  22.607  59.534  0.00  0.00            
ATOM   2002  HB2 GLU X 128      45.036  21.602  59.942  0.00  0.00            
ATOM   2003  HB3 GLU X 128      44.716  23.182  60.500  0.00  0.00            
ATOM   2004  CG  GLU X 128      43.384  22.582  58.815  0.00  0.00            
ATOM   2005  HG2 GLU X 128      42.703  22.346  59.570  0.00  0.00            
ATOM   2006  HG3 GLU X 128      43.027  23.586  58.536  0.00  0.00            
ATOM   2007  CD  GLU X 128      43.139  21.520  57.802  0.00  0.00            
ATOM   2008  OE1 GLU X 128      42.229  21.685  56.978  0.00  0.00            
ATOM   2009  OE2 GLU X 128      43.843  20.537  57.825  0.00  0.00            
ATOM   2010  C   GLU X 128      47.113  22.915  60.093  0.00  0.00            
ATOM   2011  O   GLU X 128      47.848  22.000  60.092  0.00  0.00            
ATOM   2012  N   LEU X 129      47.059  23.837  61.146  0.00  0.00            
ATOM   2013  H   LEU X 129      46.572  24.640  60.841  0.00  0.00            
ATOM   2014  CA  LEU X 129      47.645  23.808  62.491  0.00  0.00            
ATOM   2015  HA  LEU X 129      48.468  23.004  62.456  0.00  0.00            
ATOM   2016  CB  LEU X 129      48.485  25.076  62.787  0.00  0.00            
ATOM   2017  HB2 LEU X 129      49.171  25.261  61.954  0.00  0.00            
ATOM   2018  HB3 LEU X 129      47.797  25.933  62.726  0.00  0.00            
ATOM   2019  CG  LEU X 129      49.212  25.101  64.101  0.00  0.00            
ATOM   2020  HG  LEU X 129      48.527  25.094  64.985  0.00  0.00            
ATOM   2021  CD1 LEU X 129      50.206  23.893  64.357  0.00  0.00            
ATOM   2022 HD11 LEU X 129      50.855  24.077  65.218  0.00  0.00            
ATOM   2023 HD12 LEU X 129      49.595  22.946  64.542  0.00  0.00            
ATOM   2024 HD13 LEU X 129      50.854  23.644  63.451  0.00  0.00            
ATOM   2025  CD2 LEU X 129      49.967  26.462  64.212  0.00  0.00            
ATOM   2026 HD21 LEU X 129      49.416  27.273  63.592  0.00  0.00            
ATOM   2027 HD22 LEU X 129      49.801  26.686  65.262  0.00  0.00            
ATOM   2028 HD23 LEU X 129      51.029  26.574  63.886  0.00  0.00            
ATOM   2029  C   LEU X 129      46.598  23.444  63.546  0.00  0.00            
ATOM   2030  O   LEU X 129      45.802  24.165  64.122  0.00  0.00            
ATOM   2031  N   GLU X 130      46.607  22.178  63.854  0.00  0.00            
ATOM   2032  H   GLU X 130      47.260  21.609  63.376  0.00  0.00            
ATOM   2033  CA  GLU X 130      45.946  21.604  65.132  0.00  0.00            
ATOM   2034  HA  GLU X 130      44.915  21.812  65.281  0.00  0.00            
ATOM   2035  CB  GLU X 130      46.034  19.995  64.890  0.00  0.00            
ATOM   2036  HB2 GLU X 130      45.492  19.798  63.964  0.00  0.00            
ATOM   2037  HB3 GLU X 130      47.136  19.762  64.849  0.00  0.00            
ATOM   2038  CG  GLU X 130      45.162  19.396  66.052  0.00  0.00            
ATOM   2039  HG2 GLU X 130      45.754  19.528  66.907  0.00  0.00            
ATOM   2040  HG3 GLU X 130      44.304  19.860  66.258  0.00  0.00            
ATOM   2041  CD  GLU X 130      45.001  17.829  65.888  0.00  0.00            
ATOM   2042  OE1 GLU X 130      44.200  17.434  64.998  0.00  0.00            
ATOM   2043  OE2 GLU X 130      45.571  17.009  66.691  0.00  0.00            
ATOM   2044  C   GLU X 130      46.731  21.935  66.334  0.00  0.00            
ATOM   2045  O   GLU X 130      47.924  21.689  66.362  0.00  0.00            
ATOM   2046  N   LYS X 131      46.028  22.388  67.329  0.00  0.00            
ATOM   2047  H   LYS X 131      45.035  22.552  67.115  0.00  0.00            
ATOM   2048  CA  LYS X 131      46.504  22.626  68.671  0.00  0.00            
ATOM   2049  HA  LYS X 131      47.479  22.261  68.737  0.00  0.00            
ATOM   2050  CB  LYS X 131      46.528  24.063  68.939  0.00  0.00            
ATOM   2051  HB2 LYS X 131      45.597  24.530  68.943  0.00  0.00            
ATOM   2052  HB3 LYS X 131      46.967  24.073  69.927  0.00  0.00            
ATOM   2053  CG  LYS X 131      47.344  24.921  67.934  0.00  0.00            
ATOM   2054  HG2 LYS X 131      48.198  24.213  67.670  0.00  0.00            
ATOM   2055  HG3 LYS X 131      46.748  25.166  67.148  0.00  0.00            
ATOM   2056  CD  LYS X 131      47.916  26.288  68.421  0.00  0.00            
ATOM   2057  HD2 LYS X 131      48.710  26.739  67.793  0.00  0.00            
ATOM   2058  HD3 LYS X 131      47.202  27.103  68.501  0.00  0.00            
ATOM   2059  CE  LYS X 131      48.622  26.027  69.754  0.00  0.00            
ATOM   2060  HE2 LYS X 131      47.963  25.393  70.310  0.00  0.00            
ATOM   2061  HE3 LYS X 131      49.531  25.492  69.614  0.00  0.00            
ATOM   2062  NZ  LYS X 131      48.909  27.430  70.329  0.00  0.00            
ATOM   2063  HZ1 LYS X 131      49.663  27.965  69.770  0.00  0.00            
ATOM   2064  HZ2 LYS X 131      48.132  28.164  70.419  0.00  0.00            
ATOM   2065  HZ3 LYS X 131      49.188  27.250  71.294  0.00  0.00            
ATOM   2066  C   LYS X 131      45.655  21.805  69.643  0.00  0.00            
ATOM   2067  O   LYS X 131      44.514  21.473  69.287  0.00  0.00            
ATOM   2068  N   THR X 132      46.327  21.385  70.759  0.00  0.00            
ATOM   2069  H   THR X 132      47.123  21.981  71.089  0.00  0.00            
ATOM   2070  CA  THR X 132      45.609  20.510  71.706  0.00  0.00            
ATOM   2071  HA  THR X 132      44.494  20.496  71.594  0.00  0.00            
ATOM   2072  CB  THR X 132      45.866  19.036  71.506  0.00  0.00            
ATOM   2073  HB  THR X 132      45.183  18.601  72.154  0.00  0.00            
ATOM   2074  CG2 THR X 132      45.536  18.388  70.181  0.00  0.00            
ATOM   2075 HG21 THR X 132      44.720  19.006  69.718  0.00  0.00            
ATOM   2076 HG22 THR X 132      46.267  18.499  69.429  0.00  0.00            
ATOM   2077 HG23 THR X 132      45.306  17.341  70.354  0.00  0.00            
ATOM   2078  OG1 THR X 132      47.157  18.623  72.034  0.00  0.00            
ATOM   2079  HG1 THR X 132      47.412  19.220  72.806  0.00  0.00            
ATOM   2080  C   THR X 132      45.837  20.821  73.272  0.00  0.00            
ATOM   2081  O   THR X 132      46.940  20.502  73.718  0.00  0.00            
ATOM   2082  N   TYR X 133      44.852  21.428  73.933  0.00  0.00            
ATOM   2083  H   TYR X 133      43.863  21.439  73.681  0.00  0.00            
ATOM   2084  CA  TYR X 133      45.035  21.722  75.368  0.00  0.00            
ATOM   2085  HA  TYR X 133      45.969  22.158  75.587  0.00  0.00            
ATOM   2086  CB  TYR X 133      44.113  22.784  75.771  0.00  0.00            
ATOM   2087  HB2 TYR X 133      43.136  22.315  75.679  0.00  0.00            
ATOM   2088  HB3 TYR X 133      44.290  23.024  76.806  0.00  0.00            
ATOM   2089  CG  TYR X 133      44.040  24.086  75.055  0.00  0.00            
ATOM   2090  CD1 TYR X 133      45.077  25.016  75.331  0.00  0.00            
ATOM   2091  HD1 TYR X 133      45.955  24.664  75.947  0.00  0.00            
ATOM   2092  CE1 TYR X 133      45.029  26.339  74.973  0.00  0.00            
ATOM   2093  HE1 TYR X 133      45.779  27.118  75.264  0.00  0.00            
ATOM   2094  CZ  TYR X 133      44.027  26.794  74.194  0.00  0.00            
ATOM   2095  OH  TYR X 133      44.007  28.108  73.978  0.00  0.00            
ATOM   2096  HH  TYR X 133      44.194  28.522  74.767  0.00  0.00            
ATOM   2097  CE2 TYR X 133      42.954  25.896  73.745  0.00  0.00            
ATOM   2098  HE2 TYR X 133      42.111  26.394  73.275  0.00  0.00            
ATOM   2099  CD2 TYR X 133      42.942  24.647  74.326  0.00  0.00            
ATOM   2100  HD2 TYR X 133      42.059  24.018  74.108  0.00  0.00            
ATOM   2101  C   TYR X 133      44.897  20.439  76.257  0.00  0.00            
ATOM   2102  O   TYR X 133      43.738  20.210  76.684  0.00  0.00            
ATOM   2103  N   LYS X 134      45.945  19.720  76.487  0.00  0.00            
ATOM   2104  H   LYS X 134      46.650  20.324  76.280  0.00  0.00            
ATOM   2105  CA  LYS X 134      46.134  18.553  77.389  0.00  0.00            
ATOM   2106  HA  LYS X 134      45.205  18.055  77.209  0.00  0.00            
ATOM   2107  CB  LYS X 134      47.266  17.763  76.908  0.00  0.00            
ATOM   2108  HB2 LYS X 134      47.423  16.993  77.604  0.00  0.00            
ATOM   2109  HB3 LYS X 134      47.159  17.377  75.877  0.00  0.00            
ATOM   2110  CG  LYS X 134      48.709  18.469  76.873  0.00  0.00            
ATOM   2111  HG2 LYS X 134      48.706  19.532  76.482  0.00  0.00            
ATOM   2112  HG3 LYS X 134      48.974  18.420  77.919  0.00  0.00            
ATOM   2113  CD  LYS X 134      49.927  17.648  76.080  0.00  0.00            
ATOM   2114  HD2 LYS X 134      50.786  18.310  76.115  0.00  0.00            
ATOM   2115  HD3 LYS X 134      50.106  16.678  76.543  0.00  0.00            
ATOM   2116  CE  LYS X 134      49.603  17.361  74.632  0.00  0.00            
ATOM   2117  HE2 LYS X 134      49.309  18.336  74.083  0.00  0.00            
ATOM   2118  HE3 LYS X 134      50.596  17.049  74.278  0.00  0.00            
ATOM   2119  NZ  LYS X 134      48.697  16.240  74.382  0.00  0.00            
ATOM   2120  HZ1 LYS X 134      47.766  16.554  74.069  0.00  0.00            
ATOM   2121  HZ2 LYS X 134      49.079  15.675  73.636  0.00  0.00            
ATOM   2122  HZ3 LYS X 134      48.440  15.657  75.258  0.00  0.00            
ATOM   2123  C   LYS X 134      46.107  18.831  78.914  0.00  0.00            
ATOM   2124  O   LYS X 134      46.730  18.218  79.779  0.00  0.00            
ATOM   2125  N   VAL X 135      45.231  19.750  79.324  0.00  0.00            
ATOM   2126  H   VAL X 135      44.752  20.321  78.692  0.00  0.00            
ATOM   2127  CA  VAL X 135      44.821  19.723  80.718  0.00  0.00            
ATOM   2128  HA  VAL X 135      45.740  19.806  81.245  0.00  0.00            
ATOM   2129  CB  VAL X 135      44.068  20.961  81.022  0.00  0.00            
ATOM   2130  HB  VAL X 135      43.737  20.854  82.017  0.00  0.00            
ATOM   2131  CG1 VAL X 135      45.034  22.234  81.035  0.00  0.00            
ATOM   2132 HG11 VAL X 135      45.624  22.330  82.005  0.00  0.00            
ATOM   2133 HG12 VAL X 135      45.860  22.269  80.270  0.00  0.00            
ATOM   2134 HG13 VAL X 135      44.429  23.148  81.042  0.00  0.00            
ATOM   2135  CG2 VAL X 135      42.817  21.218  80.159  0.00  0.00            
ATOM   2136 HG21 VAL X 135      42.113  20.410  80.183  0.00  0.00            
ATOM   2137 HG22 VAL X 135      42.221  22.092  80.517  0.00  0.00            
ATOM   2138 HG23 VAL X 135      43.263  21.266  79.175  0.00  0.00            
ATOM   2139  C   VAL X 135      43.965  18.550  81.299  0.00  0.00            
ATOM   2140  O   VAL X 135      42.930  18.119  80.845  0.00  0.00            
ATOM   2141  N   GLY X 136      44.437  17.868  82.361  0.00  0.00            
ATOM   2142  H   GLY X 136      45.258  18.215  82.777  0.00  0.00            
ATOM   2143  CA  GLY X 136      44.031  16.448  82.638  0.00  0.00            
ATOM   2144  HA2 GLY X 136      44.822  16.060  83.313  0.00  0.00            
ATOM   2145  HA3 GLY X 136      43.131  16.381  83.316  0.00  0.00            
ATOM   2146  C   GLY X 136      43.849  15.425  81.405  0.00  0.00            
ATOM   2147  O   GLY X 136      44.808  15.018  80.822  0.00  0.00            
ATOM   2148  N   ASP X 137      42.632  15.159  80.976  0.00  0.00            
ATOM   2149  H   ASP X 137      41.878  15.374  81.509  0.00  0.00            
ATOM   2150  CA  ASP X 137      42.304  14.212  79.929  0.00  0.00            
ATOM   2151  HA  ASP X 137      43.176  13.825  79.369  0.00  0.00            
ATOM   2152  CB  ASP X 137      41.379  13.187  80.559  0.00  0.00            
ATOM   2153  HB2 ASP X 137      40.610  13.795  81.056  0.00  0.00            
ATOM   2154  HB3 ASP X 137      41.062  12.576  79.838  0.00  0.00            
ATOM   2155  CG  ASP X 137      41.999  12.213  81.540  0.00  0.00            
ATOM   2156  OD1 ASP X 137      43.223  12.090  81.793  0.00  0.00            
ATOM   2157  OD2 ASP X 137      41.320  11.414  82.275  0.00  0.00            
ATOM   2158  C   ASP X 137      41.605  14.916  78.701  0.00  0.00            
ATOM   2159  O   ASP X 137      41.391  14.186  77.691  0.00  0.00            
ATOM   2160  N   VAL X 138      41.099  16.157  78.802  0.00  0.00            
ATOM   2161  H   VAL X 138      41.457  16.589  79.667  0.00  0.00            
ATOM   2162  CA  VAL X 138      40.083  16.811  77.928  0.00  0.00            
ATOM   2163  HA  VAL X 138      39.389  16.031  77.968  0.00  0.00            
ATOM   2164  CB  VAL X 138      39.488  18.072  78.684  0.00  0.00            
ATOM   2165  HB  VAL X 138      39.336  17.808  79.751  0.00  0.00            
ATOM   2166  CG1 VAL X 138      40.438  19.239  78.670  0.00  0.00            
ATOM   2167 HG11 VAL X 138      40.568  19.749  77.729  0.00  0.00            
ATOM   2168 HG12 VAL X 138      40.095  20.047  79.301  0.00  0.00            
ATOM   2169 HG13 VAL X 138      41.341  18.850  78.996  0.00  0.00            
ATOM   2170  CG2 VAL X 138      38.214  18.569  78.061  0.00  0.00            
ATOM   2171 HG21 VAL X 138      37.408  18.032  78.502  0.00  0.00            
ATOM   2172 HG22 VAL X 138      38.161  19.630  78.195  0.00  0.00            
ATOM   2173 HG23 VAL X 138      38.023  18.401  77.003  0.00  0.00            
ATOM   2174  C   VAL X 138      40.609  17.127  76.531  0.00  0.00            
ATOM   2175  O   VAL X 138      39.837  16.983  75.558  0.00  0.00            
ATOM   2176  N   THR X 139      41.985  17.253  76.484  0.00  0.00            
ATOM   2177  H   THR X 139      42.434  16.853  77.298  0.00  0.00            
ATOM   2178  CA  THR X 139      42.826  17.422  75.221  0.00  0.00            
ATOM   2179  HA  THR X 139      43.611  18.040  75.643  0.00  0.00            
ATOM   2180  CB  THR X 139      43.465  16.097  74.770  0.00  0.00            
ATOM   2181  HB  THR X 139      43.817  15.640  75.758  0.00  0.00            
ATOM   2182  CG2 THR X 139      42.563  15.185  74.029  0.00  0.00            
ATOM   2183 HG21 THR X 139      41.672  14.994  74.596  0.00  0.00            
ATOM   2184 HG22 THR X 139      42.396  15.369  72.920  0.00  0.00            
ATOM   2185 HG23 THR X 139      42.987  14.213  74.084  0.00  0.00            
ATOM   2186  OG1 THR X 139      44.554  16.577  73.985  0.00  0.00            
ATOM   2187  HG1 THR X 139      44.335  16.571  73.048  0.00  0.00            
ATOM   2188  C   THR X 139      42.319  18.341  74.109  0.00  0.00            
ATOM   2189  O   THR X 139      42.420  18.082  72.945  0.00  0.00            
ATOM   2190  N   ALA X 140      41.491  19.371  74.559  0.00  0.00            
ATOM   2191  H   ALA X 140      41.324  19.594  75.563  0.00  0.00            
ATOM   2192  CA  ALA X 140      40.444  20.082  73.748  0.00  0.00            
ATOM   2193  HA  ALA X 140      39.808  19.237  73.473  0.00  0.00            
ATOM   2194  CB  ALA X 140      39.762  21.122  74.617  0.00  0.00            
ATOM   2195  HB1 ALA X 140      40.510  21.829  74.933  0.00  0.00            
ATOM   2196  HB2 ALA X 140      38.941  21.506  74.089  0.00  0.00            
ATOM   2197  HB3 ALA X 140      39.357  20.653  75.519  0.00  0.00            
ATOM   2198  C   ALA X 140      41.044  20.677  72.527  0.00  0.00            
ATOM   2199  O   ALA X 140      42.026  21.444  72.705  0.00  0.00            
ATOM   2200  N   LYS X 141      40.538  20.335  71.281  0.00  0.00            
ATOM   2201  H   LYS X 141      39.786  19.697  71.131  0.00  0.00            
ATOM   2202  CA  LYS X 141      41.163  20.864  70.025  0.00  0.00            
ATOM   2203  HA  LYS X 141      42.162  21.217  70.257  0.00  0.00            
ATOM   2204  CB  LYS X 141      41.196  19.696  69.022  0.00  0.00            
ATOM   2205  HB2 LYS X 141      40.173  19.642  68.739  0.00  0.00            
ATOM   2206  HB3 LYS X 141      41.710  20.048  68.197  0.00  0.00            
ATOM   2207  CG  LYS X 141      41.644  18.341  69.459  0.00  0.00            
ATOM   2208  HG2 LYS X 141      42.460  18.542  70.125  0.00  0.00            
ATOM   2209  HG3 LYS X 141      40.959  17.842  70.116  0.00  0.00            
ATOM   2210  CD  LYS X 141      42.171  17.364  68.429  0.00  0.00            
ATOM   2211  HD2 LYS X 141      42.561  17.891  67.632  0.00  0.00            
ATOM   2212  HD3 LYS X 141      42.838  16.782  69.009  0.00  0.00            
ATOM   2213  CE  LYS X 141      40.976  16.528  68.020  0.00  0.00            
ATOM   2214  HE2 LYS X 141      40.534  16.036  68.869  0.00  0.00            
ATOM   2215  HE3 LYS X 141      40.201  17.197  67.804  0.00  0.00            
ATOM   2216  NZ  LYS X 141      41.343  15.537  67.033  0.00  0.00            
ATOM   2217  HZ1 LYS X 141      40.438  15.183  66.648  0.00  0.00            
ATOM   2218  HZ2 LYS X 141      41.727  15.968  66.185  0.00  0.00            
ATOM   2219  HZ3 LYS X 141      41.949  14.692  67.238  0.00  0.00            
ATOM   2220  C   LYS X 141      40.575  22.124  69.473  0.00  0.00            
ATOM   2221  O   LYS X 141      39.384  22.294  69.481  0.00  0.00            
ATOM   2222  N   ARG X 142      41.453  22.885  68.724  0.00  0.00            
ATOM   2223  H   ARG X 142      42.377  22.479  68.668  0.00  0.00            
ATOM   2224  CA  ARG X 142      41.235  23.968  67.797  0.00  0.00            
ATOM   2225  HA  ARG X 142      40.342  23.765  67.329  0.00  0.00            
ATOM   2226  CB  ARG X 142      40.948  25.357  68.310  0.00  0.00            
ATOM   2227  HB2 ARG X 142      40.511  25.967  67.513  0.00  0.00            
ATOM   2228  HB3 ARG X 142      40.169  25.321  69.118  0.00  0.00            
ATOM   2229  CG  ARG X 142      42.194  26.063  68.910  0.00  0.00            
ATOM   2230  HG2 ARG X 142      42.877  26.114  67.989  0.00  0.00            
ATOM   2231  HG3 ARG X 142      42.068  27.069  69.222  0.00  0.00            
ATOM   2232  CD  ARG X 142      43.006  25.337  70.074  0.00  0.00            
ATOM   2233  HD2 ARG X 142      42.303  24.931  70.866  0.00  0.00            
ATOM   2234  HD3 ARG X 142      43.436  24.458  69.508  0.00  0.00            
ATOM   2235  NE  ARG X 142      44.066  26.140  70.655  0.00  0.00            
ATOM   2236  HE  ARG X 142      44.129  27.138  70.500  0.00  0.00            
ATOM   2237  CZ  ARG X 142      45.056  25.700  71.419  0.00  0.00            
ATOM   2238  NH1 ARG X 142      45.154  24.445  71.934  0.00  0.00            
ATOM   2239 HH11 ARG X 142      44.465  23.757  71.723  0.00  0.00            
ATOM   2240 HH12 ARG X 142      46.010  24.184  72.523  0.00  0.00            
ATOM   2241  NH2 ARG X 142      46.003  26.484  71.749  0.00  0.00            
ATOM   2242 HH21 ARG X 142      46.014  27.540  71.609  0.00  0.00            
ATOM   2243 HH22 ARG X 142      46.758  26.076  72.394  0.00  0.00            
ATOM   2244  C   ARG X 142      42.214  23.864  66.604  0.00  0.00            
ATOM   2245  O   ARG X 142      43.371  23.570  66.741  0.00  0.00            
ATOM   2246  N   TRP X 143      41.658  24.040  65.400  0.00  0.00            
ATOM   2247  H   TRP X 143      40.675  24.280  65.323  0.00  0.00            
ATOM   2248  CA  TRP X 143      42.429  24.045  64.165  0.00  0.00            
ATOM   2249  HA  TRP X 143      43.412  23.966  64.539  0.00  0.00            
ATOM   2250  CB  TRP X 143      41.983  23.004  63.115  0.00  0.00            
ATOM   2251  HB2 TRP X 143      40.995  23.294  62.812  0.00  0.00            
ATOM   2252  HB3 TRP X 143      42.609  23.110  62.212  0.00  0.00            
ATOM   2253  CG  TRP X 143      41.911  21.595  63.577  0.00  0.00            
ATOM   2254  CD1 TRP X 143      42.923  20.710  63.462  0.00  0.00            
ATOM   2255  HD1 TRP X 143      43.953  21.099  63.051  0.00  0.00            
ATOM   2256  NE1 TRP X 143      42.515  19.405  63.802  0.00  0.00            
ATOM   2257  HE1 TRP X 143      43.062  18.665  63.840  0.00  0.00            
ATOM   2258  CE2 TRP X 143      41.129  19.456  63.944  0.00  0.00            
ATOM   2259  CZ2 TRP X 143      40.197  18.441  64.056  0.00  0.00            
ATOM   2260  HZ2 TRP X 143      40.609  17.446  64.005  0.00  0.00            
ATOM   2261  CH2 TRP X 143      38.790  18.751  64.170  0.00  0.00            
ATOM   2262  HH2 TRP X 143      38.182  17.883  64.149  0.00  0.00            
ATOM   2263  CZ3 TRP X 143      38.398  20.056  64.203  0.00  0.00            
ATOM   2264  HZ3 TRP X 143      37.366  20.293  64.411  0.00  0.00            
ATOM   2265  CE3 TRP X 143      39.320  21.129  64.220  0.00  0.00            
ATOM   2266  HE3 TRP X 143      39.082  22.130  64.284  0.00  0.00            
ATOM   2267  CD2 TRP X 143      40.705  20.864  63.972  0.00  0.00            
ATOM   2268  C   TRP X 143      42.440  25.456  63.469  0.00  0.00            
ATOM   2269  O   TRP X 143      41.543  26.273  63.737  0.00  0.00            
ATOM   2270  N   TYR X 144      43.505  25.716  62.738  0.00  0.00            
ATOM   2271  H   TYR X 144      44.205  24.939  62.563  0.00  0.00            
ATOM   2272  CA  TYR X 144      43.667  27.035  62.011  0.00  0.00            
ATOM   2273  HA  TYR X 144      42.696  27.519  61.898  0.00  0.00            
ATOM   2274  CB  TYR X 144      44.705  27.897  62.739  0.00  0.00            
ATOM   2275  HB2 TYR X 144      45.685  27.551  62.490  0.00  0.00            
ATOM   2276  HB3 TYR X 144      44.602  28.792  62.151  0.00  0.00            
ATOM   2277  CG  TYR X 144      44.461  28.325  64.148  0.00  0.00            
ATOM   2278  CD1 TYR X 144      45.339  28.118  65.260  0.00  0.00            
ATOM   2279  HD1 TYR X 144      46.241  27.583  65.056  0.00  0.00            
ATOM   2280  CE1 TYR X 144      45.028  28.735  66.514  0.00  0.00            
ATOM   2281  HE1 TYR X 144      45.780  28.445  67.268  0.00  0.00            
ATOM   2282  CZ  TYR X 144      44.040  29.607  66.727  0.00  0.00            
ATOM   2283  OH  TYR X 144      43.710  30.003  67.953  0.00  0.00            
ATOM   2284  HH  TYR X 144      44.097  29.461  68.674  0.00  0.00            
ATOM   2285  CE2 TYR X 144      43.144  29.792  65.686  0.00  0.00            
ATOM   2286  HE2 TYR X 144      42.170  30.368  65.857  0.00  0.00            
ATOM   2287  CD2 TYR X 144      43.327  29.148  64.423  0.00  0.00            
ATOM   2288  HD2 TYR X 144      42.552  29.370  63.682  0.00  0.00            
ATOM   2289  C   TYR X 144      44.229  26.587  60.675  0.00  0.00            
ATOM   2290  O   TYR X 144      45.125  25.786  60.490  0.00  0.00            
ATOM   2291  N   LYS X 145      43.615  27.101  59.649  0.00  0.00            
ATOM   2292  H   LYS X 145      43.018  27.897  59.951  0.00  0.00            
ATOM   2293  CA  LYS X 145      43.746  26.644  58.249  0.00  0.00            
ATOM   2294  HA  LYS X 145      44.085  25.547  58.230  0.00  0.00            
ATOM   2295  CB  LYS X 145      42.406  26.843  57.492  0.00  0.00            
ATOM   2296  HB2 LYS X 145      41.784  25.973  57.831  0.00  0.00            
ATOM   2297  HB3 LYS X 145      41.740  27.519  58.035  0.00  0.00            
ATOM   2298  CG  LYS X 145      42.276  26.959  55.998  0.00  0.00            
ATOM   2299  HG2 LYS X 145      41.232  26.918  55.835  0.00  0.00            
ATOM   2300  HG3 LYS X 145      42.698  27.841  55.630  0.00  0.00            
ATOM   2301  CD  LYS X 145      42.854  25.832  55.207  0.00  0.00            
ATOM   2302  HD2 LYS X 145      43.078  26.078  54.136  0.00  0.00            
ATOM   2303  HD3 LYS X 145      43.792  25.513  55.527  0.00  0.00            
ATOM   2304  CE  LYS X 145      42.014  24.539  55.245  0.00  0.00            
ATOM   2305  HE2 LYS X 145      41.843  24.238  56.328  0.00  0.00            
ATOM   2306  HE3 LYS X 145      41.067  24.670  54.742  0.00  0.00            
ATOM   2307  NZ  LYS X 145      42.670  23.414  54.587  0.00  0.00            
ATOM   2308  HZ1 LYS X 145      43.048  23.479  53.631  0.00  0.00            
ATOM   2309  HZ2 LYS X 145      43.521  23.197  55.141  0.00  0.00            
ATOM   2310  HZ3 LYS X 145      42.152  22.614  54.607  0.00  0.00            
ATOM   2311  C   LYS X 145      44.815  27.464  57.485  0.00  0.00            
ATOM   2312  O   LYS X 145      44.712  28.683  57.399  0.00  0.00            
ATOM   2313  N   LYS X 146      45.708  26.754  56.792  0.00  0.00            
ATOM   2314  H   LYS X 146      45.675  25.746  57.025  0.00  0.00            
ATOM   2315  CA  LYS X 146      46.868  27.303  56.055  0.00  0.00            
ATOM   2316  HA  LYS X 146      47.377  27.840  56.793  0.00  0.00            
ATOM   2317  CB  LYS X 146      47.839  26.154  55.565  0.00  0.00            
ATOM   2318  HB2 LYS X 146      48.065  25.421  56.455  0.00  0.00            
ATOM   2319  HB3 LYS X 146      47.307  25.384  54.968  0.00  0.00            
ATOM   2320  CG  LYS X 146      49.228  26.643  55.051  0.00  0.00            
ATOM   2321  HG2 LYS X 146      49.277  27.420  54.312  0.00  0.00            
ATOM   2322  HG3 LYS X 146      49.720  27.098  55.920  0.00  0.00            
ATOM   2323  CD  LYS X 146      50.202  25.498  54.781  0.00  0.00            
ATOM   2324  HD2 LYS X 146      50.511  24.977  55.705  0.00  0.00            
ATOM   2325  HD3 LYS X 146      49.673  24.902  54.147  0.00  0.00            
ATOM   2326  CE  LYS X 146      51.355  26.178  53.999  0.00  0.00            
ATOM   2327  HE2 LYS X 146      50.945  26.540  53.147  0.00  0.00            
ATOM   2328  HE3 LYS X 146      51.729  26.998  54.464  0.00  0.00            
ATOM   2329  NZ  LYS X 146      52.412  25.149  53.701  0.00  0.00            
ATOM   2330  HZ1 LYS X 146      52.884  24.902  54.536  0.00  0.00            
ATOM   2331  HZ2 LYS X 146      52.046  24.320  53.108  0.00  0.00            
ATOM   2332  HZ3 LYS X 146      53.120  25.679  53.142  0.00  0.00            
ATOM   2333  C   LYS X 146      46.363  28.213  54.917  0.00  0.00            
ATOM   2334  O   LYS X 146      45.711  27.763  53.976  0.00  0.00            
ATOM   2335  N   SER X 147      46.800  29.469  54.856  0.00  0.00            
ATOM   2336  H   SER X 147      47.463  29.740  55.644  0.00  0.00            
ATOM   2337  CA  SER X 147      46.445  30.513  53.889  0.00  0.00            
ATOM   2338  HA  SER X 147      45.451  30.301  53.633  0.00  0.00            
ATOM   2339  CB  SER X 147      46.526  31.931  54.435  0.00  0.00            
ATOM   2340  HB2 SER X 147      47.559  32.231  54.684  0.00  0.00            
ATOM   2341  HB3 SER X 147      46.095  32.604  53.587  0.00  0.00            
ATOM   2342  OG  SER X 147      45.763  32.003  55.613  0.00  0.00            
ATOM   2343  HG  SER X 147      45.908  32.838  56.007  0.00  0.00            
ATOM   2344  C   SER X 147      47.006  30.344  52.509  0.00  0.00            
ATOM   2345  O   SER X 147      47.219  31.288  51.708  0.00  0.00            
ATOM   2346  N   SER X 148      47.040  29.098  52.150  0.00  0.00            
ATOM   2347  H   SER X 148      46.801  28.450  52.966  0.00  0.00            
ATOM   2348  CA  SER X 148      47.249  28.430  50.822  0.00  0.00            
ATOM   2349  HA  SER X 148      47.924  28.924  50.212  0.00  0.00            
ATOM   2350  CB  SER X 148      48.049  27.044  51.001  0.00  0.00            
ATOM   2351  HB2 SER X 148      48.636  26.857  50.116  0.00  0.00            
ATOM   2352  HB3 SER X 148      49.046  27.190  51.558  0.00  0.00            
ATOM   2353  OG  SER X 148      47.279  25.945  51.513  0.00  0.00            
ATOM   2354  HG  SER X 148      46.726  25.478  50.841  0.00  0.00            
ATOM   2355  C   SER X 148      45.933  28.239  50.045  0.00  0.00            
ATOM   2356  O   SER X 148      45.858  28.700  48.947  0.00  0.00            
ATOM   2357  N   SER X 149      44.892  27.699  50.708  0.00  0.00            
ATOM   2358  H   SER X 149      45.144  27.223  51.580  0.00  0.00            
ATOM   2359  CA  SER X 149      43.476  27.798  50.321  0.00  0.00            
ATOM   2360  HA  SER X 149      43.324  27.646  49.258  0.00  0.00            
ATOM   2361  CB  SER X 149      42.712  26.777  51.113  0.00  0.00            
ATOM   2362  HB2 SER X 149      43.047  25.660  50.947  0.00  0.00            
ATOM   2363  HB3 SER X 149      42.794  27.066  52.130  0.00  0.00            
ATOM   2364  OG  SER X 149      41.463  26.898  50.557  0.00  0.00            
ATOM   2365  HG  SER X 149      40.880  27.287  51.123  0.00  0.00            
ATOM   2366  C   SER X 149      42.937  29.281  50.526  0.00  0.00            
ATOM   2367  O   SER X 149      42.905  29.804  51.576  0.00  0.00            
ATOM   2368  N   SER X 150      42.483  29.929  49.403  0.00  0.00            
ATOM   2369  H   SER X 150      42.669  29.450  48.510  0.00  0.00            
ATOM   2370  CA  SER X 150      42.046  31.308  49.335  0.00  0.00            
ATOM   2371  HA  SER X 150      42.897  31.863  49.750  0.00  0.00            
ATOM   2372  CB  SER X 150      41.646  31.680  47.905  0.00  0.00            
ATOM   2373  HB2 SER X 150      41.249  30.679  47.448  0.00  0.00            
ATOM   2374  HB3 SER X 150      41.010  32.488  48.002  0.00  0.00            
ATOM   2375  OG  SER X 150      42.826  32.095  47.234  0.00  0.00            
ATOM   2376  HG  SER X 150      42.958  31.705  46.371  0.00  0.00            
ATOM   2377  C   SER X 150      40.862  31.635  50.333  0.00  0.00            
ATOM   2378  O   SER X 150      39.896  30.822  50.389  0.00  0.00            
ATOM   2379  OXT SER X 150      41.040  32.626  51.103  0.00  0.00            
ATOM   2380  N   ALA X 151      51.976  61.877  96.322  0.00  0.00            
ATOM   2381  H1  ALA X 151      51.283  62.366  96.847  0.00  0.00            
ATOM   2382  H2  ALA X 151      52.789  61.846  96.891  0.00  0.00            
ATOM   2383  H3  ALA X 151      51.814  60.858  96.237  0.00  0.00            
ATOM   2384  CA  ALA X 151      52.187  62.559  95.077  0.00  0.00            
ATOM   2385  HA  ALA X 151      52.336  63.516  95.332  0.00  0.00            
ATOM   2386  CB  ALA X 151      53.169  61.771  94.223  0.00  0.00            
ATOM   2387  HB1 ALA X 151      52.912  60.716  93.943  0.00  0.00            
ATOM   2388  HB2 ALA X 151      53.209  62.229  93.052  0.00  0.00            
ATOM   2389  HB3 ALA X 151      54.168  61.688  94.747  0.00  0.00            
ATOM   2390  C   ALA X 151      50.885  62.561  94.241  0.00  0.00            
ATOM   2391  O   ALA X 151      50.199  61.553  94.360  0.00  0.00            
ATOM   2392  N   PRO X 152      50.424  63.645  93.569  0.00  0.00            
ATOM   2393  CD  PRO X 152      50.942  64.937  93.805  0.00  0.00            
ATOM   2394  HD2 PRO X 152      52.063  65.216  93.723  0.00  0.00            
ATOM   2395  HD3 PRO X 152      50.723  65.100  94.890  0.00  0.00            
ATOM   2396  CG  PRO X 152      50.060  65.886  92.960  0.00  0.00            
ATOM   2397  HG2 PRO X 152      50.659  66.181  92.027  0.00  0.00            
ATOM   2398  HG3 PRO X 152      49.616  66.654  93.566  0.00  0.00            
ATOM   2399  CB  PRO X 152      49.014  65.022  92.364  0.00  0.00            
ATOM   2400  HB2 PRO X 152      48.885  65.250  91.260  0.00  0.00            
ATOM   2401  HB3 PRO X 152      48.063  65.290  92.920  0.00  0.00            
ATOM   2402  CA  PRO X 152      49.213  63.503  92.730  0.00  0.00            
ATOM   2403  HA  PRO X 152      48.342  63.217  93.227  0.00  0.00            
ATOM   2404  C   PRO X 152      49.497  62.726  91.407  0.00  0.00            
ATOM   2405  O   PRO X 152      50.552  62.266  91.072  0.00  0.00            
ATOM   2406  N   ALA X 153      48.450  62.687  90.602  0.00  0.00            
ATOM   2407  H   ALA X 153      47.619  62.788  91.049  0.00  0.00            
ATOM   2408  CA  ALA X 153      48.534  62.303  89.168  0.00  0.00            
ATOM   2409  HA  ALA X 153      49.565  62.178  88.827  0.00  0.00            
ATOM   2410  CB  ALA X 153      47.782  60.976  89.019  0.00  0.00            
ATOM   2411  HB1 ALA X 153      48.239  60.211  89.675  0.00  0.00            
ATOM   2412  HB2 ALA X 153      46.760  61.037  89.425  0.00  0.00            
ATOM   2413  HB3 ALA X 153      47.791  60.630  87.941  0.00  0.00            
ATOM   2414  C   ALA X 153      47.893  63.410  88.230  0.00  0.00            
ATOM   2415  O   ALA X 153      47.809  63.222  87.025  0.00  0.00            
ATOM   2416  N   GLU X 154      47.553  64.641  88.733  0.00  0.00            
ATOM   2417  H   GLU X 154      47.667  64.739  89.773  0.00  0.00            
ATOM   2418  CA  GLU X 154      46.800  65.747  88.066  0.00  0.00            
ATOM   2419  HA  GLU X 154      47.349  65.915  87.111  0.00  0.00            
ATOM   2420  CB  GLU X 154      45.236  65.445  87.984  0.00  0.00            
ATOM   2421  HB2 GLU X 154      44.830  66.432  87.760  0.00  0.00            
ATOM   2422  HB3 GLU X 154      45.233  64.916  87.058  0.00  0.00            
ATOM   2423  CG  GLU X 154      44.457  64.630  89.164  0.00  0.00            
ATOM   2424  HG2 GLU X 154      43.567  64.250  88.685  0.00  0.00            
ATOM   2425  HG3 GLU X 154      45.104  63.802  89.442  0.00  0.00            
ATOM   2426  CD  GLU X 154      44.058  65.409  90.397  0.00  0.00            
ATOM   2427  OE1 GLU X 154      43.869  66.651  90.262  0.00  0.00            
ATOM   2428  OE2 GLU X 154      44.109  64.911  91.547  0.00  0.00            
ATOM   2429  C   GLU X 154      46.952  66.953  89.005  0.00  0.00            
ATOM   2430  O   GLU X 154      47.358  66.876  90.176  0.00  0.00            
ATOM   2431  N   GLY X 155      46.619  68.126  88.548  0.00  0.00            
ATOM   2432  H   GLY X 155      46.091  68.092  87.679  0.00  0.00            
ATOM   2433  CA  GLY X 155      47.081  69.390  89.125  0.00  0.00            
ATOM   2434  HA2 GLY X 155      46.404  70.215  89.015  0.00  0.00            
ATOM   2435  HA3 GLY X 155      47.108  69.406  90.198  0.00  0.00            
ATOM   2436  C   GLY X 155      48.424  70.031  88.884  0.00  0.00            
ATOM   2437  O   GLY X 155      49.355  69.885  89.655  0.00  0.00            
ATOM   2438  N   HIE X 156      48.441  71.050  87.969  0.00  0.00            
ATOM   2439  H   HIE X 156      47.539  71.054  87.416  0.00  0.00            
ATOM   2440  CA  HIE X 156      49.510  71.982  87.601  0.00  0.00            
ATOM   2441  HA  HIE X 156      50.182  72.073  88.465  0.00  0.00            
ATOM   2442  CB  HIE X 156      50.182  71.533  86.292  0.00  0.00            
ATOM   2443  HB2 HIE X 156      49.687  71.997  85.476  0.00  0.00            
ATOM   2444  HB3 HIE X 156      51.154  72.019  86.213  0.00  0.00            
ATOM   2445  CG  HIE X 156      50.259  70.081  85.975  0.00  0.00            
ATOM   2446  ND1 HIE X 156      49.203  69.530  85.231  0.00  0.00            
ATOM   2447  CE1 HIE X 156      49.641  68.294  84.945  0.00  0.00            
ATOM   2448  HE1 HIE X 156      49.084  67.630  84.314  0.00  0.00            
ATOM   2449  NE2 HIE X 156      50.950  68.159  85.382  0.00  0.00            
ATOM   2450  HE2 HIE X 156      51.484  67.352  85.124  0.00  0.00            
ATOM   2451  CD2 HIE X 156      51.323  69.280  86.056  0.00  0.00            
ATOM   2452  HD2 HIE X 156      52.298  69.732  86.215  0.00  0.00            
ATOM   2453  C   HIE X 156      48.873  73.375  87.483  0.00  0.00            
ATOM   2454  O   HIE X 156      47.647  73.480  87.504  0.00  0.00            
ATOM   2455  N   ASP X 157      49.703  74.352  87.245  0.00  0.00            
ATOM   2456  H   ASP X 157      50.630  73.998  87.495  0.00  0.00            
ATOM   2457  CA  ASP X 157      49.550  75.881  87.178  0.00  0.00            
ATOM   2458  HA  ASP X 157      48.515  75.731  87.367  0.00  0.00            
ATOM   2459  CB  ASP X 157      49.753  76.299  88.736  0.00  0.00            
ATOM   2460  HB2 ASP X 157      50.824  76.485  88.983  0.00  0.00            
ATOM   2461  HB3 ASP X 157      49.196  77.149  88.936  0.00  0.00            
ATOM   2462  CG  ASP X 157      49.512  75.221  89.827  0.00  0.00            
ATOM   2463  OD1 ASP X 157      50.460  74.402  90.147  0.00  0.00            
ATOM   2464  OD2 ASP X 157      48.371  75.110  90.345  0.00  0.00            
ATOM   2465  C   ASP X 157      50.085  77.613  84.791  0.00  0.00            
ATOM   2466  O   ASP X 157      50.533  78.781  84.698  0.00  0.00            
ATOM   2467  N   ASP X 158      50.013  77.239  83.445  0.00  0.00            
ATOM   2468  H   ASP X 158      49.473  76.354  83.313  0.00  0.00            
ATOM   2469  CA  ASP X 158      50.382  77.802  82.188  0.00  0.00            
ATOM   2470  HA  ASP X 158      50.211  78.890  81.912  0.00  0.00            
ATOM   2471  CB  ASP X 158      51.875  77.545  81.927  0.00  0.00            
ATOM   2472  HB2 ASP X 158      52.365  78.252  81.244  0.00  0.00            
ATOM   2473  HB3 ASP X 158      52.241  77.808  82.969  0.00  0.00            
ATOM   2474  CG  ASP X 158      52.279  76.026  81.796  0.00  0.00            
ATOM   2475  OD1 ASP X 158      53.380  75.772  82.311  0.00  0.00            
ATOM   2476  OD2 ASP X 158      51.671  75.144  81.157  0.00  0.00            
ATOM   2477  C   ASP X 158      49.468  77.067  81.115  0.00  0.00            
ATOM   2478  O   ASP X 158      48.861  75.906  81.281  0.00  0.00            
ATOM   2479  N   ALA X 159      49.387  77.605  79.848  0.00  0.00            
ATOM   2480  H   ALA X 159      50.014  78.358  79.492  0.00  0.00            
ATOM   2481  CA  ALA X 159      48.726  76.954  78.636  0.00  0.00            
ATOM   2482  HA  ALA X 159      47.766  76.531  78.883  0.00  0.00            
ATOM   2483  CB  ALA X 159      48.406  78.106  77.805  0.00  0.00            
ATOM   2484  HB1 ALA X 159      49.331  78.476  77.431  0.00  0.00            
ATOM   2485  HB2 ALA X 159      47.864  77.631  76.855  0.00  0.00            
ATOM   2486  HB3 ALA X 159      47.694  78.820  78.387  0.00  0.00            
ATOM   2487  C   ALA X 159      49.444  75.846  77.994  0.00  0.00            
ATOM   2488  O   ALA X 159      50.638  75.605  78.262  0.00  0.00            
ATOM   2489  N   LYS X 160      48.801  75.106  77.079  0.00  0.00            
ATOM   2490  H   LYS X 160      47.911  75.160  76.751  0.00  0.00            
ATOM   2491  CA  LYS X 160      49.486  74.131  76.161  0.00  0.00            
ATOM   2492  HA  LYS X 160      49.892  73.337  76.783  0.00  0.00            
ATOM   2493  CB  LYS X 160      48.390  73.357  75.448  0.00  0.00            
ATOM   2494  HB2 LYS X 160      48.982  72.991  74.649  0.00  0.00            
ATOM   2495  HB3 LYS X 160      48.000  72.538  76.012  0.00  0.00            
ATOM   2496  CG  LYS X 160      47.217  74.120  74.901  0.00  0.00            
ATOM   2497  HG2 LYS X 160      46.596  74.626  75.642  0.00  0.00            
ATOM   2498  HG3 LYS X 160      47.715  74.894  74.252  0.00  0.00            
ATOM   2499  CD  LYS X 160      46.417  73.182  73.996  0.00  0.00            
ATOM   2500  HD2 LYS X 160      46.968  72.857  73.022  0.00  0.00            
ATOM   2501  HD3 LYS X 160      45.946  72.306  74.396  0.00  0.00            
ATOM   2502  CE  LYS X 160      45.208  74.099  73.526  0.00  0.00            
ATOM   2503  HE2 LYS X 160      45.517  75.018  73.069  0.00  0.00            
ATOM   2504  HE3 LYS X 160      44.719  73.558  72.774  0.00  0.00            
ATOM   2505  NZ  LYS X 160      44.341  74.219  74.693  0.00  0.00            
ATOM   2506  HZ1 LYS X 160      43.763  73.357  74.678  0.00  0.00            
ATOM   2507  HZ2 LYS X 160      44.780  74.363  75.604  0.00  0.00            
ATOM   2508  HZ3 LYS X 160      43.637  74.975  74.613  0.00  0.00            
ATOM   2509  C   LYS X 160      50.521  74.705  75.164  0.00  0.00            
ATOM   2510  O   LYS X 160      51.317  73.896  74.572  0.00  0.00            
ATOM   2511  N   ALA X 161      50.418  75.986  75.011  0.00  0.00            
ATOM   2512  H   ALA X 161      49.774  76.362  75.670  0.00  0.00            
ATOM   2513  CA  ALA X 161      51.143  76.882  74.058  0.00  0.00            
ATOM   2514  HA  ALA X 161      52.182  76.626  73.926  0.00  0.00            
ATOM   2515  CB  ALA X 161      50.436  76.807  72.734  0.00  0.00            
ATOM   2516  HB1 ALA X 161      51.108  77.458  72.043  0.00  0.00            
ATOM   2517  HB2 ALA X 161      50.360  75.781  72.374  0.00  0.00            
ATOM   2518  HB3 ALA X 161      49.435  77.291  72.774  0.00  0.00            
ATOM   2519  C   ALA X 161      51.055  78.357  74.503  0.00  0.00            
ATOM   2520  O   ALA X 161      49.974  78.946  74.466  0.00  0.00            
ATOM   2521  N   GLU X 162      52.203  78.851  74.968  0.00  0.00            
ATOM   2522  H   GLU X 162      53.131  78.360  74.783  0.00  0.00            
ATOM   2523  CA  GLU X 162      52.309  80.011  75.869  0.00  0.00            
ATOM   2524  HA  GLU X 162      51.215  80.332  76.144  0.00  0.00            
ATOM   2525  CB  GLU X 162      52.976  79.691  77.300  0.00  0.00            
ATOM   2526  HB2 GLU X 162      54.109  79.863  77.168  0.00  0.00            
ATOM   2527  HB3 GLU X 162      52.477  80.525  77.799  0.00  0.00            
ATOM   2528  CG  GLU X 162      52.521  78.345  77.805  0.00  0.00            
ATOM   2529  HG2 GLU X 162      52.428  78.528  78.847  0.00  0.00            
ATOM   2530  HG3 GLU X 162      51.411  78.175  77.414  0.00  0.00            
ATOM   2531  CD  GLU X 162      53.423  77.189  77.482  0.00  0.00            
ATOM   2532  OE1 GLU X 162      53.503  76.183  78.201  0.00  0.00            
ATOM   2533  OE2 GLU X 162      54.316  77.427  76.622  0.00  0.00            
ATOM   2534  C   GLU X 162      53.001  81.290  75.130  0.00  0.00            
ATOM   2535  O   GLU X 162      52.630  82.439  75.347  0.00  0.00            
ATOM   2536  N   TRP X 163      54.013  80.922  74.319  0.00  0.00            
ATOM   2537  H   TRP X 163      54.085  79.937  74.169  0.00  0.00            
ATOM   2538  CA  TRP X 163      54.867  81.727  73.494  0.00  0.00            
ATOM   2539  HA  TRP X 163      54.528  82.714  73.502  0.00  0.00            
ATOM   2540  CB  TRP X 163      56.198  81.820  74.228  0.00  0.00            
ATOM   2541  HB2 TRP X 163      56.070  82.178  75.208  0.00  0.00            
ATOM   2542  HB3 TRP X 163      56.412  80.805  74.406  0.00  0.00            
ATOM   2543  CG  TRP X 163      57.414  82.444  73.657  0.00  0.00            
ATOM   2544  CD1 TRP X 163      57.707  83.695  74.071  0.00  0.00            
ATOM   2545  HD1 TRP X 163      57.003  84.205  74.722  0.00  0.00            
ATOM   2546  NE1 TRP X 163      58.688  84.287  73.262  0.00  0.00            
ATOM   2547  HE1 TRP X 163      58.900  85.274  73.341  0.00  0.00            
ATOM   2548  CE2 TRP X 163      59.210  83.349  72.473  0.00  0.00            
ATOM   2549  CZ2 TRP X 163      60.299  83.349  71.566  0.00  0.00            
ATOM   2550  HZ2 TRP X 163      60.774  84.266  71.176  0.00  0.00            
ATOM   2551  CH2 TRP X 163      60.531  82.060  70.865  0.00  0.00            
ATOM   2552  HH2 TRP X 163      61.271  81.928  70.051  0.00  0.00            
ATOM   2553  CZ3 TRP X 163      59.887  80.854  71.125  0.00  0.00            
ATOM   2554  HZ3 TRP X 163      60.357  80.009  70.771  0.00  0.00            
ATOM   2555  CE3 TRP X 163      58.845  80.911  72.036  0.00  0.00            
ATOM   2556  HE3 TRP X 163      58.189  80.062  72.152  0.00  0.00            
ATOM   2557  CD2 TRP X 163      58.458  82.089  72.694  0.00  0.00            
ATOM   2558  C   TRP X 163      54.847  81.269  71.985  0.00  0.00            
ATOM   2559  O   TRP X 163      54.283  80.151  71.727  0.00  0.00            
ATOM   2560  N   THR X 164      55.570  81.973  71.093  0.00  0.00            
ATOM   2561  H   THR X 164      56.084  82.687  71.554  0.00  0.00            
ATOM   2562  CA  THR X 164      55.789  81.715  69.633  0.00  0.00            
ATOM   2563  HA  THR X 164      54.882  81.943  69.146  0.00  0.00            
ATOM   2564  CB  THR X 164      56.874  82.677  69.107  0.00  0.00            
ATOM   2565  HB  THR X 164      57.822  82.219  69.433  0.00  0.00            
ATOM   2566  CG2 THR X 164      56.887  83.034  67.620  0.00  0.00            
ATOM   2567 HG21 THR X 164      55.861  83.070  67.326  0.00  0.00            
ATOM   2568 HG22 THR X 164      57.481  83.948  67.265  0.00  0.00            
ATOM   2569 HG23 THR X 164      57.341  82.175  67.013  0.00  0.00            
ATOM   2570  OG1 THR X 164      56.793  83.986  69.634  0.00  0.00            
ATOM   2571  HG1 THR X 164      56.018  84.459  69.427  0.00  0.00            
ATOM   2572  C   THR X 164      56.025  80.282  69.390  0.00  0.00            
ATOM   2573  O   THR X 164      57.107  79.763  69.801  0.00  0.00            
ATOM   2574  N   GLY X 165      55.235  79.645  68.426  0.00  0.00            
ATOM   2575  H   GLY X 165      54.331  80.018  68.240  0.00  0.00            
ATOM   2576  CA  GLY X 165      55.505  78.456  67.733  0.00  0.00            
ATOM   2577  HA2 GLY X 165      54.485  78.434  67.152  0.00  0.00            
ATOM   2578  HA3 GLY X 165      56.470  78.460  67.141  0.00  0.00            
ATOM   2579  C   GLY X 165      55.539  77.118  68.588  0.00  0.00            
ATOM   2580  O   GLY X 165      55.960  76.088  68.072  0.00  0.00            
ATOM   2581  N   LYS X 166      55.073  77.172  69.894  0.00  0.00            
ATOM   2582  H   LYS X 166      54.859  78.144  70.204  0.00  0.00            
ATOM   2583  CA  LYS X 166      55.069  75.978  70.814  0.00  0.00            
ATOM   2584  HA  LYS X 166      56.092  75.642  70.641  0.00  0.00            
ATOM   2585  CB  LYS X 166      54.700  76.332  72.300  0.00  0.00            
ATOM   2586  HB2 LYS X 166      55.417  77.101  72.717  0.00  0.00            
ATOM   2587  HB3 LYS X 166      53.665  76.715  72.469  0.00  0.00            
ATOM   2588  CG  LYS X 166      54.883  75.006  73.136  0.00  0.00            
ATOM   2589  HG2 LYS X 166      53.975  74.338  72.970  0.00  0.00            
ATOM   2590  HG3 LYS X 166      55.918  74.534  72.890  0.00  0.00            
ATOM   2591  CD  LYS X 166      55.008  75.254  74.620  0.00  0.00            
ATOM   2592  HD2 LYS X 166      56.084  75.493  74.754  0.00  0.00            
ATOM   2593  HD3 LYS X 166      54.256  75.919  74.915  0.00  0.00            
ATOM   2594  CE  LYS X 166      54.857  74.058  75.512  0.00  0.00            
ATOM   2595  HE2 LYS X 166      53.805  73.684  75.363  0.00  0.00            
ATOM   2596  HE3 LYS X 166      55.636  73.217  75.085  0.00  0.00            
ATOM   2597  NZ  LYS X 166      55.174  74.493  76.867  0.00  0.00            
ATOM   2598  HZ1 LYS X 166      54.746  73.892  77.494  0.00  0.00            
ATOM   2599  HZ2 LYS X 166      56.141  74.404  76.862  0.00  0.00            
ATOM   2600  HZ3 LYS X 166      54.910  75.457  77.044  0.00  0.00            
ATOM   2601  C   LYS X 166      54.163  74.832  70.356  0.00  0.00            
ATOM   2602  O   LYS X 166      54.518  73.667  70.375  0.00  0.00            
ATOM   2603  N   SER X 167      53.002  75.159  69.786  0.00  0.00            
ATOM   2604  H   SER X 167      52.829  76.179  69.960  0.00  0.00            
ATOM   2605  CA  SER X 167      52.032  74.299  69.142  0.00  0.00            
ATOM   2606  HA  SER X 167      52.162  73.351  69.677  0.00  0.00            
ATOM   2607  CB  SER X 167      50.614  74.728  69.230  0.00  0.00            
ATOM   2608  HB2 SER X 167      50.039  73.957  68.730  0.00  0.00            
ATOM   2609  HB3 SER X 167      50.175  74.717  70.224  0.00  0.00            
ATOM   2610  OG  SER X 167      50.422  75.940  68.708  0.00  0.00            
ATOM   2611  HG  SER X 167      50.308  75.783  67.760  0.00  0.00            
ATOM   2612  C   SER X 167      52.444  73.845  67.693  0.00  0.00            
ATOM   2613  O   SER X 167      52.954  74.702  66.930  0.00  0.00            
ATOM   2614  N   TRP X 168      52.151  72.600  67.316  0.00  0.00            
ATOM   2615  H   TRP X 168      51.667  71.960  68.035  0.00  0.00            
ATOM   2616  CA  TRP X 168      52.571  71.951  66.120  0.00  0.00            
ATOM   2617  HA  TRP X 168      53.599  72.500  65.751  0.00  0.00            
ATOM   2618  CB  TRP X 168      53.105  70.521  66.488  0.00  0.00            
ATOM   2619  HB2 TRP X 168      53.531  70.101  65.543  0.00  0.00            
ATOM   2620  HB3 TRP X 168      54.032  70.580  66.994  0.00  0.00            
ATOM   2621  CG  TRP X 168      52.197  69.496  67.168  0.00  0.00            
ATOM   2622  CD1 TRP X 168      52.338  69.038  68.467  0.00  0.00            
ATOM   2623  HD1 TRP X 168      53.215  69.308  69.102  0.00  0.00            
ATOM   2624  NE1 TRP X 168      51.421  68.060  68.712  0.00  0.00            
ATOM   2625  HE1 TRP X 168      51.448  67.543  69.534  0.00  0.00            
ATOM   2626  CE2 TRP X 168      50.390  68.110  67.680  0.00  0.00            
ATOM   2627  CZ2 TRP X 168      49.158  67.474  67.639  0.00  0.00            
ATOM   2628  HZ2 TRP X 168      48.849  66.731  68.368  0.00  0.00            
ATOM   2629  CH2 TRP X 168      48.338  67.724  66.530  0.00  0.00            
ATOM   2630  HH2 TRP X 168      47.368  67.204  66.469  0.00  0.00            
ATOM   2631  CZ3 TRP X 168      48.838  68.525  65.496  0.00  0.00            
ATOM   2632  HZ3 TRP X 168      48.251  68.704  64.636  0.00  0.00            
ATOM   2633  CE3 TRP X 168      50.053  69.160  65.535  0.00  0.00            
ATOM   2634  HE3 TRP X 168      50.290  69.710  64.770  0.00  0.00            
ATOM   2635  CD2 TRP X 168      50.877  68.974  66.663  0.00  0.00            
ATOM   2636  C   TRP X 168      51.376  71.940  65.025  0.00  0.00            
ATOM   2637  O   TRP X 168      50.165  71.990  65.281  0.00  0.00            
ATOM   2638  N   MET X 169      51.775  71.826  63.683  0.00  0.00            
ATOM   2639  H   MET X 169      52.759  72.045  63.536  0.00  0.00            
ATOM   2640  CA  MET X 169      50.938  71.560  62.562  0.00  0.00            
ATOM   2641  HA  MET X 169      50.094  71.337  63.056  0.00  0.00            
ATOM   2642  CB  MET X 169      50.807  72.755  61.682  0.00  0.00            
ATOM   2643  HB2 MET X 169      51.771  73.225  61.565  0.00  0.00            
ATOM   2644  HB3 MET X 169      50.543  72.409  60.670  0.00  0.00            
ATOM   2645  CG  MET X 169      49.651  73.684  62.156  0.00  0.00            
ATOM   2646  HG2 MET X 169      49.137  73.155  63.069  0.00  0.00            
ATOM   2647  HG3 MET X 169      50.014  74.567  62.431  0.00  0.00            
ATOM   2648  SD  MET X 169      48.633  74.241  60.790  0.00  0.00            
ATOM   2649  CE  MET X 169      47.644  72.751  60.851  0.00  0.00            
ATOM   2650  HE1 MET X 169      47.376  72.504  61.908  0.00  0.00            
ATOM   2651  HE2 MET X 169      46.715  72.760  60.140  0.00  0.00            
ATOM   2652  HE3 MET X 169      48.145  71.826  60.412  0.00  0.00            
ATOM   2653  C   MET X 169      51.331  70.291  61.734  0.00  0.00            
ATOM   2654  O   MET X 169      50.488  69.625  61.151  0.00  0.00            
ATOM   2655  N   GLY X 170      52.617  69.963  61.855  0.00  0.00            
ATOM   2656  H   GLY X 170      53.125  70.662  62.376  0.00  0.00            
ATOM   2657  CA  GLY X 170      53.251  68.740  61.396  0.00  0.00            
ATOM   2658  HA2 GLY X 170      52.687  68.238  60.689  0.00  0.00            
ATOM   2659  HA3 GLY X 170      54.183  69.030  60.908  0.00  0.00            
ATOM   2660  C   GLY X 170      53.457  67.664  62.498  0.00  0.00            
ATOM   2661  O   GLY X 170      53.503  67.927  63.750  0.00  0.00            
ATOM   2662  N   LYS X 171      53.701  66.500  61.915  0.00  0.00            
ATOM   2663  H   LYS X 171      53.573  66.511  60.803  0.00  0.00            
ATOM   2664  CA  LYS X 171      54.591  65.365  62.408  0.00  0.00            
ATOM   2665  HA  LYS X 171      54.602  65.425  63.472  0.00  0.00            
ATOM   2666  CB  LYS X 171      54.196  63.918  62.031  0.00  0.00            
ATOM   2667  HB2 LYS X 171      55.012  63.211  62.186  0.00  0.00            
ATOM   2668  HB3 LYS X 171      53.223  63.718  62.500  0.00  0.00            
ATOM   2669  CG  LYS X 171      53.875  63.960  60.475  0.00  0.00            
ATOM   2670  HG2 LYS X 171      53.060  64.691  60.192  0.00  0.00            
ATOM   2671  HG3 LYS X 171      54.819  64.224  59.925  0.00  0.00            
ATOM   2672  CD  LYS X 171      53.370  62.578  60.141  0.00  0.00            
ATOM   2673  HD2 LYS X 171      54.244  61.982  60.389  0.00  0.00            
ATOM   2674  HD3 LYS X 171      52.573  62.322  60.825  0.00  0.00            
ATOM   2675  CE  LYS X 171      52.863  62.402  58.643  0.00  0.00            
ATOM   2676  HE2 LYS X 171      52.708  61.312  58.497  0.00  0.00            
ATOM   2677  HE3 LYS X 171      51.812  62.793  58.534  0.00  0.00            
ATOM   2678  NZ  LYS X 171      53.862  63.145  57.744  0.00  0.00            
ATOM   2679  HZ1 LYS X 171      54.823  62.924  57.814  0.00  0.00            
ATOM   2680  HZ2 LYS X 171      53.560  62.751  56.850  0.00  0.00            
ATOM   2681  HZ3 LYS X 171      53.649  64.125  57.562  0.00  0.00            
ATOM   2682  C   LYS X 171      56.099  65.673  62.187  0.00  0.00            
ATOM   2683  O   LYS X 171      56.343  66.477  61.262  0.00  0.00            
ATOM   2684  N   TRP X 172      56.993  64.800  62.780  0.00  0.00            
ATOM   2685  H   TRP X 172      56.747  64.079  63.489  0.00  0.00            
ATOM   2686  CA  TRP X 172      58.341  64.925  62.449  0.00  0.00            
ATOM   2687  HA  TRP X 172      58.536  65.779  61.726  0.00  0.00            
ATOM   2688  CB  TRP X 172      59.208  65.022  63.714  0.00  0.00            
ATOM   2689  HB2 TRP X 172      59.130  64.133  64.284  0.00  0.00            
ATOM   2690  HB3 TRP X 172      60.197  64.689  63.455  0.00  0.00            
ATOM   2691  CG  TRP X 172      59.108  66.274  64.493  0.00  0.00            
ATOM   2692  CD1 TRP X 172      59.924  67.408  64.499  0.00  0.00            
ATOM   2693  HD1 TRP X 172      60.732  67.456  63.809  0.00  0.00            
ATOM   2694  NE1 TRP X 172      59.432  68.382  65.286  0.00  0.00            
ATOM   2695  HE1 TRP X 172      59.731  69.356  65.154  0.00  0.00            
ATOM   2696  CE2 TRP X 172      58.236  67.959  65.873  0.00  0.00            
ATOM   2697  CZ2 TRP X 172      57.342  68.526  66.792  0.00  0.00            
ATOM   2698  HZ2 TRP X 172      57.596  69.487  67.145  0.00  0.00            
ATOM   2699  CH2 TRP X 172      56.184  67.893  67.178  0.00  0.00            
ATOM   2700  HH2 TRP X 172      55.516  68.415  67.825  0.00  0.00            
ATOM   2701  CZ3 TRP X 172      55.950  66.593  66.745  0.00  0.00            
ATOM   2702  HZ3 TRP X 172      55.111  66.082  67.086  0.00  0.00            
ATOM   2703  CE3 TRP X 172      56.949  65.909  65.955  0.00  0.00            
ATOM   2704  HE3 TRP X 172      56.736  64.878  65.602  0.00  0.00            
ATOM   2705  CD2 TRP X 172      58.119  66.577  65.517  0.00  0.00            
ATOM   2706  C   TRP X 172      58.655  63.623  61.675  0.00  0.00            
ATOM   2707  O   TRP X 172      58.586  62.492  62.291  0.00  0.00            
ATOM   2708  N   GLU X 173      59.028  63.772  60.408  0.00  0.00            
ATOM   2709  H   GLU X 173      58.999  64.738  60.052  0.00  0.00            
ATOM   2710  CA  GLU X 173      59.247  62.792  59.377  0.00  0.00            
ATOM   2711  HA  GLU X 173      58.937  61.881  59.774  0.00  0.00            
ATOM   2712  CB  GLU X 173      58.176  63.144  58.256  0.00  0.00            
ATOM   2713  HB2 GLU X 173      57.172  63.166  58.673  0.00  0.00            
ATOM   2714  HB3 GLU X 173      58.573  64.105  57.879  0.00  0.00            
ATOM   2715  CG  GLU X 173      58.274  62.089  57.184  0.00  0.00            
ATOM   2716  HG2 GLU X 173      59.172  61.987  56.624  0.00  0.00            
ATOM   2717  HG3 GLU X 173      58.259  61.159  57.737  0.00  0.00            
ATOM   2718  CD  GLU X 173      57.007  61.990  56.279  0.00  0.00            
ATOM   2719  OE1 GLU X 173      57.121  61.753  55.087  0.00  0.00            
ATOM   2720  OE2 GLU X 173      55.897  61.951  56.810  0.00  0.00            
ATOM   2721  C   GLU X 173      60.702  62.551  58.819  0.00  0.00            
ATOM   2722  O   GLU X 173      61.533  63.555  58.705  0.00  0.00            
ATOM   2723  N   SER X 174      61.185  61.336  58.491  0.00  0.00            
ATOM   2724  H   SER X 174      60.585  60.540  58.452  0.00  0.00            
ATOM   2725  CA  SER X 174      62.618  60.977  58.265  0.00  0.00            
ATOM   2726  HA  SER X 174      63.354  61.365  59.087  0.00  0.00            
ATOM   2727  CB  SER X 174      62.744  59.480  58.219  0.00  0.00            
ATOM   2728  HB2 SER X 174      62.129  59.116  58.988  0.00  0.00            
ATOM   2729  HB3 SER X 174      62.314  59.180  57.295  0.00  0.00            
ATOM   2730  OG  SER X 174      64.008  59.028  58.343  0.00  0.00            
ATOM   2731  HG  SER X 174      64.229  58.344  57.758  0.00  0.00            
ATOM   2732  C   SER X 174      63.392  61.562  57.147  0.00  0.00            
ATOM   2733  O   SER X 174      62.789  61.767  56.114  0.00  0.00            
ATOM   2734  N   THR X 175      64.631  62.012  57.361  0.00  0.00            
ATOM   2735  H   THR X 175      64.956  61.633  58.275  0.00  0.00            
ATOM   2736  CA  THR X 175      65.521  62.685  56.426  0.00  0.00            
ATOM   2737  HA  THR X 175      65.313  62.507  55.405  0.00  0.00            
ATOM   2738  CB  THR X 175      65.778  64.185  56.677  0.00  0.00            
ATOM   2739  HB  THR X 175      66.143  64.143  57.747  0.00  0.00            
ATOM   2740  CG2 THR X 175      66.635  65.060  55.701  0.00  0.00            
ATOM   2741 HG21 THR X 175      66.763  66.078  56.165  0.00  0.00            
ATOM   2742 HG22 THR X 175      67.790  64.871  55.614  0.00  0.00            
ATOM   2743 HG23 THR X 175      66.268  65.181  54.682  0.00  0.00            
ATOM   2744  OG1 THR X 175      64.502  64.683  56.683  0.00  0.00            
ATOM   2745  HG1 THR X 175      63.921  64.115  57.174  0.00  0.00            
ATOM   2746  C   THR X 175      66.833  62.098  56.735  0.00  0.00            
ATOM   2747  O   THR X 175      67.477  62.343  57.740  0.00  0.00            
ATOM   2748  N   ASP X 176      67.261  61.122  55.937  0.00  0.00            
ATOM   2749  H   ASP X 176      67.053  61.021  54.905  0.00  0.00            
ATOM   2750  CA  ASP X 176      68.519  60.351  56.155  0.00  0.00            
ATOM   2751  HA  ASP X 176      68.778  60.115  57.217  0.00  0.00            
ATOM   2752  CB  ASP X 176      68.328  58.951  55.712  0.00  0.00            
ATOM   2753  HB2 ASP X 176      68.401  58.847  54.656  0.00  0.00            
ATOM   2754  HB3 ASP X 176      69.153  58.295  56.081  0.00  0.00            
ATOM   2755  CG  ASP X 176      67.077  58.354  56.222  0.00  0.00            
ATOM   2756  OD1 ASP X 176      66.199  58.497  55.404  0.00  0.00            
ATOM   2757  OD2 ASP X 176      67.061  57.723  57.297  0.00  0.00            
ATOM   2758  C   ASP X 176      69.705  61.046  55.432  0.00  0.00            
ATOM   2759  O   ASP X 176      70.831  60.665  55.698  0.00  0.00            
ATOM   2760  N   ARG X 177      69.471  61.944  54.496  0.00  0.00            
ATOM   2761  H   ARG X 177      68.518  62.360  54.386  0.00  0.00            
ATOM   2762  CA  ARG X 177      70.523  62.515  53.564  0.00  0.00            
ATOM   2763  HA  ARG X 177      70.002  63.238  52.833  0.00  0.00            
ATOM   2764  CB  ARG X 177      71.500  63.362  54.294  0.00  0.00            
ATOM   2765  HB2 ARG X 177      72.046  62.736  54.990  0.00  0.00            
ATOM   2766  HB3 ARG X 177      72.153  63.819  53.704  0.00  0.00            
ATOM   2767  CG  ARG X 177      70.962  64.527  55.207  0.00  0.00            
ATOM   2768  HG2 ARG X 177      70.262  65.066  54.636  0.00  0.00            
ATOM   2769  HG3 ARG X 177      70.578  63.884  55.900  0.00  0.00            
ATOM   2770  CD  ARG X 177      72.086  65.422  55.727  0.00  0.00            
ATOM   2771  HD2 ARG X 177      72.748  64.762  56.245  0.00  0.00            
ATOM   2772  HD3 ARG X 177      72.627  65.676  54.841  0.00  0.00            
ATOM   2773  NE  ARG X 177      71.657  66.569  56.495  0.00  0.00            
ATOM   2774  HE  ARG X 177      70.685  66.731  56.687  0.00  0.00            
ATOM   2775  CZ  ARG X 177      72.383  67.284  57.250  0.00  0.00            
ATOM   2776  NH1 ARG X 177      71.963  68.121  58.159  0.00  0.00            
ATOM   2777 HH11 ARG X 177      70.985  68.214  58.429  0.00  0.00            
ATOM   2778 HH12 ARG X 177      72.595  68.389  58.916  0.00  0.00            
ATOM   2779  NH2 ARG X 177      73.677  67.313  57.124  0.00  0.00            
ATOM   2780 HH21 ARG X 177      74.309  67.035  56.414  0.00  0.00            
ATOM   2781 HH22 ARG X 177      74.215  67.571  57.962  0.00  0.00            
ATOM   2782  C   ARG X 177      71.203  61.700  52.579  0.00  0.00            
ATOM   2783  O   ARG X 177      72.119  62.174  51.860  0.00  0.00            
ATOM   2784  N   ILE X 178      70.894  60.424  52.619  0.00  0.00            
ATOM   2785  H   ILE X 178      70.125  60.114  53.248  0.00  0.00            
ATOM   2786  CA  ILE X 178      71.579  59.277  51.933  0.00  0.00            
ATOM   2787  HA  ILE X 178      72.228  59.546  51.105  0.00  0.00            
ATOM   2788  CB  ILE X 178      72.537  58.475  52.978  0.00  0.00            
ATOM   2789  HB  ILE X 178      73.207  59.136  53.585  0.00  0.00            
ATOM   2790  CG2 ILE X 178      71.874  57.482  53.984  0.00  0.00            
ATOM   2791 HG21 ILE X 178      71.059  57.012  53.446  0.00  0.00            
ATOM   2792 HG22 ILE X 178      72.511  56.618  54.280  0.00  0.00            
ATOM   2793 HG23 ILE X 178      71.591  58.058  54.776  0.00  0.00            
ATOM   2794  CG1 ILE X 178      73.547  57.569  52.302  0.00  0.00            
ATOM   2795 HG12 ILE X 178      74.211  57.163  53.130  0.00  0.00            
ATOM   2796 HG13 ILE X 178      73.271  56.556  51.966  0.00  0.00            
ATOM   2797  CD1 ILE X 178      74.532  58.143  51.189  0.00  0.00            
ATOM   2798 HD11 ILE X 178      74.739  59.156  51.254  0.00  0.00            
ATOM   2799 HD12 ILE X 178      75.592  57.693  51.388  0.00  0.00            
ATOM   2800 HD13 ILE X 178      74.239  57.956  50.183  0.00  0.00            
ATOM   2801  C   ILE X 178      70.522  58.460  51.221  0.00  0.00            
ATOM   2802  O   ILE X 178      70.641  57.281  50.926  0.00  0.00            
ATOM   2803  N   GLU X 179      69.429  59.204  50.813  0.00  0.00            
ATOM   2804  H   GLU X 179      69.780  60.157  50.609  0.00  0.00            
ATOM   2805  CA  GLU X 179      68.203  58.851  50.169  0.00  0.00            
ATOM   2806  HA  GLU X 179      67.421  58.561  50.768  0.00  0.00            
ATOM   2807  CB  GLU X 179      67.562  60.192  49.586  0.00  0.00            
ATOM   2808  HB2 GLU X 179      67.980  60.542  48.721  0.00  0.00            
ATOM   2809  HB3 GLU X 179      66.482  60.119  49.346  0.00  0.00            
ATOM   2810  CG  GLU X 179      67.484  61.309  50.572  0.00  0.00            
ATOM   2811  HG2 GLU X 179      68.498  61.586  50.959  0.00  0.00            
ATOM   2812  HG3 GLU X 179      67.164  62.144  50.054  0.00  0.00            
ATOM   2813  CD  GLU X 179      66.519  60.958  51.684  0.00  0.00            
ATOM   2814  OE1 GLU X 179      66.950  60.757  52.873  0.00  0.00            
ATOM   2815  OE2 GLU X 179      65.329  60.968  51.469  0.00  0.00            
ATOM   2816  C   GLU X 179      68.292  57.942  48.956  0.00  0.00            
ATOM   2817  O   GLU X 179      69.064  58.271  48.053  0.00  0.00            
ATOM   2818  N   ASN X 180      67.397  56.906  48.816  0.00  0.00            
ATOM   2819  H   ASN X 180      67.008  56.648  49.696  0.00  0.00            
ATOM   2820  CA  ASN X 180      67.301  55.787  47.833  0.00  0.00            
ATOM   2821  HA  ASN X 180      66.415  55.351  48.139  0.00  0.00            
ATOM   2822  CB  ASN X 180      67.265  56.326  46.392  0.00  0.00            
ATOM   2823  HB2 ASN X 180      68.278  56.612  46.062  0.00  0.00            
ATOM   2824  HB3 ASN X 180      66.858  55.437  45.781  0.00  0.00            
ATOM   2825  CG  ASN X 180      66.291  57.513  46.055  0.00  0.00            
ATOM   2826  OD1 ASN X 180      65.322  57.838  46.581  0.00  0.00            
ATOM   2827  ND2 ASN X 180      66.694  58.395  45.157  0.00  0.00            
ATOM   2828 HD21 ASN X 180      66.029  59.059  44.965  0.00  0.00            
ATOM   2829 HD22 ASN X 180      67.647  58.225  44.730  0.00  0.00            
ATOM   2830  C   ASN X 180      68.344  54.661  48.045  0.00  0.00            
ATOM   2831  O   ASN X 180      67.971  53.506  48.199  0.00  0.00            
ATOM   2832  N   PHE X 181      69.507  55.051  48.491  0.00  0.00            
ATOM   2833  H   PHE X 181      69.672  56.031  48.356  0.00  0.00            
ATOM   2834  CA  PHE X 181      70.719  54.285  48.913  0.00  0.00            
ATOM   2835  HA  PHE X 181      70.717  53.447  48.281  0.00  0.00            
ATOM   2836  CB  PHE X 181      72.126  54.971  48.707  0.00  0.00            
ATOM   2837  HB2 PHE X 181      72.312  55.479  49.565  0.00  0.00            
ATOM   2838  HB3 PHE X 181      72.864  54.213  48.618  0.00  0.00            
ATOM   2839  CG  PHE X 181      72.255  55.911  47.567  0.00  0.00            
ATOM   2840  CD1 PHE X 181      72.493  57.249  47.932  0.00  0.00            
ATOM   2841  HD1 PHE X 181      72.717  57.620  48.979  0.00  0.00            
ATOM   2842  CE1 PHE X 181      72.480  58.243  47.005  0.00  0.00            
ATOM   2843  HE1 PHE X 181      72.786  59.265  47.251  0.00  0.00            
ATOM   2844  CZ  PHE X 181      72.313  57.840  45.631  0.00  0.00            
ATOM   2845  HZ  PHE X 181      72.459  58.648  44.955  0.00  0.00            
ATOM   2846  CE2 PHE X 181      71.984  56.564  45.258  0.00  0.00            
ATOM   2847  HE2 PHE X 181      71.787  56.299  44.246  0.00  0.00            
ATOM   2848  CD2 PHE X 181      71.849  55.574  46.256  0.00  0.00            
ATOM   2849  HD2 PHE X 181      71.609  54.556  46.022  0.00  0.00            
ATOM   2850  C   PHE X 181      70.464  53.707  50.333  0.00  0.00            
ATOM   2851  O   PHE X 181      70.667  52.558  50.677  0.00  0.00            
ATOM   2852  N   ASP X 182      69.766  54.543  51.187  0.00  0.00            
ATOM   2853  H   ASP X 182      69.670  55.443  50.972  0.00  0.00            
ATOM   2854  CA  ASP X 182      69.335  54.172  52.561  0.00  0.00            
ATOM   2855  HA  ASP X 182      70.180  53.935  53.228  0.00  0.00            
ATOM   2856  CB  ASP X 182      68.509  55.300  53.224  0.00  0.00            
ATOM   2857  HB2 ASP X 182      68.422  55.001  54.230  0.00  0.00            
ATOM   2858  HB3 ASP X 182      69.302  56.054  53.332  0.00  0.00            
ATOM   2859  CG  ASP X 182      67.197  55.900  52.530  0.00  0.00            
ATOM   2860  OD1 ASP X 182      67.177  55.715  51.296  0.00  0.00            
ATOM   2861  OD2 ASP X 182      66.325  56.467  53.177  0.00  0.00            
ATOM   2862  C   ASP X 182      68.475  52.853  52.650  0.00  0.00            
ATOM   2863  O   ASP X 182      68.580  52.025  53.547  0.00  0.00            
ATOM   2864  N   ALA X 183      67.492  52.902  51.732  0.00  0.00            
ATOM   2865  H   ALA X 183      67.310  53.791  51.227  0.00  0.00            
ATOM   2866  CA  ALA X 183      66.535  51.838  51.579  0.00  0.00            
ATOM   2867  HA  ALA X 183      66.015  51.685  52.524  0.00  0.00            
ATOM   2868  CB  ALA X 183      65.312  52.271  50.652  0.00  0.00            
ATOM   2869  HB1 ALA X 183      64.885  53.177  51.010  0.00  0.00            
ATOM   2870  HB2 ALA X 183      65.533  52.486  49.651  0.00  0.00            
ATOM   2871  HB3 ALA X 183      64.442  51.642  50.752  0.00  0.00            
ATOM   2872  C   ALA X 183      67.192  50.536  51.050  0.00  0.00            
ATOM   2873  O   ALA X 183      66.881  49.500  51.442  0.00  0.00            
ATOM   2874  N   PHE X 184      68.247  50.636  50.232  0.00  0.00            
ATOM   2875  H   PHE X 184      68.469  51.566  49.977  0.00  0.00            
ATOM   2876  CA  PHE X 184      69.025  49.511  49.473  0.00  0.00            
ATOM   2877  HA  PHE X 184      68.357  48.834  48.971  0.00  0.00            
ATOM   2878  CB  PHE X 184      69.785  50.241  48.383  0.00  0.00            
ATOM   2879  HB2 PHE X 184      68.966  50.593  47.861  0.00  0.00            
ATOM   2880  HB3 PHE X 184      70.307  51.069  48.784  0.00  0.00            
ATOM   2881  CG  PHE X 184      70.785  49.345  47.550  0.00  0.00            
ATOM   2882  CD1 PHE X 184      70.263  48.439  46.635  0.00  0.00            
ATOM   2883  HD1 PHE X 184      69.236  48.097  46.527  0.00  0.00            
ATOM   2884  CE1 PHE X 184      71.201  47.755  45.919  0.00  0.00            
ATOM   2885  HE1 PHE X 184      71.011  46.849  45.334  0.00  0.00            
ATOM   2886  CZ  PHE X 184      72.545  48.097  46.017  0.00  0.00            
ATOM   2887  HZ  PHE X 184      73.237  47.638  45.240  0.00  0.00            
ATOM   2888  CE2 PHE X 184      73.098  48.954  46.969  0.00  0.00            
ATOM   2889  HE2 PHE X 184      74.111  49.058  47.052  0.00  0.00            
ATOM   2890  CD2 PHE X 184      72.111  49.764  47.687  0.00  0.00            
ATOM   2891  HD2 PHE X 184      72.367  50.343  48.440  0.00  0.00            
ATOM   2892  C   PHE X 184      69.924  48.562  50.286  0.00  0.00            
ATOM   2893  O   PHE X 184      69.681  47.418  50.189  0.00  0.00            
ATOM   2894  N   ILE X 185      70.636  49.097  51.254  0.00  0.00            
ATOM   2895  H   ILE X 185      70.698  50.105  51.416  0.00  0.00            
ATOM   2896  CA  ILE X 185      71.501  48.260  52.075  0.00  0.00            
ATOM   2897  HA  ILE X 185      72.440  47.981  51.472  0.00  0.00            
ATOM   2898  CB  ILE X 185      71.874  48.885  53.425  0.00  0.00            
ATOM   2899  HB  ILE X 185      70.861  48.902  53.920  0.00  0.00            
ATOM   2900  CG2 ILE X 185      72.516  47.816  54.375  0.00  0.00            
ATOM   2901 HG21 ILE X 185      71.939  46.926  54.595  0.00  0.00            
ATOM   2902 HG22 ILE X 185      73.434  47.253  54.037  0.00  0.00            
ATOM   2903 HG23 ILE X 185      72.742  48.262  55.243  0.00  0.00            
ATOM   2904  CG1 ILE X 185      72.497  50.224  53.317  0.00  0.00            
ATOM   2905 HG12 ILE X 185      71.737  50.985  53.061  0.00  0.00            
ATOM   2906 HG13 ILE X 185      72.751  50.442  54.342  0.00  0.00            
ATOM   2907  CD1 ILE X 185      73.794  50.292  52.454  0.00  0.00            
ATOM   2908 HD11 ILE X 185      73.629  50.082  51.359  0.00  0.00            
ATOM   2909 HD12 ILE X 185      74.379  51.234  52.449  0.00  0.00            
ATOM   2910 HD13 ILE X 185      74.284  49.489  52.863  0.00  0.00            
ATOM   2911  C   ILE X 185      70.854  46.921  52.480  0.00  0.00            
ATOM   2912  O   ILE X 185      69.873  46.730  53.228  0.00  0.00            
ATOM   2913  N   SER X 186      71.373  45.869  51.843  0.00  0.00            
ATOM   2914  H   SER X 186      72.079  46.205  51.230  0.00  0.00            
ATOM   2915  CA  SER X 186      70.817  44.450  51.879  0.00  0.00            
ATOM   2916  HA  SER X 186      69.918  44.338  52.487  0.00  0.00            
ATOM   2917  CB  SER X 186      70.263  44.136  50.392  0.00  0.00            
ATOM   2918  HB2 SER X 186      69.490  43.394  50.311  0.00  0.00            
ATOM   2919  HB3 SER X 186      69.885  45.055  49.912  0.00  0.00            
ATOM   2920  OG  SER X 186      71.334  43.736  49.614  0.00  0.00            
ATOM   2921  HG  SER X 186      71.027  43.626  48.680  0.00  0.00            
ATOM   2922  C   SER X 186      71.783  43.524  52.534  0.00  0.00            
ATOM   2923  O   SER X 186      71.916  42.376  52.095  0.00  0.00            
ATOM   2924  N   ALA X 187      72.479  44.036  53.577  0.00  0.00            
ATOM   2925  H   ALA X 187      71.879  44.524  54.238  0.00  0.00            
ATOM   2926  CA  ALA X 187      73.730  43.433  54.161  0.00  0.00            
ATOM   2927  HA  ALA X 187      74.312  42.928  53.369  0.00  0.00            
ATOM   2928  CB  ALA X 187      74.611  44.553  54.879  0.00  0.00            
ATOM   2929  HB1 ALA X 187      75.714  44.597  54.495  0.00  0.00            
ATOM   2930  HB2 ALA X 187      73.994  45.433  55.075  0.00  0.00            
ATOM   2931  HB3 ALA X 187      74.744  44.140  55.989  0.00  0.00            
ATOM   2932  C   ALA X 187      73.390  42.228  55.132  0.00  0.00            
ATOM   2933  O   ALA X 187      74.319  41.516  55.528  0.00  0.00            
ATOM   2934  N   LEU X 188      72.164  41.965  55.490  0.00  0.00            
ATOM   2935  H   LEU X 188      71.517  42.511  54.886  0.00  0.00            
ATOM   2936  CA  LEU X 188      71.545  40.818  56.330  0.00  0.00            
ATOM   2937  HA  LEU X 188      72.373  40.155  56.453  0.00  0.00            
ATOM   2938  CB  LEU X 188      71.033  41.446  57.723  0.00  0.00            
ATOM   2939  HB2 LEU X 188      71.900  41.206  58.380  0.00  0.00            
ATOM   2940  HB3 LEU X 188      70.819  42.476  57.755  0.00  0.00            
ATOM   2941  CG  LEU X 188      69.991  40.694  58.562  0.00  0.00            
ATOM   2942  HG  LEU X 188      69.112  40.508  57.946  0.00  0.00            
ATOM   2943  CD1 LEU X 188      70.592  39.484  59.228  0.00  0.00            
ATOM   2944 HD11 LEU X 188      70.973  39.645  60.281  0.00  0.00            
ATOM   2945 HD12 LEU X 188      69.728  38.856  59.312  0.00  0.00            
ATOM   2946 HD13 LEU X 188      71.296  39.022  58.599  0.00  0.00            
ATOM   2947  CD2 LEU X 188      69.388  41.651  59.614  0.00  0.00            
ATOM   2948 HD21 LEU X 188      68.465  41.241  60.116  0.00  0.00            
ATOM   2949 HD22 LEU X 188      70.138  41.952  60.295  0.00  0.00            
ATOM   2950 HD23 LEU X 188      68.986  42.539  59.048  0.00  0.00            
ATOM   2951  C   LEU X 188      70.391  40.176  55.525  0.00  0.00            
ATOM   2952  O   LEU X 188      70.454  39.013  55.238  0.00  0.00            
ATOM   2953  N   GLY X 189      69.389  40.986  55.350  0.00  0.00            
ATOM   2954  H   GLY X 189      69.389  41.863  55.822  0.00  0.00            
ATOM   2955  CA  GLY X 189      68.247  40.670  54.531  0.00  0.00            
ATOM   2956  HA2 GLY X 189      68.232  39.546  54.254  0.00  0.00            
ATOM   2957  HA3 GLY X 189      67.271  40.922  55.043  0.00  0.00            
ATOM   2958  C   GLY X 189      68.119  41.355  53.221  0.00  0.00            
ATOM   2959  O   GLY X 189      69.025  41.888  52.548  0.00  0.00            
ATOM   2960  N   LEU X 190      66.893  41.265  52.718  0.00  0.00            
ATOM   2961  H   LEU X 190      66.086  41.097  53.281  0.00  0.00            
ATOM   2962  CA  LEU X 190      66.307  41.986  51.562  0.00  0.00            
ATOM   2963  HA  LEU X 190      67.023  41.816  50.689  0.00  0.00            
ATOM   2964  CB  LEU X 190      64.999  41.399  51.023  0.00  0.00            
ATOM   2965  HB2 LEU X 190      64.228  41.241  51.803  0.00  0.00            
ATOM   2966  HB3 LEU X 190      64.624  42.156  50.375  0.00  0.00            
ATOM   2967  CG  LEU X 190      65.004  40.229  49.979  0.00  0.00            
ATOM   2968  HG  LEU X 190      65.296  40.547  48.978  0.00  0.00            
ATOM   2969  CD1 LEU X 190      65.961  39.225  50.553  0.00  0.00            
ATOM   2970 HD11 LEU X 190      66.985  39.673  50.608  0.00  0.00            
ATOM   2971 HD12 LEU X 190      65.726  38.837  51.479  0.00  0.00            
ATOM   2972 HD13 LEU X 190      65.949  38.505  49.738  0.00  0.00            
ATOM   2973  CD2 LEU X 190      63.627  39.536  50.094  0.00  0.00            
ATOM   2974 HD21 LEU X 190      62.699  40.101  49.870  0.00  0.00            
ATOM   2975 HD22 LEU X 190      63.707  38.696  49.417  0.00  0.00            
ATOM   2976 HD23 LEU X 190      63.539  39.293  51.170  0.00  0.00            
ATOM   2977  C   LEU X 190      66.280  43.443  51.867  0.00  0.00            
ATOM   2978  O   LEU X 190      66.413  43.912  53.019  0.00  0.00            
ATOM   2979  N   PRO X 191      66.185  44.340  50.863  0.00  0.00            
ATOM   2980  CD  PRO X 191      66.418  44.049  49.501  0.00  0.00            
ATOM   2981  HD2 PRO X 191      65.546  43.564  49.059  0.00  0.00            
ATOM   2982  HD3 PRO X 191      67.265  43.425  49.366  0.00  0.00            
ATOM   2983  CG  PRO X 191      66.615  45.386  48.906  0.00  0.00            
ATOM   2984  HG2 PRO X 191      66.066  45.428  48.001  0.00  0.00            
ATOM   2985  HG3 PRO X 191      67.698  45.676  48.745  0.00  0.00            
ATOM   2986  CB  PRO X 191      66.175  46.433  49.863  0.00  0.00            
ATOM   2987  HB2 PRO X 191      65.053  46.346  49.827  0.00  0.00            
ATOM   2988  HB3 PRO X 191      66.588  47.461  49.792  0.00  0.00            
ATOM   2989  CA  PRO X 191      66.497  45.786  51.186  0.00  0.00            
ATOM   2990  HA  PRO X 191      67.619  45.839  51.479  0.00  0.00            
ATOM   2991  C   PRO X 191      65.809  46.450  52.447  0.00  0.00            
ATOM   2992  O   PRO X 191      64.756  46.106  52.745  0.00  0.00            
ATOM   2993  N   LEU X 192      66.544  47.168  53.253  0.00  0.00            
ATOM   2994  H   LEU X 192      67.426  47.558  52.732  0.00  0.00            
ATOM   2995  CA  LEU X 192      66.425  47.530  54.684  0.00  0.00            
ATOM   2996  HA  LEU X 192      66.104  46.707  55.286  0.00  0.00            
ATOM   2997  CB  LEU X 192      67.743  48.317  55.102  0.00  0.00            
ATOM   2998  HB2 LEU X 192      68.647  47.663  55.049  0.00  0.00            
ATOM   2999  HB3 LEU X 192      67.946  49.029  54.288  0.00  0.00            
ATOM   3000  CG  LEU X 192      67.864  49.114  56.453  0.00  0.00            
ATOM   3001  HG  LEU X 192      67.177  50.040  56.394  0.00  0.00            
ATOM   3002  CD1 LEU X 192      67.375  48.328  57.713  0.00  0.00            
ATOM   3003 HD11 LEU X 192      66.390  47.894  57.568  0.00  0.00            
ATOM   3004 HD12 LEU X 192      67.998  47.506  57.812  0.00  0.00            
ATOM   3005 HD13 LEU X 192      67.423  48.922  58.668  0.00  0.00            
ATOM   3006  CD2 LEU X 192      69.272  49.583  56.722  0.00  0.00            
ATOM   3007 HD21 LEU X 192      69.903  48.797  57.095  0.00  0.00            
ATOM   3008 HD22 LEU X 192      69.644  49.960  55.799  0.00  0.00            
ATOM   3009 HD23 LEU X 192      69.227  50.498  57.362  0.00  0.00            
ATOM   3010  C   LEU X 192      65.202  48.522  54.903  0.00  0.00            
ATOM   3011  O   LEU X 192      64.371  48.232  55.739  0.00  0.00            
ATOM   3012  N   GLU X 193      65.157  49.639  54.185  0.00  0.00            
ATOM   3013  H   GLU X 193      65.936  49.891  53.652  0.00  0.00            
ATOM   3014  CA  GLU X 193      63.859  50.489  54.163  0.00  0.00            
ATOM   3015  HA  GLU X 193      63.216  50.078  54.819  0.00  0.00            
ATOM   3016  CB  GLU X 193      64.031  51.893  54.642  0.00  0.00            
ATOM   3017  HB2 GLU X 193      64.231  52.515  53.772  0.00  0.00            
ATOM   3018  HB3 GLU X 193      63.083  52.289  55.022  0.00  0.00            
ATOM   3019  CG  GLU X 193      65.015  52.113  55.585  0.00  0.00            
ATOM   3020  HG2 GLU X 193      64.623  51.461  56.281  0.00  0.00            
ATOM   3021  HG3 GLU X 193      66.038  51.934  55.181  0.00  0.00            
ATOM   3022  CD  GLU X 193      65.053  53.576  56.123  0.00  0.00            
ATOM   3023  OE1 GLU X 193      66.089  54.068  56.585  0.00  0.00            
ATOM   3024  OE2 GLU X 193      64.215  54.382  55.738  0.00  0.00            
ATOM   3025  C   GLU X 193      62.939  50.405  52.926  0.00  0.00            
ATOM   3026  O   GLU X 193      61.860  50.947  52.956  0.00  0.00            
ATOM   3027  N   GLN X 194      63.297  49.625  51.914  0.00  0.00            
ATOM   3028  H   GLN X 194      64.132  49.128  52.148  0.00  0.00            
ATOM   3029  CA  GLN X 194      62.359  49.142  50.855  0.00  0.00            
ATOM   3030  HA  GLN X 194      61.543  49.946  50.865  0.00  0.00            
ATOM   3031  CB  GLN X 194      63.174  49.112  49.471  0.00  0.00            
ATOM   3032  HB2 GLN X 194      64.135  49.673  49.424  0.00  0.00            
ATOM   3033  HB3 GLN X 194      63.408  48.163  48.999  0.00  0.00            
ATOM   3034  CG  GLN X 194      62.244  49.527  48.351  0.00  0.00            
ATOM   3035  HG2 GLN X 194      62.727  49.535  47.362  0.00  0.00            
ATOM   3036  HG3 GLN X 194      61.448  48.838  48.325  0.00  0.00            
ATOM   3037  CD  GLN X 194      61.973  50.998  48.637  0.00  0.00            
ATOM   3038  OE1 GLN X 194      60.861  51.447  48.968  0.00  0.00            
ATOM   3039  NE2 GLN X 194      62.995  51.900  48.455  0.00  0.00            
ATOM   3040 HE21 GLN X 194      62.924  52.888  48.638  0.00  0.00            
ATOM   3041 HE22 GLN X 194      63.716  51.544  47.803  0.00  0.00            
ATOM   3042  C   GLN X 194      61.593  47.894  51.108  0.00  0.00            
ATOM   3043  O   GLN X 194      60.584  47.727  50.406  0.00  0.00            
ATOM   3044  N   TYR X 195      61.968  47.040  52.044  0.00  0.00            
ATOM   3045  H   TYR X 195      62.795  47.332  52.611  0.00  0.00            
ATOM   3046  CA  TYR X 195      61.203  45.740  52.185  0.00  0.00            
ATOM   3047  HA  TYR X 195      60.160  45.874  52.138  0.00  0.00            
ATOM   3048  CB  TYR X 195      61.557  44.710  50.982  0.00  0.00            
ATOM   3049  HB2 TYR X 195      61.727  45.211  49.973  0.00  0.00            
ATOM   3050  HB3 TYR X 195      62.512  44.437  51.426  0.00  0.00            
ATOM   3051  CG  TYR X 195      60.657  43.542  50.809  0.00  0.00            
ATOM   3052  CD1 TYR X 195      60.744  42.424  51.616  0.00  0.00            
ATOM   3053  HD1 TYR X 195      61.532  42.285  52.266  0.00  0.00            
ATOM   3054  CE1 TYR X 195      59.838  41.383  51.406  0.00  0.00            
ATOM   3055  HE1 TYR X 195      59.941  40.302  51.659  0.00  0.00            
ATOM   3056  CZ  TYR X 195      58.656  41.439  50.603  0.00  0.00            
ATOM   3057  OH  TYR X 195      57.869  40.368  50.205  0.00  0.00            
ATOM   3058  HH  TYR X 195      56.916  40.574  50.315  0.00  0.00            
ATOM   3059  CE2 TYR X 195      58.515  42.678  49.999  0.00  0.00            
ATOM   3060  HE2 TYR X 195      57.683  42.883  49.320  0.00  0.00            
ATOM   3061  CD2 TYR X 195      59.553  43.688  50.011  0.00  0.00            
ATOM   3062  HD2 TYR X 195      59.476  44.536  49.375  0.00  0.00            
ATOM   3063  C   TYR X 195      61.375  45.034  53.630  0.00  0.00            
ATOM   3064  O   TYR X 195      60.321  44.601  54.102  0.00  0.00            
ATOM   3065  N   GLY X 196      62.473  45.372  54.247  0.00  0.00            
ATOM   3066  H   GLY X 196      63.221  45.826  53.771  0.00  0.00            
ATOM   3067  CA  GLY X 196      62.763  45.353  55.680  0.00  0.00            
ATOM   3068  HA2 GLY X 196      62.784  44.358  55.995  0.00  0.00            
ATOM   3069  HA3 GLY X 196      63.763  45.831  55.835  0.00  0.00            
ATOM   3070  C   GLY X 196      61.872  46.173  56.581  0.00  0.00            
ATOM   3071  O   GLY X 196      60.986  46.939  56.032  0.00  0.00            
ATOM   3072  N   GLY X 197      62.104  46.147  57.925  0.00  0.00            
ATOM   3073  H   GLY X 197      62.941  45.717  58.371  0.00  0.00            
ATOM   3074  CA  GLY X 197      61.124  46.535  58.981  0.00  0.00            
ATOM   3075  HA2 GLY X 197      60.189  46.688  58.566  0.00  0.00            
ATOM   3076  HA3 GLY X 197      61.054  45.695  59.598  0.00  0.00            
ATOM   3077  C   GLY X 197      61.553  47.727  59.804  0.00  0.00            
ATOM   3078  O   GLY X 197      61.103  47.977  60.899  0.00  0.00            
ATOM   3079  N   ASN X 198      62.293  48.665  59.157  0.00  0.00            
ATOM   3080  H   ASN X 198      62.528  48.328  58.304  0.00  0.00            
ATOM   3081  CA  ASN X 198      62.696  50.045  59.679  0.00  0.00            
ATOM   3082  HA  ASN X 198      63.197  49.875  60.775  0.00  0.00            
ATOM   3083  CB  ASN X 198      63.786  50.483  58.721  0.00  0.00            
ATOM   3084  HB2 ASN X 198      64.462  49.635  58.510  0.00  0.00            
ATOM   3085  HB3 ASN X 198      63.461  50.648  57.689  0.00  0.00            
ATOM   3086  CG  ASN X 198      64.667  51.678  59.072  0.00  0.00            
ATOM   3087  OD1 ASN X 198      64.295  52.513  59.811  0.00  0.00            
ATOM   3088  ND2 ASN X 198      65.937  51.626  58.859  0.00  0.00            
ATOM   3089 HD21 ASN X 198      66.724  52.300  58.862  0.00  0.00            
ATOM   3090 HD22 ASN X 198      66.049  50.831  58.299  0.00  0.00            
ATOM   3091  C   ASN X 198      61.541  51.030  59.789  0.00  0.00            
ATOM   3092  O   ASN X 198      60.458  50.885  59.202  0.00  0.00            
ATOM   3093  N   HIE X 199      61.766  52.052  60.527  0.00  0.00            
ATOM   3094  H   HIE X 199      62.440  51.877  61.167  0.00  0.00            
ATOM   3095  CA  HIE X 199      60.806  53.216  60.785  0.00  0.00            
ATOM   3096  HA  HIE X 199      59.770  52.897  60.547  0.00  0.00            
ATOM   3097  CB  HIE X 199      60.735  53.515  62.304  0.00  0.00            
ATOM   3098  HB2 HIE X 199      59.846  54.201  62.595  0.00  0.00            
ATOM   3099  HB3 HIE X 199      60.485  52.569  62.746  0.00  0.00            
ATOM   3100  CG  HIE X 199      61.989  54.167  63.019  0.00  0.00            
ATOM   3101  ND1 HIE X 199      63.270  53.673  62.939  0.00  0.00            
ATOM   3102  CE1 HIE X 199      64.078  54.499  63.698  0.00  0.00            
ATOM   3103  HE1 HIE X 199      65.142  54.350  63.874  0.00  0.00            
ATOM   3104  NE2 HIE X 199      63.351  55.450  64.248  0.00  0.00            
ATOM   3105  HE2 HIE X 199      63.654  56.129  64.929  0.00  0.00            
ATOM   3106  CD2 HIE X 199      62.075  55.272  63.867  0.00  0.00            
ATOM   3107  HD2 HIE X 199      61.147  55.854  64.200  0.00  0.00            
ATOM   3108  C   HIE X 199      61.031  54.574  60.119  0.00  0.00            
ATOM   3109  O   HIE X 199      62.111  54.782  59.548  0.00  0.00            
ATOM   3110  N   LYS X 200      60.158  55.487  60.233  0.00  0.00            
ATOM   3111  H   LYS X 200      59.301  55.207  60.770  0.00  0.00            
ATOM   3112  CA  LYS X 200      60.098  56.739  59.398  0.00  0.00            
ATOM   3113  HA  LYS X 200      61.150  56.923  59.206  0.00  0.00            
ATOM   3114  CB  LYS X 200      59.291  56.516  58.127  0.00  0.00            
ATOM   3115  HB2 LYS X 200      59.417  55.641  57.494  0.00  0.00            
ATOM   3116  HB3 LYS X 200      58.266  56.390  58.461  0.00  0.00            
ATOM   3117  CG  LYS X 200      59.472  57.635  57.159  0.00  0.00            
ATOM   3118  HG2 LYS X 200      59.374  58.637  57.623  0.00  0.00            
ATOM   3119  HG3 LYS X 200      60.430  57.624  56.811  0.00  0.00            
ATOM   3120  CD  LYS X 200      58.427  57.719  56.047  0.00  0.00            
ATOM   3121  HD2 LYS X 200      57.641  57.038  56.447  0.00  0.00            
ATOM   3122  HD3 LYS X 200      57.929  58.655  56.154  0.00  0.00            
ATOM   3123  CE  LYS X 200      58.958  57.199  54.704  0.00  0.00            
ATOM   3124  HE2 LYS X 200      58.197  57.385  54.073  0.00  0.00            
ATOM   3125  HE3 LYS X 200      59.871  57.708  54.356  0.00  0.00            
ATOM   3126  NZ  LYS X 200      59.164  55.728  54.729  0.00  0.00            
ATOM   3127  HZ1 LYS X 200      59.130  55.335  53.860  0.00  0.00            
ATOM   3128  HZ2 LYS X 200      59.955  55.367  55.290  0.00  0.00            
ATOM   3129  HZ3 LYS X 200      58.344  55.267  55.104  0.00  0.00            
ATOM   3130  C   LYS X 200      59.485  57.909  60.166  0.00  0.00            
ATOM   3131  O   LYS X 200      60.194  58.900  60.168  0.00  0.00            
ATOM   3132  N   THR X 201      58.327  57.882  60.769  0.00  0.00            
ATOM   3133  H   THR X 201      57.857  56.999  60.922  0.00  0.00            
ATOM   3134  CA  THR X 201      57.687  58.910  61.555  0.00  0.00            
ATOM   3135  HA  THR X 201      57.870  59.966  61.282  0.00  0.00            
ATOM   3136  CB  THR X 201      56.190  58.724  61.704  0.00  0.00            
ATOM   3137  HB  THR X 201      56.100  57.647  61.845  0.00  0.00            
ATOM   3138  CG2 THR X 201      55.571  59.748  62.740  0.00  0.00            
ATOM   3139 HG21 THR X 201      54.512  59.669  62.621  0.00  0.00            
ATOM   3140 HG22 THR X 201      55.927  59.447  63.791  0.00  0.00            
ATOM   3141 HG23 THR X 201      55.691  60.759  62.584  0.00  0.00            
ATOM   3142  OG1 THR X 201      55.497  58.982  60.511  0.00  0.00            
ATOM   3143  HG1 THR X 201      55.385  58.120  60.223  0.00  0.00            
ATOM   3144  C   THR X 201      58.168  58.711  62.966  0.00  0.00            
ATOM   3145  O   THR X 201      58.190  57.579  63.460  0.00  0.00            
ATOM   3146  N   PHE X 202      58.503  59.870  63.617  0.00  0.00            
ATOM   3147  H   PHE X 202      58.359  60.699  63.028  0.00  0.00            
ATOM   3148  CA  PHE X 202      58.744  59.967  65.142  0.00  0.00            
ATOM   3149  HA  PHE X 202      58.369  58.975  65.580  0.00  0.00            
ATOM   3150  CB  PHE X 202      60.277  60.220  65.414  0.00  0.00            
ATOM   3151  HB2 PHE X 202      60.888  59.768  64.591  0.00  0.00            
ATOM   3152  HB3 PHE X 202      60.623  61.175  65.618  0.00  0.00            
ATOM   3153  CG  PHE X 202      60.752  59.329  66.564  0.00  0.00            
ATOM   3154  CD1 PHE X 202      60.759  57.956  66.434  0.00  0.00            
ATOM   3155  HD1 PHE X 202      60.643  57.526  65.408  0.00  0.00            
ATOM   3156  CE1 PHE X 202      60.743  57.071  67.600  0.00  0.00            
ATOM   3157  HE1 PHE X 202      60.819  55.983  67.450  0.00  0.00            
ATOM   3158  CZ  PHE X 202      60.913  57.652  68.798  0.00  0.00            
ATOM   3159  HZ  PHE X 202      61.182  57.027  69.671  0.00  0.00            
ATOM   3160  CE2 PHE X 202      61.235  59.021  68.913  0.00  0.00            
ATOM   3161  HE2 PHE X 202      61.651  59.292  69.884  0.00  0.00            
ATOM   3162  CD2 PHE X 202      61.042  59.868  67.818  0.00  0.00            
ATOM   3163  HD2 PHE X 202      61.233  60.855  67.804  0.00  0.00            
ATOM   3164  C   PHE X 202      57.985  61.160  65.701  0.00  0.00            
ATOM   3165  O   PHE X 202      57.254  61.864  64.944  0.00  0.00            
ATOM   3166  N   HIE X 203      58.012  61.380  66.978  0.00  0.00            
ATOM   3167  H   HIE X 203      58.388  60.619  67.593  0.00  0.00            
ATOM   3168  CA  HIE X 203      57.227  62.375  67.605  0.00  0.00            
ATOM   3169  HA  HIE X 203      56.909  63.144  66.934  0.00  0.00            
ATOM   3170  CB  HIE X 203      56.001  61.853  68.349  0.00  0.00            
ATOM   3171  HB2 HIE X 203      56.238  60.918  68.778  0.00  0.00            
ATOM   3172  HB3 HIE X 203      55.826  62.648  69.166  0.00  0.00            
ATOM   3173  CG  HIE X 203      54.850  61.629  67.427  0.00  0.00            
ATOM   3174  ND1 HIE X 203      54.214  60.425  67.162  0.00  0.00            
ATOM   3175  CE1 HIE X 203      53.311  60.618  66.164  0.00  0.00            
ATOM   3176  HE1 HIE X 203      52.847  59.832  65.500  0.00  0.00            
ATOM   3177  NE2 HIE X 203      53.309  61.958  65.851  0.00  0.00            
ATOM   3178  HE2 HIE X 203      52.601  62.436  65.171  0.00  0.00            
ATOM   3179  CD2 HIE X 203      54.193  62.542  66.652  0.00  0.00            
ATOM   3180  HD2 HIE X 203      54.441  63.595  66.469  0.00  0.00            
ATOM   3181  C   HIE X 203      58.171  63.030  68.661  0.00  0.00            
ATOM   3182  O   HIE X 203      59.109  62.508  69.258  0.00  0.00            
ATOM   3183  N   LYS X 204      57.839  64.297  69.001  0.00  0.00            
ATOM   3184  H   LYS X 204      57.065  64.751  68.568  0.00  0.00            
ATOM   3185  CA  LYS X 204      58.623  65.114  70.023  0.00  0.00            
ATOM   3186  HA  LYS X 204      59.716  65.010  69.801  0.00  0.00            
ATOM   3187  CB  LYS X 204      58.221  66.587  69.924  0.00  0.00            
ATOM   3188  HB2 LYS X 204      58.620  66.821  69.061  0.00  0.00            
ATOM   3189  HB3 LYS X 204      57.176  66.566  70.058  0.00  0.00            
ATOM   3190  CG  LYS X 204      58.798  67.656  70.784  0.00  0.00            
ATOM   3191  HG2 LYS X 204      58.674  67.374  71.830  0.00  0.00            
ATOM   3192  HG3 LYS X 204      59.935  67.604  70.479  0.00  0.00            
ATOM   3193  CD  LYS X 204      58.183  69.055  70.469  0.00  0.00            
ATOM   3194  HD2 LYS X 204      58.112  69.188  69.341  0.00  0.00            
ATOM   3195  HD3 LYS X 204      57.141  68.984  70.912  0.00  0.00            
ATOM   3196  CE  LYS X 204      58.915  70.285  70.972  0.00  0.00            
ATOM   3197  HE2 LYS X 204      58.268  71.185  70.629  0.00  0.00            
ATOM   3198  HE3 LYS X 204      59.073  70.106  72.044  0.00  0.00            
ATOM   3199  NZ  LYS X 204      60.175  70.369  70.304  0.00  0.00            
ATOM   3200  HZ1 LYS X 204      60.760  69.662  70.658  0.00  0.00            
ATOM   3201  HZ2 LYS X 204      60.111  70.272  69.260  0.00  0.00            
ATOM   3202  HZ3 LYS X 204      60.518  71.271  70.409  0.00  0.00            
ATOM   3203  C   LYS X 204      58.277  64.730  71.469  0.00  0.00            
ATOM   3204  O   LYS X 204      57.081  64.591  71.765  0.00  0.00            
ATOM   3205  N   ILE X 205      59.251  64.572  72.330  0.00  0.00            
ATOM   3206  H   ILE X 205      60.182  64.722  71.995  0.00  0.00            
ATOM   3207  CA  ILE X 205      59.316  64.283  73.835  0.00  0.00            
ATOM   3208  HA  ILE X 205      58.617  63.448  74.168  0.00  0.00            
ATOM   3209  CB  ILE X 205      60.698  63.749  74.218  0.00  0.00            
ATOM   3210  HB  ILE X 205      60.673  63.737  75.299  0.00  0.00            
ATOM   3211  CG2 ILE X 205      60.781  62.305  73.908  0.00  0.00            
ATOM   3212 HG21 ILE X 205      61.795  61.885  74.370  0.00  0.00            
ATOM   3213 HG22 ILE X 205      60.077  61.583  74.444  0.00  0.00            
ATOM   3214 HG23 ILE X 205      60.829  62.124  72.838  0.00  0.00            
ATOM   3215  CG1 ILE X 205      61.972  64.573  73.644  0.00  0.00            
ATOM   3216 HG12 ILE X 205      62.711  63.878  73.312  0.00  0.00            
ATOM   3217 HG13 ILE X 205      61.775  65.077  72.719  0.00  0.00            
ATOM   3218  CD1 ILE X 205      62.725  65.318  74.858  0.00  0.00            
ATOM   3219 HD11 ILE X 205      61.896  65.936  75.303  0.00  0.00            
ATOM   3220 HD12 ILE X 205      62.941  64.645  75.584  0.00  0.00            
ATOM   3221 HD13 ILE X 205      63.446  66.143  74.782  0.00  0.00            
ATOM   3222  C   ILE X 205      58.797  65.397  74.685  0.00  0.00            
ATOM   3223  O   ILE X 205      59.528  66.320  75.188  0.00  0.00            
ATOM   3224  N   TRP X 206      57.488  65.314  74.799  0.00  0.00            
ATOM   3225  H   TRP X 206      57.122  64.471  74.510  0.00  0.00            
ATOM   3226  CA  TRP X 206      56.620  66.279  75.335  0.00  0.00            
ATOM   3227  HA  TRP X 206      56.941  67.266  75.133  0.00  0.00            
ATOM   3228  CB  TRP X 206      55.275  66.199  74.538  0.00  0.00            
ATOM   3229  HB2 TRP X 206      55.495  66.041  73.551  0.00  0.00            
ATOM   3230  HB3 TRP X 206      54.906  65.180  74.816  0.00  0.00            
ATOM   3231  CG  TRP X 206      54.287  67.234  74.734  0.00  0.00            
ATOM   3232  CD1 TRP X 206      53.069  67.160  75.400  0.00  0.00            
ATOM   3233  HD1 TRP X 206      52.669  66.341  75.985  0.00  0.00            
ATOM   3234  NE1 TRP X 206      52.467  68.390  75.270  0.00  0.00            
ATOM   3235  HE1 TRP X 206      51.495  68.508  75.376  0.00  0.00            
ATOM   3236  CE2 TRP X 206      53.093  69.221  74.454  0.00  0.00            
ATOM   3237  CZ2 TRP X 206      52.773  70.491  73.928  0.00  0.00            
ATOM   3238  HZ2 TRP X 206      51.779  70.851  73.944  0.00  0.00            
ATOM   3239  CH2 TRP X 206      53.705  71.111  73.097  0.00  0.00            
ATOM   3240  HH2 TRP X 206      53.380  72.079  72.702  0.00  0.00            
ATOM   3241  CZ3 TRP X 206      54.992  70.610  72.921  0.00  0.00            
ATOM   3242  HZ3 TRP X 206      55.677  71.098  72.205  0.00  0.00            
ATOM   3243  CE3 TRP X 206      55.344  69.323  73.418  0.00  0.00            
ATOM   3244  HE3 TRP X 206      56.204  68.831  73.103  0.00  0.00            
ATOM   3245  CD2 TRP X 206      54.386  68.566  74.182  0.00  0.00            
ATOM   3246  C   TRP X 206      56.472  66.302  76.810  0.00  0.00            
ATOM   3247  O   TRP X 206      56.550  65.281  77.488  0.00  0.00            
ATOM   3248  N   LYS X 207      56.371  67.531  77.330  0.00  0.00            
ATOM   3249  H   LYS X 207      55.873  68.255  76.829  0.00  0.00            
ATOM   3250  CA  LYS X 207      56.356  67.691  78.873  0.00  0.00            
ATOM   3251  HA  LYS X 207      56.159  66.739  79.180  0.00  0.00            
ATOM   3252  CB  LYS X 207      57.832  67.782  79.428  0.00  0.00            
ATOM   3253  HB2 LYS X 207      58.183  66.773  79.226  0.00  0.00            
ATOM   3254  HB3 LYS X 207      58.506  68.588  79.007  0.00  0.00            
ATOM   3255  CG  LYS X 207      58.043  68.070  80.940  0.00  0.00            
ATOM   3256  HG2 LYS X 207      57.557  68.988  81.193  0.00  0.00            
ATOM   3257  HG3 LYS X 207      57.509  67.297  81.444  0.00  0.00            
ATOM   3258  CD  LYS X 207      59.522  68.269  81.290  0.00  0.00            
ATOM   3259  HD2 LYS X 207      60.080  67.420  81.003  0.00  0.00            
ATOM   3260  HD3 LYS X 207      59.967  69.228  80.834  0.00  0.00            
ATOM   3261  CE  LYS X 207      59.682  68.406  82.784  0.00  0.00            
ATOM   3262  HE2 LYS X 207      59.047  67.721  83.262  0.00  0.00            
ATOM   3263  HE3 LYS X 207      60.695  68.090  82.949  0.00  0.00            
ATOM   3264  NZ  LYS X 207      59.393  69.716  83.478  0.00  0.00            
ATOM   3265  HZ1 LYS X 207      58.373  69.873  83.523  0.00  0.00            
ATOM   3266  HZ2 LYS X 207      59.954  69.871  84.243  0.00  0.00            
ATOM   3267  HZ3 LYS X 207      59.683  70.410  82.898  0.00  0.00            
ATOM   3268  C   LYS X 207      55.409  68.664  79.575  0.00  0.00            
ATOM   3269  O   LYS X 207      55.797  69.846  79.597  0.00  0.00            
ATOM   3270  N   GLU X 208      54.242  68.179  79.938  0.00  0.00            
ATOM   3271  H   GLU X 208      54.007  67.162  79.718  0.00  0.00            
ATOM   3272  CA  GLU X 208      53.288  69.053  80.757  0.00  0.00            
ATOM   3273  HA  GLU X 208      53.790  70.007  80.662  0.00  0.00            
ATOM   3274  CB  GLU X 208      51.974  69.219  79.922  0.00  0.00            
ATOM   3275  HB2 GLU X 208      51.441  68.269  79.682  0.00  0.00            
ATOM   3276  HB3 GLU X 208      51.310  69.822  80.544  0.00  0.00            
ATOM   3277  CG  GLU X 208      52.303  69.891  78.551  0.00  0.00            
ATOM   3278  HG2 GLU X 208      53.193  69.545  77.990  0.00  0.00            
ATOM   3279  HG3 GLU X 208      51.394  69.709  77.942  0.00  0.00            
ATOM   3280  CD  GLU X 208      52.302  71.436  78.489  0.00  0.00            
ATOM   3281  OE1 GLU X 208      52.790  71.941  77.456  0.00  0.00            
ATOM   3282  OE2 GLU X 208      51.953  72.244  79.435  0.00  0.00            
ATOM   3283  C   GLU X 208      53.090  68.617  82.160  0.00  0.00            
ATOM   3284  O   GLU X 208      51.935  68.644  82.562  0.00  0.00            
ATOM   3285  N   GLY X 209      54.312  68.262  82.765  0.00  0.00            
ATOM   3286  H   GLY X 209      55.070  68.275  82.089  0.00  0.00            
ATOM   3287  CA  GLY X 209      54.485  67.799  84.065  0.00  0.00            
ATOM   3288  HA2 GLY X 209      53.970  68.663  84.664  0.00  0.00            
ATOM   3289  HA3 GLY X 209      53.870  66.905  84.092  0.00  0.00            
ATOM   3290  C   GLY X 209      55.907  67.622  84.728  0.00  0.00            
ATOM   3291  O   GLY X 209      56.978  68.182  84.270  0.00  0.00            
ATOM   3292  N   ASP X 210      55.944  66.764  85.784  0.00  0.00            
ATOM   3293  H   ASP X 210      54.988  66.457  86.128  0.00  0.00            
ATOM   3294  CA  ASP X 210      57.165  66.041  86.247  0.00  0.00            
ATOM   3295  HA  ASP X 210      57.998  66.700  86.506  0.00  0.00            
ATOM   3296  CB  ASP X 210      56.907  65.333  87.566  0.00  0.00            
ATOM   3297  HB2 ASP X 210      56.074  64.679  87.501  0.00  0.00            
ATOM   3298  HB3 ASP X 210      57.841  64.722  87.922  0.00  0.00            
ATOM   3299  CG  ASP X 210      56.765  66.347  88.669  0.00  0.00            
ATOM   3300  OD1 ASP X 210      57.394  67.426  88.696  0.00  0.00            
ATOM   3301  OD2 ASP X 210      56.054  66.112  89.672  0.00  0.00            
ATOM   3302  C   ASP X 210      57.763  65.049  85.249  0.00  0.00            
ATOM   3303  O   ASP X 210      58.815  64.531  85.519  0.00  0.00            
ATOM   3304  N   HIE X 211      57.068  64.596  84.272  0.00  0.00            
ATOM   3305  H   HIE X 211      56.241  65.029  83.844  0.00  0.00            
ATOM   3306  CA  HIE X 211      57.613  63.542  83.348  0.00  0.00            
ATOM   3307  HA  HIE X 211      58.691  63.698  83.429  0.00  0.00            
ATOM   3308  CB  HIE X 211      56.942  62.073  83.812  0.00  0.00            
ATOM   3309  HB2 HIE X 211      57.430  61.313  83.191  0.00  0.00            
ATOM   3310  HB3 HIE X 211      57.425  61.883  84.767  0.00  0.00            
ATOM   3311  CG  HIE X 211      55.428  61.987  83.592  0.00  0.00            
ATOM   3312  ND1 HIE X 211      54.807  61.867  82.326  0.00  0.00            
ATOM   3313  CE1 HIE X 211      53.486  61.868  82.527  0.00  0.00            
ATOM   3314  HE1 HIE X 211      52.698  62.065  81.731  0.00  0.00            
ATOM   3315  NE2 HIE X 211      53.206  61.889  83.824  0.00  0.00            
ATOM   3316  HE2 HIE X 211      52.271  61.777  84.160  0.00  0.00            
ATOM   3317  CD2 HIE X 211      54.363  62.021  84.483  0.00  0.00            
ATOM   3318  HD2 HIE X 211      54.379  62.206  85.554  0.00  0.00            
ATOM   3319  C   HIE X 211      57.267  64.040  81.942  0.00  0.00            
ATOM   3320  O   HIE X 211      56.266  64.668  81.670  0.00  0.00            
ATOM   3321  N   TYR X 212      58.098  63.425  81.030  0.00  0.00            
ATOM   3322  H   TYR X 212      58.811  62.897  81.522  0.00  0.00            
ATOM   3323  CA  TYR X 212      58.082  63.369  79.545  0.00  0.00            
ATOM   3324  HA  TYR X 212      57.481  64.264  79.197  0.00  0.00            
ATOM   3325  CB  TYR X 212      59.549  63.296  78.958  0.00  0.00            
ATOM   3326  HB2 TYR X 212      60.187  62.426  79.339  0.00  0.00            
ATOM   3327  HB3 TYR X 212      59.541  63.235  77.917  0.00  0.00            
ATOM   3328  CG  TYR X 212      60.477  64.483  79.166  0.00  0.00            
ATOM   3329  CD1 TYR X 212      61.178  64.621  80.418  0.00  0.00            
ATOM   3330  HD1 TYR X 212      60.941  64.009  81.269  0.00  0.00            
ATOM   3331  CE1 TYR X 212      62.020  65.657  80.650  0.00  0.00            
ATOM   3332  HE1 TYR X 212      62.479  65.847  81.649  0.00  0.00            
ATOM   3333  CZ  TYR X 212      62.247  66.619  79.598  0.00  0.00            
ATOM   3334  OH  TYR X 212      62.983  67.755  79.764  0.00  0.00            
ATOM   3335  HH  TYR X 212      63.038  68.109  78.893  0.00  0.00            
ATOM   3336  CE2 TYR X 212      61.587  66.460  78.437  0.00  0.00            
ATOM   3337  HE2 TYR X 212      61.666  67.114  77.564  0.00  0.00            
ATOM   3338  CD2 TYR X 212      60.785  65.417  78.167  0.00  0.00            
ATOM   3339  HD2 TYR X 212      60.363  65.319  77.183  0.00  0.00            
ATOM   3340  C   TYR X 212      57.528  62.096  79.060  0.00  0.00            
ATOM   3341  O   TYR X 212      57.555  61.040  79.723  0.00  0.00            
ATOM   3342  N   HIE X 213      57.074  62.169  77.828  0.00  0.00            
ATOM   3343  H   HIE X 213      57.243  63.050  77.404  0.00  0.00            
ATOM   3344  CA  HIE X 213      56.482  60.967  77.265  0.00  0.00            
ATOM   3345  HA  HIE X 213      57.066  60.121  77.496  0.00  0.00            
ATOM   3346  CB  HIE X 213      54.981  60.910  77.804  0.00  0.00            
ATOM   3347  HB2 HIE X 213      54.562  60.053  77.227  0.00  0.00            
ATOM   3348  HB3 HIE X 213      54.927  60.635  78.783  0.00  0.00            
ATOM   3349  CG  HIE X 213      53.972  62.062  77.746  0.00  0.00            
ATOM   3350  ND1 HIE X 213      53.382  62.891  78.764  0.00  0.00            
ATOM   3351  CE1 HIE X 213      52.467  63.671  78.185  0.00  0.00            
ATOM   3352  HE1 HIE X 213      51.767  64.230  78.750  0.00  0.00            
ATOM   3353  NE2 HIE X 213      52.354  63.345  76.943  0.00  0.00            
ATOM   3354  HE2 HIE X 213      51.693  63.640  76.192  0.00  0.00            
ATOM   3355  CD2 HIE X 213      53.289  62.429  76.616  0.00  0.00            
ATOM   3356  HD2 HIE X 213      53.474  62.151  75.596  0.00  0.00            
ATOM   3357  C   HIE X 213      56.582  61.063  75.716  0.00  0.00            
ATOM   3358  O   HIE X 213      56.973  62.094  75.155  0.00  0.00            
ATOM   3359  N   HIE X 214      56.157  59.957  75.156  0.00  0.00            
ATOM   3360  H   HIE X 214      55.530  59.298  75.706  0.00  0.00            
ATOM   3361  CA  HIE X 214      55.927  59.618  73.733  0.00  0.00            
ATOM   3362  HA  HIE X 214      55.716  60.316  72.920  0.00  0.00            
ATOM   3363  CB  HIE X 214      57.351  59.179  73.283  0.00  0.00            
ATOM   3364  HB2 HIE X 214      58.051  60.054  73.380  0.00  0.00            
ATOM   3365  HB3 HIE X 214      57.769  58.536  74.091  0.00  0.00            
ATOM   3366  CG  HIE X 214      57.489  58.607  71.932  0.00  0.00            
ATOM   3367  ND1 HIE X 214      57.344  57.265  71.544  0.00  0.00            
ATOM   3368  CE1 HIE X 214      57.527  57.269  70.221  0.00  0.00            
ATOM   3369  HE1 HIE X 214      57.588  56.417  69.530  0.00  0.00            
ATOM   3370  NE2 HIE X 214      58.096  58.298  69.789  0.00  0.00            
ATOM   3371  HE2 HIE X 214      58.380  58.374  68.798  0.00  0.00            
ATOM   3372  CD2 HIE X 214      58.004  59.229  70.826  0.00  0.00            
ATOM   3373  HD2 HIE X 214      58.111  60.298  70.886  0.00  0.00            
ATOM   3374  C   HIE X 214      55.014  58.476  73.568  0.00  0.00            
ATOM   3375  O   HIE X 214      54.844  57.621  74.436  0.00  0.00            
ATOM   3376  N   GLN X 215      54.228  58.430  72.418  0.00  0.00            
ATOM   3377  H   GLN X 215      54.479  59.011  71.598  0.00  0.00            
ATOM   3378  CA  GLN X 215      53.104  57.522  72.151  0.00  0.00            
ATOM   3379  HA  GLN X 215      53.360  56.641  72.563  0.00  0.00            
ATOM   3380  CB  GLN X 215      51.707  57.819  72.882  0.00  0.00            
ATOM   3381  HB2 GLN X 215      50.943  57.049  72.533  0.00  0.00            
ATOM   3382  HB3 GLN X 215      51.740  57.677  73.878  0.00  0.00            
ATOM   3383  CG  GLN X 215      51.088  59.272  72.717  0.00  0.00            
ATOM   3384  HG2 GLN X 215      50.391  59.439  73.478  0.00  0.00            
ATOM   3385  HG3 GLN X 215      51.731  60.195  72.899  0.00  0.00            
ATOM   3386  CD  GLN X 215      50.150  59.442  71.461  0.00  0.00            
ATOM   3387  OE1 GLN X 215      49.959  58.441  70.750  0.00  0.00            
ATOM   3388  NE2 GLN X 215      49.798  60.667  71.075  0.00  0.00            
ATOM   3389 HE21 GLN X 215      49.357  60.792  70.155  0.00  0.00            
ATOM   3390 HE22 GLN X 215      50.130  61.490  71.495  0.00  0.00            
ATOM   3391  C   GLN X 215      52.933  57.389  70.628  0.00  0.00            
ATOM   3392  O   GLN X 215      53.264  58.364  69.958  0.00  0.00            
ATOM   3393  N   ILE X 216      52.609  56.210  70.062  0.00  0.00            
ATOM   3394  H   ILE X 216      52.404  55.501  70.781  0.00  0.00            
ATOM   3395  CA  ILE X 216      52.390  56.014  68.717  0.00  0.00            
ATOM   3396  HA  ILE X 216      52.153  57.015  68.262  0.00  0.00            
ATOM   3397  CB  ILE X 216      53.773  55.541  68.036  0.00  0.00            
ATOM   3398  HB  ILE X 216      54.261  56.457  67.972  0.00  0.00            
ATOM   3399  CG2 ILE X 216      54.633  54.591  68.862  0.00  0.00            
ATOM   3400 HG21 ILE X 216      55.736  54.607  68.546  0.00  0.00            
ATOM   3401 HG22 ILE X 216      54.506  54.831  69.904  0.00  0.00            
ATOM   3402 HG23 ILE X 216      54.324  53.572  68.651  0.00  0.00            
ATOM   3403  CG1 ILE X 216      53.762  55.203  66.580  0.00  0.00            
ATOM   3404 HG12 ILE X 216      53.060  54.420  66.368  0.00  0.00            
ATOM   3405 HG13 ILE X 216      53.400  56.170  66.164  0.00  0.00            
ATOM   3406  CD1 ILE X 216      55.043  54.940  65.829  0.00  0.00            
ATOM   3407 HD11 ILE X 216      55.573  55.830  65.694  0.00  0.00            
ATOM   3408 HD12 ILE X 216      55.672  54.153  66.247  0.00  0.00            
ATOM   3409 HD13 ILE X 216      54.787  54.475  64.846  0.00  0.00            
ATOM   3410  C   ILE X 216      51.311  54.843  68.575  0.00  0.00            
ATOM   3411  O   ILE X 216      51.498  53.759  69.064  0.00  0.00            
ATOM   3412  N   SER X 217      50.357  55.183  67.681  0.00  0.00            
ATOM   3413  H   SER X 217      50.241  56.186  67.439  0.00  0.00            
ATOM   3414  CA  SER X 217      49.494  54.193  66.985  0.00  0.00            
ATOM   3415  HA  SER X 217      49.899  53.155  67.128  0.00  0.00            
ATOM   3416  CB  SER X 217      48.083  54.203  67.610  0.00  0.00            
ATOM   3417  HB2 SER X 217      48.043  53.906  68.677  0.00  0.00            
ATOM   3418  HB3 SER X 217      47.646  55.285  67.470  0.00  0.00            
ATOM   3419  OG  SER X 217      47.365  53.211  66.948  0.00  0.00            
ATOM   3420  HG  SER X 217      46.456  52.997  67.316  0.00  0.00            
ATOM   3421  C   SER X 217      49.582  54.319  65.487  0.00  0.00            
ATOM   3422  O   SER X 217      49.703  55.331  64.858  0.00  0.00            
ATOM   3423  N   VAL X 218      49.600  53.126  64.826  0.00  0.00            
ATOM   3424  H   VAL X 218      49.430  52.272  65.432  0.00  0.00            
ATOM   3425  CA  VAL X 218      49.594  52.979  63.408  0.00  0.00            
ATOM   3426  HA  VAL X 218      49.829  53.848  62.839  0.00  0.00            
ATOM   3427  CB  VAL X 218      50.779  51.984  63.194  0.00  0.00            
ATOM   3428  HB  VAL X 218      50.953  51.243  64.040  0.00  0.00            
ATOM   3429  CG1 VAL X 218      50.482  50.974  62.039  0.00  0.00            
ATOM   3430 HG11 VAL X 218      49.965  51.388  61.224  0.00  0.00            
ATOM   3431 HG12 VAL X 218      51.337  50.483  61.578  0.00  0.00            
ATOM   3432 HG13 VAL X 218      49.794  50.205  62.282  0.00  0.00            
ATOM   3433  CG2 VAL X 218      52.087  52.759  62.992  0.00  0.00            
ATOM   3434 HG21 VAL X 218      51.828  53.604  62.389  0.00  0.00            
ATOM   3435 HG22 VAL X 218      52.542  53.026  63.959  0.00  0.00            
ATOM   3436 HG23 VAL X 218      52.718  52.081  62.361  0.00  0.00            
ATOM   3437  C   VAL X 218      48.128  52.470  63.030  0.00  0.00            
ATOM   3438  O   VAL X 218      47.667  51.587  63.680  0.00  0.00            
ATOM   3439  N   PRO X 219      47.521  52.987  61.945  0.00  0.00            
ATOM   3440  CD  PRO X 219      48.025  53.955  60.957  0.00  0.00            
ATOM   3441  HD2 PRO X 219      49.036  53.652  60.738  0.00  0.00            
ATOM   3442  HD3 PRO X 219      48.073  54.839  61.407  0.00  0.00            
ATOM   3443  CG  PRO X 219      47.095  54.065  59.711  0.00  0.00            
ATOM   3444  HG2 PRO X 219      47.394  53.363  58.917  0.00  0.00            
ATOM   3445  HG3 PRO X 219      46.881  55.055  59.585  0.00  0.00            
ATOM   3446  CB  PRO X 219      45.820  53.616  60.433  0.00  0.00            
ATOM   3447  HB2 PRO X 219      45.225  53.152  59.644  0.00  0.00            
ATOM   3448  HB3 PRO X 219      45.223  54.473  60.870  0.00  0.00            
ATOM   3449  CA  PRO X 219      46.142  52.636  61.537  0.00  0.00            
ATOM   3450  HA  PRO X 219      45.721  52.770  62.442  0.00  0.00            
ATOM   3451  C   PRO X 219      45.788  51.141  61.196  0.00  0.00            
ATOM   3452  O   PRO X 219      44.610  50.665  61.245  0.00  0.00            
ATOM   3453  N   ASP X 220      46.931  50.520  60.827  0.00  0.00            
ATOM   3454  H   ASP X 220      47.683  51.142  60.676  0.00  0.00            
ATOM   3455  CA  ASP X 220      46.883  49.119  60.429  0.00  0.00            
ATOM   3456  HA  ASP X 220      45.926  48.935  59.963  0.00  0.00            
ATOM   3457  CB  ASP X 220      47.948  48.998  59.369  0.00  0.00            
ATOM   3458  HB2 ASP X 220      47.868  49.903  58.673  0.00  0.00            
ATOM   3459  HB3 ASP X 220      48.938  49.027  59.753  0.00  0.00            
ATOM   3460  CG  ASP X 220      47.775  47.668  58.550  0.00  0.00            
ATOM   3461  OD1 ASP X 220      47.004  47.741  57.572  0.00  0.00            
ATOM   3462  OD2 ASP X 220      48.018  46.513  58.966  0.00  0.00            
ATOM   3463  C   ASP X 220      47.031  48.102  61.550  0.00  0.00            
ATOM   3464  O   ASP X 220      46.484  47.015  61.386  0.00  0.00            
ATOM   3465  N   LYS X 221      47.608  48.549  62.753  0.00  0.00            
ATOM   3466  H   LYS X 221      47.844  49.557  62.767  0.00  0.00            
ATOM   3467  CA  LYS X 221      47.565  47.852  64.071  0.00  0.00            
ATOM   3468  HA  LYS X 221      47.201  46.906  63.678  0.00  0.00            
ATOM   3469  CB  LYS X 221      48.935  47.532  64.631  0.00  0.00            
ATOM   3470  HB2 LYS X 221      48.890  46.803  65.430  0.00  0.00            
ATOM   3471  HB3 LYS X 221      49.373  47.054  63.770  0.00  0.00            
ATOM   3472  CG  LYS X 221      49.687  48.752  65.177  0.00  0.00            
ATOM   3473  HG2 LYS X 221      49.960  49.375  64.331  0.00  0.00            
ATOM   3474  HG3 LYS X 221      48.925  49.265  65.888  0.00  0.00            
ATOM   3475  CD  LYS X 221      50.940  48.318  65.950  0.00  0.00            
ATOM   3476  HD2 LYS X 221      51.421  47.484  65.463  0.00  0.00            
ATOM   3477  HD3 LYS X 221      51.567  49.246  65.864  0.00  0.00            
ATOM   3478  CE  LYS X 221      50.939  48.001  67.466  0.00  0.00            
ATOM   3479  HE2 LYS X 221      51.915  48.160  67.851  0.00  0.00            
ATOM   3480  HE3 LYS X 221      50.275  48.680  68.105  0.00  0.00            
ATOM   3481  NZ  LYS X 221      50.630  46.632  67.549  0.00  0.00            
ATOM   3482  HZ1 LYS X 221      49.659  46.443  67.301  0.00  0.00            
ATOM   3483  HZ2 LYS X 221      51.242  46.208  66.963  0.00  0.00            
ATOM   3484  HZ3 LYS X 221      50.734  46.206  68.437  0.00  0.00            
ATOM   3485  C   LYS X 221      46.550  48.368  65.056  0.00  0.00            
ATOM   3486  O   LYS X 221      46.190  47.694  65.977  0.00  0.00            
ATOM   3487  N   ASN X 222      46.054  49.600  64.985  0.00  0.00            
ATOM   3488  H   ASN X 222      46.363  50.173  64.237  0.00  0.00            
ATOM   3489  CA  ASN X 222      45.469  50.438  66.049  0.00  0.00            
ATOM   3490  HA  ASN X 222      45.750  51.507  65.729  0.00  0.00            
ATOM   3491  CB  ASN X 222      43.890  50.406  66.043  0.00  0.00            
ATOM   3492  HB2 ASN X 222      43.468  49.407  66.285  0.00  0.00            
ATOM   3493  HB3 ASN X 222      43.586  51.034  66.772  0.00  0.00            
ATOM   3494  CG  ASN X 222      43.420  50.664  64.650  0.00  0.00            
ATOM   3495  OD1 ASN X 222      43.423  51.796  64.170  0.00  0.00            
ATOM   3496  ND2 ASN X 222      43.269  49.715  63.783  0.00  0.00            
ATOM   3497 HD21 ASN X 222      43.197  50.022  62.837  0.00  0.00            
ATOM   3498 HD22 ASN X 222      43.204  48.720  63.926  0.00  0.00            
ATOM   3499  C   ASN X 222      45.921  50.341  67.599  0.00  0.00            
ATOM   3500  O   ASN X 222      45.822  51.351  68.307  0.00  0.00            
ATOM   3501  N   TYR X 223      46.676  49.315  68.078  0.00  0.00            
ATOM   3502  H   TYR X 223      46.874  48.536  67.471  0.00  0.00            
ATOM   3503  CA  TYR X 223      47.366  49.256  69.400  0.00  0.00            
ATOM   3504  HA  TYR X 223      46.543  49.443  70.136  0.00  0.00            
ATOM   3505  CB  TYR X 223      47.895  47.910  69.675  0.00  0.00            
ATOM   3506  HB2 TYR X 223      47.015  47.111  69.524  0.00  0.00            
ATOM   3507  HB3 TYR X 223      48.646  47.759  68.864  0.00  0.00            
ATOM   3508  CG  TYR X 223      48.692  47.761  70.966  0.00  0.00            
ATOM   3509  CD1 TYR X 223      48.069  47.506  72.085  0.00  0.00            
ATOM   3510  HD1 TYR X 223      46.973  47.507  72.148  0.00  0.00            
ATOM   3511  CE1 TYR X 223      48.784  47.123  73.238  0.00  0.00            
ATOM   3512  HE1 TYR X 223      48.321  46.761  74.175  0.00  0.00            
ATOM   3513  CZ  TYR X 223      50.180  47.186  73.215  0.00  0.00            
ATOM   3514  OH  TYR X 223      50.904  46.872  74.310  0.00  0.00            
ATOM   3515  HH  TYR X 223      50.487  46.325  75.030  0.00  0.00            
ATOM   3516  CE2 TYR X 223      50.818  47.646  72.047  0.00  0.00            
ATOM   3517  HE2 TYR X 223      51.815  47.620  71.968  0.00  0.00            
ATOM   3518  CD2 TYR X 223      50.024  47.777  70.912  0.00  0.00            
ATOM   3519  HD2 TYR X 223      50.587  48.082  70.043  0.00  0.00            
ATOM   3520  C   TYR X 223      48.378  50.433  69.836  0.00  0.00            
ATOM   3521  O   TYR X 223      49.415  50.438  69.209  0.00  0.00            
ATOM   3522  N   LYS X 224      48.133  51.351  70.775  0.00  0.00            
ATOM   3523  H   LYS X 224      47.213  51.510  71.048  0.00  0.00            
ATOM   3524  CA  LYS X 224      49.042  52.498  71.090  0.00  0.00            
ATOM   3525  HA  LYS X 224      49.466  52.910  70.141  0.00  0.00            
ATOM   3526  CB  LYS X 224      48.213  53.454  71.952  0.00  0.00            
ATOM   3527  HB2 LYS X 224      47.296  53.573  71.350  0.00  0.00            
ATOM   3528  HB3 LYS X 224      47.978  53.056  72.984  0.00  0.00            
ATOM   3529  CG  LYS X 224      48.916  54.844  72.039  0.00  0.00            
ATOM   3530  HG2 LYS X 224      49.904  54.822  72.569  0.00  0.00            
ATOM   3531  HG3 LYS X 224      49.194  55.170  70.996  0.00  0.00            
ATOM   3532  CD  LYS X 224      48.087  55.937  72.759  0.00  0.00            
ATOM   3533  HD2 LYS X 224      47.663  55.457  73.681  0.00  0.00            
ATOM   3534  HD3 LYS X 224      48.743  56.813  72.943  0.00  0.00            
ATOM   3535  CE  LYS X 224      46.786  56.403  72.071  0.00  0.00            
ATOM   3536  HE2 LYS X 224      46.083  55.606  71.665  0.00  0.00            
ATOM   3537  HE3 LYS X 224      46.185  56.843  72.788  0.00  0.00            
ATOM   3538  NZ  LYS X 224      47.042  57.278  71.020  0.00  0.00            
ATOM   3539  HZ1 LYS X 224      46.972  56.700  70.170  0.00  0.00            
ATOM   3540  HZ2 LYS X 224      46.200  57.918  70.998  0.00  0.00            
ATOM   3541  HZ3 LYS X 224      47.975  57.664  71.219  0.00  0.00            
ATOM   3542  C   LYS X 224      50.207  51.783  71.908  0.00  0.00            
ATOM   3543  O   LYS X 224      49.960  50.980  72.796  0.00  0.00            
ATOM   3544  N   ASN X 225      51.430  52.223  71.585  0.00  0.00            
ATOM   3545  H   ASN X 225      51.501  52.830  70.772  0.00  0.00            
ATOM   3546  CA  ASN X 225      52.683  52.060  72.350  0.00  0.00            
ATOM   3547  HA  ASN X 225      52.379  51.294  73.045  0.00  0.00            
ATOM   3548  CB  ASN X 225      53.942  51.531  71.631  0.00  0.00            
ATOM   3549  HB2 ASN X 225      54.257  52.284  70.891  0.00  0.00            
ATOM   3550  HB3 ASN X 225      54.794  51.401  72.306  0.00  0.00            
ATOM   3551  CG  ASN X 225      53.763  50.228  70.866  0.00  0.00            
ATOM   3552  OD1 ASN X 225      53.242  50.254  69.753  0.00  0.00            
ATOM   3553  ND2 ASN X 225      54.222  49.135  71.298  0.00  0.00            
ATOM   3554 HD21 ASN X 225      53.919  48.261  70.864  0.00  0.00            
ATOM   3555 HD22 ASN X 225      54.643  49.141  72.219  0.00  0.00            
ATOM   3556  C   ASN X 225      52.909  53.342  73.112  0.00  0.00            
ATOM   3557  O   ASN X 225      52.311  54.366  72.705  0.00  0.00            
ATOM   3558  N   ASP X 226      53.520  53.240  74.323  0.00  0.00            
ATOM   3559  H   ASP X 226      53.830  52.357  74.653  0.00  0.00            
ATOM   3560  CA  ASP X 226      53.676  54.361  75.251  0.00  0.00            
ATOM   3561  HA  ASP X 226      53.705  55.300  74.748  0.00  0.00            
ATOM   3562  CB  ASP X 226      52.521  54.319  76.249  0.00  0.00            
ATOM   3563  HB2 ASP X 226      51.551  54.390  75.741  0.00  0.00            
ATOM   3564  HB3 ASP X 226      52.506  53.396  76.748  0.00  0.00            
ATOM   3565  CG  ASP X 226      52.318  55.472  77.167  0.00  0.00            
ATOM   3566  OD1 ASP X 226      51.475  55.326  78.110  0.00  0.00            
ATOM   3567  OD2 ASP X 226      52.892  56.577  77.057  0.00  0.00            
ATOM   3568  C   ASP X 226      55.016  54.350  76.059  0.00  0.00            
ATOM   3569  O   ASP X 226      55.476  53.247  76.445  0.00  0.00            
ATOM   3570  N   VAL X 227      55.486  55.528  76.418  0.00  0.00            
ATOM   3571  H   VAL X 227      54.857  56.326  76.199  0.00  0.00            
ATOM   3572  CA  VAL X 227      56.688  55.727  77.185  0.00  0.00            
ATOM   3573  HA  VAL X 227      56.885  54.894  77.855  0.00  0.00            
ATOM   3574  CB  VAL X 227      57.978  55.814  76.350  0.00  0.00            
ATOM   3575  HB  VAL X 227      58.098  56.841  75.936  0.00  0.00            
ATOM   3576  CG1 VAL X 227      59.238  55.890  77.149  0.00  0.00            
ATOM   3577 HG11 VAL X 227      59.378  56.832  77.658  0.00  0.00            
ATOM   3578 HG12 VAL X 227      59.528  55.120  77.774  0.00  0.00            
ATOM   3579 HG13 VAL X 227      60.050  56.056  76.472  0.00  0.00            
ATOM   3580  CG2 VAL X 227      58.055  54.875  75.097  0.00  0.00            
ATOM   3581 HG21 VAL X 227      57.123  54.876  74.511  0.00  0.00            
ATOM   3582 HG22 VAL X 227      58.876  55.318  74.519  0.00  0.00            
ATOM   3583 HG23 VAL X 227      58.393  53.923  75.361  0.00  0.00            
ATOM   3584  C   VAL X 227      56.607  57.004  77.982  0.00  0.00            
ATOM   3585  O   VAL X 227      56.217  58.094  77.516  0.00  0.00            
ATOM   3586  N   ASN X 228      56.926  56.948  79.306  0.00  0.00            
ATOM   3587  H   ASN X 228      57.305  56.047  79.613  0.00  0.00            
ATOM   3588  CA  ASN X 228      57.110  58.003  80.252  0.00  0.00            
ATOM   3589  HA  ASN X 228      57.043  58.962  79.722  0.00  0.00            
ATOM   3590  CB  ASN X 228      56.126  57.963  81.426  0.00  0.00            
ATOM   3591  HB2 ASN X 228      56.395  57.237  82.172  0.00  0.00            
ATOM   3592  HB3 ASN X 228      56.307  59.026  81.899  0.00  0.00            
ATOM   3593  CG  ASN X 228      54.693  58.079  80.913  0.00  0.00            
ATOM   3594  OD1 ASN X 228      53.929  57.118  80.653  0.00  0.00            
ATOM   3595  ND2 ASN X 228      54.099  59.179  80.709  0.00  0.00            
ATOM   3596 HD21 ASN X 228      53.398  59.173  79.955  0.00  0.00            
ATOM   3597 HD22 ASN X 228      54.602  59.967  80.951  0.00  0.00            
ATOM   3598  C   ASN X 228      58.579  57.858  80.786  0.00  0.00            
ATOM   3599  O   ASN X 228      59.006  56.719  81.076  0.00  0.00            
ATOM   3600  N   PHE X 229      59.305  58.942  80.863  0.00  0.00            
ATOM   3601  H   PHE X 229      58.873  59.873  80.687  0.00  0.00            
ATOM   3602  CA  PHE X 229      60.621  59.007  81.371  0.00  0.00            
ATOM   3603  HA  PHE X 229      60.741  58.230  82.279  0.00  0.00            
ATOM   3604  CB  PHE X 229      61.692  58.563  80.369  0.00  0.00            
ATOM   3605  HB2 PHE X 229      62.541  58.390  80.946  0.00  0.00            
ATOM   3606  HB3 PHE X 229      61.374  57.553  79.793  0.00  0.00            
ATOM   3607  CG  PHE X 229      62.113  59.638  79.434  0.00  0.00            
ATOM   3608  CD1 PHE X 229      63.083  60.678  79.825  0.00  0.00            
ATOM   3609  HD1 PHE X 229      63.482  60.712  80.810  0.00  0.00            
ATOM   3610  CE1 PHE X 229      63.417  61.676  78.841  0.00  0.00            
ATOM   3611  HE1 PHE X 229      64.051  62.542  79.075  0.00  0.00            
ATOM   3612  CZ  PHE X 229      62.644  61.859  77.690  0.00  0.00            
ATOM   3613  HZ  PHE X 229      62.912  62.576  76.825  0.00  0.00            
ATOM   3614  CE2 PHE X 229      61.761  60.871  77.334  0.00  0.00            
ATOM   3615  HE2 PHE X 229      61.136  60.929  76.439  0.00  0.00            
ATOM   3616  CD2 PHE X 229      61.388  59.806  78.172  0.00  0.00            
ATOM   3617  HD2 PHE X 229      60.543  59.190  77.974  0.00  0.00            
ATOM   3618  C   PHE X 229      61.048  60.372  82.001  0.00  0.00            
ATOM   3619  O   PHE X 229      60.286  61.345  81.783  0.00  0.00            
ATOM   3620  N   LYS X 230      62.140  60.243  82.813  0.00  0.00            
ATOM   3621  H   LYS X 230      62.807  59.540  82.364  0.00  0.00            
ATOM   3622  CA  LYS X 230      62.738  61.233  83.789  0.00  0.00            
ATOM   3623  HA  LYS X 230      62.345  62.202  83.421  0.00  0.00            
ATOM   3624  CB  LYS X 230      62.328  60.845  85.192  0.00  0.00            
ATOM   3625  HB2 LYS X 230      62.364  59.730  85.310  0.00  0.00            
ATOM   3626  HB3 LYS X 230      62.931  61.292  85.890  0.00  0.00            
ATOM   3627  CG  LYS X 230      60.796  61.343  85.291  0.00  0.00            
ATOM   3628  HG2 LYS X 230      60.740  62.325  84.968  0.00  0.00            
ATOM   3629  HG3 LYS X 230      60.083  60.678  84.739  0.00  0.00            
ATOM   3630  CD  LYS X 230      60.344  61.308  86.778  0.00  0.00            
ATOM   3631  HD2 LYS X 230      61.107  61.817  87.454  0.00  0.00            
ATOM   3632  HD3 LYS X 230      59.461  61.962  86.783  0.00  0.00            
ATOM   3633  CE  LYS X 230      59.769  59.929  87.347  0.00  0.00            
ATOM   3634  HE2 LYS X 230      59.087  59.471  86.604  0.00  0.00            
ATOM   3635  HE3 LYS X 230      60.686  59.382  87.542  0.00  0.00            
ATOM   3636  NZ  LYS X 230      59.288  60.212  88.763  0.00  0.00            
ATOM   3637  HZ1 LYS X 230      59.657  60.952  89.353  0.00  0.00            
ATOM   3638  HZ2 LYS X 230      58.258  60.276  88.756  0.00  0.00            
ATOM   3639  HZ3 LYS X 230      59.582  59.398  89.360  0.00  0.00            
ATOM   3640  C   LYS X 230      64.289  61.370  83.607  0.00  0.00            
ATOM   3641  O   LYS X 230      65.023  60.328  83.582  0.00  0.00            
ATOM   3642  N   LEU X 231      64.715  62.717  83.525  0.00  0.00            
ATOM   3643  H   LEU X 231      64.056  63.413  83.765  0.00  0.00            
ATOM   3644  CA  LEU X 231      66.202  62.937  83.576  0.00  0.00            
ATOM   3645  HA  LEU X 231      66.664  62.498  82.761  0.00  0.00            
ATOM   3646  CB  LEU X 231      66.246  64.424  83.575  0.00  0.00            
ATOM   3647  HB2 LEU X 231      65.347  64.935  83.914  0.00  0.00            
ATOM   3648  HB3 LEU X 231      67.075  64.669  84.210  0.00  0.00            
ATOM   3649  CG  LEU X 231      66.616  64.796  82.152  0.00  0.00            
ATOM   3650  HG  LEU X 231      67.545  64.350  81.843  0.00  0.00            
ATOM   3651  CD1 LEU X 231      65.625  64.272  81.014  0.00  0.00            
ATOM   3652 HD11 LEU X 231      65.847  64.544  79.974  0.00  0.00            
ATOM   3653 HD12 LEU X 231      65.507  63.206  81.007  0.00  0.00            
ATOM   3654 HD13 LEU X 231      64.704  64.820  81.118  0.00  0.00            
ATOM   3655  CD2 LEU X 231      66.869  66.299  82.200  0.00  0.00            
ATOM   3656 HD21 LEU X 231      67.725  66.385  82.866  0.00  0.00            
ATOM   3657 HD22 LEU X 231      67.225  66.765  81.154  0.00  0.00            
ATOM   3658 HD23 LEU X 231      66.039  67.002  82.336  0.00  0.00            
ATOM   3659  C   LEU X 231      66.856  62.317  84.863  0.00  0.00            
ATOM   3660  O   LEU X 231      66.347  62.567  85.964  0.00  0.00            
ATOM   3661  N   ASN X 232      67.942  61.588  84.650  0.00  0.00            
ATOM   3662  H   ASN X 232      68.148  61.384  83.644  0.00  0.00            
ATOM   3663  CA  ASN X 232      68.832  60.909  85.668  0.00  0.00            
ATOM   3664  HA  ASN X 232      69.781  60.617  85.218  0.00  0.00            
ATOM   3665  CB  ASN X 232      69.103  61.696  86.922  0.00  0.00            
ATOM   3666  HB2 ASN X 232      69.209  62.714  86.582  0.00  0.00            
ATOM   3667  HB3 ASN X 232      68.235  61.686  87.535  0.00  0.00            
ATOM   3668  CG  ASN X 232      70.292  61.263  87.649  0.00  0.00            
ATOM   3669  OD1 ASN X 232      71.164  60.494  87.217  0.00  0.00            
ATOM   3670  ND2 ASN X 232      70.329  61.702  88.826  0.00  0.00            
ATOM   3671 HD21 ASN X 232      70.976  61.366  89.431  0.00  0.00            
ATOM   3672 HD22 ASN X 232      69.490  62.185  89.198  0.00  0.00            
ATOM   3673  C   ASN X 232      68.176  59.542  86.117  0.00  0.00            
ATOM   3674  O   ASN X 232      68.616  58.857  87.047  0.00  0.00            
ATOM   3675  N   GLU X 233      67.026  59.146  85.645  0.00  0.00            
ATOM   3676  H   GLU X 233      66.878  59.484  84.733  0.00  0.00            
ATOM   3677  CA  GLU X 233      66.052  58.187  86.186  0.00  0.00            
ATOM   3678  HA  GLU X 233      66.551  57.841  87.132  0.00  0.00            
ATOM   3679  CB  GLU X 233      64.783  58.921  86.710  0.00  0.00            
ATOM   3680  HB2 GLU X 233      65.146  59.848  87.136  0.00  0.00            
ATOM   3681  HB3 GLU X 233      64.207  59.094  85.889  0.00  0.00            
ATOM   3682  CG  GLU X 233      63.942  58.139  87.676  0.00  0.00            
ATOM   3683  HG2 GLU X 233      63.153  58.845  87.995  0.00  0.00            
ATOM   3684  HG3 GLU X 233      63.435  57.239  87.366  0.00  0.00            
ATOM   3685  CD  GLU X 233      64.676  57.647  89.001  0.00  0.00            
ATOM   3686  OE1 GLU X 233      65.781  58.183  89.209  0.00  0.00            
ATOM   3687  OE2 GLU X 233      64.039  56.870  89.751  0.00  0.00            
ATOM   3688  C   GLU X 233      65.788  56.954  85.167  0.00  0.00            
ATOM   3689  O   GLU X 233      65.790  57.015  83.959  0.00  0.00            
ATOM   3690  N   GLU X 234      65.374  55.923  85.920  0.00  0.00            
ATOM   3691  H   GLU X 234      65.505  56.031  86.934  0.00  0.00            
ATOM   3692  CA  GLU X 234      64.743  54.657  85.537  0.00  0.00            
ATOM   3693  HA  GLU X 234      65.091  54.509  84.625  0.00  0.00            
ATOM   3694  CB  GLU X 234      64.908  53.398  86.449  0.00  0.00            
ATOM   3695  HB2 GLU X 234      64.244  53.429  87.296  0.00  0.00            
ATOM   3696  HB3 GLU X 234      64.656  52.563  85.798  0.00  0.00            
ATOM   3697  CG  GLU X 234      66.255  53.107  87.036  0.00  0.00            
ATOM   3698  HG2 GLU X 234      66.427  52.084  87.278  0.00  0.00            
ATOM   3699  HG3 GLU X 234      66.845  53.244  86.122  0.00  0.00            
ATOM   3700  CD  GLU X 234      66.868  54.070  88.037  0.00  0.00            
ATOM   3701  OE1 GLU X 234      68.124  54.089  88.303  0.00  0.00            
ATOM   3702  OE2 GLU X 234      66.181  54.990  88.580  0.00  0.00            
ATOM   3703  C   GLU X 234      63.247  54.758  85.285  0.00  0.00            
ATOM   3704  O   GLU X 234      62.454  55.642  85.762  0.00  0.00            
ATOM   3705  N   GLY X 235      62.757  53.797  84.503  0.00  0.00            
ATOM   3706  H   GLY X 235      63.401  53.243  83.889  0.00  0.00            
ATOM   3707  CA  GLY X 235      61.277  53.643  84.164  0.00  0.00            
ATOM   3708  HA2 GLY X 235      60.487  53.652  84.956  0.00  0.00            
ATOM   3709  HA3 GLY X 235      60.887  54.428  83.495  0.00  0.00            
ATOM   3710  C   GLY X 235      60.939  52.294  83.600  0.00  0.00            
ATOM   3711  O   GLY X 235      61.792  51.566  83.218  0.00  0.00            
ATOM   3712  N   THR X 236      59.692  51.798  83.576  0.00  0.00            
ATOM   3713  H   THR X 236      58.960  52.534  83.729  0.00  0.00            
ATOM   3714  CA  THR X 236      59.314  50.554  82.840  0.00  0.00            
ATOM   3715  HA  THR X 236      60.307  50.130  82.421  0.00  0.00            
ATOM   3716  CB  THR X 236      58.706  49.577  83.771  0.00  0.00            
ATOM   3717  HB  THR X 236      57.877  50.074  84.201  0.00  0.00            
ATOM   3718  CG2 THR X 236      58.152  48.164  83.307  0.00  0.00            
ATOM   3719 HG21 THR X 236      58.821  47.614  82.690  0.00  0.00            
ATOM   3720 HG22 THR X 236      57.976  47.532  84.165  0.00  0.00            
ATOM   3721 HG23 THR X 236      57.255  48.170  82.621  0.00  0.00            
ATOM   3722  OG1 THR X 236      59.683  49.182  84.733  0.00  0.00            
ATOM   3723  HG1 THR X 236      59.757  49.957  85.390  0.00  0.00            
ATOM   3724  C   THR X 236      58.281  50.760  81.698  0.00  0.00            
ATOM   3725  O   THR X 236      57.350  51.525  81.810  0.00  0.00            
ATOM   3726  N   THR X 237      58.500  49.921  80.684  0.00  0.00            
ATOM   3727  H   THR X 237      59.258  49.165  80.623  0.00  0.00            
ATOM   3728  CA  THR X 237      57.524  49.920  79.506  0.00  0.00            
ATOM   3729  HA  THR X 237      56.501  50.409  79.759  0.00  0.00            
ATOM   3730  CB  THR X 237      58.006  50.908  78.480  0.00  0.00            
ATOM   3731  HB  THR X 237      58.066  51.975  78.826  0.00  0.00            
ATOM   3732  CG2 THR X 237      59.263  50.554  77.775  0.00  0.00            
ATOM   3733 HG21 THR X 237      59.185  49.809  76.929  0.00  0.00            
ATOM   3734 HG22 THR X 237      59.576  51.368  77.370  0.00  0.00            
ATOM   3735 HG23 THR X 237      60.032  50.079  78.414  0.00  0.00            
ATOM   3736  OG1 THR X 237      57.061  50.830  77.387  0.00  0.00            
ATOM   3737  HG1 THR X 237      56.499  51.583  77.407  0.00  0.00            
ATOM   3738  C   THR X 237      57.378  48.483  79.105  0.00  0.00            
ATOM   3739  O   THR X 237      58.049  47.620  79.683  0.00  0.00            
ATOM   3740  N   GLN X 238      56.536  48.308  78.118  0.00  0.00            
ATOM   3741  H   GLN X 238      56.088  49.100  77.565  0.00  0.00            
ATOM   3742  CA  GLN X 238      56.504  46.912  77.446  0.00  0.00            
ATOM   3743  HA  GLN X 238      57.478  46.416  77.692  0.00  0.00            
ATOM   3744  CB  GLN X 238      55.348  45.988  77.921  0.00  0.00            
ATOM   3745  HB2 GLN X 238      55.333  45.028  77.419  0.00  0.00            
ATOM   3746  HB3 GLN X 238      55.568  45.960  78.971  0.00  0.00            
ATOM   3747  CG  GLN X 238      53.957  46.625  77.758  0.00  0.00            
ATOM   3748  HG2 GLN X 238      54.120  47.693  77.887  0.00  0.00            
ATOM   3749  HG3 GLN X 238      53.279  46.444  76.894  0.00  0.00            
ATOM   3750  CD  GLN X 238      52.923  46.244  78.865  0.00  0.00            
ATOM   3751  OE1 GLN X 238      52.926  45.131  79.338  0.00  0.00            
ATOM   3752  NE2 GLN X 238      52.000  47.027  79.223  0.00  0.00            
ATOM   3753 HE21 GLN X 238      51.406  46.616  79.964  0.00  0.00            
ATOM   3754 HE22 GLN X 238      52.198  48.099  79.167  0.00  0.00            
ATOM   3755  C   GLN X 238      56.458  47.034  75.895  0.00  0.00            
ATOM   3756  O   GLN X 238      55.836  47.986  75.371  0.00  0.00            
ATOM   3757  N   HIE X 239      57.023  46.106  75.088  0.00  0.00            
ATOM   3758  H   HIE X 239      57.570  45.314  75.454  0.00  0.00            
ATOM   3759  CA  HIE X 239      56.915  45.998  73.640  0.00  0.00            
ATOM   3760  HA  HIE X 239      55.941  46.491  73.326  0.00  0.00            
ATOM   3761  CB  HIE X 239      58.077  46.803  72.840  0.00  0.00            
ATOM   3762  HB2 HIE X 239      57.870  47.834  73.022  0.00  0.00            
ATOM   3763  HB3 HIE X 239      59.021  46.572  73.280  0.00  0.00            
ATOM   3764  CG  HIE X 239      57.989  46.558  71.431  0.00  0.00            
ATOM   3765  ND1 HIE X 239      56.842  46.872  70.690  0.00  0.00            
ATOM   3766  CE1 HIE X 239      57.282  46.776  69.457  0.00  0.00            
ATOM   3767  HE1 HIE X 239      56.783  47.183  68.625  0.00  0.00            
ATOM   3768  NE2 HIE X 239      58.619  46.618  69.380  0.00  0.00            
ATOM   3769  HE2 HIE X 239      59.103  46.760  68.543  0.00  0.00            
ATOM   3770  CD2 HIE X 239      59.065  46.358  70.651  0.00  0.00            
ATOM   3771  HD2 HIE X 239      60.031  46.078  71.017  0.00  0.00            
ATOM   3772  C   HIE X 239      56.906  44.566  73.104  0.00  0.00            
ATOM   3773  O   HIE X 239      57.503  43.630  73.661  0.00  0.00            
ATOM   3774  N   ASN X 240      56.014  44.242  72.158  0.00  0.00            
ATOM   3775  H   ASN X 240      55.276  44.976  72.086  0.00  0.00            
ATOM   3776  CA  ASN X 240      55.756  42.875  71.772  0.00  0.00            
ATOM   3777  HA  ASN X 240      54.819  42.770  71.193  0.00  0.00            
ATOM   3778  CB  ASN X 240      56.918  42.578  70.702  0.00  0.00            
ATOM   3779  HB2 ASN X 240      57.801  42.991  71.101  0.00  0.00            
ATOM   3780  HB3 ASN X 240      57.054  41.511  70.399  0.00  0.00            
ATOM   3781  CG  ASN X 240      56.849  43.356  69.496  0.00  0.00            
ATOM   3782  OD1 ASN X 240      55.799  43.787  69.179  0.00  0.00            
ATOM   3783  ND2 ASN X 240      57.938  43.351  68.737  0.00  0.00            
ATOM   3784 HD21 ASN X 240      57.994  44.243  68.191  0.00  0.00            
ATOM   3785 HD22 ASN X 240      58.756  42.910  69.120  0.00  0.00            
ATOM   3786  C   ASN X 240      55.513  41.952  72.995  0.00  0.00            
ATOM   3787  O   ASN X 240      56.094  40.831  73.100  0.00  0.00            
ATOM   3788  N   ASN X 241      54.643  42.340  73.886  0.00  0.00            
ATOM   3789  H   ASN X 241      54.155  43.163  73.516  0.00  0.00            
ATOM   3790  CA  ASN X 241      54.322  41.764  75.218  0.00  0.00            
ATOM   3791  HA  ASN X 241      53.767  42.573  75.739  0.00  0.00            
ATOM   3792  CB  ASN X 241      53.408  40.550  75.059  0.00  0.00            
ATOM   3793  HB2 ASN X 241      53.701  39.837  74.243  0.00  0.00            
ATOM   3794  HB3 ASN X 241      53.494  40.012  75.980  0.00  0.00            
ATOM   3795  CG  ASN X 241      52.053  41.124  74.687  0.00  0.00            
ATOM   3796  OD1 ASN X 241      51.784  41.522  73.571  0.00  0.00            
ATOM   3797  ND2 ASN X 241      51.369  41.168  75.737  0.00  0.00            
ATOM   3798 HD21 ASN X 241      50.392  41.098  75.651  0.00  0.00            
ATOM   3799 HD22 ASN X 241      51.732  40.756  76.553  0.00  0.00            
ATOM   3800  C   ASN X 241      55.556  41.376  76.150  0.00  0.00            
ATOM   3801  O   ASN X 241      55.357  40.839  77.277  0.00  0.00            
ATOM   3802  N   THR X 242      56.774  41.734  75.767  0.00  0.00            
ATOM   3803  H   THR X 242      56.952  41.857  74.827  0.00  0.00            
ATOM   3804  CA  THR X 242      57.994  41.719  76.595  0.00  0.00            
ATOM   3805  HA  THR X 242      57.833  40.907  77.366  0.00  0.00            
ATOM   3806  CB  THR X 242      59.333  41.311  75.892  0.00  0.00            
ATOM   3807  HB  THR X 242      60.109  41.871  76.471  0.00  0.00            
ATOM   3808  CG2 THR X 242      59.527  39.802  76.119  0.00  0.00            
ATOM   3809 HG21 THR X 242      59.788  39.588  77.055  0.00  0.00            
ATOM   3810 HG22 THR X 242      58.649  39.284  75.828  0.00  0.00            
ATOM   3811 HG23 THR X 242      60.404  39.377  75.497  0.00  0.00            
ATOM   3812  OG1 THR X 242      59.523  41.719  74.555  0.00  0.00            
ATOM   3813  HG1 THR X 242      58.934  42.435  74.218  0.00  0.00            
ATOM   3814  C   THR X 242      58.175  42.926  77.418  0.00  0.00            
ATOM   3815  O   THR X 242      58.108  44.076  76.835  0.00  0.00            
ATOM   3816  N   GLU X 243      58.343  42.822  78.747  0.00  0.00            
ATOM   3817  H   GLU X 243      58.428  41.944  79.338  0.00  0.00            
ATOM   3818  CA  GLU X 243      58.628  44.110  79.558  0.00  0.00            
ATOM   3819  HA  GLU X 243      58.119  45.064  79.408  0.00  0.00            
ATOM   3820  CB  GLU X 243      58.247  43.881  81.040  0.00  0.00            
ATOM   3821  HB2 GLU X 243      57.168  43.617  80.918  0.00  0.00            
ATOM   3822  HB3 GLU X 243      58.771  42.915  81.260  0.00  0.00            
ATOM   3823  CG  GLU X 243      58.368  44.943  82.134  0.00  0.00            
ATOM   3824  HG2 GLU X 243      59.254  45.593  81.930  0.00  0.00            
ATOM   3825  HG3 GLU X 243      57.647  45.703  81.987  0.00  0.00            
ATOM   3826  CD  GLU X 243      58.416  44.417  83.563  0.00  0.00            
ATOM   3827  OE1 GLU X 243      58.883  45.012  84.488  0.00  0.00            
ATOM   3828  OE2 GLU X 243      58.042  43.216  83.708  0.00  0.00            
ATOM   3829  C   GLU X 243      60.090  44.591  79.436  0.00  0.00            
ATOM   3830  O   GLU X 243      61.050  43.862  79.281  0.00  0.00            
ATOM   3831  N   ILE X 244      60.260  45.914  79.349  0.00  0.00            
ATOM   3832  H   ILE X 244      59.550  46.490  79.704  0.00  0.00            
ATOM   3833  CA  ILE X 244      61.416  46.660  79.002  0.00  0.00            
ATOM   3834  HA  ILE X 244      62.293  46.009  79.285  0.00  0.00            
ATOM   3835  CB  ILE X 244      61.427  47.117  77.522  0.00  0.00            
ATOM   3836  HB  ILE X 244      60.759  48.028  77.596  0.00  0.00            
ATOM   3837  CG2 ILE X 244      62.805  47.590  76.771  0.00  0.00            
ATOM   3838 HG21 ILE X 244      63.392  46.718  76.806  0.00  0.00            
ATOM   3839 HG22 ILE X 244      62.526  47.960  75.753  0.00  0.00            
ATOM   3840 HG23 ILE X 244      63.355  48.429  77.218  0.00  0.00            
ATOM   3841  CG1 ILE X 244      60.654  46.380  76.448  0.00  0.00            
ATOM   3842 HG12 ILE X 244      59.768  46.091  76.927  0.00  0.00            
ATOM   3843 HG13 ILE X 244      60.457  47.034  75.594  0.00  0.00            
ATOM   3844  CD1 ILE X 244      61.413  45.088  76.082  0.00  0.00            
ATOM   3845 HD11 ILE X 244      62.209  45.370  75.316  0.00  0.00            
ATOM   3846 HD12 ILE X 244      61.917  44.600  76.858  0.00  0.00            
ATOM   3847 HD13 ILE X 244      60.770  44.502  75.335  0.00  0.00            
ATOM   3848  C   ILE X 244      61.712  47.852  79.982  0.00  0.00            
ATOM   3849  O   ILE X 244      60.811  48.589  80.430  0.00  0.00            
ATOM   3850  N   LYS X 245      63.004  48.196  80.065  0.00  0.00            
ATOM   3851  H   LYS X 245      63.780  47.533  79.684  0.00  0.00            
ATOM   3852  CA  LYS X 245      63.498  49.349  81.038  0.00  0.00            
ATOM   3853  HA  LYS X 245      62.606  50.002  81.207  0.00  0.00            
ATOM   3854  CB  LYS X 245      63.791  48.764  82.474  0.00  0.00            
ATOM   3855  HB2 LYS X 245      64.465  47.965  82.207  0.00  0.00            
ATOM   3856  HB3 LYS X 245      64.290  49.550  82.989  0.00  0.00            
ATOM   3857  CG  LYS X 245      62.494  48.309  83.155  0.00  0.00            
ATOM   3858  HG2 LYS X 245      62.448  48.634  84.160  0.00  0.00            
ATOM   3859  HG3 LYS X 245      61.572  48.562  82.675  0.00  0.00            
ATOM   3860  CD  LYS X 245      62.517  46.778  83.271  0.00  0.00            
ATOM   3861  HD2 LYS X 245      62.588  46.316  82.310  0.00  0.00            
ATOM   3862  HD3 LYS X 245      63.495  46.602  83.834  0.00  0.00            
ATOM   3863  CE  LYS X 245      61.468  46.098  83.992  0.00  0.00            
ATOM   3864  HE2 LYS X 245      61.400  46.464  84.949  0.00  0.00            
ATOM   3865  HE3 LYS X 245      60.527  46.335  83.517  0.00  0.00            
ATOM   3866  NZ  LYS X 245      61.743  44.703  84.213  0.00  0.00            
ATOM   3867  HZ1 LYS X 245      62.414  44.512  85.018  0.00  0.00            
ATOM   3868  HZ2 LYS X 245      60.798  44.442  84.561  0.00  0.00            
ATOM   3869  HZ3 LYS X 245      61.968  44.191  83.372  0.00  0.00            
ATOM   3870  C   LYS X 245      64.580  50.180  80.528  0.00  0.00            
ATOM   3871  O   LYS X 245      65.268  49.818  79.645  0.00  0.00            
ATOM   3872  N   TYR X 246      64.633  51.443  80.915  0.00  0.00            
ATOM   3873  H   TYR X 246      64.105  51.812  81.691  0.00  0.00            
ATOM   3874  CA  TYR X 246      65.597  52.423  80.503  0.00  0.00            
ATOM   3875  HA  TYR X 246      66.519  51.991  80.063  0.00  0.00            
ATOM   3876  CB  TYR X 246      64.897  53.378  79.505  0.00  0.00            
ATOM   3877  HB2 TYR X 246      65.515  54.294  79.451  0.00  0.00            
ATOM   3878  HB3 TYR X 246      65.032  53.015  78.468  0.00  0.00            
ATOM   3879  CG  TYR X 246      63.508  53.830  79.827  0.00  0.00            
ATOM   3880  CD1 TYR X 246      63.268  54.676  80.931  0.00  0.00            
ATOM   3881  HD1 TYR X 246      64.168  55.044  81.428  0.00  0.00            
ATOM   3882  CE1 TYR X 246      61.925  54.961  81.232  0.00  0.00            
ATOM   3883  HE1 TYR X 246      61.661  55.746  81.941  0.00  0.00            
ATOM   3884  CZ  TYR X 246      60.782  54.280  80.639  0.00  0.00            
ATOM   3885  OH  TYR X 246      59.558  54.254  81.124  0.00  0.00            
ATOM   3886  HH  TYR X 246      59.282  55.214  81.190  0.00  0.00            
ATOM   3887  CE2 TYR X 246      61.015  53.422  79.561  0.00  0.00            
ATOM   3888  HE2 TYR X 246      60.240  52.940  79.108  0.00  0.00            
ATOM   3889  CD2 TYR X 246      62.363  53.193  79.207  0.00  0.00            
ATOM   3890  HD2 TYR X 246      62.547  52.487  78.460  0.00  0.00            
ATOM   3891  C   TYR X 246      66.178  53.261  81.657  0.00  0.00            
ATOM   3892  O   TYR X 246      65.728  53.262  82.752  0.00  0.00            
ATOM   3893  N   LYS X 247      67.244  53.973  81.364  0.00  0.00            
ATOM   3894  H   LYS X 247      67.439  53.899  80.382  0.00  0.00            
ATOM   3895  CA  LYS X 247      67.821  55.065  82.105  0.00  0.00            
ATOM   3896  HA  LYS X 247      67.022  55.448  82.777  0.00  0.00            
ATOM   3897  CB  LYS X 247      68.970  54.378  82.872  0.00  0.00            
ATOM   3898  HB2 LYS X 247      68.524  53.457  83.267  0.00  0.00            
ATOM   3899  HB3 LYS X 247      69.686  53.923  82.063  0.00  0.00            
ATOM   3900  CG  LYS X 247      69.444  55.251  84.079  0.00  0.00            
ATOM   3901  HG2 LYS X 247      70.051  56.074  83.699  0.00  0.00            
ATOM   3902  HG3 LYS X 247      68.440  55.733  84.444  0.00  0.00            
ATOM   3903  CD  LYS X 247      70.053  54.649  85.367  0.00  0.00            
ATOM   3904  HD2 LYS X 247      69.312  54.027  85.702  0.00  0.00            
ATOM   3905  HD3 LYS X 247      71.095  54.132  85.361  0.00  0.00            
ATOM   3906  CE  LYS X 247      70.117  55.920  86.200  0.00  0.00            
ATOM   3907  HE2 LYS X 247      71.021  56.555  85.802  0.00  0.00            
ATOM   3908  HE3 LYS X 247      69.184  56.358  85.885  0.00  0.00            
ATOM   3909  NZ  LYS X 247      70.169  55.795  87.660  0.00  0.00            
ATOM   3910  HZ1 LYS X 247      69.841  56.694  88.063  0.00  0.00            
ATOM   3911  HZ2 LYS X 247      69.532  55.037  87.995  0.00  0.00            
ATOM   3912  HZ3 LYS X 247      71.086  55.555  87.959  0.00  0.00            
ATOM   3913  C   LYS X 247      68.304  56.054  81.085  0.00  0.00            
ATOM   3914  O   LYS X 247      68.778  55.753  79.974  0.00  0.00            
ATOM   3915  N   TYR X 248      68.258  57.350  81.508  0.00  0.00            
ATOM   3916  H   TYR X 248      67.854  57.500  82.443  0.00  0.00            
ATOM   3917  CA  TYR X 248      68.239  58.551  80.495  0.00  0.00            
ATOM   3918  HA  TYR X 248      68.638  58.452  79.476  0.00  0.00            
ATOM   3919  CB  TYR X 248      66.817  59.124  80.298  0.00  0.00            
ATOM   3920  HB2 TYR X 248      66.263  59.089  81.195  0.00  0.00            
ATOM   3921  HB3 TYR X 248      66.724  60.270  80.118  0.00  0.00            
ATOM   3922  CG  TYR X 248      65.989  58.535  79.216  0.00  0.00            
ATOM   3923  CD1 TYR X 248      66.224  58.893  77.959  0.00  0.00            
ATOM   3924  HD1 TYR X 248      67.070  59.508  77.724  0.00  0.00            
ATOM   3925  CE1 TYR X 248      65.334  58.462  76.926  0.00  0.00            
ATOM   3926  HE1 TYR X 248      65.384  58.749  75.912  0.00  0.00            
ATOM   3927  CZ  TYR X 248      64.147  57.781  77.242  0.00  0.00            
ATOM   3928  OH  TYR X 248      63.213  57.498  76.251  0.00  0.00            
ATOM   3929  HH  TYR X 248      63.310  58.172  75.446  0.00  0.00            
ATOM   3930  CE2 TYR X 248      64.000  57.246  78.547  0.00  0.00            
ATOM   3931  HE2 TYR X 248      63.315  56.449  78.645  0.00  0.00            
ATOM   3932  CD2 TYR X 248      64.969  57.670  79.558  0.00  0.00            
ATOM   3933  HD2 TYR X 248      64.886  57.360  80.529  0.00  0.00            
ATOM   3934  C   TYR X 248      69.122  59.688  81.164  0.00  0.00            
ATOM   3935  O   TYR X 248      68.911  60.002  82.288  0.00  0.00            
ATOM   3936  N   THR X 249      70.122  60.256  80.447  0.00  0.00            
ATOM   3937  H   THR X 249      70.252  59.948  79.513  0.00  0.00            
ATOM   3938  CA  THR X 249      71.168  61.171  80.956  0.00  0.00            
ATOM   3939  HA  THR X 249      70.747  61.672  81.833  0.00  0.00            
ATOM   3940  CB  THR X 249      72.335  60.287  81.421  0.00  0.00            
ATOM   3941  HB  THR X 249      72.074  59.562  82.172  0.00  0.00            
ATOM   3942  CG2 THR X 249      73.205  59.411  80.371  0.00  0.00            
ATOM   3943 HG21 THR X 249      72.760  58.395  80.379  0.00  0.00            
ATOM   3944 HG22 THR X 249      73.222  59.936  79.362  0.00  0.00            
ATOM   3945 HG23 THR X 249      74.290  59.307  80.575  0.00  0.00            
ATOM   3946  OG1 THR X 249      73.213  61.086  82.091  0.00  0.00            
ATOM   3947  HG1 THR X 249      72.700  61.223  82.883  0.00  0.00            
ATOM   3948  C   THR X 249      71.528  62.181  79.879  0.00  0.00            
ATOM   3949  O   THR X 249      71.481  61.732  78.738  0.00  0.00            
ATOM   3950  N   GLU X 250      72.126  63.273  80.298  0.00  0.00            
ATOM   3951  H   GLU X 250      72.225  63.475  81.304  0.00  0.00            
ATOM   3952  CA  GLU X 250      72.673  64.300  79.485  0.00  0.00            
ATOM   3953  HA  GLU X 250      73.056  63.896  78.603  0.00  0.00            
ATOM   3954  CB  GLU X 250      71.630  65.368  79.272  0.00  0.00            
ATOM   3955  HB2 GLU X 250      72.029  66.205  78.811  0.00  0.00            
ATOM   3956  HB3 GLU X 250      70.823  65.101  78.596  0.00  0.00            
ATOM   3957  CG  GLU X 250      70.972  65.877  80.623  0.00  0.00            
ATOM   3958  HG2 GLU X 250      69.885  65.933  80.643  0.00  0.00            
ATOM   3959  HG3 GLU X 250      71.246  65.336  81.534  0.00  0.00            
ATOM   3960  CD  GLU X 250      71.460  67.290  80.897  0.00  0.00            
ATOM   3961  OE1 GLU X 250      72.554  67.653  80.517  0.00  0.00            
ATOM   3962  OE2 GLU X 250      70.946  67.944  81.797  0.00  0.00            
ATOM   3963  C   GLU X 250      73.985  64.791  80.143  0.00  0.00            
ATOM   3964  O   GLU X 250      74.071  64.918  81.376  0.00  0.00            
ATOM   3965  N   ASP X 251      74.873  65.313  79.232  0.00  0.00            
ATOM   3966  H   ASP X 251      74.525  65.294  78.312  0.00  0.00            
ATOM   3967  CA  ASP X 251      76.186  66.116  79.478  0.00  0.00            
ATOM   3968  HA  ASP X 251      76.504  65.724  80.455  0.00  0.00            
ATOM   3969  CB  ASP X 251      77.229  65.674  78.417  0.00  0.00            
ATOM   3970  HB2 ASP X 251      78.229  65.944  78.921  0.00  0.00            
ATOM   3971  HB3 ASP X 251      77.233  64.591  78.459  0.00  0.00            
ATOM   3972  CG  ASP X 251      76.949  66.178  76.944  0.00  0.00            
ATOM   3973  OD1 ASP X 251      75.753  66.484  76.773  0.00  0.00            
ATOM   3974  OD2 ASP X 251      77.670  65.952  75.934  0.00  0.00            
ATOM   3975  C   ASP X 251      76.120  67.698  79.399  0.00  0.00            
ATOM   3976  O   ASP X 251      77.145  68.413  79.649  0.00  0.00            
ATOM   3977  N   GLY X 252      74.924  68.200  78.968  0.00  0.00            
ATOM   3978  H   GLY X 252      74.158  67.525  78.700  0.00  0.00            
ATOM   3979  CA  GLY X 252      74.431  69.565  78.981  0.00  0.00            
ATOM   3980  HA2 GLY X 252      73.973  69.634  79.923  0.00  0.00            
ATOM   3981  HA3 GLY X 252      75.262  70.252  78.856  0.00  0.00            
ATOM   3982  C   GLY X 252      73.269  69.641  77.915  0.00  0.00            
ATOM   3983  O   GLY X 252      72.211  70.121  78.252  0.00  0.00            
ATOM   3984  N   GLY X 253      73.556  69.131  76.748  0.00  0.00            
ATOM   3985  H   GLY X 253      74.452  68.731  76.767  0.00  0.00            
ATOM   3986  CA  GLY X 253      72.763  69.237  75.462  0.00  0.00            
ATOM   3987  HA2 GLY X 253      71.695  69.481  75.800  0.00  0.00            
ATOM   3988  HA3 GLY X 253      73.208  70.013  74.925  0.00  0.00            
ATOM   3989  C   GLY X 253      72.677  67.905  74.722  0.00  0.00            
ATOM   3990  O   GLY X 253      72.094  67.755  73.641  0.00  0.00            
ATOM   3991  N   ASN X 254      73.168  66.745  75.300  0.00  0.00            
ATOM   3992  H   ASN X 254      73.779  66.876  75.984  0.00  0.00            
ATOM   3993  CA  ASN X 254      73.214  65.443  74.596  0.00  0.00            
ATOM   3994  HA  ASN X 254      72.764  65.494  73.567  0.00  0.00            
ATOM   3995  CB  ASN X 254      74.616  64.994  74.157  0.00  0.00            
ATOM   3996  HB2 ASN X 254      75.087  64.757  75.047  0.00  0.00            
ATOM   3997  HB3 ASN X 254      74.581  64.102  73.553  0.00  0.00            
ATOM   3998  CG  ASN X 254      75.295  66.026  73.305  0.00  0.00            
ATOM   3999  OD1 ASN X 254      75.197  66.100  72.083  0.00  0.00            
ATOM   4000  ND2 ASN X 254      75.965  66.939  73.897  0.00  0.00            
ATOM   4001 HD21 ASN X 254      76.577  67.573  73.391  0.00  0.00            
ATOM   4002 HD22 ASN X 254      75.920  66.898  74.913  0.00  0.00            
ATOM   4003  C   ASN X 254      72.458  64.404  75.369  0.00  0.00            
ATOM   4004  O   ASN X 254      72.996  63.781  76.286  0.00  0.00            
ATOM   4005  N   LEU X 255      71.165  64.262  75.044  0.00  0.00            
ATOM   4006  H   LEU X 255      70.707  64.817  74.419  0.00  0.00            
ATOM   4007  CA  LEU X 255      70.332  63.275  75.632  0.00  0.00            
ATOM   4008  HA  LEU X 255      70.497  63.155  76.749  0.00  0.00            
ATOM   4009  CB  LEU X 255      68.964  63.699  75.416  0.00  0.00            
ATOM   4010  HB2 LEU X 255      68.675  63.733  74.386  0.00  0.00            
ATOM   4011  HB3 LEU X 255      68.260  62.840  75.677  0.00  0.00            
ATOM   4012  CG  LEU X 255      68.471  64.941  76.239  0.00  0.00            
ATOM   4013  HG  LEU X 255      69.327  65.651  76.279  0.00  0.00            
ATOM   4014  CD1 LEU X 255      67.223  65.615  75.651  0.00  0.00            
ATOM   4015 HD11 LEU X 255      67.393  65.971  74.638  0.00  0.00            
ATOM   4016 HD12 LEU X 255      66.404  64.826  75.650  0.00  0.00            
ATOM   4017 HD13 LEU X 255      66.787  66.389  76.290  0.00  0.00            
ATOM   4018  CD2 LEU X 255      68.068  64.519  77.670  0.00  0.00            
ATOM   4019 HD21 LEU X 255      68.624  63.581  77.952  0.00  0.00            
ATOM   4020 HD22 LEU X 255      68.272  65.397  78.374  0.00  0.00            
ATOM   4021 HD23 LEU X 255      66.992  64.416  77.675  0.00  0.00            
ATOM   4022  C   LEU X 255      70.748  61.900  74.980  0.00  0.00            
ATOM   4023  O   LEU X 255      70.118  61.317  74.112  0.00  0.00            
ATOM   4024  N   LYS X 256      71.774  61.346  75.618  0.00  0.00            
ATOM   4025  H   LYS X 256      72.224  61.820  76.399  0.00  0.00            
ATOM   4026  CA  LYS X 256      72.009  59.836  75.641  0.00  0.00            
ATOM   4027  HA  LYS X 256      72.011  59.605  74.598  0.00  0.00            
ATOM   4028  CB  LYS X 256      73.397  59.556  76.328  0.00  0.00            
ATOM   4029  HB2 LYS X 256      74.091  60.422  76.377  0.00  0.00            
ATOM   4030  HB3 LYS X 256      73.155  59.496  77.336  0.00  0.00            
ATOM   4031  CG  LYS X 256      74.241  58.400  75.752  0.00  0.00            
ATOM   4032  HG2 LYS X 256      75.056  58.116  76.370  0.00  0.00            
ATOM   4033  HG3 LYS X 256      73.583  57.493  75.393  0.00  0.00            
ATOM   4034  CD  LYS X 256      74.722  58.797  74.371  0.00  0.00            
ATOM   4035  HD2 LYS X 256      74.065  59.536  73.978  0.00  0.00            
ATOM   4036  HD3 LYS X 256      75.618  59.514  74.564  0.00  0.00            
ATOM   4037  CE  LYS X 256      74.915  57.568  73.474  0.00  0.00            
ATOM   4038  HE2 LYS X 256      75.393  56.740  73.820  0.00  0.00            
ATOM   4039  HE3 LYS X 256      73.891  57.171  73.405  0.00  0.00            
ATOM   4040  NZ  LYS X 256      75.692  57.989  72.283  0.00  0.00            
ATOM   4041  HZ1 LYS X 256      75.032  58.087  71.569  0.00  0.00            
ATOM   4042  HZ2 LYS X 256      76.207  58.843  72.447  0.00  0.00            
ATOM   4043  HZ3 LYS X 256      76.331  57.263  72.041  0.00  0.00            
ATOM   4044  C   LYS X 256      70.922  59.050  76.381  0.00  0.00            
ATOM   4045  O   LYS X 256      70.006  59.631  77.061  0.00  0.00            
ATOM   4046  N   ALA X 257      71.037  57.714  76.339  0.00  0.00            
ATOM   4047  H   ALA X 257      71.571  57.358  75.557  0.00  0.00            
ATOM   4048  CA  ALA X 257      70.306  56.721  77.109  0.00  0.00            
ATOM   4049  HA  ALA X 257      70.270  57.098  78.091  0.00  0.00            
ATOM   4050  CB  ALA X 257      68.902  56.624  76.462  0.00  0.00            
ATOM   4051  HB1 ALA X 257      68.845  55.902  75.584  0.00  0.00            
ATOM   4052  HB2 ALA X 257      68.110  56.235  77.119  0.00  0.00            
ATOM   4053  HB3 ALA X 257      68.701  57.575  75.994  0.00  0.00            
ATOM   4054  C   ALA X 257      71.016  55.415  77.234  0.00  0.00            
ATOM   4055  O   ALA X 257      71.816  54.957  76.523  0.00  0.00            
ATOM   4056  N   GLU X 258      70.493  54.582  78.177  0.00  0.00            
ATOM   4057  H   GLU X 258      69.663  54.875  78.681  0.00  0.00            
ATOM   4058  CA  GLU X 258      70.830  53.197  78.409  0.00  0.00            
ATOM   4059  HA  GLU X 258      71.302  52.665  77.573  0.00  0.00            
ATOM   4060  CB  GLU X 258      71.772  53.231  79.568  0.00  0.00            
ATOM   4061  HB2 GLU X 258      72.682  53.722  79.243  0.00  0.00            
ATOM   4062  HB3 GLU X 258      71.312  53.874  80.365  0.00  0.00            
ATOM   4063  CG  GLU X 258      72.221  51.831  80.178  0.00  0.00            
ATOM   4064  HG2 GLU X 258      71.366  51.327  80.456  0.00  0.00            
ATOM   4065  HG3 GLU X 258      72.652  51.174  79.461  0.00  0.00            
ATOM   4066  CD  GLU X 258      73.328  52.093  81.143  0.00  0.00            
ATOM   4067  OE1 GLU X 258      73.164  53.044  81.982  0.00  0.00            
ATOM   4068  OE2 GLU X 258      74.531  51.676  80.993  0.00  0.00            
ATOM   4069  C   GLU X 258      69.502  52.432  78.647  0.00  0.00            
ATOM   4070  O   GLU X 258      68.588  52.960  79.278  0.00  0.00            
ATOM   4071  N   VAL X 259      69.366  51.183  78.030  0.00  0.00            
ATOM   4072  H   VAL X 259      70.114  50.819  77.583  0.00  0.00            
ATOM   4073  CA  VAL X 259      68.172  50.301  77.935  0.00  0.00            
ATOM   4074  HA  VAL X 259      67.346  50.626  78.560  0.00  0.00            
ATOM   4075  CB  VAL X 259      67.614  50.143  76.490  0.00  0.00            
ATOM   4076  HB  VAL X 259      68.344  49.496  75.945  0.00  0.00            
ATOM   4077  CG1 VAL X 259      66.239  49.446  76.236  0.00  0.00            
ATOM   4078 HG11 VAL X 259      66.503  48.456  76.403  0.00  0.00            
ATOM   4079 HG12 VAL X 259      65.681  49.624  77.144  0.00  0.00            
ATOM   4080 HG13 VAL X 259      65.753  49.635  75.247  0.00  0.00            
ATOM   4081  CG2 VAL X 259      67.444  51.519  75.936  0.00  0.00            
ATOM   4082 HG21 VAL X 259      66.897  51.475  75.059  0.00  0.00            
ATOM   4083 HG22 VAL X 259      66.772  52.014  76.667  0.00  0.00            
ATOM   4084 HG23 VAL X 259      68.406  51.928  75.744  0.00  0.00            
ATOM   4085  C   VAL X 259      68.445  48.908  78.382  0.00  0.00            
ATOM   4086  O   VAL X 259      69.583  48.485  78.050  0.00  0.00            
ATOM   4087  N   HIE X 260      67.441  48.306  79.063  0.00  0.00            
ATOM   4088  H   HIE X 260      66.504  48.643  78.902  0.00  0.00            
ATOM   4089  CA  HIE X 260      67.720  46.978  79.619  0.00  0.00            
ATOM   4090  HA  HIE X 260      68.688  46.614  79.371  0.00  0.00            
ATOM   4091  CB  HIE X 260      67.661  47.065  81.104  0.00  0.00            
ATOM   4092  HB2 HIE X 260      68.561  47.541  81.442  0.00  0.00            
ATOM   4093  HB3 HIE X 260      66.825  47.660  81.553  0.00  0.00            
ATOM   4094  CG  HIE X 260      67.774  45.687  81.718  0.00  0.00            
ATOM   4095  ND1 HIE X 260      66.729  45.105  82.467  0.00  0.00            
ATOM   4096  CE1 HIE X 260      67.001  43.849  82.687  0.00  0.00            
ATOM   4097  HE1 HIE X 260      66.261  43.233  83.253  0.00  0.00            
ATOM   4098  NE2 HIE X 260      68.085  43.524  82.039  0.00  0.00            
ATOM   4099  HE2 HIE X 260      68.411  42.591  81.919  0.00  0.00            
ATOM   4100  CD2 HIE X 260      68.650  44.646  81.520  0.00  0.00            
ATOM   4101  HD2 HIE X 260      69.296  44.626  80.699  0.00  0.00            
ATOM   4102  C   HIE X 260      66.742  45.966  79.090  0.00  0.00            
ATOM   4103  O   HIE X 260      65.586  46.052  79.426  0.00  0.00            
ATOM   4104  N   VAL X 261      67.289  44.990  78.442  0.00  0.00            
ATOM   4105  H   VAL X 261      68.262  45.016  78.352  0.00  0.00            
ATOM   4106  CA  VAL X 261      66.438  44.065  77.691  0.00  0.00            
ATOM   4107  HA  VAL X 261      65.356  44.341  77.672  0.00  0.00            
ATOM   4108  CB  VAL X 261      66.886  44.174  76.232  0.00  0.00            
ATOM   4109  HB  VAL X 261      67.823  43.654  76.023  0.00  0.00            
ATOM   4110  CG1 VAL X 261      65.864  43.334  75.551  0.00  0.00            
ATOM   4111 HG11 VAL X 261      65.877  43.620  74.440  0.00  0.00            
ATOM   4112 HG12 VAL X 261      65.965  42.307  75.625  0.00  0.00            
ATOM   4113 HG13 VAL X 261      64.874  43.468  75.952  0.00  0.00            
ATOM   4114  CG2 VAL X 261      66.936  45.608  75.618  0.00  0.00            
ATOM   4115 HG21 VAL X 261      67.128  45.362  74.614  0.00  0.00            
ATOM   4116 HG22 VAL X 261      66.037  46.001  75.740  0.00  0.00            
ATOM   4117 HG23 VAL X 261      67.889  46.111  76.084  0.00  0.00            
ATOM   4118  C   VAL X 261      66.454  42.635  78.303  0.00  0.00            
ATOM   4119  O   VAL X 261      67.355  41.911  77.992  0.00  0.00            
ATOM   4120  N   PRO X 262      65.588  42.272  79.203  0.00  0.00            
ATOM   4121  CD  PRO X 262      64.458  42.965  79.746  0.00  0.00            
ATOM   4122  HD2 PRO X 262      63.910  43.436  78.850  0.00  0.00            
ATOM   4123  HD3 PRO X 262      64.817  43.731  80.493  0.00  0.00            
ATOM   4124  CG  PRO X 262      63.613  41.878  80.589  0.00  0.00            
ATOM   4125  HG2 PRO X 262      62.705  41.641  79.987  0.00  0.00            
ATOM   4126  HG3 PRO X 262      63.359  42.424  81.423  0.00  0.00            
ATOM   4127  CB  PRO X 262      64.676  40.945  81.075  0.00  0.00            
ATOM   4128  HB2 PRO X 262      64.228  40.000  81.275  0.00  0.00            
ATOM   4129  HB3 PRO X 262      65.215  41.335  82.076  0.00  0.00            
ATOM   4130  CA  PRO X 262      65.665  40.945  79.865  0.00  0.00            
ATOM   4131  HA  PRO X 262      66.738  40.675  80.084  0.00  0.00            
ATOM   4132  C   PRO X 262      65.441  39.907  78.912  0.00  0.00            
ATOM   4133  O   PRO X 262      65.977  38.793  79.231  0.00  0.00            
ATOM   4134  N   SER X 263      64.685  39.965  77.811  0.00  0.00            
ATOM   4135  H   SER X 263      64.064  40.810  77.825  0.00  0.00            
ATOM   4136  CA  SER X 263      64.633  38.992  76.686  0.00  0.00            
ATOM   4137  HA  SER X 263      64.400  38.035  77.282  0.00  0.00            
ATOM   4138  CB  SER X 263      63.537  39.303  75.667  0.00  0.00            
ATOM   4139  HB2 SER X 263      63.489  38.628  74.860  0.00  0.00            
ATOM   4140  HB3 SER X 263      62.515  39.266  76.071  0.00  0.00            
ATOM   4141  OG  SER X 263      63.747  40.578  75.062  0.00  0.00            
ATOM   4142  HG  SER X 263      63.105  40.763  74.344  0.00  0.00            
ATOM   4143  C   SER X 263      65.996  38.845  76.011  0.00  0.00            
ATOM   4144  O   SER X 263      66.078  37.935  75.198  0.00  0.00            
ATOM   4145  N   ARG X 264      67.181  39.483  76.260  0.00  0.00            
ATOM   4146  H   ARG X 264      67.168  40.147  77.077  0.00  0.00            
ATOM   4147  CA  ARG X 264      68.397  39.435  75.580  0.00  0.00            
ATOM   4148  HA  ARG X 264      68.365  38.567  74.951  0.00  0.00            
ATOM   4149  CB  ARG X 264      68.514  40.685  74.601  0.00  0.00            
ATOM   4150  HB2 ARG X 264      67.540  40.734  74.092  0.00  0.00            
ATOM   4151  HB3 ARG X 264      68.501  41.644  75.096  0.00  0.00            
ATOM   4152  CG  ARG X 264      69.685  40.749  73.585  0.00  0.00            
ATOM   4153  HG2 ARG X 264      69.486  41.505  72.810  0.00  0.00            
ATOM   4154  HG3 ARG X 264      70.674  40.779  74.041  0.00  0.00            
ATOM   4155  CD  ARG X 264      69.655  39.508  72.642  0.00  0.00            
ATOM   4156  HD2 ARG X 264      70.454  39.722  71.866  0.00  0.00            
ATOM   4157  HD3 ARG X 264      70.141  38.669  73.164  0.00  0.00            
ATOM   4158  NE  ARG X 264      68.322  38.948  72.225  0.00  0.00            
ATOM   4159  HE  ARG X 264      67.538  39.405  72.660  0.00  0.00            
ATOM   4160  CZ  ARG X 264      68.059  37.708  71.867  0.00  0.00            
ATOM   4161  NH1 ARG X 264      69.027  36.893  71.415  0.00  0.00            
ATOM   4162 HH11 ARG X 264      69.983  37.258  71.541  0.00  0.00            
ATOM   4163 HH12 ARG X 264      68.979  35.914  71.323  0.00  0.00            
ATOM   4164  NH2 ARG X 264      66.809  37.372  71.712  0.00  0.00            
ATOM   4165 HH21 ARG X 264      66.095  38.088  71.502  0.00  0.00            
ATOM   4166 HH22 ARG X 264      66.839  36.463  71.325  0.00  0.00            
ATOM   4167  C   ARG X 264      69.585  39.236  76.408  0.00  0.00            
ATOM   4168  O   ARG X 264      70.579  38.990  75.756  0.00  0.00            
ATOM   4169  N   ASN X 265      69.511  39.366  77.745  0.00  0.00            
ATOM   4170  H   ASN X 265      68.688  39.465  78.298  0.00  0.00            
ATOM   4171  CA  ASN X 265      70.670  39.271  78.613  0.00  0.00            
ATOM   4172  HA  ASN X 265      70.196  39.609  79.539  0.00  0.00            
ATOM   4173  CB  ASN X 265      70.971  37.819  78.763  0.00  0.00            
ATOM   4174  HB2 ASN X 265      71.448  37.357  77.862  0.00  0.00            
ATOM   4175  HB3 ASN X 265      71.808  37.785  79.437  0.00  0.00            
ATOM   4176  CG  ASN X 265      69.937  37.049  79.498  0.00  0.00            
ATOM   4177  OD1 ASN X 265      69.471  37.368  80.555  0.00  0.00            
ATOM   4178  ND2 ASN X 265      69.553  36.083  78.783  0.00  0.00            
ATOM   4179 HD21 ASN X 265      68.717  35.470  79.110  0.00  0.00            
ATOM   4180 HD22 ASN X 265      69.763  35.969  77.809  0.00  0.00            
ATOM   4181  C   ASN X 265      71.744  40.278  78.533  0.00  0.00            
ATOM   4182  O   ASN X 265      72.902  40.088  78.823  0.00  0.00            
ATOM   4183  N   LYS X 266      71.344  41.445  78.162  0.00  0.00            
ATOM   4184  H   LYS X 266      70.455  41.585  77.964  0.00  0.00            
ATOM   4185  CA  LYS X 266      72.231  42.673  77.867  0.00  0.00            
ATOM   4186  HA  LYS X 266      73.139  42.431  78.387  0.00  0.00            
ATOM   4187  CB  LYS X 266      72.505  42.839  76.309  0.00  0.00            
ATOM   4188  HB2 LYS X 266      71.467  42.852  75.869  0.00  0.00            
ATOM   4189  HB3 LYS X 266      73.005  43.752  76.074  0.00  0.00            
ATOM   4190  CG  LYS X 266      73.284  41.608  75.621  0.00  0.00            
ATOM   4191  HG2 LYS X 266      72.957  40.780  76.272  0.00  0.00            
ATOM   4192  HG3 LYS X 266      72.870  41.651  74.592  0.00  0.00            
ATOM   4193  CD  LYS X 266      74.795  41.788  75.637  0.00  0.00            
ATOM   4194  HD2 LYS X 266      75.024  42.845  75.379  0.00  0.00            
ATOM   4195  HD3 LYS X 266      75.059  41.383  76.646  0.00  0.00            
ATOM   4196  CE  LYS X 266      75.362  40.761  74.626  0.00  0.00            
ATOM   4197  HE2 LYS X 266      75.774  39.964  75.155  0.00  0.00            
ATOM   4198  HE3 LYS X 266      74.687  40.282  73.910  0.00  0.00            
ATOM   4199  NZ  LYS X 266      76.567  41.304  73.860  0.00  0.00            
ATOM   4200  HZ1 LYS X 266      76.855  40.629  73.230  0.00  0.00            
ATOM   4201  HZ2 LYS X 266      76.375  42.087  73.247  0.00  0.00            
ATOM   4202  HZ3 LYS X 266      77.461  41.597  74.279  0.00  0.00            
ATOM   4203  C   LYS X 266      71.657  43.905  78.417  0.00  0.00            
ATOM   4204  O   LYS X 266      70.441  44.025  78.381  0.00  0.00            
ATOM   4205  N   VAL X 267      72.535  44.794  78.803  0.00  0.00            
ATOM   4206  H   VAL X 267      73.505  44.510  78.912  0.00  0.00            
ATOM   4207  CA  VAL X 267      72.344  46.281  78.729  0.00  0.00            
ATOM   4208  HA  VAL X 267      71.254  46.468  78.735  0.00  0.00            
ATOM   4209  CB  VAL X 267      72.997  46.906  79.960  0.00  0.00            
ATOM   4210  HB  VAL X 267      72.713  46.283  80.791  0.00  0.00            
ATOM   4211  CG1 VAL X 267      74.485  46.855  79.932  0.00  0.00            
ATOM   4212 HG11 VAL X 267      74.991  47.232  80.827  0.00  0.00            
ATOM   4213 HG12 VAL X 267      74.840  45.899  79.573  0.00  0.00            
ATOM   4214 HG13 VAL X 267      74.706  47.561  79.179  0.00  0.00            
ATOM   4215  CG2 VAL X 267      72.591  48.293  80.319  0.00  0.00            
ATOM   4216 HG21 VAL X 267      73.418  49.024  80.161  0.00  0.00            
ATOM   4217 HG22 VAL X 267      71.681  48.635  79.887  0.00  0.00            
ATOM   4218 HG23 VAL X 267      72.282  48.157  81.378  0.00  0.00            
ATOM   4219  C   VAL X 267      72.750  46.780  77.377  0.00  0.00            
ATOM   4220  O   VAL X 267      73.586  46.215  76.708  0.00  0.00            
ATOM   4221  N   ILE X 268      72.179  47.956  76.927  0.00  0.00            
ATOM   4222  H   ILE X 268      71.791  48.655  77.529  0.00  0.00            
ATOM   4223  CA  ILE X 268      72.294  48.456  75.446  0.00  0.00            
ATOM   4224  HA  ILE X 268      73.244  48.319  75.065  0.00  0.00            
ATOM   4225  CB  ILE X 268      71.209  47.822  74.494  0.00  0.00            
ATOM   4226  HB  ILE X 268      70.168  48.244  74.814  0.00  0.00            
ATOM   4227  CG2 ILE X 268      71.642  48.254  73.093  0.00  0.00            
ATOM   4228 HG21 ILE X 268      72.662  47.796  72.713  0.00  0.00            
ATOM   4229 HG22 ILE X 268      70.841  47.980  72.336  0.00  0.00            
ATOM   4230 HG23 ILE X 268      71.639  49.355  72.952  0.00  0.00            
ATOM   4231  CG1 ILE X 268      71.290  46.304  74.718  0.00  0.00            
ATOM   4232 HG12 ILE X 268      72.333  45.996  74.576  0.00  0.00            
ATOM   4233 HG13 ILE X 268      70.925  45.985  75.738  0.00  0.00            
ATOM   4234  CD1 ILE X 268      70.564  45.384  73.785  0.00  0.00            
ATOM   4235 HD11 ILE X 268      69.604  45.677  73.670  0.00  0.00            
ATOM   4236 HD12 ILE X 268      71.068  45.431  72.828  0.00  0.00            
ATOM   4237 HD13 ILE X 268      70.650  44.422  74.242  0.00  0.00            
ATOM   4238  C   ILE X 268      72.188  49.972  75.457  0.00  0.00            
ATOM   4239  O   ILE X 268      71.275  50.464  76.018  0.00  0.00            
ATOM   4240  N   HIE X 269      72.896  50.676  74.668  0.00  0.00            
ATOM   4241  H   HIE X 269      73.528  50.211  74.033  0.00  0.00            
ATOM   4242  CA  HIE X 269      72.721  52.131  74.624  0.00  0.00            
ATOM   4243  HA  HIE X 269      72.262  52.393  75.684  0.00  0.00            
ATOM   4244  CB  HIE X 269      74.031  52.967  74.562  0.00  0.00            
ATOM   4245  HB2 HIE X 269      74.538  52.819  73.578  0.00  0.00            
ATOM   4246  HB3 HIE X 269      73.641  53.964  74.706  0.00  0.00            
ATOM   4247  CG  HIE X 269      74.752  52.804  75.881  0.00  0.00            
ATOM   4248  ND1 HIE X 269      76.171  52.985  76.056  0.00  0.00            
ATOM   4249  CE1 HIE X 269      76.361  52.652  77.408  0.00  0.00            
ATOM   4250  HE1 HIE X 269      77.328  52.817  77.942  0.00  0.00            
ATOM   4251  NE2 HIE X 269      75.216  52.383  77.999  0.00  0.00            
ATOM   4252  HE2 HIE X 269      75.210  51.981  78.969  0.00  0.00            
ATOM   4253  CD2 HIE X 269      74.214  52.493  77.117  0.00  0.00            
ATOM   4254  HD2 HIE X 269      73.267  52.070  77.355  0.00  0.00            
ATOM   4255  C   HIE X 269      71.750  52.543  73.529  0.00  0.00            
ATOM   4256  O   HIE X 269      71.703  51.749  72.546  0.00  0.00            
ATOM   4257  N   ASP X 270      71.299  53.827  73.564  0.00  0.00            
ATOM   4258  H   ASP X 270      71.567  54.270  74.490  0.00  0.00            
ATOM   4259  CA  ASP X 270      70.685  54.663  72.502  0.00  0.00            
ATOM   4260  HA  ASP X 270      71.067  54.459  71.544  0.00  0.00            
ATOM   4261  CB  ASP X 270      69.148  54.399  72.496  0.00  0.00            
ATOM   4262  HB2 ASP X 270      68.755  54.266  73.547  0.00  0.00            
ATOM   4263  HB3 ASP X 270      68.789  55.275  72.156  0.00  0.00            
ATOM   4264  CG  ASP X 270      68.689  53.421  71.340  0.00  0.00            
ATOM   4265  OD1 ASP X 270      67.854  52.490  71.644  0.00  0.00            
ATOM   4266  OD2 ASP X 270      68.871  53.606  70.125  0.00  0.00            
ATOM   4267  C   ASP X 270      70.925  56.171  72.751  0.00  0.00            
ATOM   4268  O   ASP X 270      71.475  56.511  73.765  0.00  0.00            
ATOM   4269  N   GLU X 271      70.525  57.071  71.796  0.00  0.00            
ATOM   4270  H   GLU X 271      70.105  56.718  70.981  0.00  0.00            
ATOM   4271  CA  GLU X 271      70.552  58.468  71.894  0.00  0.00            
ATOM   4272  HA  GLU X 271      70.496  58.640  72.966  0.00  0.00            
ATOM   4273  CB  GLU X 271      71.839  59.020  71.343  0.00  0.00            
ATOM   4274  HB2 GLU X 271      72.042  59.861  71.900  0.00  0.00            
ATOM   4275  HB3 GLU X 271      72.552  58.337  71.800  0.00  0.00            
ATOM   4276  CG  GLU X 271      72.096  59.014  69.807  0.00  0.00            
ATOM   4277  HG2 GLU X 271      71.572  58.225  69.313  0.00  0.00            
ATOM   4278  HG3 GLU X 271      71.842  59.895  69.382  0.00  0.00            
ATOM   4279  CD  GLU X 271      73.549  58.841  69.582  0.00  0.00            
ATOM   4280  OE1 GLU X 271      74.123  57.842  70.080  0.00  0.00            
ATOM   4281  OE2 GLU X 271      74.115  59.801  68.985  0.00  0.00            
ATOM   4282  C   GLU X 271      69.366  58.969  71.182  0.00  0.00            
ATOM   4283  O   GLU X 271      69.063  58.459  70.078  0.00  0.00            
ATOM   4284  N   TYR X 272      68.921  60.124  71.651  0.00  0.00            
ATOM   4285  H   TYR X 272      69.038  60.255  72.687  0.00  0.00            
ATOM   4286  CA  TYR X 272      67.811  60.896  71.102  0.00  0.00            
ATOM   4287  HA  TYR X 272      67.823  60.605  70.059  0.00  0.00            
ATOM   4288  CB  TYR X 272      66.372  60.678  71.830  0.00  0.00            
ATOM   4289  HB2 TYR X 272      66.470  61.112  72.832  0.00  0.00            
ATOM   4290  HB3 TYR X 272      65.563  61.253  71.475  0.00  0.00            
ATOM   4291  CG  TYR X 272      66.029  59.224  71.753  0.00  0.00            
ATOM   4292  CD1 TYR X 272      65.669  58.662  70.538  0.00  0.00            
ATOM   4293  HD1 TYR X 272      65.546  59.224  69.653  0.00  0.00            
ATOM   4294  CE1 TYR X 272      65.406  57.315  70.592  0.00  0.00            
ATOM   4295  HE1 TYR X 272      65.045  56.680  69.737  0.00  0.00            
ATOM   4296  CZ  TYR X 272      65.491  56.501  71.656  0.00  0.00            
ATOM   4297  OH  TYR X 272      65.107  55.187  71.544  0.00  0.00            
ATOM   4298  HH  TYR X 272      64.991  55.012  70.610  0.00  0.00            
ATOM   4299  CE2 TYR X 272      65.959  57.078  72.808  0.00  0.00            
ATOM   4300  HE2 TYR X 272      66.258  56.396  73.645  0.00  0.00            
ATOM   4301  CD2 TYR X 272      66.251  58.431  72.864  0.00  0.00            
ATOM   4302  HD2 TYR X 272      66.823  58.719  73.685  0.00  0.00            
ATOM   4303  C   TYR X 272      68.156  62.451  71.181  0.00  0.00            
ATOM   4304  O   TYR X 272      67.449  63.337  71.799  0.00  0.00            
ATOM   4305  N   LYS X 273      69.327  62.760  70.602  0.00  0.00            
ATOM   4306  H   LYS X 273      69.718  62.041  70.086  0.00  0.00            
ATOM   4307  CA  LYS X 273      69.860  64.103  70.704  0.00  0.00            
ATOM   4308  HA  LYS X 273      69.763  64.315  71.730  0.00  0.00            
ATOM   4309  CB  LYS X 273      71.362  64.172  70.310  0.00  0.00            
ATOM   4310  HB2 LYS X 273      71.921  63.524  70.987  0.00  0.00            
ATOM   4311  HB3 LYS X 273      71.524  63.680  69.265  0.00  0.00            
ATOM   4312  CG  LYS X 273      72.121  65.540  70.399  0.00  0.00            
ATOM   4313  HG2 LYS X 273      71.532  66.240  69.884  0.00  0.00            
ATOM   4314  HG3 LYS X 273      72.380  65.847  71.411  0.00  0.00            
ATOM   4315  CD  LYS X 273      73.480  65.437  69.645  0.00  0.00            
ATOM   4316  HD2 LYS X 273      74.030  66.368  69.826  0.00  0.00            
ATOM   4317  HD3 LYS X 273      74.159  64.652  70.060  0.00  0.00            
ATOM   4318  CE  LYS X 273      73.335  65.234  68.143  0.00  0.00            
ATOM   4319  HE2 LYS X 273      73.688  64.235  67.766  0.00  0.00            
ATOM   4320  HE3 LYS X 273      72.260  65.224  67.871  0.00  0.00            
ATOM   4321  NZ  LYS X 273      74.235  66.216  67.376  0.00  0.00            
ATOM   4322  HZ1 LYS X 273      73.740  67.120  67.349  0.00  0.00            
ATOM   4323  HZ2 LYS X 273      75.250  66.375  67.709  0.00  0.00            
ATOM   4324  HZ3 LYS X 273      74.314  65.806  66.432  0.00  0.00            
ATOM   4325  C   LYS X 273      69.018  65.092  69.905  0.00  0.00            
ATOM   4326  O   LYS X 273      68.585  64.877  68.804  0.00  0.00            
ATOM   4327  N   VAL X 274      68.778  66.325  70.422  0.00  0.00            
ATOM   4328  H   VAL X 274      69.138  66.519  71.403  0.00  0.00            
ATOM   4329  CA  VAL X 274      67.872  67.378  69.900  0.00  0.00            
ATOM   4330  HA  VAL X 274      67.191  66.842  69.296  0.00  0.00            
ATOM   4331  CB  VAL X 274      67.070  68.032  71.028  0.00  0.00            
ATOM   4332  HB  VAL X 274      67.876  68.362  71.712  0.00  0.00            
ATOM   4333  CG1 VAL X 274      66.300  69.242  70.582  0.00  0.00            
ATOM   4334 HG11 VAL X 274      66.969  70.064  70.225  0.00  0.00            
ATOM   4335 HG12 VAL X 274      65.628  69.006  69.707  0.00  0.00            
ATOM   4336 HG13 VAL X 274      65.639  69.597  71.369  0.00  0.00            
ATOM   4337  CG2 VAL X 274      66.346  66.944  71.666  0.00  0.00            
ATOM   4338 HG21 VAL X 274      65.638  66.453  71.025  0.00  0.00            
ATOM   4339 HG22 VAL X 274      67.002  66.147  72.039  0.00  0.00            
ATOM   4340 HG23 VAL X 274      65.877  67.220  72.488  0.00  0.00            
ATOM   4341  C   VAL X 274      68.685  68.397  69.067  0.00  0.00            
ATOM   4342  O   VAL X 274      69.559  69.006  69.651  0.00  0.00            
ATOM   4343  N   ASN X 275      68.372  68.649  67.805  0.00  0.00            
ATOM   4344  H   ASN X 275      67.703  68.212  67.274  0.00  0.00            
ATOM   4345  CA  ASN X 275      69.101  69.844  67.150  0.00  0.00            
ATOM   4346  HA  ASN X 275      69.997  70.143  67.724  0.00  0.00            
ATOM   4347  CB  ASN X 275      69.405  69.489  65.703  0.00  0.00            
ATOM   4348  HB2 ASN X 275      68.543  69.083  65.184  0.00  0.00            
ATOM   4349  HB3 ASN X 275      69.820  70.342  65.253  0.00  0.00            
ATOM   4350  CG  ASN X 275      70.581  68.423  65.621  0.00  0.00            
ATOM   4351  OD1 ASN X 275      71.166  67.888  66.557  0.00  0.00            
ATOM   4352  ND2 ASN X 275      71.028  68.204  64.439  0.00  0.00            
ATOM   4353 HD21 ASN X 275      71.921  67.755  64.322  0.00  0.00            
ATOM   4354 HD22 ASN X 275      70.604  68.722  63.717  0.00  0.00            
ATOM   4355  C   ASN X 275      68.260  71.133  67.239  0.00  0.00            
ATOM   4356  O   ASN X 275      68.823  72.129  67.581  0.00  0.00            
ATOM   4357  N   GLY X 276      66.964  71.170  67.224  0.00  0.00            
ATOM   4358  H   GLY X 276      66.678  70.226  67.298  0.00  0.00            
ATOM   4359  CA  GLY X 276      66.073  72.290  67.079  0.00  0.00            
ATOM   4360  HA2 GLY X 276      66.388  73.120  67.705  0.00  0.00            
ATOM   4361  HA3 GLY X 276      66.157  72.503  65.998  0.00  0.00            
ATOM   4362  C   GLY X 276      64.605  71.864  67.414  0.00  0.00            
ATOM   4363  O   GLY X 276      64.200  71.166  68.332  0.00  0.00            
ATOM   4364  N   ASP X 277      63.726  72.249  66.535  0.00  0.00            
ATOM   4365  H   ASP X 277      64.098  72.921  65.848  0.00  0.00            
ATOM   4366  CA  ASP X 277      62.389  71.583  66.204  0.00  0.00            
ATOM   4367  HA  ASP X 277      61.859  71.372  67.043  0.00  0.00            
ATOM   4368  CB  ASP X 277      61.589  72.573  65.383  0.00  0.00            
ATOM   4369  HB2 ASP X 277      61.852  73.647  65.551  0.00  0.00            
ATOM   4370  HB3 ASP X 277      61.910  72.299  64.410  0.00  0.00            
ATOM   4371  CG  ASP X 277      60.105  72.135  65.322  0.00  0.00            
ATOM   4372  OD1 ASP X 277      59.379  72.900  64.681  0.00  0.00            
ATOM   4373  OD2 ASP X 277      59.606  71.172  65.952  0.00  0.00            
ATOM   4374  C   ASP X 277      62.622  70.279  65.601  0.00  0.00            
ATOM   4375  O   ASP X 277      61.988  69.799  64.794  0.00  0.00            
ATOM   4376  N   GLU X 278      63.697  69.582  65.869  0.00  0.00            
ATOM   4377  H   GLU X 278      64.297  69.877  66.527  0.00  0.00            
ATOM   4378  CA  GLU X 278      64.211  68.587  64.976  0.00  0.00            
ATOM   4379  HA  GLU X 278      63.484  67.971  64.407  0.00  0.00            
ATOM   4380  CB  GLU X 278      65.124  69.324  63.954  0.00  0.00            
ATOM   4381  HB2 GLU X 278      64.658  69.957  63.335  0.00  0.00            
ATOM   4382  HB3 GLU X 278      65.621  70.073  64.677  0.00  0.00            
ATOM   4383  CG  GLU X 278      65.988  68.472  63.138  0.00  0.00            
ATOM   4384  HG2 GLU X 278      66.817  67.865  63.622  0.00  0.00            
ATOM   4385  HG3 GLU X 278      65.523  67.539  62.893  0.00  0.00            
ATOM   4386  CD  GLU X 278      66.475  69.158  61.866  0.00  0.00            
ATOM   4387  OE1 GLU X 278      67.390  68.708  61.225  0.00  0.00            
ATOM   4388  OE2 GLU X 278      66.174  70.350  61.631  0.00  0.00            
ATOM   4389  C   GLU X 278      64.883  67.598  65.835  0.00  0.00            
ATOM   4390  O   GLU X 278      65.152  67.839  67.065  0.00  0.00            
ATOM   4391  N   LEU X 279      65.207  66.384  65.386  0.00  0.00            
ATOM   4392  H   LEU X 279      64.745  66.108  64.571  0.00  0.00            
ATOM   4393  CA  LEU X 279      65.942  65.267  66.122  0.00  0.00            
ATOM   4394  HA  LEU X 279      66.554  65.607  66.893  0.00  0.00            
ATOM   4395  CB  LEU X 279      64.746  64.329  66.738  0.00  0.00            
ATOM   4396  HB2 LEU X 279      64.259  64.939  67.497  0.00  0.00            
ATOM   4397  HB3 LEU X 279      63.991  64.204  65.921  0.00  0.00            
ATOM   4398  CG  LEU X 279      64.847  62.990  67.348  0.00  0.00            
ATOM   4399  HG  LEU X 279      65.127  62.319  66.620  0.00  0.00            
ATOM   4400  CD1 LEU X 279      65.885  62.975  68.458  0.00  0.00            
ATOM   4401 HD11 LEU X 279      65.539  63.639  69.263  0.00  0.00            
ATOM   4402 HD12 LEU X 279      65.880  61.987  68.898  0.00  0.00            
ATOM   4403 HD13 LEU X 279      66.840  63.309  68.123  0.00  0.00            
ATOM   4404  CD2 LEU X 279      63.524  62.571  67.986  0.00  0.00            
ATOM   4405 HD21 LEU X 279      63.711  61.585  68.484  0.00  0.00            
ATOM   4406 HD22 LEU X 279      63.228  63.241  68.757  0.00  0.00            
ATOM   4407 HD23 LEU X 279      62.775  62.491  67.204  0.00  0.00            
ATOM   4408  C   LEU X 279      66.983  64.423  65.363  0.00  0.00            
ATOM   4409  O   LEU X 279      66.799  64.009  64.223  0.00  0.00            
ATOM   4410  N   GLU X 280      68.201  64.311  65.859  0.00  0.00            
ATOM   4411  H   GLU X 280      68.257  64.597  66.816  0.00  0.00            
ATOM   4412  CA  GLU X 280      69.343  63.457  65.491  0.00  0.00            
ATOM   4413  HA  GLU X 280      69.205  63.524  64.440  0.00  0.00            
ATOM   4414  CB  GLU X 280      70.671  64.226  65.799  0.00  0.00            
ATOM   4415  HB2 GLU X 280      70.564  65.165  65.229  0.00  0.00            
ATOM   4416  HB3 GLU X 280      70.912  64.353  66.825  0.00  0.00            
ATOM   4417  CG  GLU X 280      71.746  63.682  64.922  0.00  0.00            
ATOM   4418  HG2 GLU X 280      72.039  62.732  65.407  0.00  0.00            
ATOM   4419  HG3 GLU X 280      71.364  63.338  64.015  0.00  0.00            
ATOM   4420  CD  GLU X 280      72.947  64.652  64.727  0.00  0.00            
ATOM   4421  OE1 GLU X 280      72.733  65.823  64.261  0.00  0.00            
ATOM   4422  OE2 GLU X 280      74.081  64.257  65.090  0.00  0.00            
ATOM   4423  C   GLU X 280      69.319  62.030  66.095  0.00  0.00            
ATOM   4424  O   GLU X 280      69.196  61.891  67.292  0.00  0.00            
ATOM   4425  N   LYS X 281      69.829  61.115  65.277  0.00  0.00            
ATOM   4426  H   LYS X 281      69.964  61.385  64.277  0.00  0.00            
ATOM   4427  CA  LYS X 281      70.104  59.763  65.698  0.00  0.00            
ATOM   4428  HA  LYS X 281      70.243  59.669  66.752  0.00  0.00            
ATOM   4429  CB  LYS X 281      68.880  58.811  65.347  0.00  0.00            
ATOM   4430  HB2 LYS X 281      67.993  59.390  65.518  0.00  0.00            
ATOM   4431  HB3 LYS X 281      68.865  58.443  64.308  0.00  0.00            
ATOM   4432  CG  LYS X 281      68.766  57.633  66.309  0.00  0.00            
ATOM   4433  HG2 LYS X 281      69.016  56.665  65.887  0.00  0.00            
ATOM   4434  HG3 LYS X 281      69.452  57.693  67.144  0.00  0.00            
ATOM   4435  CD  LYS X 281      67.353  57.423  66.923  0.00  0.00            
ATOM   4436  HD2 LYS X 281      67.022  58.223  67.632  0.00  0.00            
ATOM   4437  HD3 LYS X 281      66.617  57.390  66.193  0.00  0.00            
ATOM   4438  CE  LYS X 281      67.295  56.103  67.747  0.00  0.00            
ATOM   4439  HE2 LYS X 281      66.325  55.968  68.353  0.00  0.00            
ATOM   4440  HE3 LYS X 281      67.431  55.182  67.150  0.00  0.00            
ATOM   4441  NZ  LYS X 281      68.469  56.056  68.668  0.00  0.00            
ATOM   4442  HZ1 LYS X 281      69.357  56.348  68.259  0.00  0.00            
ATOM   4443  HZ2 LYS X 281      68.371  56.739  69.388  0.00  0.00            
ATOM   4444  HZ3 LYS X 281      68.488  55.121  69.031  0.00  0.00            
ATOM   4445  C   LYS X 281      71.417  59.287  65.069  0.00  0.00            
ATOM   4446  O   LYS X 281      72.045  59.826  64.156  0.00  0.00            
ATOM   4447  N   THR X 282      72.055  58.391  65.800  0.00  0.00            
ATOM   4448  H   THR X 282      71.638  58.318  66.745  0.00  0.00            
ATOM   4449  CA  THR X 282      73.225  57.578  65.486  0.00  0.00            
ATOM   4450  HA  THR X 282      73.532  57.855  64.449  0.00  0.00            
ATOM   4451  CB  THR X 282      74.428  57.960  66.395  0.00  0.00            
ATOM   4452  HB  THR X 282      74.057  57.578  67.416  0.00  0.00            
ATOM   4453  CG2 THR X 282      75.690  57.120  66.034  0.00  0.00            
ATOM   4454 HG21 THR X 282      75.971  57.178  64.975  0.00  0.00            
ATOM   4455 HG22 THR X 282      76.634  57.413  66.542  0.00  0.00            
ATOM   4456 HG23 THR X 282      75.498  56.156  66.326  0.00  0.00            
ATOM   4457  OG1 THR X 282      74.739  59.327  66.430  0.00  0.00            
ATOM   4458  HG1 THR X 282      74.616  59.443  67.397  0.00  0.00            
ATOM   4459  C   THR X 282      72.675  56.120  65.471  0.00  0.00            
ATOM   4460  O   THR X 282      72.038  55.796  66.466  0.00  0.00            
ATOM   4461  N   TYR X 283      72.940  55.349  64.383  0.00  0.00            
ATOM   4462  H   TYR X 283      73.411  55.719  63.567  0.00  0.00            
ATOM   4463  CA  TYR X 283      72.427  54.021  64.296  0.00  0.00            
ATOM   4464  HA  TYR X 283      72.539  53.573  65.359  0.00  0.00            
ATOM   4465  CB  TYR X 283      70.907  53.920  63.881  0.00  0.00            
ATOM   4466  HB2 TYR X 283      70.367  53.334  64.670  0.00  0.00            
ATOM   4467  HB3 TYR X 283      70.547  54.824  64.242  0.00  0.00            
ATOM   4468  CG  TYR X 283      70.372  53.702  62.439  0.00  0.00            
ATOM   4469  CD1 TYR X 283      69.943  52.466  61.975  0.00  0.00            
ATOM   4470  HD1 TYR X 283      70.074  51.506  62.404  0.00  0.00            
ATOM   4471  CE1 TYR X 283      69.328  52.383  60.701  0.00  0.00            
ATOM   4472  HE1 TYR X 283      69.125  51.406  60.366  0.00  0.00            
ATOM   4473  CZ  TYR X 283      69.102  53.500  59.865  0.00  0.00            
ATOM   4474  OH  TYR X 283      68.350  53.314  58.760  0.00  0.00            
ATOM   4475  HH  TYR X 283      68.370  54.106  58.196  0.00  0.00            
ATOM   4476  CE2 TYR X 283      69.589  54.730  60.368  0.00  0.00            
ATOM   4477  HE2 TYR X 283      69.466  55.629  59.815  0.00  0.00            
ATOM   4478  CD2 TYR X 283      70.204  54.817  61.659  0.00  0.00            
ATOM   4479  HD2 TYR X 283      70.704  55.759  61.981  0.00  0.00            
ATOM   4480  C   TYR X 283      73.346  53.021  63.638  0.00  0.00            
ATOM   4481  O   TYR X 283      74.190  53.383  62.805  0.00  0.00            
ATOM   4482  N   LYS X 284      73.244  51.698  64.004  0.00  0.00            
ATOM   4483  H   LYS X 284      72.378  51.374  64.569  0.00  0.00            
ATOM   4484  CA  LYS X 284      74.118  50.646  63.275  0.00  0.00            
ATOM   4485  HA  LYS X 284      75.033  51.125  62.848  0.00  0.00            
ATOM   4486  CB  LYS X 284      74.657  49.553  64.283  0.00  0.00            
ATOM   4487  HB2 LYS X 284      74.062  49.419  65.112  0.00  0.00            
ATOM   4488  HB3 LYS X 284      74.565  48.595  63.752  0.00  0.00            
ATOM   4489  CG  LYS X 284      76.090  49.880  64.779  0.00  0.00            
ATOM   4490  HG2 LYS X 284      76.310  50.875  65.002  0.00  0.00            
ATOM   4491  HG3 LYS X 284      76.292  49.384  65.729  0.00  0.00            
ATOM   4492  CD  LYS X 284      77.095  49.264  63.859  0.00  0.00            
ATOM   4493  HD2 LYS X 284      76.983  48.182  64.046  0.00  0.00            
ATOM   4494  HD3 LYS X 284      76.914  49.654  62.881  0.00  0.00            
ATOM   4495  CE  LYS X 284      78.455  49.478  64.446  0.00  0.00            
ATOM   4496  HE2 LYS X 284      78.781  50.530  64.179  0.00  0.00            
ATOM   4497  HE3 LYS X 284      78.309  49.349  65.521  0.00  0.00            
ATOM   4498  NZ  LYS X 284      79.581  48.699  63.939  0.00  0.00            
ATOM   4499  HZ1 LYS X 284      79.682  47.741  64.349  0.00  0.00            
ATOM   4500  HZ2 LYS X 284      79.859  48.803  62.953  0.00  0.00            
ATOM   4501  HZ3 LYS X 284      80.420  49.194  64.445  0.00  0.00            
ATOM   4502  C   LYS X 284      73.411  50.240  62.067  0.00  0.00            
ATOM   4503  O   LYS X 284      72.256  49.726  62.122  0.00  0.00            
ATOM   4504  N   VAL X 285      73.980  50.437  60.876  0.00  0.00            
ATOM   4505  H   VAL X 285      74.894  50.885  60.956  0.00  0.00            
ATOM   4506  CA  VAL X 285      73.363  49.957  59.611  0.00  0.00            
ATOM   4507  HA  VAL X 285      72.317  50.076  59.703  0.00  0.00            
ATOM   4508  CB  VAL X 285      73.819  50.741  58.377  0.00  0.00            
ATOM   4509  HB  VAL X 285      72.961  50.777  57.687  0.00  0.00            
ATOM   4510  CG1 VAL X 285      73.911  52.235  58.546  0.00  0.00            
ATOM   4511 HG11 VAL X 285      73.149  52.791  59.151  0.00  0.00            
ATOM   4512 HG12 VAL X 285      74.735  52.365  59.234  0.00  0.00            
ATOM   4513 HG13 VAL X 285      74.033  52.707  57.567  0.00  0.00            
ATOM   4514  CG2 VAL X 285      75.144  50.388  57.658  0.00  0.00            
ATOM   4515 HG21 VAL X 285      75.959  50.224  58.455  0.00  0.00            
ATOM   4516 HG22 VAL X 285      75.131  49.543  57.062  0.00  0.00            
ATOM   4517 HG23 VAL X 285      75.352  51.205  56.974  0.00  0.00            
ATOM   4518  C   VAL X 285      73.435  48.472  59.364  0.00  0.00            
ATOM   4519  O   VAL X 285      72.415  47.816  59.373  0.00  0.00            
ATOM   4520  N   GLY X 286      74.705  48.051  59.423  0.00  0.00            
ATOM   4521  H   GLY X 286      75.452  48.706  59.660  0.00  0.00            
ATOM   4522  CA  GLY X 286      75.024  46.623  59.164  0.00  0.00            
ATOM   4523  HA2 GLY X 286      74.490  45.940  59.780  0.00  0.00            
ATOM   4524  HA3 GLY X 286      74.887  46.208  58.201  0.00  0.00            
ATOM   4525  C   GLY X 286      76.404  46.433  59.735  0.00  0.00            
ATOM   4526  O   GLY X 286      76.650  46.473  60.956  0.00  0.00            
ATOM   4527  N   ASP X 287      77.393  46.717  58.890  0.00  0.00            
ATOM   4528  H   ASP X 287      77.126  47.035  58.023  0.00  0.00            
ATOM   4529  CA  ASP X 287      78.861  47.008  59.298  0.00  0.00            
ATOM   4530  HA  ASP X 287      79.067  46.384  60.120  0.00  0.00            
ATOM   4531  CB  ASP X 287      79.865  46.884  58.140  0.00  0.00            
ATOM   4532  HB2 ASP X 287      80.874  47.081  58.540  0.00  0.00            
ATOM   4533  HB3 ASP X 287      79.937  45.828  57.790  0.00  0.00            
ATOM   4534  CG  ASP X 287      79.550  47.607  56.847  0.00  0.00            
ATOM   4535  OD1 ASP X 287      80.139  47.391  55.767  0.00  0.00            
ATOM   4536  OD2 ASP X 287      78.673  48.535  56.783  0.00  0.00            
ATOM   4537  C   ASP X 287      79.214  48.413  59.900  0.00  0.00            
ATOM   4538  O   ASP X 287      79.948  48.445  60.967  0.00  0.00            
ATOM   4539  N   VAL X 288      78.723  49.539  59.458  0.00  0.00            
ATOM   4540  H   VAL X 288      78.139  49.465  58.653  0.00  0.00            
ATOM   4541  CA  VAL X 288      79.145  50.880  59.911  0.00  0.00            
ATOM   4542  HA  VAL X 288      79.905  50.728  60.604  0.00  0.00            
ATOM   4543  CB  VAL X 288      79.704  51.827  58.847  0.00  0.00            
ATOM   4544  HB  VAL X 288      80.170  52.732  59.304  0.00  0.00            
ATOM   4545  CG1 VAL X 288      80.843  51.202  58.054  0.00  0.00            
ATOM   4546 HG11 VAL X 288      81.645  50.981  58.604  0.00  0.00            
ATOM   4547 HG12 VAL X 288      80.449  50.390  57.504  0.00  0.00            
ATOM   4548 HG13 VAL X 288      81.083  52.078  57.476  0.00  0.00            
ATOM   4549  CG2 VAL X 288      78.483  52.300  58.015  0.00  0.00            
ATOM   4550 HG21 VAL X 288      78.072  53.093  58.548  0.00  0.00            
ATOM   4551 HG22 VAL X 288      78.682  52.689  57.001  0.00  0.00            
ATOM   4552 HG23 VAL X 288      77.722  51.519  57.905  0.00  0.00            
ATOM   4553  C   VAL X 288      78.060  51.685  60.685  0.00  0.00            
ATOM   4554  O   VAL X 288      76.852  51.425  60.370  0.00  0.00            
ATOM   4555  N   THR X 289      78.557  52.605  61.614  0.00  0.00            
ATOM   4556  H   THR X 289      79.563  52.664  61.635  0.00  0.00            
ATOM   4557  CA  THR X 289      77.751  53.479  62.331  0.00  0.00            
ATOM   4558  HA  THR X 289      76.869  52.883  62.662  0.00  0.00            
ATOM   4559  CB  THR X 289      78.387  54.013  63.679  0.00  0.00            
ATOM   4560  HB  THR X 289      79.096  54.859  63.450  0.00  0.00            
ATOM   4561  CG2 THR X 289      77.338  54.389  64.697  0.00  0.00            
ATOM   4562 HG21 THR X 289      77.697  55.045  65.463  0.00  0.00            
ATOM   4563 HG22 THR X 289      76.473  54.757  64.078  0.00  0.00            
ATOM   4564 HG23 THR X 289      77.028  53.386  65.180  0.00  0.00            
ATOM   4565  OG1 THR X 289      78.991  52.888  64.227  0.00  0.00            
ATOM   4566  HG1 THR X 289      79.279  53.071  65.120  0.00  0.00            
ATOM   4567  C   THR X 289      77.405  54.681  61.436  0.00  0.00            
ATOM   4568  O   THR X 289      78.253  55.130  60.706  0.00  0.00            
ATOM   4569  N   ALA X 290      76.164  55.116  61.551  0.00  0.00            
ATOM   4570  H   ALA X 290      75.419  54.611  61.860  0.00  0.00            
ATOM   4571  CA  ALA X 290      75.777  56.260  60.697  0.00  0.00            
ATOM   4572  HA  ALA X 290      76.566  57.097  60.512  0.00  0.00            
ATOM   4573  CB  ALA X 290      75.355  55.584  59.346  0.00  0.00            
ATOM   4574  HB1 ALA X 290      76.106  55.032  58.867  0.00  0.00            
ATOM   4575  HB2 ALA X 290      74.415  55.060  59.524  0.00  0.00            
ATOM   4576  HB3 ALA X 290      75.186  56.434  58.725  0.00  0.00            
ATOM   4577  C   ALA X 290      74.451  56.979  61.239  0.00  0.00            
ATOM   4578  O   ALA X 290      73.687  56.655  62.172  0.00  0.00            
ATOM   4579  N   LYS X 291      74.291  58.185  60.637  0.00  0.00            
ATOM   4580  H   LYS X 291      74.770  58.422  59.839  0.00  0.00            
ATOM   4581  CA  LYS X 291      73.199  59.107  61.021  0.00  0.00            
ATOM   4582  HA  LYS X 291      73.083  58.919  62.060  0.00  0.00            
ATOM   4583  CB  LYS X 291      73.577  60.705  60.877  0.00  0.00            
ATOM   4584  HB2 LYS X 291      73.751  60.917  59.757  0.00  0.00            
ATOM   4585  HB3 LYS X 291      72.773  61.297  61.055  0.00  0.00            
ATOM   4586  CG  LYS X 291      74.785  61.216  61.613  0.00  0.00            
ATOM   4587  HG2 LYS X 291      75.716  60.584  61.329  0.00  0.00            
ATOM   4588  HG3 LYS X 291      74.881  62.240  61.306  0.00  0.00            
ATOM   4589  CD  LYS X 291      74.606  61.107  63.169  0.00  0.00            
ATOM   4590  HD2 LYS X 291      73.581  61.490  63.234  0.00  0.00            
ATOM   4591  HD3 LYS X 291      74.475  60.035  63.386  0.00  0.00            
ATOM   4592  CE  LYS X 291      75.758  61.835  63.710  0.00  0.00            
ATOM   4593  HE2 LYS X 291      76.590  61.292  63.320  0.00  0.00            
ATOM   4594  HE3 LYS X 291      75.747  62.989  63.444  0.00  0.00            
ATOM   4595  NZ  LYS X 291      75.747  61.675  65.125  0.00  0.00            
ATOM   4596  HZ1 LYS X 291      76.701  61.744  65.460  0.00  0.00            
ATOM   4597  HZ2 LYS X 291      75.005  62.141  65.662  0.00  0.00            
ATOM   4598  HZ3 LYS X 291      75.364  60.818  65.455  0.00  0.00            
ATOM   4599  C   LYS X 291      71.864  58.840  60.406  0.00  0.00            
ATOM   4600  O   LYS X 291      71.677  57.905  59.573  0.00  0.00            
ATOM   4601  N   ARG X 292      70.933  59.661  60.904  0.00  0.00            
ATOM   4602  H   ARG X 292      70.999  60.070  61.785  0.00  0.00            
ATOM   4603  CA  ARG X 292      69.611  59.875  60.375  0.00  0.00            
ATOM   4604  HA  ARG X 292      69.576  59.991  59.300  0.00  0.00            
ATOM   4605  CB  ARG X 292      68.682  58.742  60.799  0.00  0.00            
ATOM   4606  HB2 ARG X 292      68.936  57.795  60.275  0.00  0.00            
ATOM   4607  HB3 ARG X 292      68.880  58.550  61.887  0.00  0.00            
ATOM   4608  CG  ARG X 292      67.184  58.830  60.587  0.00  0.00            
ATOM   4609  HG2 ARG X 292      66.783  59.617  61.192  0.00  0.00            
ATOM   4610  HG3 ARG X 292      66.975  59.142  59.602  0.00  0.00            
ATOM   4611  CD  ARG X 292      66.379  57.698  61.154  0.00  0.00            
ATOM   4612  HD2 ARG X 292      66.735  57.396  62.142  0.00  0.00            
ATOM   4613  HD3 ARG X 292      65.374  58.071  61.211  0.00  0.00            
ATOM   4614  NE  ARG X 292      66.391  56.566  60.244  0.00  0.00            
ATOM   4615  HE  ARG X 292      66.992  56.739  59.357  0.00  0.00            
ATOM   4616  CZ  ARG X 292      65.398  55.788  60.189  0.00  0.00            
ATOM   4617  NH1 ARG X 292      64.397  55.838  60.999  0.00  0.00            
ATOM   4618 HH11 ARG X 292      64.324  56.524  61.750  0.00  0.00            
ATOM   4619 HH12 ARG X 292      63.695  55.103  61.043  0.00  0.00            
ATOM   4620  NH2 ARG X 292      65.464  54.895  59.260  0.00  0.00            
ATOM   4621 HH21 ARG X 292      66.211  54.765  58.525  0.00  0.00            
ATOM   4622 HH22 ARG X 292      64.838  54.217  59.457  0.00  0.00            
ATOM   4623  C   ARG X 292      69.081  61.253  60.996  0.00  0.00            
ATOM   4624  O   ARG X 292      69.596  61.731  62.025  0.00  0.00            
ATOM   4625  N   TRP X 293      68.071  61.848  60.459  0.00  0.00            
ATOM   4626  H   TRP X 293      67.823  61.558  59.555  0.00  0.00            
ATOM   4627  CA  TRP X 293      67.536  63.217  60.887  0.00  0.00            
ATOM   4628  HA  TRP X 293      67.488  63.131  62.002  0.00  0.00            
ATOM   4629  CB  TRP X 293      68.251  64.484  60.321  0.00  0.00            
ATOM   4630  HB2 TRP X 293      68.214  64.349  59.223  0.00  0.00            
ATOM   4631  HB3 TRP X 293      67.576  65.328  60.557  0.00  0.00            
ATOM   4632  CG  TRP X 293      69.712  64.790  60.754  0.00  0.00            
ATOM   4633  CD1 TRP X 293      70.012  65.563  61.778  0.00  0.00            
ATOM   4634  HD1 TRP X 293      69.364  65.963  62.554  0.00  0.00            
ATOM   4635  NE1 TRP X 293      71.382  65.871  61.763  0.00  0.00            
ATOM   4636  HE1 TRP X 293      71.980  66.094  62.593  0.00  0.00            
ATOM   4637  CE2 TRP X 293      72.054  65.181  60.731  0.00  0.00            
ATOM   4638  CZ2 TRP X 293      73.409  64.890  60.417  0.00  0.00            
ATOM   4639  HZ2 TRP X 293      74.238  65.382  61.061  0.00  0.00            
ATOM   4640  CH2 TRP X 293      73.741  64.018  59.368  0.00  0.00            
ATOM   4641  HH2 TRP X 293      74.689  63.836  58.950  0.00  0.00            
ATOM   4642  CZ3 TRP X 293      72.762  63.465  58.638  0.00  0.00            
ATOM   4643  HZ3 TRP X 293      73.084  62.906  57.793  0.00  0.00            
ATOM   4644  CE3 TRP X 293      71.422  63.610  59.040  0.00  0.00            
ATOM   4645  HE3 TRP X 293      70.641  63.071  58.506  0.00  0.00            
ATOM   4646  CD2 TRP X 293      70.986  64.447  60.093  0.00  0.00            
ATOM   4647  C   TRP X 293      66.073  63.289  60.596  0.00  0.00            
ATOM   4648  O   TRP X 293      65.531  62.468  59.811  0.00  0.00            
ATOM   4649  N   TYR X 294      65.318  64.258  61.085  0.00  0.00            
ATOM   4650  H   TYR X 294      65.737  64.828  61.742  0.00  0.00            
ATOM   4651  CA  TYR X 294      63.804  64.255  60.876  0.00  0.00            
ATOM   4652  HA  TYR X 294      63.468  63.659  59.998  0.00  0.00            
ATOM   4653  CB  TYR X 294      62.986  63.674  62.073  0.00  0.00            
ATOM   4654  HB2 TYR X 294      63.147  64.339  62.878  0.00  0.00            
ATOM   4655  HB3 TYR X 294      61.913  63.718  61.712  0.00  0.00            
ATOM   4656  CG  TYR X 294      63.477  62.284  62.549  0.00  0.00            
ATOM   4657  CD1 TYR X 294      64.231  62.179  63.718  0.00  0.00            
ATOM   4658  HD1 TYR X 294      64.532  63.112  63.981  0.00  0.00            
ATOM   4659  CE1 TYR X 294      64.523  60.901  64.259  0.00  0.00            
ATOM   4660  HE1 TYR X 294      65.135  60.747  65.106  0.00  0.00            
ATOM   4661  CZ  TYR X 294      64.051  59.725  63.522  0.00  0.00            
ATOM   4662  OH  TYR X 294      64.519  58.583  63.963  0.00  0.00            
ATOM   4663  HH  TYR X 294      64.881  58.789  64.837  0.00  0.00            
ATOM   4664  CE2 TYR X 294      63.283  59.824  62.328  0.00  0.00            
ATOM   4665  HE2 TYR X 294      63.013  58.930  61.802  0.00  0.00            
ATOM   4666  CD2 TYR X 294      62.923  61.143  61.985  0.00  0.00            
ATOM   4667  HD2 TYR X 294      62.322  61.367  61.113  0.00  0.00            
ATOM   4668  C   TYR X 294      63.347  65.703  60.701  0.00  0.00            
ATOM   4669  O   TYR X 294      63.664  66.500  61.549  0.00  0.00            
ATOM   4670  N   LYS X 295      62.512  65.916  59.721  0.00  0.00            
ATOM   4671  H   LYS X 295      62.281  65.248  59.028  0.00  0.00            
ATOM   4672  CA  LYS X 295      61.894  67.146  59.562  0.00  0.00            
ATOM   4673  HA  LYS X 295      62.360  67.796  60.241  0.00  0.00            
ATOM   4674  CB  LYS X 295      62.259  67.811  58.254  0.00  0.00            
ATOM   4675  HB2 LYS X 295      61.898  67.258  57.408  0.00  0.00            
ATOM   4676  HB3 LYS X 295      61.603  68.729  58.121  0.00  0.00            
ATOM   4677  CG  LYS X 295      63.662  68.437  57.964  0.00  0.00            
ATOM   4678  HG2 LYS X 295      64.424  67.727  58.242  0.00  0.00            
ATOM   4679  HG3 LYS X 295      64.018  68.608  56.992  0.00  0.00            
ATOM   4680  CD  LYS X 295      64.042  69.659  58.892  0.00  0.00            
ATOM   4681  HD2 LYS X 295      63.327  70.507  58.775  0.00  0.00            
ATOM   4682  HD3 LYS X 295      63.999  69.445  59.967  0.00  0.00            
ATOM   4683  CE  LYS X 295      65.400  70.131  58.601  0.00  0.00            
ATOM   4684  HE2 LYS X 295      66.237  69.513  58.807  0.00  0.00            
ATOM   4685  HE3 LYS X 295      65.243  70.406  57.528  0.00  0.00            
ATOM   4686  NZ  LYS X 295      65.747  71.380  59.290  0.00  0.00            
ATOM   4687  HZ1 LYS X 295      64.933  71.950  59.207  0.00  0.00            
ATOM   4688  HZ2 LYS X 295      66.015  71.224  60.186  0.00  0.00            
ATOM   4689  HZ3 LYS X 295      66.533  71.920  58.841  0.00  0.00            
ATOM   4690  C   LYS X 295      60.423  67.217  59.678  0.00  0.00            
ATOM   4691  O   LYS X 295      59.705  66.275  59.392  0.00  0.00            
ATOM   4692  N   LYS X 296      59.890  68.283  60.154  0.00  0.00            
ATOM   4693  H   LYS X 296      60.570  69.007  60.589  0.00  0.00            
ATOM   4694  CA  LYS X 296      58.467  68.646  60.314  0.00  0.00            
ATOM   4695  HA  LYS X 296      58.054  67.972  61.078  0.00  0.00            
ATOM   4696  CB  LYS X 296      58.369  70.115  60.792  0.00  0.00            
ATOM   4697  HB2 LYS X 296      59.218  70.599  60.636  0.00  0.00            
ATOM   4698  HB3 LYS X 296      57.735  70.674  60.058  0.00  0.00            
ATOM   4699  CG  LYS X 296      58.071  70.410  62.270  0.00  0.00            
ATOM   4700  HG2 LYS X 296      58.530  69.651  62.964  0.00  0.00            
ATOM   4701  HG3 LYS X 296      58.541  71.300  62.641  0.00  0.00            
ATOM   4702  CD  LYS X 296      56.601  70.632  62.511  0.00  0.00            
ATOM   4703  HD2 LYS X 296      56.336  71.583  61.996  0.00  0.00            
ATOM   4704  HD3 LYS X 296      56.153  69.693  62.080  0.00  0.00            
ATOM   4705  CE  LYS X 296      56.221  70.719  63.981  0.00  0.00            
ATOM   4706  HE2 LYS X 296      55.127  70.926  63.992  0.00  0.00            
ATOM   4707  HE3 LYS X 296      56.367  69.741  64.511  0.00  0.00            
ATOM   4708  NZ  LYS X 296      57.089  71.587  64.778  0.00  0.00            
ATOM   4709  HZ1 LYS X 296      57.892  71.953  64.247  0.00  0.00            
ATOM   4710  HZ2 LYS X 296      56.621  72.507  64.873  0.00  0.00            
ATOM   4711  HZ3 LYS X 296      57.635  71.105  65.550  0.00  0.00            
ATOM   4712  C   LYS X 296      57.763  68.520  58.992  0.00  0.00            
ATOM   4713  O   LYS X 296      58.224  69.161  58.005  0.00  0.00            
ATOM   4714  N   SER X 297      56.717  67.659  58.901  0.00  0.00            
ATOM   4715  H   SER X 297      56.328  67.185  59.682  0.00  0.00            
ATOM   4716  CA  SER X 297      56.004  67.478  57.568  0.00  0.00            
ATOM   4717  HA  SER X 297      56.130  68.466  57.035  0.00  0.00            
ATOM   4718  CB  SER X 297      56.466  66.219  56.754  0.00  0.00            
ATOM   4719  HB2 SER X 297      57.547  65.968  56.741  0.00  0.00            
ATOM   4720  HB3 SER X 297      55.916  65.246  57.200  0.00  0.00            
ATOM   4721  OG  SER X 297      55.981  66.323  55.477  0.00  0.00            
ATOM   4722  HG  SER X 297      56.621  66.709  54.807  0.00  0.00            
ATOM   4723  C   SER X 297      54.437  67.461  57.909  0.00  0.00            
ATOM   4724  O   SER X 297      54.186  67.269  59.069  0.00  0.00            
ATOM   4725  N   SER X 298      53.627  67.716  56.946  0.00  0.00            
ATOM   4726  H   SER X 298      54.033  67.958  55.979  0.00  0.00            
ATOM   4727  CA  SER X 298      52.121  67.671  56.985  0.00  0.00            
ATOM   4728  HA  SER X 298      51.914  67.896  57.982  0.00  0.00            
ATOM   4729  CB  SER X 298      51.618  68.935  56.076  0.00  0.00            
ATOM   4730  HB2 SER X 298      50.552  69.067  56.144  0.00  0.00            
ATOM   4731  HB3 SER X 298      52.015  69.951  56.455  0.00  0.00            
ATOM   4732  OG  SER X 298      52.001  68.732  54.738  0.00  0.00            
ATOM   4733  HG  SER X 298      51.320  68.170  54.303  0.00  0.00            
ATOM   4734  C   SER X 298      51.378  66.282  56.723  0.00  0.00            
ATOM   4735  O   SER X 298      51.956  65.157  56.776  0.00  0.00            
ATOM   4736  N   SER X 299      50.072  66.424  56.392  0.00  0.00            
ATOM   4737  H   SER X 299      49.649  67.297  56.053  0.00  0.00            
ATOM   4738  CA  SER X 299      48.996  65.296  56.438  0.00  0.00            
ATOM   4739  HA  SER X 299      48.868  64.942  57.429  0.00  0.00            
ATOM   4740  CB  SER X 299      47.638  65.892  55.886  0.00  0.00            
ATOM   4741  HB2 SER X 299      47.927  66.384  54.975  0.00  0.00            
ATOM   4742  HB3 SER X 299      46.776  65.103  55.738  0.00  0.00            
ATOM   4743  OG  SER X 299      47.122  66.888  56.816  0.00  0.00            
ATOM   4744  HG  SER X 299      47.386  67.779  56.497  0.00  0.00            
ATOM   4745  C   SER X 299      49.425  64.163  55.439  0.00  0.00            
ATOM   4746  O   SER X 299      48.535  63.358  55.167  0.00  0.00            
ATOM   4747  N   SER X 300      50.435  64.345  54.562  0.00  0.00            
ATOM   4748  H   SER X 300      51.091  65.060  54.862  0.00  0.00            
ATOM   4749  CA  SER X 300      51.116  63.234  53.831  0.00  0.00            
ATOM   4750  HA  SER X 300      50.400  62.363  53.835  0.00  0.00            
ATOM   4751  CB  SER X 300      51.509  63.633  52.335  0.00  0.00            
ATOM   4752  HB2 SER X 300      50.817  64.293  51.782  0.00  0.00            
ATOM   4753  HB3 SER X 300      52.475  64.009  52.362  0.00  0.00            
ATOM   4754  OG  SER X 300      51.278  62.482  51.622  0.00  0.00            
ATOM   4755  HG  SER X 300      50.944  62.781  50.803  0.00  0.00            
ATOM   4756  C   SER X 300      52.328  62.720  54.641  0.00  0.00            
ATOM   4757  O   SER X 300      53.504  63.121  54.294  0.00  0.00            
ATOM   4758  OXT SER X 300      52.207  61.801  55.545  0.00  0.00            
ATOM   4759  N   ALA X 301      39.998  32.585  73.707  0.00  0.00            
ATOM   4760  H1  ALA X 301      40.298  32.927  72.828  0.00  0.00            
ATOM   4761  H2  ALA X 301      40.363  33.098  74.504  0.00  0.00            
ATOM   4762  H3  ALA X 301      39.001  32.752  73.933  0.00  0.00            
ATOM   4763  CA  ALA X 301      40.445  31.193  73.759  0.00  0.00            
ATOM   4764  HA  ALA X 301      39.622  30.589  73.994  0.00  0.00            
ATOM   4765  CB  ALA X 301      40.789  30.611  72.373  0.00  0.00            
ATOM   4766  HB1 ALA X 301      39.958  29.979  72.054  0.00  0.00            
ATOM   4767  HB2 ALA X 301      41.103  31.503  71.832  0.00  0.00            
ATOM   4768  HB3 ALA X 301      41.669  29.969  72.595  0.00  0.00            
ATOM   4769  C   ALA X 301      41.612  31.067  74.762  0.00  0.00            
ATOM   4770  O   ALA X 301      42.470  31.867  74.580  0.00  0.00            
ATOM   4771  N   PRO X 302      41.594  30.303  75.829  0.00  0.00            
ATOM   4772  CD  PRO X 302      40.556  29.319  76.101  0.00  0.00            
ATOM   4773  HD2 PRO X 302      40.495  28.442  75.431  0.00  0.00            
ATOM   4774  HD3 PRO X 302      39.526  29.782  76.258  0.00  0.00            
ATOM   4775  CG  PRO X 302      40.902  28.593  77.438  0.00  0.00            
ATOM   4776  HG2 PRO X 302      41.165  27.636  77.220  0.00  0.00            
ATOM   4777  HG3 PRO X 302      40.014  28.670  78.062  0.00  0.00            
ATOM   4778  CB  PRO X 302      42.126  29.362  77.976  0.00  0.00            
ATOM   4779  HB2 PRO X 302      42.922  28.646  78.178  0.00  0.00            
ATOM   4780  HB3 PRO X 302      41.800  29.782  78.872  0.00  0.00            
ATOM   4781  CA  PRO X 302      42.471  30.425  76.997  0.00  0.00            
ATOM   4782  HA  PRO X 302      42.296  31.359  77.456  0.00  0.00            
ATOM   4783  C   PRO X 302      43.980  30.442  76.671  0.00  0.00            
ATOM   4784  O   PRO X 302      44.462  29.465  76.153  0.00  0.00            
ATOM   4785  N   ALA X 303      44.760  31.433  77.132  0.00  0.00            
ATOM   4786  H   ALA X 303      44.267  32.121  77.717  0.00  0.00            
ATOM   4787  CA  ALA X 303      46.150  31.720  77.055  0.00  0.00            
ATOM   4788  HA  ALA X 303      46.310  32.763  77.199  0.00  0.00            
ATOM   4789  CB  ALA X 303      46.964  30.918  78.022  0.00  0.00            
ATOM   4790  HB1 ALA X 303      47.947  31.390  78.272  0.00  0.00            
ATOM   4791  HB2 ALA X 303      46.502  30.848  78.976  0.00  0.00            
ATOM   4792  HB3 ALA X 303      47.048  29.817  77.720  0.00  0.00            
ATOM   4793  C   ALA X 303      46.583  31.837  75.531  0.00  0.00            
ATOM   4794  O   ALA X 303      47.703  31.517  75.414  0.00  0.00            
ATOM   4795  N   GLU X 304      45.687  32.242  74.629  0.00  0.00            
ATOM   4796  H   GLU X 304      44.777  32.375  74.945  0.00  0.00            
ATOM   4797  CA  GLU X 304      45.927  32.247  73.120  0.00  0.00            
ATOM   4798  HA  GLU X 304      47.013  31.957  72.984  0.00  0.00            
ATOM   4799  CB  GLU X 304      45.186  31.083  72.269  0.00  0.00            
ATOM   4800  HB2 GLU X 304      45.539  30.149  72.749  0.00  0.00            
ATOM   4801  HB3 GLU X 304      44.122  31.055  72.297  0.00  0.00            
ATOM   4802  CG  GLU X 304      45.584  31.101  70.757  0.00  0.00            
ATOM   4803  HG2 GLU X 304      44.756  31.539  70.266  0.00  0.00            
ATOM   4804  HG3 GLU X 304      46.402  31.695  70.637  0.00  0.00            
ATOM   4805  CD  GLU X 304      45.762  29.621  70.101  0.00  0.00            
ATOM   4806  OE1 GLU X 304      44.820  28.867  69.758  0.00  0.00            
ATOM   4807  OE2 GLU X 304      46.989  29.333  70.058  0.00  0.00            
ATOM   4808  C   GLU X 304      45.758  33.687  72.574  0.00  0.00            
ATOM   4809  O   GLU X 304      44.810  34.410  72.712  0.00  0.00            
ATOM   4810  N   GLY X 305      46.751  34.179  71.746  0.00  0.00            
ATOM   4811  H   GLY X 305      47.441  33.517  71.544  0.00  0.00            
ATOM   4812  CA  GLY X 305      46.769  35.600  71.268  0.00  0.00            
ATOM   4813  HA2 GLY X 305      47.505  35.649  70.504  0.00  0.00            
ATOM   4814  HA3 GLY X 305      45.808  35.658  70.869  0.00  0.00            
ATOM   4815  C   GLY X 305      46.938  36.841  72.213  0.00  0.00            
ATOM   4816  O   GLY X 305      47.843  36.852  73.062  0.00  0.00            
ATOM   4817  N   HIE X 306      45.964  37.721  72.128  0.00  0.00            
ATOM   4818  H   HIE X 306      45.242  37.314  71.557  0.00  0.00            
ATOM   4819  CA  HIE X 306      45.713  38.876  72.906  0.00  0.00            
ATOM   4820  HA  HIE X 306      46.084  38.734  73.977  0.00  0.00            
ATOM   4821  CB  HIE X 306      46.585  40.115  72.509  0.00  0.00            
ATOM   4822  HB2 HIE X 306      47.590  40.056  72.867  0.00  0.00            
ATOM   4823  HB3 HIE X 306      46.430  40.172  71.487  0.00  0.00            
ATOM   4824  CG  HIE X 306      46.203  41.532  72.851  0.00  0.00            
ATOM   4825  ND1 HIE X 306      46.506  42.714  72.199  0.00  0.00            
ATOM   4826  CE1 HIE X 306      46.067  43.789  72.929  0.00  0.00            
ATOM   4827  HE1 HIE X 306      46.113  44.871  72.561  0.00  0.00            
ATOM   4828  NE2 HIE X 306      45.586  43.302  74.062  0.00  0.00            
ATOM   4829  HE2 HIE X 306      45.030  43.762  74.842  0.00  0.00            
ATOM   4830  CD2 HIE X 306      45.760  41.939  74.031  0.00  0.00            
ATOM   4831  HD2 HIE X 306      45.490  41.370  74.840  0.00  0.00            
ATOM   4832  C   HIE X 306      44.270  39.177  73.028  0.00  0.00            
ATOM   4833  O   HIE X 306      43.566  39.567  72.033  0.00  0.00            
ATOM   4834  N   ASP X 307      43.875  39.098  74.272  0.00  0.00            
ATOM   4835  H   ASP X 307      44.646  38.999  74.888  0.00  0.00            
ATOM   4836  CA  ASP X 307      42.451  39.267  74.766  0.00  0.00            
ATOM   4837  HA  ASP X 307      42.159  39.686  73.738  0.00  0.00            
ATOM   4838  CB  ASP X 307      40.751  36.980  75.864  0.00  0.00            
ATOM   4839  HB2 ASP X 307      41.016  36.510  76.941  0.00  0.00            
ATOM   4840  HB3 ASP X 307      39.688  37.187  76.165  0.00  0.00            
ATOM   4841  CG  ASP X 307      40.568  35.508  75.294  0.00  0.00            
ATOM   4842  OD1 ASP X 307      39.423  35.265  74.839  0.00  0.00            
ATOM   4843  OD2 ASP X 307      41.465  34.681  75.356  0.00  0.00            
ATOM   4844  C   ASP X 307      42.499  40.764  75.255  0.00  0.00            
ATOM   4845  O   ASP X 307      43.371  41.195  75.976  0.00  0.00            
ATOM   4846  N   ASP X 308      41.507  41.622  74.777  0.00  0.00            
ATOM   4847  H   ASP X 308      40.949  41.234  74.059  0.00  0.00            
ATOM   4848  CA  ASP X 308      41.478  43.217  74.887  0.00  0.00            
ATOM   4849  HA  ASP X 308      42.524  43.597  74.409  0.00  0.00            
ATOM   4850  CB  ASP X 308      40.302  43.833  74.076  0.00  0.00            
ATOM   4851  HB2 ASP X 308      40.466  44.934  73.911  0.00  0.00            
ATOM   4852  HB3 ASP X 308      40.380  43.426  73.111  0.00  0.00            
ATOM   4853  CG  ASP X 308      39.003  43.549  74.647  0.00  0.00            
ATOM   4854  OD1 ASP X 308      38.739  42.709  75.502  0.00  0.00            
ATOM   4855  OD2 ASP X 308      38.185  44.205  74.039  0.00  0.00            
ATOM   4856  C   ASP X 308      41.382  43.782  76.346  0.00  0.00            
ATOM   4857  O   ASP X 308      41.722  44.981  76.592  0.00  0.00            
ATOM   4858  N   ALA X 309      41.086  42.947  77.392  0.00  0.00            
ATOM   4859  H   ALA X 309      41.200  41.909  77.360  0.00  0.00            
ATOM   4860  CA  ALA X 309      40.723  43.373  78.742  0.00  0.00            
ATOM   4861  HA  ALA X 309      40.441  44.478  78.807  0.00  0.00            
ATOM   4862  CB  ALA X 309      41.885  43.199  79.675  0.00  0.00            
ATOM   4863  HB1 ALA X 309      42.533  43.815  79.229  0.00  0.00            
ATOM   4864  HB2 ALA X 309      41.530  43.373  80.684  0.00  0.00            
ATOM   4865  HB3 ALA X 309      42.317  42.233  79.627  0.00  0.00            
ATOM   4866  C   ALA X 309      39.468  42.610  79.177  0.00  0.00            
ATOM   4867  O   ALA X 309      39.349  41.436  78.854  0.00  0.00            
ATOM   4868  N   LYS X 310      38.639  43.276  79.892  0.00  0.00            
ATOM   4869  H   LYS X 310      39.104  44.102  80.232  0.00  0.00            
ATOM   4870  CA  LYS X 310      37.228  42.860  80.349  0.00  0.00            
ATOM   4871  HA  LYS X 310      36.780  43.446  81.151  0.00  0.00            
ATOM   4872  CB  LYS X 310      36.268  43.321  79.210  0.00  0.00            
ATOM   4873  HB2 LYS X 310      36.540  42.672  78.400  0.00  0.00            
ATOM   4874  HB3 LYS X 310      35.208  43.096  79.458  0.00  0.00            
ATOM   4875  CG  LYS X 310      36.487  44.728  78.771  0.00  0.00            
ATOM   4876  HG2 LYS X 310      37.271  44.581  78.057  0.00  0.00            
ATOM   4877  HG3 LYS X 310      35.572  45.014  78.162  0.00  0.00            
ATOM   4878  CD  LYS X 310      36.527  45.950  79.771  0.00  0.00            
ATOM   4879  HD2 LYS X 310      35.570  46.293  80.131  0.00  0.00            
ATOM   4880  HD3 LYS X 310      37.136  45.842  80.613  0.00  0.00            
ATOM   4881  CE  LYS X 310      37.047  47.358  79.124  0.00  0.00            
ATOM   4882  HE2 LYS X 310      36.429  47.540  78.249  0.00  0.00            
ATOM   4883  HE3 LYS X 310      36.807  48.250  79.703  0.00  0.00            
ATOM   4884  NZ  LYS X 310      38.515  47.274  78.761  0.00  0.00            
ATOM   4885  HZ1 LYS X 310      38.797  48.125  78.311  0.00  0.00            
ATOM   4886  HZ2 LYS X 310      39.127  47.008  79.533  0.00  0.00            
ATOM   4887  HZ3 LYS X 310      38.664  46.565  77.956  0.00  0.00            
ATOM   4888  C   LYS X 310      36.999  41.373  80.583  0.00  0.00            
ATOM   4889  O   LYS X 310      35.915  40.783  80.290  0.00  0.00            
ATOM   4890  N   ALA X 311      37.893  40.687  81.289  0.00  0.00            
ATOM   4891  H   ALA X 311      38.566  41.170  81.910  0.00  0.00            
ATOM   4892  CA  ALA X 311      38.085  39.249  81.423  0.00  0.00            
ATOM   4893  HA  ALA X 311      38.165  38.846  80.411  0.00  0.00            
ATOM   4894  CB  ALA X 311      39.428  39.003  82.120  0.00  0.00            
ATOM   4895  HB1 ALA X 311      39.500  39.457  83.058  0.00  0.00            
ATOM   4896  HB2 ALA X 311      39.567  37.962  82.285  0.00  0.00            
ATOM   4897  HB3 ALA X 311      40.343  39.302  81.565  0.00  0.00            
ATOM   4898  C   ALA X 311      36.958  38.451  82.179  0.00  0.00            
ATOM   4899  O   ALA X 311      37.151  37.274  82.553  0.00  0.00            
ATOM   4900  N   GLU X 312      35.974  39.152  82.675  0.00  0.00            
ATOM   4901  H   GLU X 312      36.022  40.114  82.555  0.00  0.00            
ATOM   4902  CA  GLU X 312      34.873  38.782  83.561  0.00  0.00            
ATOM   4903  HA  GLU X 312      34.587  37.710  83.407  0.00  0.00            
ATOM   4904  CB  GLU X 312      35.494  38.970  84.951  0.00  0.00            
ATOM   4905  HB2 GLU X 312      36.202  38.171  85.008  0.00  0.00            
ATOM   4906  HB3 GLU X 312      35.979  39.968  84.973  0.00  0.00            
ATOM   4907  CG  GLU X 312      34.631  38.871  86.236  0.00  0.00            
ATOM   4908  HG2 GLU X 312      34.354  37.857  86.448  0.00  0.00            
ATOM   4909  HG3 GLU X 312      35.147  39.133  87.064  0.00  0.00            
ATOM   4910  CD  GLU X 312      33.461  39.965  86.211  0.00  0.00            
ATOM   4911  OE1 GLU X 312      32.397  39.582  86.646  0.00  0.00            
ATOM   4912  OE2 GLU X 312      33.805  41.161  85.888  0.00  0.00            
ATOM   4913  C   GLU X 312      33.546  39.614  83.304  0.00  0.00            
ATOM   4914  O   GLU X 312      33.533  40.768  82.798  0.00  0.00            
ATOM   4915  N   TRP X 313      32.448  38.975  83.702  0.00  0.00            
ATOM   4916  H   TRP X 313      32.546  38.220  84.431  0.00  0.00            
ATOM   4917  CA  TRP X 313      31.027  39.181  83.385  0.00  0.00            
ATOM   4918  HA  TRP X 313      30.875  39.063  82.322  0.00  0.00            
ATOM   4919  CB  TRP X 313      30.282  38.016  83.999  0.00  0.00            
ATOM   4920  HB2 TRP X 313      29.131  38.131  83.778  0.00  0.00            
ATOM   4921  HB3 TRP X 313      30.592  37.268  83.336  0.00  0.00            
ATOM   4922  CG  TRP X 313      30.607  37.416  85.392  0.00  0.00            
ATOM   4923  CD1 TRP X 313      29.922  37.673  86.544  0.00  0.00            
ATOM   4924  HD1 TRP X 313      29.028  38.223  86.654  0.00  0.00            
ATOM   4925  NE1 TRP X 313      30.337  36.752  87.454  0.00  0.00            
ATOM   4926  HE1 TRP X 313      29.995  36.656  88.456  0.00  0.00            
ATOM   4927  CE2 TRP X 313      31.262  35.832  86.998  0.00  0.00            
ATOM   4928  CZ2 TRP X 313      31.857  34.715  87.574  0.00  0.00            
ATOM   4929  HZ2 TRP X 313      31.503  34.438  88.575  0.00  0.00            
ATOM   4930  CH2 TRP X 313      32.914  34.137  86.837  0.00  0.00            
ATOM   4931  HH2 TRP X 313      33.374  33.187  87.194  0.00  0.00            
ATOM   4932  CZ3 TRP X 313      33.282  34.650  85.612  0.00  0.00            
ATOM   4933  HZ3 TRP X 313      33.975  34.206  85.001  0.00  0.00            
ATOM   4934  CE3 TRP X 313      32.603  35.671  85.054  0.00  0.00            
ATOM   4935  HE3 TRP X 313      32.894  36.190  84.112  0.00  0.00            
ATOM   4936  CD2 TRP X 313      31.583  36.299  85.737  0.00  0.00            
ATOM   4937  C   TRP X 313      30.428  40.553  83.835  0.00  0.00            
ATOM   4938  O   TRP X 313      29.346  40.904  83.487  0.00  0.00            
ATOM   4939  N   THR X 314      31.184  41.306  84.634  0.00  0.00            
ATOM   4940  H   THR X 314      32.081  40.984  84.789  0.00  0.00            
ATOM   4941  CA  THR X 314      30.722  42.572  85.187  0.00  0.00            
ATOM   4942  HA  THR X 314      29.681  42.720  84.931  0.00  0.00            
ATOM   4943  CB  THR X 314      30.892  42.400  86.651  0.00  0.00            
ATOM   4944  HB  THR X 314      31.969  42.412  87.002  0.00  0.00            
ATOM   4945  CG2 THR X 314      30.124  43.502  87.340  0.00  0.00            
ATOM   4946 HG21 THR X 314      29.930  43.386  88.379  0.00  0.00            
ATOM   4947 HG22 THR X 314      30.546  44.541  87.144  0.00  0.00            
ATOM   4948 HG23 THR X 314      29.082  43.536  86.899  0.00  0.00            
ATOM   4949  OG1 THR X 314      30.180  41.209  87.123  0.00  0.00            
ATOM   4950  HG1 THR X 314      30.768  40.493  86.884  0.00  0.00            
ATOM   4951  C   THR X 314      31.631  43.668  84.636  0.00  0.00            
ATOM   4952  O   THR X 314      31.099  44.646  84.207  0.00  0.00            
ATOM   4953  N   GLY X 315      32.910  43.277  84.517  0.00  0.00            
ATOM   4954  H   GLY X 315      33.148  42.350  84.837  0.00  0.00            
ATOM   4955  CA  GLY X 315      33.771  44.079  83.652  0.00  0.00            
ATOM   4956  HA2 GLY X 315      34.062  44.974  84.007  0.00  0.00            
ATOM   4957  HA3 GLY X 315      34.699  43.488  83.490  0.00  0.00            
ATOM   4958  C   GLY X 315      33.193  44.376  82.259  0.00  0.00            
ATOM   4959  O   GLY X 315      33.492  45.462  81.724  0.00  0.00            
ATOM   4960  N   LYS X 316      32.384  43.543  81.631  0.00  0.00            
ATOM   4961  H   LYS X 316      32.126  42.581  82.016  0.00  0.00            
ATOM   4962  CA  LYS X 316      31.536  43.738  80.372  0.00  0.00            
ATOM   4963  HA  LYS X 316      32.139  44.363  79.726  0.00  0.00            
ATOM   4964  CB  LYS X 316      31.210  42.331  79.848  0.00  0.00            
ATOM   4965  HB2 LYS X 316      30.807  41.831  80.688  0.00  0.00            
ATOM   4966  HB3 LYS X 316      30.444  42.434  79.146  0.00  0.00            
ATOM   4967  CG  LYS X 316      32.383  41.556  79.281  0.00  0.00            
ATOM   4968  HG2 LYS X 316      32.839  42.194  78.514  0.00  0.00            
ATOM   4969  HG3 LYS X 316      33.054  41.248  80.060  0.00  0.00            
ATOM   4970  CD  LYS X 316      32.142  40.220  78.470  0.00  0.00            
ATOM   4971  HD2 LYS X 316      31.381  39.754  78.978  0.00  0.00            
ATOM   4972  HD3 LYS X 316      31.748  40.708  77.533  0.00  0.00            
ATOM   4973  CE  LYS X 316      33.354  39.336  78.113  0.00  0.00            
ATOM   4974  HE2 LYS X 316      33.527  38.912  79.104  0.00  0.00            
ATOM   4975  HE3 LYS X 316      33.055  38.575  77.474  0.00  0.00            
ATOM   4976  NZ  LYS X 316      34.589  40.106  77.799  0.00  0.00            
ATOM   4977  HZ1 LYS X 316      35.312  39.431  77.542  0.00  0.00            
ATOM   4978  HZ2 LYS X 316      34.519  40.535  76.845  0.00  0.00            
ATOM   4979  HZ3 LYS X 316      35.072  40.720  78.459  0.00  0.00            
ATOM   4980  C   LYS X 316      30.310  44.706  80.549  0.00  0.00            
ATOM   4981  O   LYS X 316      29.229  44.242  80.196  0.00  0.00            
ATOM   4982  N   SER X 317      30.585  45.855  81.159  0.00  0.00            
ATOM   4983  H   SER X 317      31.544  46.007  81.367  0.00  0.00            
ATOM   4984  CA  SER X 317      29.667  47.058  81.326  0.00  0.00            
ATOM   4985  HA  SER X 317      28.824  46.761  80.721  0.00  0.00            
ATOM   4986  CB  SER X 317      29.194  47.078  82.743  0.00  0.00            
ATOM   4987  HB2 SER X 317      28.301  47.559  82.831  0.00  0.00            
ATOM   4988  HB3 SER X 317      28.737  46.123  82.966  0.00  0.00            
ATOM   4989  OG  SER X 317      30.257  47.331  83.706  0.00  0.00            
ATOM   4990  HG  SER X 317      30.186  46.560  84.278  0.00  0.00            
ATOM   4991  C   SER X 317      30.164  48.395  80.782  0.00  0.00            
ATOM   4992  O   SER X 317      30.348  48.333  79.622  0.00  0.00            
ATOM   4993  N   TRP X 318      30.179  49.635  81.362  0.00  0.00            
ATOM   4994  H   TRP X 318      29.858  49.688  82.375  0.00  0.00            
ATOM   4995  CA  TRP X 318      30.889  50.800  80.782  0.00  0.00            
ATOM   4996  HA  TRP X 318      31.595  50.440  79.977  0.00  0.00            
ATOM   4997  CB  TRP X 318      29.786  51.713  80.138  0.00  0.00            
ATOM   4998  HB2 TRP X 318      29.124  51.251  79.408  0.00  0.00            
ATOM   4999  HB3 TRP X 318      29.230  52.031  80.969  0.00  0.00            
ATOM   5000  CG  TRP X 318      30.237  53.029  79.601  0.00  0.00            
ATOM   5001  CD1 TRP X 318      30.252  54.205  80.347  0.00  0.00            
ATOM   5002  HD1 TRP X 318      29.992  54.284  81.365  0.00  0.00            
ATOM   5003  NE1 TRP X 318      30.864  55.154  79.636  0.00  0.00            
ATOM   5004  HE1 TRP X 318      30.885  56.201  79.797  0.00  0.00            
ATOM   5005  CE2 TRP X 318      31.280  54.697  78.418  0.00  0.00            
ATOM   5006  CZ2 TRP X 318      31.931  55.366  77.389  0.00  0.00            
ATOM   5007  HZ2 TRP X 318      32.190  56.299  77.645  0.00  0.00            
ATOM   5008  CH2 TRP X 318      31.976  54.682  76.178  0.00  0.00            
ATOM   5009  HH2 TRP X 318      32.286  55.233  75.343  0.00  0.00            
ATOM   5010  CZ3 TRP X 318      31.733  53.292  76.130  0.00  0.00            
ATOM   5011  HZ3 TRP X 318      31.890  52.830  75.200  0.00  0.00            
ATOM   5012  CE3 TRP X 318      31.006  52.605  77.111  0.00  0.00            
ATOM   5013  HE3 TRP X 318      30.897  51.502  77.184  0.00  0.00            
ATOM   5014  CD2 TRP X 318      30.778  53.387  78.310  0.00  0.00            
ATOM   5015  C   TRP X 318      31.818  51.611  81.873  0.00  0.00            
ATOM   5016  O   TRP X 318      31.817  51.321  83.078  0.00  0.00            
ATOM   5017  N   MET X 319      32.713  52.489  81.368  0.00  0.00            
ATOM   5018  H   MET X 319      32.673  52.610  80.381  0.00  0.00            
ATOM   5019  CA  MET X 319      33.768  52.987  82.200  0.00  0.00            
ATOM   5020  HA  MET X 319      34.197  52.055  82.735  0.00  0.00            
ATOM   5021  CB  MET X 319      34.845  53.638  81.438  0.00  0.00            
ATOM   5022  HB2 MET X 319      35.694  53.599  82.140  0.00  0.00            
ATOM   5023  HB3 MET X 319      35.009  52.991  80.563  0.00  0.00            
ATOM   5024  CG  MET X 319      34.693  54.965  80.807  0.00  0.00            
ATOM   5025  HG2 MET X 319      33.755  55.023  80.208  0.00  0.00            
ATOM   5026  HG3 MET X 319      34.839  55.534  81.693  0.00  0.00            
ATOM   5027  SD  MET X 319      36.061  55.532  79.686  0.00  0.00            
ATOM   5028  CE  MET X 319      35.558  54.681  78.198  0.00  0.00            
ATOM   5029  HE1 MET X 319      34.551  55.080  77.972  0.00  0.00            
ATOM   5030  HE2 MET X 319      36.212  54.651  77.325  0.00  0.00            
ATOM   5031  HE3 MET X 319      35.187  53.678  78.407  0.00  0.00            
ATOM   5032  C   MET X 319      33.205  53.834  83.262  0.00  0.00            
ATOM   5033  O   MET X 319      32.100  54.394  83.129  0.00  0.00            
ATOM   5034  N   GLY X 320      33.950  54.129  84.450  0.00  0.00            
ATOM   5035  H   GLY X 320      34.841  53.698  84.602  0.00  0.00            
ATOM   5036  CA  GLY X 320      33.698  55.052  85.566  0.00  0.00            
ATOM   5037  HA2 GLY X 320      32.599  55.162  85.711  0.00  0.00            
ATOM   5038  HA3 GLY X 320      34.166  54.604  86.442  0.00  0.00            
ATOM   5039  C   GLY X 320      34.240  56.449  85.438  0.00  0.00            
ATOM   5040  O   GLY X 320      35.330  56.638  85.899  0.00  0.00            
ATOM   5041  N   LYS X 321      33.584  57.280  84.663  0.00  0.00            
ATOM   5042  H   LYS X 321      32.636  57.048  84.305  0.00  0.00            
ATOM   5043  CA  LYS X 321      34.206  58.621  84.393  0.00  0.00            
ATOM   5044  HA  LYS X 321      35.352  58.581  84.208  0.00  0.00            
ATOM   5045  CB  LYS X 321      33.716  59.399  83.155  0.00  0.00            
ATOM   5046  HB2 LYS X 321      33.195  58.760  82.455  0.00  0.00            
ATOM   5047  HB3 LYS X 321      32.884  60.083  83.422  0.00  0.00            
ATOM   5048  CG  LYS X 321      34.817  60.299  82.410  0.00  0.00            
ATOM   5049  HG2 LYS X 321      35.081  61.177  83.001  0.00  0.00            
ATOM   5050  HG3 LYS X 321      35.765  59.843  82.225  0.00  0.00            
ATOM   5051  CD  LYS X 321      34.336  60.955  81.039  0.00  0.00            
ATOM   5052  HD2 LYS X 321      34.563  60.245  80.348  0.00  0.00            
ATOM   5053  HD3 LYS X 321      33.245  61.094  81.038  0.00  0.00            
ATOM   5054  CE  LYS X 321      35.112  62.236  80.706  0.00  0.00            
ATOM   5055  HE2 LYS X 321      34.879  62.834  81.618  0.00  0.00            
ATOM   5056  HE3 LYS X 321      36.177  61.867  80.653  0.00  0.00            
ATOM   5057  NZ  LYS X 321      34.748  62.875  79.378  0.00  0.00            
ATOM   5058  HZ1 LYS X 321      35.356  63.735  79.114  0.00  0.00            
ATOM   5059  HZ2 LYS X 321      34.620  62.203  78.617  0.00  0.00            
ATOM   5060  HZ3 LYS X 321      33.823  63.340  79.524  0.00  0.00            
ATOM   5061  C   LYS X 321      34.014  59.549  85.536  0.00  0.00            
ATOM   5062  O   LYS X 321      32.983  59.759  86.107  0.00  0.00
[truncated: 163,930 more chars]
