# Supplementary material for: Tardigrade secretory proteins protect biological structures from desiccation
Source: Commun Biol. 2024 May 25;7:633. doi: 10.1038/s42003-024-06336-w (PMC11127935; doi:10.1038/s42003-024-06336-w)
Supplement: Supplementary file 5 — Supplementary Data 2 [file 42003_2024_6336_MOESM5_ESM.zip › SAHS1_SilverLab_3mer_ranked_0_1_100A_74i_150nsec.pdb]

CRYST1  122.202  122.546  123.145  90.00  90.00  90.00 P 1           1
ATOM      1  N   ALA X   1      67.421  54.339  73.114  0.00  0.00            
ATOM      2  H1  ALA X   1      67.307  55.278  72.679  0.00  0.00            
ATOM      3  H2  ALA X   1      67.389  53.767  72.317  0.00  0.00            
ATOM      4  H3  ALA X   1      68.376  54.316  73.472  0.00  0.00            
ATOM      5  CA  ALA X   1      66.316  54.134  74.168  0.00  0.00            
ATOM      6  HA  ALA X   1      66.619  54.812  75.003  0.00  0.00            
ATOM      7  CB  ALA X   1      65.010  54.611  73.431  0.00  0.00            
ATOM      8  HB1 ALA X   1      65.281  55.651  73.086  0.00  0.00            
ATOM      9  HB2 ALA X   1      64.821  53.926  72.597  0.00  0.00            
ATOM     10  HB3 ALA X   1      64.205  54.499  74.090  0.00  0.00            
ATOM     11  C   ALA X   1      66.445  52.671  74.611  0.00  0.00            
ATOM     12  O   ALA X   1      67.527  52.172  74.322  0.00  0.00            
ATOM     13  N   PRO X   2      65.330  51.903  74.915  0.00  0.00            
ATOM     14  CD  PRO X   2      64.117  52.315  75.591  0.00  0.00            
ATOM     15  HD2 PRO X   2      63.225  52.476  74.835  0.00  0.00            
ATOM     16  HD3 PRO X   2      64.188  53.216  76.132  0.00  0.00            
ATOM     17  CG  PRO X   2      63.776  51.208  76.555  0.00  0.00            
ATOM     18  HG2 PRO X   2      62.703  51.170  76.743  0.00  0.00            
ATOM     19  HG3 PRO X   2      64.281  51.262  77.526  0.00  0.00            
ATOM     20  CB  PRO X   2      64.273  49.912  75.869  0.00  0.00            
ATOM     21  HB2 PRO X   2      63.467  49.447  75.274  0.00  0.00            
ATOM     22  HB3 PRO X   2      64.587  49.336  76.676  0.00  0.00            
ATOM     23  CA  PRO X   2      65.518  50.391  75.023  0.00  0.00            
ATOM     24  HA  PRO X   2      66.324  50.219  75.714  0.00  0.00            
ATOM     25  C   PRO X   2      65.647  49.457  73.795  0.00  0.00            
ATOM     26  O   PRO X   2      65.248  48.293  73.895  0.00  0.00            
ATOM     27  N   ALA X   3      66.431  49.917  72.798  0.00  0.00            
ATOM     28  H   ALA X   3      66.745  50.879  72.791  0.00  0.00            
ATOM     29  CA  ALA X   3      66.781  49.067  71.667  0.00  0.00            
ATOM     30  HA  ALA X   3      66.703  48.055  71.987  0.00  0.00            
ATOM     31  CB  ALA X   3      65.776  49.217  70.549  0.00  0.00            
ATOM     32  HB1 ALA X   3      65.640  50.239  70.310  0.00  0.00            
ATOM     33  HB2 ALA X   3      66.220  48.854  69.589  0.00  0.00            
ATOM     34  HB3 ALA X   3      64.724  49.053  70.647  0.00  0.00            
ATOM     35  C   ALA X   3      68.138  49.031  71.230  0.00  0.00            
ATOM     36  O   ALA X   3      68.564  48.017  70.710  0.00  0.00            
ATOM     37  N   GLU X   4      68.868  50.084  71.351  0.00  0.00            
ATOM     38  H   GLU X   4      68.388  50.901  71.727  0.00  0.00            
ATOM     39  CA  GLU X   4      70.221  50.376  70.795  0.00  0.00            
ATOM     40  HA  GLU X   4      70.294  50.174  69.758  0.00  0.00            
ATOM     41  CB  GLU X   4      70.578  51.809  70.979  0.00  0.00            
ATOM     42  HB2 GLU X   4      70.426  52.169  71.999  0.00  0.00            
ATOM     43  HB3 GLU X   4      71.592  51.842  70.750  0.00  0.00            
ATOM     44  CG  GLU X   4      69.911  52.617  69.838  0.00  0.00            
ATOM     45  HG2 GLU X   4      70.289  53.662  69.959  0.00  0.00            
ATOM     46  HG3 GLU X   4      70.298  52.260  68.858  0.00  0.00            
ATOM     47  CD  GLU X   4      68.422  52.645  69.861  0.00  0.00            
ATOM     48  OE1 GLU X   4      67.667  52.650  70.864  0.00  0.00            
ATOM     49  OE2 GLU X   4      67.882  52.599  68.764  0.00  0.00            
ATOM     50  C   GLU X   4      71.326  49.544  71.430  0.00  0.00            
ATOM     51  O   GLU X   4      72.496  49.573  70.988  0.00  0.00            
ATOM     52  N   GLY X   5      71.041  48.628  72.327  0.00  0.00            
ATOM     53  H   GLY X   5      70.036  48.570  72.654  0.00  0.00            
ATOM     54  CA  GLY X   5      72.013  47.754  73.080  0.00  0.00            
ATOM     55  HA2 GLY X   5      72.878  47.650  72.414  0.00  0.00            
ATOM     56  HA3 GLY X   5      72.257  48.228  74.015  0.00  0.00            
ATOM     57  C   GLY X   5      71.558  46.332  73.342  0.00  0.00            
ATOM     58  O   GLY X   5      72.067  45.604  74.099  0.00  0.00            
ATOM     59  N   HIE X   6      70.412  46.015  72.824  0.00  0.00            
ATOM     60  H   HIE X   6      70.044  46.547  71.961  0.00  0.00            
ATOM     61  CA  HIE X   6      69.622  44.754  73.111  0.00  0.00            
ATOM     62  HA  HIE X   6      69.862  44.450  74.085  0.00  0.00            
ATOM     63  CB  HIE X   6      68.117  45.010  73.114  0.00  0.00            
ATOM     64  HB2 HIE X   6      67.876  45.870  73.769  0.00  0.00            
ATOM     65  HB3 HIE X   6      67.822  45.254  72.125  0.00  0.00            
ATOM     66  CG  HIE X   6      67.139  43.983  73.735  0.00  0.00            
ATOM     67  ND1 HIE X   6      67.360  42.752  74.324  0.00  0.00            
ATOM     68  CE1 HIE X   6      66.160  42.310  74.903  0.00  0.00            
ATOM     69  HE1 HIE X   6      65.958  41.351  75.484  0.00  0.00            
ATOM     70  NE2 HIE X   6      65.214  43.180  74.569  0.00  0.00            
ATOM     71  HE2 HIE X   6      64.302  43.137  74.940  0.00  0.00            
ATOM     72  CD2 HIE X   6      65.828  44.241  73.797  0.00  0.00            
ATOM     73  HD2 HIE X   6      65.408  45.221  73.599  0.00  0.00            
ATOM     74  C   HIE X   6      70.080  43.578  72.250  0.00  0.00            
ATOM     75  O   HIE X   6      70.822  43.657  71.319  0.00  0.00            
ATOM     76  N   ASP X   7      69.779  42.374  72.760  0.00  0.00            
ATOM     77  H   ASP X   7      69.457  42.357  73.760  0.00  0.00            
ATOM     78  CA  ASP X   7      69.795  41.154  71.935  0.00  0.00            
ATOM     79  HA  ASP X   7      70.745  41.097  71.363  0.00  0.00            
ATOM     80  CB  ASP X   7      69.789  40.034  72.871  0.00  0.00            
ATOM     81  HB2 ASP X   7      70.719  39.969  73.379  0.00  0.00            
ATOM     82  HB3 ASP X   7      69.060  40.208  73.617  0.00  0.00            
ATOM     83  CG  ASP X   7      69.737  38.661  72.183  0.00  0.00            
ATOM     84  OD1 ASP X   7      70.248  38.444  71.093  0.00  0.00            
ATOM     85  OD2 ASP X   7      69.103  37.774  72.842  0.00  0.00            
ATOM     86  C   ASP X   7      68.485  40.969  71.083  0.00  0.00            
ATOM     87  O   ASP X   7      68.608  40.839  69.872  0.00  0.00            
ATOM     88  N   ASP X   8      67.267  41.045  71.709  0.00  0.00            
ATOM     89  H   ASP X   8      67.192  41.375  72.724  0.00  0.00            
ATOM     90  CA  ASP X   8      66.074  40.682  70.968  0.00  0.00            
ATOM     91  HA  ASP X   8      66.158  39.801  70.332  0.00  0.00            
ATOM     92  CB  ASP X   8      65.022  40.458  72.035  0.00  0.00            
ATOM     93  HB2 ASP X   8      65.612  39.915  72.851  0.00  0.00            
ATOM     94  HB3 ASP X   8      64.723  41.230  72.696  0.00  0.00            
ATOM     95  CG  ASP X   8      63.799  39.497  71.750  0.00  0.00            
ATOM     96  OD1 ASP X   8      62.975  39.259  72.656  0.00  0.00            
ATOM     97  OD2 ASP X   8      63.619  39.183  70.500  0.00  0.00            
ATOM     98  C   ASP X   8      65.655  41.827  69.947  0.00  0.00            
ATOM     99  O   ASP X   8      64.462  41.875  69.563  0.00  0.00            
ATOM    100  N   ALA X   9      66.582  42.672  69.486  0.00  0.00            
ATOM    101  H   ALA X   9      67.447  42.703  70.026  0.00  0.00            
ATOM    102  CA  ALA X   9      66.497  43.464  68.283  0.00  0.00            
ATOM    103  HA  ALA X   9      65.489  43.429  67.894  0.00  0.00            
ATOM    104  CB  ALA X   9      66.705  44.937  68.529  0.00  0.00            
ATOM    105  HB1 ALA X   9      67.704  45.319  68.965  0.00  0.00            
ATOM    106  HB2 ALA X   9      66.442  45.466  67.695  0.00  0.00            
ATOM    107  HB3 ALA X   9      66.047  45.285  69.385  0.00  0.00            
ATOM    108  C   ALA X   9      67.358  43.077  67.144  0.00  0.00            
ATOM    109  O   ALA X   9      67.098  43.316  66.004  0.00  0.00            
ATOM    110  N   LYS X  10      68.484  42.369  67.454  0.00  0.00            
ATOM    111  H   LYS X  10      68.517  41.951  68.384  0.00  0.00            
ATOM    112  CA  LYS X  10      69.396  41.802  66.450  0.00  0.00            
ATOM    113  HA  LYS X  10      69.535  42.612  65.763  0.00  0.00            
ATOM    114  CB  LYS X  10      70.783  41.519  67.049  0.00  0.00            
ATOM    115  HB2 LYS X  10      70.634  40.940  67.857  0.00  0.00            
ATOM    116  HB3 LYS X  10      71.595  40.915  66.445  0.00  0.00            
ATOM    117  CG  LYS X  10      71.462  42.819  67.513  0.00  0.00            
ATOM    118  HG2 LYS X  10      71.923  43.302  66.637  0.00  0.00            
ATOM    119  HG3 LYS X  10      70.784  43.567  67.918  0.00  0.00            
ATOM    120  CD  LYS X  10      72.606  42.642  68.527  0.00  0.00            
ATOM    121  HD2 LYS X  10      72.104  42.138  69.410  0.00  0.00            
ATOM    122  HD3 LYS X  10      73.383  41.956  68.173  0.00  0.00            
ATOM    123  CE  LYS X  10      73.183  43.996  68.914  0.00  0.00            
ATOM    124  HE2 LYS X  10      74.162  43.991  68.332  0.00  0.00            
ATOM    125  HE3 LYS X  10      72.517  44.805  68.571  0.00  0.00            
ATOM    126  NZ  LYS X  10      73.374  43.962  70.414  0.00  0.00            
ATOM    127  HZ1 LYS X  10      72.511  44.172  70.901  0.00  0.00            
ATOM    128  HZ2 LYS X  10      73.683  43.101  70.848  0.00  0.00            
ATOM    129  HZ3 LYS X  10      74.036  44.692  70.730  0.00  0.00            
ATOM    130  C   LYS X  10      68.843  40.643  65.676  0.00  0.00            
ATOM    131  O   LYS X  10      68.007  39.886  66.115  0.00  0.00            
ATOM    132  N   ALA X  11      69.370  40.436  64.486  0.00  0.00            
ATOM    133  H   ALA X  11      70.183  40.934  64.226  0.00  0.00            
ATOM    134  CA  ALA X  11      68.784  39.688  63.290  0.00  0.00            
ATOM    135  HA  ALA X  11      69.391  39.943  62.397  0.00  0.00            
ATOM    136  CB  ALA X  11      68.862  38.112  63.514  0.00  0.00            
ATOM    137  HB1 ALA X  11      68.296  37.398  62.864  0.00  0.00            
ATOM    138  HB2 ALA X  11      69.905  37.857  63.345  0.00  0.00            
ATOM    139  HB3 ALA X  11      68.588  37.968  64.563  0.00  0.00            
ATOM    140  C   ALA X  11      67.311  40.012  62.980  0.00  0.00            
ATOM    141  O   ALA X  11      66.866  39.703  61.889  0.00  0.00            
ATOM    142  N   GLU X  12      66.413  40.680  63.839  0.00  0.00            
ATOM    143  H   GLU X  12      66.793  40.846  64.724  0.00  0.00            
ATOM    144  CA  GLU X  12      64.963  40.800  63.633  0.00  0.00            
ATOM    145  HA  GLU X  12      64.530  39.766  63.586  0.00  0.00            
ATOM    146  CB  GLU X  12      64.436  41.482  64.906  0.00  0.00            
ATOM    147  HB2 GLU X  12      64.972  42.379  64.971  0.00  0.00            
ATOM    148  HB3 GLU X  12      63.513  41.948  64.771  0.00  0.00            
ATOM    149  CG  GLU X  12      64.518  40.677  66.259  0.00  0.00            
ATOM    150  HG2 GLU X  12      65.418  40.015  66.290  0.00  0.00            
ATOM    151  HG3 GLU X  12      64.655  41.412  67.058  0.00  0.00            
ATOM    152  CD  GLU X  12      63.343  39.755  66.398  0.00  0.00            
ATOM    153  OE1 GLU X  12      63.052  39.172  67.445  0.00  0.00            
ATOM    154  OE2 GLU X  12      62.639  39.530  65.394  0.00  0.00            
ATOM    155  C   GLU X  12      64.575  41.659  62.477  0.00  0.00            
ATOM    156  O   GLU X  12      63.371  41.527  61.970  0.00  0.00            
ATOM    157  N   TRP X  13      65.510  42.305  61.832  0.00  0.00            
ATOM    158  H   TRP X  13      66.461  42.328  62.228  0.00  0.00            
ATOM    159  CA  TRP X  13      65.385  42.914  60.524  0.00  0.00            
ATOM    160  HA  TRP X  13      64.526  43.639  60.689  0.00  0.00            
ATOM    161  CB  TRP X  13      66.704  43.624  60.141  0.00  0.00            
ATOM    162  HB2 TRP X  13      66.594  44.373  59.286  0.00  0.00            
ATOM    163  HB3 TRP X  13      67.093  44.240  60.953  0.00  0.00            
ATOM    164  CG  TRP X  13      67.914  42.724  59.940  0.00  0.00            
ATOM    165  CD1 TRP X  13      68.909  42.334  60.813  0.00  0.00            
ATOM    166  HD1 TRP X  13      69.222  42.628  61.871  0.00  0.00            
ATOM    167  NE1 TRP X  13      69.795  41.511  60.148  0.00  0.00            
ATOM    168  HE1 TRP X  13      70.639  41.172  60.603  0.00  0.00            
ATOM    169  CE2 TRP X  13      69.361  41.278  58.829  0.00  0.00            
ATOM    170  CZ2 TRP X  13      69.854  40.524  57.776  0.00  0.00            
ATOM    171  HZ2 TRP X  13      70.713  39.780  57.987  0.00  0.00            
ATOM    172  CH2 TRP X  13      69.191  40.605  56.539  0.00  0.00            
ATOM    173  HH2 TRP X  13      69.550  40.063  55.626  0.00  0.00            
ATOM    174  CZ3 TRP X  13      67.984  41.335  56.323  0.00  0.00            
ATOM    175  HZ3 TRP X  13      67.388  41.211  55.321  0.00  0.00            
ATOM    176  CE3 TRP X  13      67.684  42.347  57.293  0.00  0.00            
ATOM    177  HE3 TRP X  13      66.843  43.004  57.221  0.00  0.00            
ATOM    178  CD2 TRP X  13      68.289  42.214  58.612  0.00  0.00            
ATOM    179  C   TRP X  13      64.814  42.025  59.346  0.00  0.00            
ATOM    180  O   TRP X  13      63.988  42.463  58.607  0.00  0.00            
ATOM    181  N   THR X  14      65.191  40.747  59.312  0.00  0.00            
ATOM    182  H   THR X  14      65.930  40.629  60.025  0.00  0.00            
ATOM    183  CA  THR X  14      64.674  39.750  58.572  0.00  0.00            
ATOM    184  HA  THR X  14      64.890  39.945  57.571  0.00  0.00            
ATOM    185  CB  THR X  14      65.322  38.388  58.966  0.00  0.00            
ATOM    186  HB  THR X  14      64.674  37.645  58.450  0.00  0.00            
ATOM    187  CG2 THR X  14      66.701  38.151  58.502  0.00  0.00            
ATOM    188 HG21 THR X  14      67.402  38.820  58.972  0.00  0.00            
ATOM    189 HG22 THR X  14      67.086  37.199  58.830  0.00  0.00            
ATOM    190 HG23 THR X  14      66.719  38.157  57.366  0.00  0.00            
ATOM    191  OG1 THR X  14      65.105  38.086  60.377  0.00  0.00            
ATOM    192  HG1 THR X  14      65.578  38.666  60.960  0.00  0.00            
ATOM    193  C   THR X  14      63.123  39.659  58.665  0.00  0.00            
ATOM    194  O   THR X  14      62.447  39.458  57.671  0.00  0.00            
ATOM    195  N   GLY X  15      62.583  40.024  59.905  0.00  0.00            
ATOM    196  H   GLY X  15      63.161  40.211  60.698  0.00  0.00            
ATOM    197  CA  GLY X  15      61.099  40.095  59.993  0.00  0.00            
ATOM    198  HA2 GLY X  15      60.711  39.293  59.360  0.00  0.00            
ATOM    199  HA3 GLY X  15      60.944  40.218  61.022  0.00  0.00            
ATOM    200  C   GLY X  15      60.404  41.284  59.439  0.00  0.00            
ATOM    201  O   GLY X  15      59.161  41.428  59.343  0.00  0.00            
ATOM    202  N   LYS X  16      61.204  42.178  58.884  0.00  0.00            
ATOM    203  H   LYS X  16      62.216  41.950  58.801  0.00  0.00            
ATOM    204  CA  LYS X  16      60.805  43.293  58.069  0.00  0.00            
ATOM    205  HA  LYS X  16      59.769  43.588  58.123  0.00  0.00            
ATOM    206  CB  LYS X  16      61.564  44.566  58.480  0.00  0.00            
ATOM    207  HB2 LYS X  16      62.630  44.503  58.275  0.00  0.00            
ATOM    208  HB3 LYS X  16      61.211  45.474  57.923  0.00  0.00            
ATOM    209  CG  LYS X  16      61.350  44.979  60.078  0.00  0.00            
ATOM    210  HG2 LYS X  16      60.336  44.873  60.340  0.00  0.00            
ATOM    211  HG3 LYS X  16      62.033  44.333  60.659  0.00  0.00            
ATOM    212  CD  LYS X  16      61.838  46.406  60.355  0.00  0.00            
ATOM    213  HD2 LYS X  16      62.336  46.332  61.343  0.00  0.00            
ATOM    214  HD3 LYS X  16      62.596  46.760  59.486  0.00  0.00            
ATOM    215  CE  LYS X  16      60.616  47.431  60.370  0.00  0.00            
ATOM    216  HE2 LYS X  16      61.052  48.405  60.525  0.00  0.00            
ATOM    217  HE3 LYS X  16      60.283  47.286  59.256  0.00  0.00            
ATOM    218  NZ  LYS X  16      59.699  47.271  61.521  0.00  0.00            
ATOM    219  HZ1 LYS X  16      58.813  47.389  61.174  0.00  0.00            
ATOM    220  HZ2 LYS X  16      59.756  46.284  61.781  0.00  0.00            
ATOM    221  HZ3 LYS X  16      59.823  47.927  62.307  0.00  0.00            
ATOM    222  C   LYS X  16      61.021  43.152  56.536  0.00  0.00            
ATOM    223  O   LYS X  16      60.496  44.026  55.890  0.00  0.00            
ATOM    224  N   SER X  17      61.754  42.154  56.012  0.00  0.00            
ATOM    225  H   SER X  17      62.074  41.442  56.596  0.00  0.00            
ATOM    226  CA  SER X  17      62.001  41.775  54.592  0.00  0.00            
ATOM    227  HA  SER X  17      62.134  42.735  54.055  0.00  0.00            
ATOM    228  CB  SER X  17      63.282  40.918  54.344  0.00  0.00            
ATOM    229  HB2 SER X  17      63.182  39.953  54.630  0.00  0.00            
ATOM    230  HB3 SER X  17      63.430  40.898  53.237  0.00  0.00            
ATOM    231  OG  SER X  17      64.493  41.387  54.995  0.00  0.00            
ATOM    232  HG  SER X  17      64.446  42.309  54.821  0.00  0.00            
ATOM    233  C   SER X  17      60.753  41.004  54.076  0.00  0.00            
ATOM    234  O   SER X  17      60.283  41.166  52.979  0.00  0.00            
ATOM    235  N   TRP X  18      60.522  39.878  54.755  0.00  0.00            
ATOM    236  H   TRP X  18      61.129  39.596  55.570  0.00  0.00            
ATOM    237  CA  TRP X  18      59.748  38.729  54.100  0.00  0.00            
ATOM    238  HA  TRP X  18      59.521  39.076  53.133  0.00  0.00            
ATOM    239  CB  TRP X  18      60.563  37.431  53.734  0.00  0.00            
ATOM    240  HB2 TRP X  18      59.980  36.777  53.113  0.00  0.00            
ATOM    241  HB3 TRP X  18      61.451  37.634  53.072  0.00  0.00            
ATOM    242  CG  TRP X  18      61.092  36.644  54.902  0.00  0.00            
ATOM    243  CD1 TRP X  18      62.241  36.937  55.612  0.00  0.00            
ATOM    244  HD1 TRP X  18      62.972  37.606  55.168  0.00  0.00            
ATOM    245  NE1 TRP X  18      62.356  36.004  56.581  0.00  0.00            
ATOM    246  HE1 TRP X  18      63.190  35.863  57.028  0.00  0.00            
ATOM    247  CE2 TRP X  18      61.317  35.117  56.599  0.00  0.00            
ATOM    248  CZ2 TRP X  18      61.144  33.927  57.324  0.00  0.00            
ATOM    249  HZ2 TRP X  18      61.800  33.607  58.146  0.00  0.00            
ATOM    250  CH2 TRP X  18      59.984  33.269  57.127  0.00  0.00            
ATOM    251  HH2 TRP X  18      59.709  32.528  57.886  0.00  0.00            
ATOM    252  CZ3 TRP X  18      59.115  33.542  56.144  0.00  0.00            
ATOM    253  HZ3 TRP X  18      58.285  32.939  55.880  0.00  0.00            
ATOM    254  CE3 TRP X  18      59.354  34.592  55.277  0.00  0.00            
ATOM    255  HE3 TRP X  18      58.767  34.680  54.396  0.00  0.00            
ATOM    256  CD2 TRP X  18      60.528  35.425  55.533  0.00  0.00            
ATOM    257  C   TRP X  18      58.260  38.521  54.435  0.00  0.00            
ATOM    258  O   TRP X  18      57.647  37.630  53.958  0.00  0.00            
ATOM    259  N   MET X  19      57.741  39.320  55.439  0.00  0.00            
ATOM    260  H   MET X  19      58.404  39.993  55.881  0.00  0.00            
ATOM    261  CA  MET X  19      56.516  39.071  56.232  0.00  0.00            
ATOM    262  HA  MET X  19      56.789  38.053  56.571  0.00  0.00            
ATOM    263  CB  MET X  19      56.570  39.881  57.513  0.00  0.00            
ATOM    264  HB2 MET X  19      57.527  39.841  57.911  0.00  0.00            
ATOM    265  HB3 MET X  19      56.558  40.998  57.273  0.00  0.00            
ATOM    266  CG  MET X  19      55.366  39.601  58.472  0.00  0.00            
ATOM    267  HG2 MET X  19      55.295  38.509  58.429  0.00  0.00            
ATOM    268  HG3 MET X  19      55.510  39.789  59.544  0.00  0.00            
ATOM    269  SD  MET X  19      53.709  40.323  58.228  0.00  0.00            
ATOM    270  CE  MET X  19      54.059  42.075  58.323  0.00  0.00            
ATOM    271  HE1 MET X  19      53.054  42.559  58.275  0.00  0.00            
ATOM    272  HE2 MET X  19      54.488  42.139  59.425  0.00  0.00            
ATOM    273  HE3 MET X  19      54.699  42.279  57.510  0.00  0.00            
ATOM    274  C   MET X  19      55.170  39.080  55.448  0.00  0.00            
ATOM    275  O   MET X  19      54.633  40.169  55.059  0.00  0.00            
ATOM    276  N   GLY X  20      54.487  37.933  55.330  0.00  0.00            
ATOM    277  H   GLY X  20      54.881  37.111  55.771  0.00  0.00            
ATOM    278  CA  GLY X  20      53.446  37.831  54.323  0.00  0.00            
ATOM    279  HA2 GLY X  20      53.659  38.490  53.480  0.00  0.00            
ATOM    280  HA3 GLY X  20      53.442  36.821  54.019  0.00  0.00            
ATOM    281  C   GLY X  20      52.005  38.194  54.834  0.00  0.00            
ATOM    282  O   GLY X  20      51.776  39.177  55.595  0.00  0.00            
ATOM    283  N   LYS X  21      51.033  37.343  54.354  0.00  0.00            
ATOM    284  H   LYS X  21      51.422  36.537  53.895  0.00  0.00            
ATOM    285  CA  LYS X  21      49.607  37.600  54.704  0.00  0.00            
ATOM    286  HA  LYS X  21      49.479  38.601  55.197  0.00  0.00            
ATOM    287  CB  LYS X  21      48.860  37.724  53.265  0.00  0.00            
ATOM    288  HB2 LYS X  21      49.022  36.759  52.664  0.00  0.00            
ATOM    289  HB3 LYS X  21      47.818  37.798  53.402  0.00  0.00            
ATOM    290  CG  LYS X  21      49.284  39.093  52.563  0.00  0.00            
ATOM    291  HG2 LYS X  21      49.019  40.016  53.045  0.00  0.00            
ATOM    292  HG3 LYS X  21      50.327  39.157  52.473  0.00  0.00            
ATOM    293  CD  LYS X  21      48.670  39.103  51.121  0.00  0.00            
ATOM    294  HD2 LYS X  21      49.337  39.811  50.450  0.00  0.00            
ATOM    295  HD3 LYS X  21      48.773  38.138  50.530  0.00  0.00            
ATOM    296  CE  LYS X  21      47.188  39.479  51.427  0.00  0.00            
ATOM    297  HE2 LYS X  21      46.957  38.564  51.985  0.00  0.00            
ATOM    298  HE3 LYS X  21      47.082  40.323  52.231  0.00  0.00            
ATOM    299  NZ  LYS X  21      46.223  39.716  50.302  0.00  0.00            
ATOM    300  HZ1 LYS X  21      45.283  39.498  50.463  0.00  0.00            
ATOM    301  HZ2 LYS X  21      46.242  40.784  50.259  0.00  0.00            
ATOM    302  HZ3 LYS X  21      46.490  39.295  49.434  0.00  0.00            
ATOM    303  C   LYS X  21      48.997  36.638  55.721  0.00  0.00            
ATOM    304  O   LYS X  21      48.261  35.697  55.403  0.00  0.00            
ATOM    305  N   TRP X  22      49.574  36.495  56.933  0.00  0.00            
ATOM    306  H   TRP X  22      49.986  37.280  57.288  0.00  0.00            
ATOM    307  CA  TRP X  22      49.658  35.319  57.768  0.00  0.00            
ATOM    308  HA  TRP X  22      49.119  34.640  57.207  0.00  0.00            
ATOM    309  CB  TRP X  22      51.086  34.853  58.021  0.00  0.00            
ATOM    310  HB2 TRP X  22      51.502  35.661  58.689  0.00  0.00            
ATOM    311  HB3 TRP X  22      50.940  34.000  58.723  0.00  0.00            
ATOM    312  CG  TRP X  22      51.909  34.586  56.827  0.00  0.00            
ATOM    313  CD1 TRP X  22      51.428  33.907  55.717  0.00  0.00            
ATOM    314  HD1 TRP X  22      50.396  33.558  55.556  0.00  0.00            
ATOM    315  NE1 TRP X  22      52.518  33.736  54.873  0.00  0.00            
ATOM    316  HE1 TRP X  22      52.539  33.071  54.142  0.00  0.00            
ATOM    317  CE2 TRP X  22      53.661  34.284  55.427  0.00  0.00            
ATOM    318  CZ2 TRP X  22      55.025  34.277  55.089  0.00  0.00            
ATOM    319  HZ2 TRP X  22      55.265  33.924  54.129  0.00  0.00            
ATOM    320  CH2 TRP X  22      56.026  34.770  55.978  0.00  0.00            
ATOM    321  HH2 TRP X  22      57.023  34.722  55.595  0.00  0.00            
ATOM    322  CZ3 TRP X  22      55.687  35.029  57.214  0.00  0.00            
ATOM    323  HZ3 TRP X  22      56.416  35.286  57.903  0.00  0.00            
ATOM    324  CE3 TRP X  22      54.378  35.043  57.588  0.00  0.00            
ATOM    325  HE3 TRP X  22      54.186  35.287  58.569  0.00  0.00            
ATOM    326  CD2 TRP X  22      53.353  34.693  56.744  0.00  0.00            
ATOM    327  C   TRP X  22      48.921  35.560  59.154  0.00  0.00            
ATOM    328  O   TRP X  22      49.541  36.148  60.004  0.00  0.00            
ATOM    329  N   GLU X  23      47.684  35.191  59.233  0.00  0.00            
ATOM    330  H   GLU X  23      47.098  35.060  58.370  0.00  0.00            
ATOM    331  CA  GLU X  23      47.011  35.340  60.498  0.00  0.00            
ATOM    332  HA  GLU X  23      47.630  35.610  61.375  0.00  0.00            
ATOM    333  CB  GLU X  23      45.943  36.431  60.518  0.00  0.00            
ATOM    334  HB2 GLU X  23      45.251  36.294  59.717  0.00  0.00            
ATOM    335  HB3 GLU X  23      45.251  36.189  61.349  0.00  0.00            
ATOM    336  CG  GLU X  23      46.529  37.826  60.596  0.00  0.00            
ATOM    337  HG2 GLU X  23      47.310  37.891  59.838  0.00  0.00            
ATOM    338  HG3 GLU X  23      45.783  38.611  60.465  0.00  0.00            
ATOM    339  CD  GLU X  23      47.249  38.156  61.940  0.00  0.00            
ATOM    340  OE1 GLU X  23      48.101  39.043  61.860  0.00  0.00            
ATOM    341  OE2 GLU X  23      46.887  37.601  63.004  0.00  0.00            
ATOM    342  C   GLU X  23      46.299  34.020  60.953  0.00  0.00            
ATOM    343  O   GLU X  23      45.517  33.524  60.150  0.00  0.00            
ATOM    344  N   SER X  24      46.649  33.512  62.091  0.00  0.00            
ATOM    345  H   SER X  24      47.424  33.915  62.651  0.00  0.00            
ATOM    346  CA  SER X  24      45.924  32.288  62.592  0.00  0.00            
ATOM    347  HA  SER X  24      46.243  31.360  62.170  0.00  0.00            
ATOM    348  CB  SER X  24      46.259  31.999  64.075  0.00  0.00            
ATOM    349  HB2 SER X  24      46.097  32.821  64.844  0.00  0.00            
ATOM    350  HB3 SER X  24      45.721  30.996  64.362  0.00  0.00            
ATOM    351  OG  SER X  24      47.561  31.724  63.990  0.00  0.00            
ATOM    352  HG  SER X  24      47.986  32.599  64.078  0.00  0.00            
ATOM    353  C   SER X  24      44.381  32.123  62.435  0.00  0.00            
ATOM    354  O   SER X  24      43.950  30.925  62.236  0.00  0.00            
ATOM    355  N   THR X  25      43.650  33.231  62.365  0.00  0.00            
ATOM    356  H   THR X  25      44.194  34.073  62.298  0.00  0.00            
ATOM    357  CA  THR X  25      42.190  33.400  61.959  0.00  0.00            
ATOM    358  HA  THR X  25      41.530  33.051  62.680  0.00  0.00            
ATOM    359  CB  THR X  25      42.067  34.873  61.674  0.00  0.00            
ATOM    360  HB  THR X  25      42.681  35.110  60.770  0.00  0.00            
ATOM    361  CG2 THR X  25      40.609  35.332  61.200  0.00  0.00            
ATOM    362 HG21 THR X  25      40.550  34.931  60.196  0.00  0.00            
ATOM    363 HG22 THR X  25      39.796  34.824  61.795  0.00  0.00            
ATOM    364 HG23 THR X  25      40.671  36.473  61.187  0.00  0.00            
ATOM    365  OG1 THR X  25      42.291  35.717  62.800  0.00  0.00            
ATOM    366  HG1 THR X  25      41.868  36.540  62.545  0.00  0.00            
ATOM    367  C   THR X  25      41.848  32.487  60.810  0.00  0.00            
ATOM    368  O   THR X  25      40.799  31.851  60.683  0.00  0.00            
ATOM    369  N   ASP X  26      42.729  32.474  59.816  0.00  0.00            
ATOM    370  H   ASP X  26      43.555  33.025  60.019  0.00  0.00            
ATOM    371  CA  ASP X  26      42.606  31.814  58.512  0.00  0.00            
ATOM    372  HA  ASP X  26      41.572  31.688  58.289  0.00  0.00            
ATOM    373  CB  ASP X  26      43.172  32.849  57.585  0.00  0.00            
ATOM    374  HB2 ASP X  26      42.967  33.886  58.067  0.00  0.00            
ATOM    375  HB3 ASP X  26      44.297  32.772  57.939  0.00  0.00            
ATOM    376  CG  ASP X  26      42.822  32.929  56.109  0.00  0.00            
ATOM    377  OD1 ASP X  26      41.929  32.171  55.723  0.00  0.00            
ATOM    378  OD2 ASP X  26      43.278  33.821  55.345  0.00  0.00            
ATOM    379  C   ASP X  26      43.322  30.484  58.449  0.00  0.00            
ATOM    380  O   ASP X  26      43.014  29.729  57.589  0.00  0.00            
ATOM    381  N   ARG X  27      44.208  30.156  59.378  0.00  0.00            
ATOM    382  H   ARG X  27      44.390  30.894  60.149  0.00  0.00            
ATOM    383  CA  ARG X  27      44.722  28.810  59.579  0.00  0.00            
ATOM    384  HA  ARG X  27      44.835  28.312  58.604  0.00  0.00            
ATOM    385  CB  ARG X  27      46.188  28.743  60.131  0.00  0.00            
ATOM    386  HB2 ARG X  27      45.950  29.148  61.173  0.00  0.00            
ATOM    387  HB3 ARG X  27      46.559  27.640  60.244  0.00  0.00            
ATOM    388  CG  ARG X  27      47.347  29.643  59.565  0.00  0.00            
ATOM    389  HG2 ARG X  27      47.515  29.610  58.476  0.00  0.00            
ATOM    390  HG3 ARG X  27      46.908  30.601  59.755  0.00  0.00            
ATOM    391  CD  ARG X  27      48.556  29.188  60.467  0.00  0.00            
ATOM    392  HD2 ARG X  27      48.473  29.697  61.474  0.00  0.00            
ATOM    393  HD3 ARG X  27      48.596  28.098  60.700  0.00  0.00            
ATOM    394  NE  ARG X  27      49.815  29.618  59.731  0.00  0.00            
ATOM    395  HE  ARG X  27      49.645  30.409  59.068  0.00  0.00            
ATOM    396  CZ  ARG X  27      51.031  29.117  59.702  0.00  0.00            
ATOM    397  NH1 ARG X  27      51.247  28.418  60.718  0.00  0.00            
ATOM    398 HH11 ARG X  27      50.445  27.987  61.203  0.00  0.00            
ATOM    399 HH12 ARG X  27      52.149  27.884  60.804  0.00  0.00            
ATOM    400  NH2 ARG X  27      51.971  29.357  58.857  0.00  0.00            
ATOM    401 HH21 ARG X  27      51.878  30.141  58.141  0.00  0.00            
ATOM    402 HH22 ARG X  27      52.845  28.825  58.900  0.00  0.00            
ATOM    403  C   ARG X  27      43.698  28.006  60.281  0.00  0.00            
ATOM    404  O   ARG X  27      43.494  26.869  59.945  0.00  0.00            
ATOM    405  N   ILE X  28      42.983  28.579  61.301  0.00  0.00            
ATOM    406  H   ILE X  28      43.051  29.568  61.553  0.00  0.00            
ATOM    407  CA  ILE X  28      42.408  27.682  62.459  0.00  0.00            
ATOM    408  HA  ILE X  28      41.953  28.425  63.115  0.00  0.00            
ATOM    409  CB  ILE X  28      41.362  26.594  62.008  0.00  0.00            
ATOM    410  HB  ILE X  28      41.850  25.986  61.211  0.00  0.00            
ATOM    411  CG2 ILE X  28      40.804  25.862  63.291  0.00  0.00            
ATOM    412 HG21 ILE X  28      40.263  26.579  63.739  0.00  0.00            
ATOM    413 HG22 ILE X  28      40.170  25.010  62.887  0.00  0.00            
ATOM    414 HG23 ILE X  28      41.630  25.430  64.004  0.00  0.00            
ATOM    415  CG1 ILE X  28      40.202  27.173  61.171  0.00  0.00            
ATOM    416 HG12 ILE X  28      40.611  27.560  60.201  0.00  0.00            
ATOM    417 HG13 ILE X  28      39.464  26.368  61.115  0.00  0.00            
ATOM    418  CD1 ILE X  28      39.409  28.323  61.828  0.00  0.00            
ATOM    419 HD11 ILE X  28      39.106  28.941  60.979  0.00  0.00            
ATOM    420 HD12 ILE X  28      38.516  27.887  62.249  0.00  0.00            
ATOM    421 HD13 ILE X  28      39.868  28.987  62.578  0.00  0.00            
ATOM    422  C   ILE X  28      43.407  27.056  63.369  0.00  0.00            
ATOM    423  O   ILE X  28      43.382  27.251  64.598  0.00  0.00            
ATOM    424  N   GLU X  29      44.475  26.433  62.762  0.00  0.00            
ATOM    425  H   GLU X  29      44.540  26.279  61.762  0.00  0.00            
ATOM    426  CA  GLU X  29      45.274  25.482  63.672  0.00  0.00            
ATOM    427  HA  GLU X  29      44.561  24.812  64.146  0.00  0.00            
ATOM    428  CB  GLU X  29      46.085  24.628  62.697  0.00  0.00            
ATOM    429  HB2 GLU X  29      46.882  25.284  62.390  0.00  0.00            
ATOM    430  HB3 GLU X  29      46.659  23.886  63.352  0.00  0.00            
ATOM    431  CG  GLU X  29      45.485  23.981  61.382  0.00  0.00            
ATOM    432  HG2 GLU X  29      44.546  23.553  61.700  0.00  0.00            
ATOM    433  HG3 GLU X  29      45.330  24.637  60.537  0.00  0.00            
ATOM    434  CD  GLU X  29      46.198  22.664  60.780  0.00  0.00            
ATOM    435  OE1 GLU X  29      45.955  22.278  59.590  0.00  0.00            
ATOM    436  OE2 GLU X  29      46.990  21.992  61.489  0.00  0.00            
ATOM    437  C   GLU X  29      46.195  26.031  64.746  0.00  0.00            
ATOM    438  O   GLU X  29      46.737  25.300  65.504  0.00  0.00            
ATOM    439  N   ASN X  30      46.333  27.350  64.781  0.00  0.00            
ATOM    440  H   ASN X  30      45.853  27.873  64.147  0.00  0.00            
ATOM    441  CA  ASN X  30      46.910  28.023  65.838  0.00  0.00            
ATOM    442  HA  ASN X  30      47.209  27.266  66.643  0.00  0.00            
ATOM    443  CB  ASN X  30      48.249  28.482  65.363  0.00  0.00            
ATOM    444  HB2 ASN X  30      48.253  29.416  64.795  0.00  0.00            
ATOM    445  HB3 ASN X  30      48.862  28.721  66.194  0.00  0.00            
ATOM    446  CG  ASN X  30      49.177  27.569  64.510  0.00  0.00            
ATOM    447  OD1 ASN X  30      49.203  27.729  63.320  0.00  0.00            
ATOM    448  ND2 ASN X  30      49.810  26.565  65.165  0.00  0.00            
ATOM    449 HD21 ASN X  30      50.560  25.983  64.724  0.00  0.00            
ATOM    450 HD22 ASN X  30      49.515  26.464  66.125  0.00  0.00            
ATOM    451  C   ASN X  30      46.014  29.161  66.483  0.00  0.00            
ATOM    452  O   ASN X  30      46.485  29.728  67.377  0.00  0.00            
ATOM    453  N   PHE X  31      44.735  29.343  66.205  0.00  0.00            
ATOM    454  H   PHE X  31      44.521  28.730  65.497  0.00  0.00            
ATOM    455  CA  PHE X  31      43.615  30.157  66.771  0.00  0.00            
ATOM    456  HA  PHE X  31      44.079  30.822  67.589  0.00  0.00            
ATOM    457  CB  PHE X  31      43.086  31.115  65.661  0.00  0.00            
ATOM    458  HB2 PHE X  31      43.476  32.127  65.895  0.00  0.00            
ATOM    459  HB3 PHE X  31      43.490  30.669  64.684  0.00  0.00            
ATOM    460  CG  PHE X  31      41.625  31.324  65.676  0.00  0.00            
ATOM    461  CD1 PHE X  31      41.110  32.631  65.685  0.00  0.00            
ATOM    462  HD1 PHE X  31      41.806  33.453  65.586  0.00  0.00            
ATOM    463  CE1 PHE X  31      39.698  32.667  65.586  0.00  0.00            
ATOM    464  HE1 PHE X  31      39.242  33.685  65.524  0.00  0.00            
ATOM    465  CZ  PHE X  31      38.930  31.450  65.568  0.00  0.00            
ATOM    466  HZ  PHE X  31      37.900  31.449  65.634  0.00  0.00            
ATOM    467  CE2 PHE X  31      39.434  30.245  65.433  0.00  0.00            
ATOM    468  HE2 PHE X  31      38.704  29.466  65.356  0.00  0.00            
ATOM    469  CD2 PHE X  31      40.810  30.171  65.480  0.00  0.00            
ATOM    470  HD2 PHE X  31      41.332  29.157  65.380  0.00  0.00            
ATOM    471  C   PHE X  31      42.588  29.240  67.591  0.00  0.00            
ATOM    472  O   PHE X  31      41.876  29.744  68.430  0.00  0.00            
ATOM    473  N   ASP X  32      42.587  27.910  67.399  0.00  0.00            
ATOM    474  H   ASP X  32      43.289  27.621  66.742  0.00  0.00            
ATOM    475  CA  ASP X  32      41.536  27.066  67.874  0.00  0.00            
ATOM    476  HA  ASP X  32      40.512  27.276  67.463  0.00  0.00            
ATOM    477  CB  ASP X  32      41.869  25.673  67.380  0.00  0.00            
ATOM    478  HB2 ASP X  32      41.850  25.707  66.258  0.00  0.00            
ATOM    479  HB3 ASP X  32      42.968  25.437  67.482  0.00  0.00            
ATOM    480  CG  ASP X  32      41.032  24.469  67.939  0.00  0.00            
ATOM    481  OD1 ASP X  32      39.840  24.603  68.098  0.00  0.00            
ATOM    482  OD2 ASP X  32      41.607  23.356  68.105  0.00  0.00            
ATOM    483  C   ASP X  32      41.329  26.944  69.432  0.00  0.00            
ATOM    484  O   ASP X  32      42.162  26.494  70.173  0.00  0.00            
ATOM    485  N   ALA X  33      40.080  27.395  69.843  0.00  0.00            
ATOM    486  H   ALA X  33      39.445  27.935  69.286  0.00  0.00            
ATOM    487  CA  ALA X  33      39.705  27.480  71.355  0.00  0.00            
ATOM    488  HA  ALA X  33      40.645  27.647  71.868  0.00  0.00            
ATOM    489  CB  ALA X  33      38.923  28.791  71.463  0.00  0.00            
ATOM    490  HB1 ALA X  33      39.226  29.445  70.698  0.00  0.00            
ATOM    491  HB2 ALA X  33      37.845  28.562  71.592  0.00  0.00            
ATOM    492  HB3 ALA X  33      39.244  29.241  72.493  0.00  0.00            
ATOM    493  C   ALA X  33      39.082  26.233  71.924  0.00  0.00            
ATOM    494  O   ALA X  33      39.198  26.048  73.105  0.00  0.00            
ATOM    495  N   PHE X  34      38.561  25.323  71.099  0.00  0.00            
ATOM    496  H   PHE X  34      38.654  25.362  70.067  0.00  0.00            
ATOM    497  CA  PHE X  34      38.214  23.976  71.513  0.00  0.00            
ATOM    498  HA  PHE X  34      37.708  23.575  70.646  0.00  0.00            
ATOM    499  CB  PHE X  34      39.466  23.123  71.530  0.00  0.00            
ATOM    500  HB2 PHE X  34      40.238  23.332  70.781  0.00  0.00            
ATOM    501  HB3 PHE X  34      40.107  23.312  72.427  0.00  0.00            
ATOM    502  CG  PHE X  34      39.203  21.652  71.437  0.00  0.00            
ATOM    503  CD1 PHE X  34      38.183  21.015  70.653  0.00  0.00            
ATOM    504  HD1 PHE X  34      37.603  21.501  69.987  0.00  0.00            
ATOM    505  CE1 PHE X  34      37.915  19.662  70.881  0.00  0.00            
ATOM    506  HE1 PHE X  34      37.097  19.155  70.326  0.00  0.00            
ATOM    507  CZ  PHE X  34      38.786  18.769  71.555  0.00  0.00            
ATOM    508  HZ  PHE X  34      38.811  17.711  71.478  0.00  0.00            
ATOM    509  CE2 PHE X  34      39.761  19.398  72.300  0.00  0.00            
ATOM    510  HE2 PHE X  34      40.487  18.813  72.884  0.00  0.00            
ATOM    511  CD2 PHE X  34      39.962  20.795  72.322  0.00  0.00            
ATOM    512  HD2 PHE X  34      40.737  21.131  72.992  0.00  0.00            
ATOM    513  C   PHE X  34      37.088  23.803  72.571  0.00  0.00            
ATOM    514  O   PHE X  34      37.399  23.724  73.761  0.00  0.00            
ATOM    515  N   ILE X  35      35.819  23.824  72.079  0.00  0.00            
ATOM    516  H   ILE X  35      35.807  24.010  71.066  0.00  0.00            
ATOM    517  CA  ILE X  35      34.518  23.686  72.797  0.00  0.00            
ATOM    518  HA  ILE X  35      34.503  24.395  73.606  0.00  0.00            
ATOM    519  CB  ILE X  35      33.295  24.056  71.948  0.00  0.00            
ATOM    520  HB  ILE X  35      32.473  24.299  72.620  0.00  0.00            
ATOM    521  CG2 ILE X  35      33.512  25.501  71.388  0.00  0.00            
ATOM    522 HG21 ILE X  35      32.667  26.111  71.062  0.00  0.00            
ATOM    523 HG22 ILE X  35      34.136  25.830  72.163  0.00  0.00            
ATOM    524 HG23 ILE X  35      34.151  25.563  70.512  0.00  0.00            
ATOM    525  CG1 ILE X  35      32.653  23.148  70.785  0.00  0.00            
ATOM    526 HG12 ILE X  35      32.536  23.579  69.747  0.00  0.00            
ATOM    527 HG13 ILE X  35      33.290  22.354  70.411  0.00  0.00            
ATOM    528  CD1 ILE X  35      31.338  22.545  71.373  0.00  0.00            
ATOM    529 HD11 ILE X  35      31.595  21.774  72.080  0.00  0.00            
ATOM    530 HD12 ILE X  35      30.770  23.249  71.860  0.00  0.00            
ATOM    531 HD13 ILE X  35      30.744  22.082  70.633  0.00  0.00            
ATOM    532  C   ILE X  35      34.435  22.295  73.511  0.00  0.00            
ATOM    533  O   ILE X  35      33.787  22.113  74.513  0.00  0.00            
ATOM    534  N   SER X  36      35.074  21.310  72.996  0.00  0.00            
ATOM    535  H   SER X  36      35.372  21.567  71.977  0.00  0.00            
ATOM    536  CA  SER X  36      35.287  19.929  73.564  0.00  0.00            
ATOM    537  HA  SER X  36      35.672  19.399  72.659  0.00  0.00            
ATOM    538  CB  SER X  36      36.338  20.032  74.653  0.00  0.00            
ATOM    539  HB2 SER X  36      36.634  19.059  74.892  0.00  0.00            
ATOM    540  HB3 SER X  36      37.221  20.469  74.311  0.00  0.00            
ATOM    541  OG  SER X  36      35.739  20.568  75.809  0.00  0.00            
ATOM    542  HG  SER X  36      35.214  21.371  75.588  0.00  0.00            
ATOM    543  C   SER X  36      34.006  19.101  73.899  0.00  0.00            
ATOM    544  O   SER X  36      32.883  19.515  73.597  0.00  0.00            
ATOM    545  N   ALA X  37      33.980  17.964  74.503  0.00  0.00            
ATOM    546  H   ALA X  37      34.926  17.678  74.770  0.00  0.00            
ATOM    547  CA  ALA X  37      32.812  17.120  74.932  0.00  0.00            
ATOM    548  HA  ALA X  37      32.008  17.206  74.176  0.00  0.00            
ATOM    549  CB  ALA X  37      33.394  15.709  75.015  0.00  0.00            
ATOM    550  HB1 ALA X  37      33.744  15.403  74.072  0.00  0.00            
ATOM    551  HB2 ALA X  37      34.342  15.701  75.728  0.00  0.00            
ATOM    552  HB3 ALA X  37      32.621  14.986  75.228  0.00  0.00            
ATOM    553  C   ALA X  37      32.292  17.766  76.211  0.00  0.00            
ATOM    554  O   ALA X  37      31.244  17.508  76.722  0.00  0.00            
ATOM    555  N   LEU X  38      33.042  18.706  76.850  0.00  0.00            
ATOM    556  H   LEU X  38      33.954  18.714  76.530  0.00  0.00            
ATOM    557  CA  LEU X  38      32.803  19.440  78.071  0.00  0.00            
ATOM    558  HA  LEU X  38      32.256  18.752  78.721  0.00  0.00            
ATOM    559  CB  LEU X  38      34.133  19.670  78.855  0.00  0.00            
ATOM    560  HB2 LEU X  38      34.677  18.795  79.161  0.00  0.00            
ATOM    561  HB3 LEU X  38      34.773  20.215  78.228  0.00  0.00            
ATOM    562  CG  LEU X  38      33.934  20.633  80.068  0.00  0.00            
ATOM    563  HG  LEU X  38      33.531  21.606  79.792  0.00  0.00            
ATOM    564  CD1 LEU X  38      33.067  19.939  81.178  0.00  0.00            
ATOM    565 HD11 LEU X  38      32.012  19.885  80.925  0.00  0.00            
ATOM    566 HD12 LEU X  38      33.291  18.904  81.265  0.00  0.00            
ATOM    567 HD13 LEU X  38      33.221  20.367  82.241  0.00  0.00            
ATOM    568  CD2 LEU X  38      35.304  20.843  80.758  0.00  0.00            
ATOM    569 HD21 LEU X  38      35.114  21.204  81.797  0.00  0.00            
ATOM    570 HD22 LEU X  38      35.698  19.848  80.830  0.00  0.00            
ATOM    571 HD23 LEU X  38      36.031  21.298  80.078  0.00  0.00            
ATOM    572  C   LEU X  38      31.882  20.748  77.911  0.00  0.00            
ATOM    573  O   LEU X  38      30.841  20.742  78.638  0.00  0.00            
ATOM    574  N   GLY X  39      32.133  21.590  76.917  0.00  0.00            
ATOM    575  H   GLY X  39      32.875  21.175  76.302  0.00  0.00            
ATOM    576  CA  GLY X  39      31.291  22.686  76.416  0.00  0.00            
ATOM    577  HA2 GLY X  39      31.808  23.084  75.604  0.00  0.00            
ATOM    578  HA3 GLY X  39      30.202  22.384  76.161  0.00  0.00            
ATOM    579  C   GLY X  39      31.063  23.827  77.464  0.00  0.00            
ATOM    580  O   GLY X  39      30.230  24.726  77.297  0.00  0.00            
ATOM    581  N   LEU X  40      31.728  23.700  78.687  0.00  0.00            
ATOM    582  H   LEU X  40      32.296  22.887  78.871  0.00  0.00            
ATOM    583  CA  LEU X  40      31.816  24.687  79.839  0.00  0.00            
ATOM    584  HA  LEU X  40      31.083  25.507  79.639  0.00  0.00            
ATOM    585  CB  LEU X  40      31.279  23.935  81.148  0.00  0.00            
ATOM    586  HB2 LEU X  40      31.530  22.860  81.206  0.00  0.00            
ATOM    587  HB3 LEU X  40      31.805  24.267  82.076  0.00  0.00            
ATOM    588  CG  LEU X  40      29.715  24.027  81.465  0.00  0.00            
ATOM    589  HG  LEU X  40      29.405  23.555  82.358  0.00  0.00            
ATOM    590  CD1 LEU X  40      29.175  25.481  81.358  0.00  0.00            
ATOM    591 HD11 LEU X  40      28.912  25.789  80.392  0.00  0.00            
ATOM    592 HD12 LEU X  40      28.265  25.552  81.898  0.00  0.00            
ATOM    593 HD13 LEU X  40      29.802  26.152  81.899  0.00  0.00            
ATOM    594  CD2 LEU X  40      28.987  23.188  80.419  0.00  0.00            
ATOM    595 HD21 LEU X  40      29.451  22.202  80.200  0.00  0.00            
ATOM    596 HD22 LEU X  40      28.009  23.153  80.591  0.00  0.00            
ATOM    597 HD23 LEU X  40      28.994  23.794  79.504  0.00  0.00            
ATOM    598  C   LEU X  40      33.225  25.351  79.989  0.00  0.00            
ATOM    599  O   LEU X  40      34.197  24.861  79.372  0.00  0.00            
ATOM    600  N   PRO X  41      33.443  26.384  80.877  0.00  0.00            
ATOM    601  CD  PRO X  41      32.409  27.299  81.204  0.00  0.00            
ATOM    602  HD2 PRO X  41      32.006  27.167  82.176  0.00  0.00            
ATOM    603  HD3 PRO X  41      31.726  27.260  80.499  0.00  0.00            
ATOM    604  CG  PRO X  41      32.903  28.731  81.498  0.00  0.00            
ATOM    605  HG2 PRO X  41      32.863  28.960  82.483  0.00  0.00            
ATOM    606  HG3 PRO X  41      32.534  29.563  80.891  0.00  0.00            
ATOM    607  CB  PRO X  41      34.448  28.556  81.076  0.00  0.00            
ATOM    608  HB2 PRO X  41      35.042  28.977  81.850  0.00  0.00            
ATOM    609  HB3 PRO X  41      34.894  29.001  80.080  0.00  0.00            
ATOM    610  CA  PRO X  41      34.704  27.033  81.064  0.00  0.00            
ATOM    611  HA  PRO X  41      35.196  26.870  80.099  0.00  0.00            
ATOM    612  C   PRO X  41      35.633  26.701  82.186  0.00  0.00            
ATOM    613  O   PRO X  41      36.734  27.259  82.149  0.00  0.00            
ATOM    614  N   LEU X  42      35.507  25.592  82.938  0.00  0.00            
ATOM    615  H   LEU X  42      34.652  25.150  82.671  0.00  0.00            
ATOM    616  CA  LEU X  42      36.268  25.027  84.074  0.00  0.00            
ATOM    617  HA  LEU X  42      36.234  25.893  84.743  0.00  0.00            
ATOM    618  CB  LEU X  42      35.554  23.816  84.641  0.00  0.00            
ATOM    619  HB2 LEU X  42      34.524  23.990  84.355  0.00  0.00            
ATOM    620  HB3 LEU X  42      35.800  23.026  83.976  0.00  0.00            
ATOM    621  CG  LEU X  42      35.840  23.479  86.167  0.00  0.00            
ATOM    622  HG  LEU X  42      36.270  24.423  86.559  0.00  0.00            
ATOM    623  CD1 LEU X  42      34.594  22.996  87.004  0.00  0.00            
ATOM    624 HD11 LEU X  42      33.948  23.768  87.093  0.00  0.00            
ATOM    625 HD12 LEU X  42      34.279  22.193  86.233  0.00  0.00            
ATOM    626 HD13 LEU X  42      34.773  22.601  88.036  0.00  0.00            
ATOM    627  CD2 LEU X  42      36.898  22.325  86.402  0.00  0.00            
ATOM    628 HD21 LEU X  42      36.519  21.288  86.111  0.00  0.00            
ATOM    629 HD22 LEU X  42      37.862  22.412  85.801  0.00  0.00            
ATOM    630 HD23 LEU X  42      36.930  22.207  87.450  0.00  0.00            
ATOM    631  C   LEU X  42      37.809  24.784  83.746  0.00  0.00            
ATOM    632  O   LEU X  42      38.181  24.341  82.726  0.00  0.00            
ATOM    633  N   GLU X  43      38.666  25.247  84.682  0.00  0.00            
ATOM    634  H   GLU X  43      38.242  25.556  85.509  0.00  0.00            
ATOM    635  CA  GLU X  43      40.088  25.119  84.589  0.00  0.00            
ATOM    636  HA  GLU X  43      40.484  25.468  85.522  0.00  0.00            
ATOM    637  CB  GLU X  43      40.560  23.614  84.497  0.00  0.00            
ATOM    638  HB2 GLU X  43      39.874  23.033  85.041  0.00  0.00            
ATOM    639  HB3 GLU X  43      40.448  23.086  83.514  0.00  0.00            
ATOM    640  CG  GLU X  43      42.050  23.290  85.036  0.00  0.00            
ATOM    641  HG2 GLU X  43      42.244  22.274  84.968  0.00  0.00            
ATOM    642  HG3 GLU X  43      42.708  23.795  84.356  0.00  0.00            
ATOM    643  CD  GLU X  43      42.217  23.794  86.419  0.00  0.00            
ATOM    644  OE1 GLU X  43      42.710  24.883  86.532  0.00  0.00            
ATOM    645  OE2 GLU X  43      41.941  23.078  87.403  0.00  0.00            
ATOM    646  C   GLU X  43      40.776  26.144  83.618  0.00  0.00            
ATOM    647  O   GLU X  43      41.871  26.684  83.955  0.00  0.00            
ATOM    648  N   GLN X  44      39.989  26.440  82.572  0.00  0.00            
ATOM    649  H   GLN X  44      39.062  26.044  82.611  0.00  0.00            
ATOM    650  CA  GLN X  44      40.448  26.982  81.319  0.00  0.00            
ATOM    651  HA  GLN X  44      41.367  27.340  81.683  0.00  0.00            
ATOM    652  CB  GLN X  44      40.606  25.833  80.281  0.00  0.00            
ATOM    653  HB2 GLN X  44      41.014  26.227  79.422  0.00  0.00            
ATOM    654  HB3 GLN X  44      41.400  25.312  80.691  0.00  0.00            
ATOM    655  CG  GLN X  44      39.497  24.774  80.079  0.00  0.00            
ATOM    656  HG2 GLN X  44      39.829  24.239  79.145  0.00  0.00            
ATOM    657  HG3 GLN X  44      39.526  23.936  80.803  0.00  0.00            
ATOM    658  CD  GLN X  44      38.106  25.217  79.711  0.00  0.00            
ATOM    659  OE1 GLN X  44      37.975  26.401  79.527  0.00  0.00            
ATOM    660  NE2 GLN X  44      37.032  24.467  79.462  0.00  0.00            
ATOM    661 HE21 GLN X  44      36.266  24.810  79.083  0.00  0.00            
ATOM    662 HE22 GLN X  44      37.189  23.531  79.376  0.00  0.00            
ATOM    663  C   GLN X  44      39.905  28.333  80.822  0.00  0.00            
ATOM    664  O   GLN X  44      40.394  28.783  79.760  0.00  0.00            
ATOM    665  N   TYR X  45      38.995  28.993  81.459  0.00  0.00            
ATOM    666  H   TYR X  45      38.515  28.477  82.132  0.00  0.00            
ATOM    667  CA  TYR X  45      38.378  30.315  81.070  0.00  0.00            
ATOM    668  HA  TYR X  45      37.624  30.346  81.902  0.00  0.00            
ATOM    669  CB  TYR X  45      39.510  31.422  81.114  0.00  0.00            
ATOM    670  HB2 TYR X  45      39.954  31.450  80.135  0.00  0.00            
ATOM    671  HB3 TYR X  45      38.982  32.250  81.278  0.00  0.00            
ATOM    672  CG  TYR X  45      40.652  31.488  82.098  0.00  0.00            
ATOM    673  CD1 TYR X  45      42.016  30.422  81.807  0.00  0.00            
ATOM    674  HD1 TYR X  45      42.031  29.751  80.933  0.00  0.00            
ATOM    675  CE1 TYR X  45      43.477  30.546  82.816  0.00  0.00            
ATOM    676  HE1 TYR X  45      44.392  30.095  82.490  0.00  0.00            
ATOM    677  CZ  TYR X  45      43.494  31.827  84.040  0.00  0.00            
ATOM    678  OH  TYR X  45      44.631  32.077  84.592  0.00  0.00            
ATOM    679  HH  TYR X  45      45.301  31.488  84.312  0.00  0.00            
ATOM    680  CE2 TYR X  45      42.181  32.812  84.302  0.00  0.00            
ATOM    681  HE2 TYR X  45      42.204  33.689  84.966  0.00  0.00            
ATOM    682  CD2 TYR X  45      40.716  32.647  83.345  0.00  0.00            
ATOM    683  HD2 TYR X  45      39.932  33.357  83.227  0.00  0.00            
ATOM    684  C   TYR X  45      37.808  30.368  79.669  0.00  0.00            
ATOM    685  O   TYR X  45      37.602  31.432  79.054  0.00  0.00            
ATOM    686  N   GLY X  46      37.397  29.193  79.257  0.00  0.00            
ATOM    687  H   GLY X  46      37.786  28.358  79.617  0.00  0.00            
ATOM    688  CA  GLY X  46      36.660  28.960  78.011  0.00  0.00            
ATOM    689  HA2 GLY X  46      35.959  28.185  78.241  0.00  0.00            
ATOM    690  HA3 GLY X  46      36.107  29.826  77.673  0.00  0.00            
ATOM    691  C   GLY X  46      37.602  28.605  76.787  0.00  0.00            
ATOM    692  O   GLY X  46      37.273  29.133  75.640  0.00  0.00            
ATOM    693  N   GLY X  47      38.589  27.732  77.008  0.00  0.00            
ATOM    694  H   GLY X  47      38.615  27.251  77.908  0.00  0.00            
ATOM    695  CA  GLY X  47      39.532  27.281  76.016  0.00  0.00            
ATOM    696  HA2 GLY X  47      39.895  26.313  76.358  0.00  0.00            
ATOM    697  HA3 GLY X  47      39.086  27.182  75.004  0.00  0.00            
ATOM    698  C   GLY X  47      40.711  28.165  75.757  0.00  0.00            
ATOM    699  O   GLY X  47      41.561  28.000  74.906  0.00  0.00            
ATOM    700  N   ASN X  48      41.019  29.104  76.656  0.00  0.00            
ATOM    701  H   ASN X  48      40.270  29.326  77.358  0.00  0.00            
ATOM    702  CA  ASN X  48      42.303  29.902  76.599  0.00  0.00            
ATOM    703  HA  ASN X  48      42.376  30.347  75.535  0.00  0.00            
ATOM    704  CB  ASN X  48      42.336  31.019  77.705  0.00  0.00            
ATOM    705  HB2 ASN X  48      42.292  30.745  78.700  0.00  0.00            
ATOM    706  HB3 ASN X  48      43.365  31.563  77.537  0.00  0.00            
ATOM    707  CG  ASN X  48      41.264  32.091  77.458  0.00  0.00            
ATOM    708  OD1 ASN X  48      40.132  31.825  77.130  0.00  0.00            
ATOM    709  ND2 ASN X  48      41.543  33.413  77.642  0.00  0.00            
ATOM    710 HD21 ASN X  48      40.739  33.918  77.434  0.00  0.00            
ATOM    711 HD22 ASN X  48      42.458  33.629  78.106  0.00  0.00            
ATOM    712  C   ASN X  48      43.532  29.085  77.029  0.00  0.00            
ATOM    713  O   ASN X  48      44.637  29.584  76.928  0.00  0.00            
ATOM    714  N   HIE X  49      43.504  27.846  77.471  0.00  0.00            
ATOM    715  H   HIE X  49      42.545  27.499  77.507  0.00  0.00            
ATOM    716  CA  HIE X  49      44.626  26.988  77.764  0.00  0.00            
ATOM    717  HA  HIE X  49      45.439  27.518  78.299  0.00  0.00            
ATOM    718  CB  HIE X  49      44.141  25.862  78.737  0.00  0.00            
ATOM    719  HB2 HIE X  49      45.009  25.278  79.127  0.00  0.00            
ATOM    720  HB3 HIE X  49      43.752  26.311  79.681  0.00  0.00            
ATOM    721  CG  HIE X  49      43.114  24.905  78.266  0.00  0.00            
ATOM    722  ND1 HIE X  49      43.019  23.679  78.908  0.00  0.00            
ATOM    723  CE1 HIE X  49      42.069  23.114  78.223  0.00  0.00            
ATOM    724  HE1 HIE X  49      41.756  22.106  78.541  0.00  0.00            
ATOM    725  NE2 HIE X  49      41.704  23.718  77.178  0.00  0.00            
ATOM    726  HE2 HIE X  49      41.015  23.386  76.388  0.00  0.00            
ATOM    727  CD2 HIE X  49      42.356  24.934  77.141  0.00  0.00            
ATOM    728  HD2 HIE X  49      42.261  25.761  76.362  0.00  0.00            
ATOM    729  C   HIE X  49      45.223  26.294  76.543  0.00  0.00            
ATOM    730  O   HIE X  49      46.257  25.562  76.526  0.00  0.00            
ATOM    731  N   LYS X  50      44.682  26.606  75.321  0.00  0.00            
ATOM    732  H   LYS X  50      43.867  27.008  75.501  0.00  0.00            
ATOM    733  CA  LYS X  50      44.760  25.982  73.984  0.00  0.00            
ATOM    734  HA  LYS X  50      45.628  25.380  74.001  0.00  0.00            
ATOM    735  CB  LYS X  50      43.432  25.103  73.817  0.00  0.00            
ATOM    736  HB2 LYS X  50      43.356  24.379  74.674  0.00  0.00            
ATOM    737  HB3 LYS X  50      42.574  25.766  73.974  0.00  0.00            
ATOM    738  CG  LYS X  50      43.381  24.347  72.556  0.00  0.00            
ATOM    739  HG2 LYS X  50      42.494  23.787  72.368  0.00  0.00            
ATOM    740  HG3 LYS X  50      43.425  25.064  71.775  0.00  0.00            
ATOM    741  CD  LYS X  50      44.456  23.179  72.252  0.00  0.00            
ATOM    742  HD2 LYS X  50      45.403  23.318  72.811  0.00  0.00            
ATOM    743  HD3 LYS X  50      44.076  22.231  72.464  0.00  0.00            
ATOM    744  CE  LYS X  50      44.845  23.110  70.726  0.00  0.00            
ATOM    745  HE2 LYS X  50      45.244  24.163  70.522  0.00  0.00            
ATOM    746  HE3 LYS X  50      45.583  22.352  70.444  0.00  0.00            
ATOM    747  NZ  LYS X  50      43.749  23.004  69.755  0.00  0.00            
ATOM    748  HZ1 LYS X  50      43.064  23.782  69.827  0.00  0.00            
ATOM    749  HZ2 LYS X  50      44.081  23.138  68.867  0.00  0.00            
ATOM    750  HZ3 LYS X  50      43.356  22.107  69.934  0.00  0.00            
ATOM    751  C   LYS X  50      44.947  27.028  72.871  0.00  0.00            
ATOM    752  O   LYS X  50      46.003  27.089  72.287  0.00  0.00            
ATOM    753  N   THR X  51      44.035  28.012  72.793  0.00  0.00            
ATOM    754  H   THR X  51      43.215  28.042  73.370  0.00  0.00            
ATOM    755  CA  THR X  51      44.113  28.954  71.688  0.00  0.00            
ATOM    756  HA  THR X  51      44.368  28.498  70.707  0.00  0.00            
ATOM    757  CB  THR X  51      42.738  29.607  71.508  0.00  0.00            
ATOM    758  HB  THR X  51      42.012  28.948  70.998  0.00  0.00            
ATOM    759  CG2 THR X  51      42.073  30.271  72.712  0.00  0.00            
ATOM    760 HG21 THR X  51      41.480  29.622  73.290  0.00  0.00            
ATOM    761 HG22 THR X  51      42.782  30.835  73.345  0.00  0.00            
ATOM    762 HG23 THR X  51      41.384  31.130  72.469  0.00  0.00            
ATOM    763  OG1 THR X  51      42.918  30.749  70.622  0.00  0.00            
ATOM    764  HG1 THR X  51      42.446  30.354  69.901  0.00  0.00            
ATOM    765  C   THR X  51      45.205  30.048  72.049  0.00  0.00            
ATOM    766  O   THR X  51      45.807  29.940  73.107  0.00  0.00            
ATOM    767  N   PHE X  52      45.663  30.940  71.245  0.00  0.00            
ATOM    768  H   PHE X  52      45.163  30.962  70.371  0.00  0.00            
ATOM    769  CA  PHE X  52      46.669  32.012  71.533  0.00  0.00            
ATOM    770  HA  PHE X  52      46.467  32.615  70.654  0.00  0.00            
ATOM    771  CB  PHE X  52      46.312  32.837  72.756  0.00  0.00            
ATOM    772  HB2 PHE X  52      46.640  32.337  73.743  0.00  0.00            
ATOM    773  HB3 PHE X  52      46.918  33.799  72.828  0.00  0.00            
ATOM    774  CG  PHE X  52      44.895  33.331  72.847  0.00  0.00            
ATOM    775  CD1 PHE X  52      44.234  34.099  71.790  0.00  0.00            
ATOM    776  HD1 PHE X  52      44.656  34.328  70.856  0.00  0.00            
ATOM    777  CE1 PHE X  52      42.879  34.380  71.934  0.00  0.00            
ATOM    778  HE1 PHE X  52      42.234  34.831  71.214  0.00  0.00            
ATOM    779  CZ  PHE X  52      42.226  34.050  73.117  0.00  0.00            
ATOM    780  HZ  PHE X  52      41.214  34.104  73.331  0.00  0.00            
ATOM    781  CE2 PHE X  52      42.835  33.339  74.142  0.00  0.00            
ATOM    782  HE2 PHE X  52      42.221  33.050  75.088  0.00  0.00            
ATOM    783  CD2 PHE X  52      44.145  32.968  73.972  0.00  0.00            
ATOM    784  HD2 PHE X  52      44.676  32.395  74.701  0.00  0.00            
ATOM    785  C   PHE X  52      48.225  31.516  71.614  0.00  0.00            
ATOM    786  O   PHE X  52      49.125  32.253  71.318  0.00  0.00            
ATOM    787  N   HIE X  53      48.461  30.271  71.886  0.00  0.00            
ATOM    788  H   HIE X  53      47.764  29.726  72.323  0.00  0.00            
ATOM    789  CA  HIE X  53      49.680  29.464  71.907  0.00  0.00            
ATOM    790  HA  HIE X  53      50.427  30.018  72.264  0.00  0.00            
ATOM    791  CB  HIE X  53      49.467  28.135  72.652  0.00  0.00            
ATOM    792  HB2 HIE X  53      48.668  27.474  72.212  0.00  0.00            
ATOM    793  HB3 HIE X  53      50.373  27.466  72.582  0.00  0.00            
ATOM    794  CG  HIE X  53      49.430  28.282  74.182  0.00  0.00            
ATOM    795  ND1 HIE X  53      50.252  27.799  75.207  0.00  0.00            
ATOM    796  CE1 HIE X  53      50.078  28.615  76.269  0.00  0.00            
ATOM    797  HE1 HIE X  53      50.432  28.430  77.259  0.00  0.00            
ATOM    798  NE2 HIE X  53      49.100  29.563  76.014  0.00  0.00            
ATOM    799  HE2 HIE X  53      48.967  30.421  76.578  0.00  0.00            
ATOM    800  CD2 HIE X  53      48.657  29.292  74.712  0.00  0.00            
ATOM    801  HD2 HIE X  53      47.986  29.897  74.211  0.00  0.00            
ATOM    802  C   HIE X  53      50.146  29.004  70.482  0.00  0.00            
ATOM    803  O   HIE X  53      49.276  28.843  69.644  0.00  0.00            
ATOM    804  N   LYS X  54      51.419  28.777  70.101  0.00  0.00            
ATOM    805  H   LYS X  54      52.012  29.314  70.634  0.00  0.00            
ATOM    806  CA  LYS X  54      52.027  28.105  69.038  0.00  0.00            
ATOM    807  HA  LYS X  54      51.440  27.190  68.795  0.00  0.00            
ATOM    808  CB  LYS X  54      52.295  28.939  67.845  0.00  0.00            
ATOM    809  HB2 LYS X  54      51.422  29.481  67.484  0.00  0.00            
ATOM    810  HB3 LYS X  54      53.026  29.620  68.079  0.00  0.00            
ATOM    811  CG  LYS X  54      52.848  28.218  66.564  0.00  0.00            
ATOM    812  HG2 LYS X  54      53.833  27.753  66.874  0.00  0.00            
ATOM    813  HG3 LYS X  54      52.268  27.411  66.152  0.00  0.00            
ATOM    814  CD  LYS X  54      53.207  29.133  65.466  0.00  0.00            
ATOM    815  HD2 LYS X  54      53.250  30.280  65.763  0.00  0.00            
ATOM    816  HD3 LYS X  54      54.176  28.864  65.208  0.00  0.00            
ATOM    817  CE  LYS X  54      52.304  28.837  64.301  0.00  0.00            
ATOM    818  HE2 LYS X  54      52.458  27.783  64.065  0.00  0.00            
ATOM    819  HE3 LYS X  54      51.235  28.874  64.602  0.00  0.00            
ATOM    820  NZ  LYS X  54      52.462  29.678  63.011  0.00  0.00            
ATOM    821  HZ1 LYS X  54      52.814  30.609  63.292  0.00  0.00            
ATOM    822  HZ2 LYS X  54      53.169  29.142  62.419  0.00  0.00            
ATOM    823  HZ3 LYS X  54      51.663  29.790  62.431  0.00  0.00            
ATOM    824  C   LYS X  54      53.397  27.472  69.568  0.00  0.00            
ATOM    825  O   LYS X  54      54.171  28.143  70.255  0.00  0.00            
ATOM    826  N   ILE X  55      53.552  26.155  69.146  0.00  0.00            
ATOM    827  H   ILE X  55      52.788  25.739  68.631  0.00  0.00            
ATOM    828  CA  ILE X  55      54.785  25.506  69.641  0.00  0.00            
ATOM    829  HA  ILE X  55      55.517  26.197  70.146  0.00  0.00            
ATOM    830  CB  ILE X  55      54.418  24.349  70.595  0.00  0.00            
ATOM    831  HB  ILE X  55      53.834  23.531  70.153  0.00  0.00            
ATOM    832  CG2 ILE X  55      55.656  23.703  71.286  0.00  0.00            
ATOM    833 HG21 ILE X  55      56.361  23.246  70.615  0.00  0.00            
ATOM    834 HG22 ILE X  55      56.314  24.412  71.796  0.00  0.00            
ATOM    835 HG23 ILE X  55      55.427  22.859  72.044  0.00  0.00            
ATOM    836  CG1 ILE X  55      53.568  24.874  71.735  0.00  0.00            
ATOM    837 HG12 ILE X  55      53.690  24.237  72.575  0.00  0.00            
ATOM    838 HG13 ILE X  55      53.988  25.923  71.996  0.00  0.00            
ATOM    839  CD1 ILE X  55      51.962  24.976  71.601  0.00  0.00            
ATOM    840 HD11 ILE X  55      51.625  25.571  70.686  0.00  0.00            
ATOM    841 HD12 ILE X  55      51.675  23.928  71.504  0.00  0.00            
ATOM    842 HD13 ILE X  55      51.746  25.232  72.551  0.00  0.00            
ATOM    843  C   ILE X  55      55.508  24.975  68.415  0.00  0.00            
ATOM    844  O   ILE X  55      54.867  24.604  67.488  0.00  0.00            
ATOM    845  N   TRP X  56      56.884  24.998  68.487  0.00  0.00            
ATOM    846  H   TRP X  56      57.339  25.256  69.359  0.00  0.00            
ATOM    847  CA  TRP X  56      57.667  24.535  67.343  0.00  0.00            
ATOM    848  HA  TRP X  56      57.002  23.654  67.003  0.00  0.00            
ATOM    849  CB  TRP X  56      57.758  25.658  66.179  0.00  0.00            
ATOM    850  HB2 TRP X  56      56.699  25.614  65.732  0.00  0.00            
ATOM    851  HB3 TRP X  56      57.975  26.679  66.575  0.00  0.00            
ATOM    852  CG  TRP X  56      58.651  25.334  65.044  0.00  0.00            
ATOM    853  CD1 TRP X  56      58.218  24.837  63.858  0.00  0.00            
ATOM    854  HD1 TRP X  56      57.132  24.725  63.665  0.00  0.00            
ATOM    855  NE1 TRP X  56      59.326  24.633  63.000  0.00  0.00            
ATOM    856  HE1 TRP X  56      59.143  24.015  62.176  0.00  0.00            
ATOM    857  CE2 TRP X  56      60.505  24.898  63.590  0.00  0.00            
ATOM    858  CZ2 TRP X  56      61.817  24.745  63.173  0.00  0.00            
ATOM    859  HZ2 TRP X  56      62.035  24.257  62.301  0.00  0.00            
ATOM    860  CH2 TRP X  56      62.787  25.281  64.033  0.00  0.00            
ATOM    861  HH2 TRP X  56      63.813  25.188  63.731  0.00  0.00            
ATOM    862  CZ3 TRP X  56      62.522  25.896  65.207  0.00  0.00            
ATOM    863  HZ3 TRP X  56      63.335  26.378  65.786  0.00  0.00            
ATOM    864  CE3 TRP X  56      61.163  25.963  65.632  0.00  0.00            
ATOM    865  HE3 TRP X  56      60.819  26.358  66.508  0.00  0.00            
ATOM    866  CD2 TRP X  56      60.117  25.361  64.887  0.00  0.00            
ATOM    867  C   TRP X  56      59.019  23.883  67.725  0.00  0.00            
ATOM    868  O   TRP X  56      59.495  24.087  68.822  0.00  0.00            
ATOM    869  N   LYS X  57      59.593  22.951  66.930  0.00  0.00            
ATOM    870  H   LYS X  57      59.111  22.716  66.133  0.00  0.00            
ATOM    871  CA  LYS X  57      60.806  22.256  67.030  0.00  0.00            
ATOM    872  HA  LYS X  57      61.623  22.846  67.370  0.00  0.00            
ATOM    873  CB  LYS X  57      60.758  21.100  67.999  0.00  0.00            
ATOM    874  HB2 LYS X  57      61.677  20.588  67.902  0.00  0.00            
ATOM    875  HB3 LYS X  57      60.756  21.616  68.932  0.00  0.00            
ATOM    876  CG  LYS X  57      59.510  20.177  68.121  0.00  0.00            
ATOM    877  HG2 LYS X  57      58.774  20.762  68.791  0.00  0.00            
ATOM    878  HG3 LYS X  57      58.883  20.290  67.242  0.00  0.00            
ATOM    879  CD  LYS X  57      59.689  18.670  68.520  0.00  0.00            
ATOM    880  HD2 LYS X  57      60.457  18.789  69.344  0.00  0.00            
ATOM    881  HD3 LYS X  57      58.772  18.198  68.733  0.00  0.00            
ATOM    882  CE  LYS X  57      60.335  17.823  67.278  0.00  0.00            
ATOM    883  HE2 LYS X  57      61.363  18.073  67.366  0.00  0.00            
ATOM    884  HE3 LYS X  57      60.320  16.817  67.477  0.00  0.00            
ATOM    885  NZ  LYS X  57      59.937  18.079  65.937  0.00  0.00            
ATOM    886  HZ1 LYS X  57      58.940  18.099  65.869  0.00  0.00            
ATOM    887  HZ2 LYS X  57      60.273  18.938  65.583  0.00  0.00            
ATOM    888  HZ3 LYS X  57      60.364  17.263  65.394  0.00  0.00            
ATOM    889  C   LYS X  57      61.210  21.740  65.646  0.00  0.00            
ATOM    890  O   LYS X  57      60.456  20.977  65.077  0.00  0.00            
ATOM    891  N   GLU X  58      62.420  21.996  65.312  0.00  0.00            
ATOM    892  H   GLU X  58      62.842  22.507  66.030  0.00  0.00            
ATOM    893  CA  GLU X  58      63.191  21.123  64.365  0.00  0.00            
ATOM    894  HA  GLU X  58      62.521  20.718  63.714  0.00  0.00            
ATOM    895  CB  GLU X  58      64.215  21.918  63.511  0.00  0.00            
ATOM    896  HB2 GLU X  58      64.250  21.470  62.492  0.00  0.00            
ATOM    897  HB3 GLU X  58      63.737  22.886  63.460  0.00  0.00            
ATOM    898  CG  GLU X  58      65.563  22.083  64.120  0.00  0.00            
ATOM    899  HG2 GLU X  58      65.859  23.037  64.225  0.00  0.00            
ATOM    900  HG3 GLU X  58      65.498  21.919  65.179  0.00  0.00            
ATOM    901  CD  GLU X  58      66.716  21.335  63.353  0.00  0.00            
ATOM    902  OE1 GLU X  58      66.792  21.314  62.069  0.00  0.00            
ATOM    903  OE2 GLU X  58      67.590  20.749  64.067  0.00  0.00            
ATOM    904  C   GLU X  58      63.846  19.948  64.884  0.00  0.00            
ATOM    905  O   GLU X  58      63.978  19.035  64.091  0.00  0.00            
ATOM    906  N   GLY X  59      64.104  19.885  66.261  0.00  0.00            
ATOM    907  H   GLY X  59      63.727  20.727  66.874  0.00  0.00            
ATOM    908  CA  GLY X  59      64.933  18.845  66.963  0.00  0.00            
ATOM    909  HA2 GLY X  59      64.189  18.382  67.634  0.00  0.00            
ATOM    910  HA3 GLY X  59      65.311  18.022  66.322  0.00  0.00            
ATOM    911  C   GLY X  59      66.195  19.502  67.738  0.00  0.00            
ATOM    912  O   GLY X  59      66.105  19.508  68.998  0.00  0.00            
ATOM    913  N   ASP X  60      67.325  19.886  67.019  0.00  0.00            
ATOM    914  H   ASP X  60      67.487  19.590  66.066  0.00  0.00            
ATOM    915  CA  ASP X  60      68.453  20.725  67.674  0.00  0.00            
ATOM    916  HA  ASP X  60      68.765  20.319  68.564  0.00  0.00            
ATOM    917  CB  ASP X  60      69.622  20.831  66.721  0.00  0.00            
ATOM    918  HB2 ASP X  60      69.392  21.522  65.954  0.00  0.00            
ATOM    919  HB3 ASP X  60      70.551  21.102  67.287  0.00  0.00            
ATOM    920  CG  ASP X  60      69.933  19.586  65.941  0.00  0.00            
ATOM    921  OD1 ASP X  60      69.987  18.445  66.358  0.00  0.00            
ATOM    922  OD2 ASP X  60      70.323  19.833  64.802  0.00  0.00            
ATOM    923  C   ASP X  60      68.071  22.283  67.758  0.00  0.00            
ATOM    924  O   ASP X  60      68.942  23.081  68.018  0.00  0.00            
ATOM    925  N   HIE X  61      66.791  22.584  67.480  0.00  0.00            
ATOM    926  H   HIE X  61      66.290  22.001  66.903  0.00  0.00            
ATOM    927  CA  HIE X  61      66.073  23.639  68.174  0.00  0.00            
ATOM    928  HA  HIE X  61      66.585  23.894  69.178  0.00  0.00            
ATOM    929  CB  HIE X  61      66.450  25.039  67.458  0.00  0.00            
ATOM    930  HB2 HIE X  61      67.328  24.913  66.800  0.00  0.00            
ATOM    931  HB3 HIE X  61      65.727  25.226  66.678  0.00  0.00            
ATOM    932  CG  HIE X  61      66.682  26.196  68.381  0.00  0.00            
ATOM    933  ND1 HIE X  61      65.617  26.690  69.242  0.00  0.00            
ATOM    934  CE1 HIE X  61      66.126  27.768  69.777  0.00  0.00            
ATOM    935  HE1 HIE X  61      65.740  28.402  70.568  0.00  0.00            
ATOM    936  NE2 HIE X  61      67.327  28.105  69.190  0.00  0.00            
ATOM    937  HE2 HIE X  61      68.001  28.839  69.439  0.00  0.00            
ATOM    938  CD2 HIE X  61      67.574  27.168  68.254  0.00  0.00            
ATOM    939  HD2 HIE X  61      68.426  27.185  67.612  0.00  0.00            
ATOM    940  C   HIE X  61      64.489  23.568  68.403  0.00  0.00            
ATOM    941  O   HIE X  61      63.924  22.706  67.686  0.00  0.00            
ATOM    942  N   TYR X  62      64.011  24.416  69.331  0.00  0.00            
ATOM    943  H   TYR X  62      64.845  25.051  69.696  0.00  0.00            
ATOM    944  CA  TYR X  62      62.579  24.547  69.868  0.00  0.00            
ATOM    945  HA  TYR X  62      61.801  24.228  69.089  0.00  0.00            
ATOM    946  CB  TYR X  62      62.427  23.582  71.061  0.00  0.00            
ATOM    947  HB2 TYR X  62      62.466  22.603  70.510  0.00  0.00            
ATOM    948  HB3 TYR X  62      63.368  23.567  71.690  0.00  0.00            
ATOM    949  CG  TYR X  62      61.193  23.761  72.083  0.00  0.00            
ATOM    950  CD1 TYR X  62      60.048  22.965  72.155  0.00  0.00            
ATOM    951  HD1 TYR X  62      59.916  22.134  71.565  0.00  0.00            
ATOM    952  CE1 TYR X  62      58.909  23.301  72.874  0.00  0.00            
ATOM    953  HE1 TYR X  62      57.968  22.754  72.767  0.00  0.00            
ATOM    954  CZ  TYR X  62      59.030  24.471  73.725  0.00  0.00            
ATOM    955  OH  TYR X  62      57.976  24.900  74.554  0.00  0.00            
ATOM    956  HH  TYR X  62      57.891  25.777  74.498  0.00  0.00            
ATOM    957  CE2 TYR X  62      60.249  25.227  73.803  0.00  0.00            
ATOM    958  HE2 TYR X  62      60.376  26.012  74.417  0.00  0.00            
ATOM    959  CD2 TYR X  62      61.370  24.824  73.014  0.00  0.00            
ATOM    960  HD2 TYR X  62      62.291  25.177  73.050  0.00  0.00            
ATOM    961  C   TYR X  62      62.106  26.037  70.260  0.00  0.00            
ATOM    962  O   TYR X  62      62.823  26.671  71.023  0.00  0.00            
ATOM    963  N   HIE X  63      60.821  26.442  70.068  0.00  0.00            
ATOM    964  H   HIE X  63      60.196  25.810  69.517  0.00  0.00            
ATOM    965  CA  HIE X  63      60.242  27.768  70.244  0.00  0.00            
ATOM    966  HA  HIE X  63      60.963  28.172  70.976  0.00  0.00            
ATOM    967  CB  HIE X  63      60.253  28.638  68.952  0.00  0.00            
ATOM    968  HB2 HIE X  63      61.220  28.492  68.452  0.00  0.00            
ATOM    969  HB3 HIE X  63      59.390  28.287  68.313  0.00  0.00            
ATOM    970  CG  HIE X  63      60.212  30.102  69.118  0.00  0.00            
ATOM    971  ND1 HIE X  63      59.333  30.863  68.302  0.00  0.00            
ATOM    972  CE1 HIE X  63      59.678  32.157  68.658  0.00  0.00            
ATOM    973  HE1 HIE X  63      59.355  33.046  68.097  0.00  0.00            
ATOM    974  NE2 HIE X  63      60.777  32.234  69.383  0.00  0.00            
ATOM    975  HE2 HIE X  63      61.441  33.053  69.421  0.00  0.00            
ATOM    976  CD2 HIE X  63      61.098  30.929  69.741  0.00  0.00            
ATOM    977  HD2 HIE X  63      61.905  30.531  70.337  0.00  0.00            
ATOM    978  C   HIE X  63      58.808  27.652  70.897  0.00  0.00            
ATOM    979  O   HIE X  63      58.028  26.731  70.469  0.00  0.00            
ATOM    980  N   HIE X  64      58.522  28.407  71.950  0.00  0.00            
ATOM    981  H   HIE X  64      59.250  29.066  72.172  0.00  0.00            
ATOM    982  CA  HIE X  64      57.231  28.859  72.358  0.00  0.00            
ATOM    983  HA  HIE X  64      56.608  28.282  71.660  0.00  0.00            
ATOM    984  CB  HIE X  64      56.980  28.470  73.805  0.00  0.00            
ATOM    985  HB2 HIE X  64      57.383  27.439  74.157  0.00  0.00            
ATOM    986  HB3 HIE X  64      57.286  29.238  74.499  0.00  0.00            
ATOM    987  CG  HIE X  64      55.510  28.382  74.126  0.00  0.00            
ATOM    988  ND1 HIE X  64      54.672  27.228  73.942  0.00  0.00            
ATOM    989  CE1 HIE X  64      53.489  27.532  74.280  0.00  0.00            
ATOM    990  HE1 HIE X  64      52.733  26.780  74.315  0.00  0.00            
ATOM    991  NE2 HIE X  64      53.460  28.770  74.767  0.00  0.00            
ATOM    992  HE2 HIE X  64      52.650  29.251  75.209  0.00  0.00            
ATOM    993  CD2 HIE X  64      54.739  29.274  74.787  0.00  0.00            
ATOM    994  HD2 HIE X  64      55.082  30.147  75.348  0.00  0.00            
ATOM    995  C   HIE X  64      56.821  30.265  72.142  0.00  0.00            
ATOM    996  O   HIE X  64      57.631  31.216  72.228  0.00  0.00            
ATOM    997  N   GLN X  65      55.502  30.352  71.835  0.00  0.00            
ATOM    998  H   GLN X  65      54.740  29.755  72.204  0.00  0.00            
ATOM    999  CA  GLN X  65      55.053  31.478  71.228  0.00  0.00            
ATOM   1000  HA  GLN X  65      55.708  32.314  71.711  0.00  0.00            
ATOM   1001  CB  GLN X  65      55.324  31.364  69.696  0.00  0.00            
ATOM   1002  HB2 GLN X  65      56.265  30.951  69.427  0.00  0.00            
ATOM   1003  HB3 GLN X  65      54.713  30.641  69.376  0.00  0.00            
ATOM   1004  CG  GLN X  65      54.896  32.666  69.021  0.00  0.00            
ATOM   1005  HG2 GLN X  65      53.836  32.595  68.895  0.00  0.00            
ATOM   1006  HG3 GLN X  65      55.137  33.541  69.649  0.00  0.00            
ATOM   1007  CD  GLN X  65      55.307  32.946  67.630  0.00  0.00            
ATOM   1008  OE1 GLN X  65      54.597  33.350  66.714  0.00  0.00            
ATOM   1009  NE2 GLN X  65      56.505  32.554  67.295  0.00  0.00            
ATOM   1010 HE21 GLN X  65      56.771  32.761  66.377  0.00  0.00            
ATOM   1011 HE22 GLN X  65      57.159  32.158  68.029  0.00  0.00            
ATOM   1012  C   GLN X  65      53.604  31.690  71.605  0.00  0.00            
ATOM   1013  O   GLN X  65      52.728  30.883  71.394  0.00  0.00            
ATOM   1014  N   ILE X  66      53.371  32.919  72.047  0.00  0.00            
ATOM   1015  H   ILE X  66      54.178  33.444  72.286  0.00  0.00            
ATOM   1016  CA  ILE X  66      52.069  33.552  71.950  0.00  0.00            
ATOM   1017  HA  ILE X  66      51.343  32.663  71.899  0.00  0.00            
ATOM   1018  CB  ILE X  66      51.667  34.475  73.161  0.00  0.00            
ATOM   1019  HB  ILE X  66      52.389  35.230  73.327  0.00  0.00            
ATOM   1020  CG2 ILE X  66      50.518  35.473  72.877  0.00  0.00            
ATOM   1021 HG21 ILE X  66      50.678  36.108  72.020  0.00  0.00            
ATOM   1022 HG22 ILE X  66      49.604  34.863  72.610  0.00  0.00            
ATOM   1023 HG23 ILE X  66      50.344  36.165  73.685  0.00  0.00            
ATOM   1024  CG1 ILE X  66      51.623  33.782  74.414  0.00  0.00            
ATOM   1025 HG12 ILE X  66      52.688  33.472  74.708  0.00  0.00            
ATOM   1026 HG13 ILE X  66      51.268  34.396  75.213  0.00  0.00            
ATOM   1027  CD1 ILE X  66      50.757  32.432  74.534  0.00  0.00            
ATOM   1028 HD11 ILE X  66      51.089  31.705  73.818  0.00  0.00            
ATOM   1029 HD12 ILE X  66      50.994  31.937  75.472  0.00  0.00            
ATOM   1030 HD13 ILE X  66      49.679  32.491  74.411  0.00  0.00            
ATOM   1031  C   ILE X  66      52.076  34.243  70.639  0.00  0.00            
ATOM   1032  O   ILE X  66      53.037  34.880  70.242  0.00  0.00            
ATOM   1033  N   SER X  67      50.976  34.192  69.890  0.00  0.00            
ATOM   1034  H   SER X  67      50.131  33.764  70.146  0.00  0.00            
ATOM   1035  CA  SER X  67      50.809  34.876  68.576  0.00  0.00            
ATOM   1036  HA  SER X  67      51.348  35.867  68.642  0.00  0.00            
ATOM   1037  CB  SER X  67      51.317  33.993  67.399  0.00  0.00            
ATOM   1038  HB2 SER X  67      51.473  34.554  66.506  0.00  0.00            
ATOM   1039  HB3 SER X  67      52.262  33.534  67.649  0.00  0.00            
ATOM   1040  OG  SER X  67      50.508  33.058  66.753  0.00  0.00            
ATOM   1041  HG  SER X  67      50.156  32.335  67.281  0.00  0.00            
ATOM   1042  C   SER X  67      49.325  35.313  68.368  0.00  0.00            
ATOM   1043  O   SER X  67      48.449  34.414  68.426  0.00  0.00            
ATOM   1044  N   VAL X  68      49.004  36.599  68.431  0.00  0.00            
ATOM   1045  H   VAL X  68      49.729  37.224  68.356  0.00  0.00            
ATOM   1046  CA  VAL X  68      47.500  37.055  68.378  0.00  0.00            
ATOM   1047  HA  VAL X  68      47.008  36.315  68.967  0.00  0.00            
ATOM   1048  CB  VAL X  68      47.245  38.472  69.028  0.00  0.00            
ATOM   1049  HB  VAL X  68      46.168  38.617  69.037  0.00  0.00            
ATOM   1050  CG1 VAL X  68      47.499  38.310  70.539  0.00  0.00            
ATOM   1051 HG11 VAL X  68      46.966  39.053  71.207  0.00  0.00            
ATOM   1052 HG12 VAL X  68      47.093  37.385  70.949  0.00  0.00            
ATOM   1053 HG13 VAL X  68      48.526  38.479  70.643  0.00  0.00            
ATOM   1054  CG2 VAL X  68      47.731  39.765  68.271  0.00  0.00            
ATOM   1055 HG21 VAL X  68      47.723  39.563  67.192  0.00  0.00            
ATOM   1056 HG22 VAL X  68      46.985  40.480  68.672  0.00  0.00            
ATOM   1057 HG23 VAL X  68      48.670  40.003  68.637  0.00  0.00            
ATOM   1058  C   VAL X  68      46.898  36.953  66.981  0.00  0.00            
ATOM   1059  O   VAL X  68      47.618  37.290  65.994  0.00  0.00            
ATOM   1060  N   PRO X  69      45.603  36.636  66.812  0.00  0.00            
ATOM   1061  CD  PRO X  69      44.949  35.804  67.869  0.00  0.00            
ATOM   1062  HD2 PRO X  69      44.626  36.500  68.623  0.00  0.00            
ATOM   1063  HD3 PRO X  69      45.435  34.978  68.375  0.00  0.00            
ATOM   1064  CG  PRO X  69      43.777  35.109  67.099  0.00  0.00            
ATOM   1065  HG2 PRO X  69      43.008  34.903  67.862  0.00  0.00            
ATOM   1066  HG3 PRO X  69      43.888  34.256  66.469  0.00  0.00            
ATOM   1067  CB  PRO X  69      43.489  36.247  66.080  0.00  0.00            
ATOM   1068  HB2 PRO X  69      43.037  36.988  66.704  0.00  0.00            
ATOM   1069  HB3 PRO X  69      42.721  36.059  65.373  0.00  0.00            
ATOM   1070  CA  PRO X  69      44.805  36.794  65.616  0.00  0.00            
ATOM   1071  HA  PRO X  69      45.086  36.119  64.773  0.00  0.00            
ATOM   1072  C   PRO X  69      44.760  38.264  65.130  0.00  0.00            
ATOM   1073  O   PRO X  69      44.899  39.213  65.922  0.00  0.00            
ATOM   1074  N   ASP X  70      44.391  38.424  63.862  0.00  0.00            
ATOM   1075  H   ASP X  70      44.317  37.641  63.357  0.00  0.00            
ATOM   1076  CA  ASP X  70      44.268  39.585  63.059  0.00  0.00            
ATOM   1077  HA  ASP X  70      44.198  39.205  62.029  0.00  0.00            
ATOM   1078  CB  ASP X  70      42.886  40.266  63.606  0.00  0.00            
ATOM   1079  HB2 ASP X  70      43.112  40.709  64.500  0.00  0.00            
ATOM   1080  HB3 ASP X  70      42.615  40.929  62.810  0.00  0.00            
ATOM   1081  CG  ASP X  70      41.748  39.310  63.699  0.00  0.00            
ATOM   1082  OD1 ASP X  70      41.589  38.651  62.692  0.00  0.00            
ATOM   1083  OD2 ASP X  70      41.043  39.342  64.793  0.00  0.00            
ATOM   1084  C   ASP X  70      45.422  40.659  63.012  0.00  0.00            
ATOM   1085  O   ASP X  70      45.433  41.646  62.264  0.00  0.00            
ATOM   1086  N   LYS X  71      46.511  40.520  63.840  0.00  0.00            
ATOM   1087  H   LYS X  71      46.425  39.683  64.403  0.00  0.00            
ATOM   1088  CA  LYS X  71      47.553  41.564  64.116  0.00  0.00            
ATOM   1089  HA  LYS X  71      47.611  42.340  63.265  0.00  0.00            
ATOM   1090  CB  LYS X  71      47.237  42.356  65.378  0.00  0.00            
ATOM   1091  HB2 LYS X  71      46.347  43.038  65.086  0.00  0.00            
ATOM   1092  HB3 LYS X  71      46.793  41.621  66.052  0.00  0.00            
ATOM   1093  CG  LYS X  71      48.488  43.233  66.041  0.00  0.00            
ATOM   1094  HG2 LYS X  71      49.187  42.483  66.353  0.00  0.00            
ATOM   1095  HG3 LYS X  71      48.977  43.836  65.378  0.00  0.00            
ATOM   1096  CD  LYS X  71      48.059  44.125  67.125  0.00  0.00            
ATOM   1097  HD2 LYS X  71      47.390  43.500  67.671  0.00  0.00            
ATOM   1098  HD3 LYS X  71      48.839  44.490  67.779  0.00  0.00            
ATOM   1099  CE  LYS X  71      47.179  45.249  66.510  0.00  0.00            
ATOM   1100  HE2 LYS X  71      47.076  45.309  65.413  0.00  0.00            
ATOM   1101  HE3 LYS X  71      46.158  45.104  66.802  0.00  0.00            
ATOM   1102  NZ  LYS X  71      47.379  46.598  67.161  0.00  0.00            
ATOM   1103  HZ1 LYS X  71      47.052  46.573  68.133  0.00  0.00            
ATOM   1104  HZ2 LYS X  71      48.367  46.886  67.072  0.00  0.00            
ATOM   1105  HZ3 LYS X  71      46.803  47.340  66.770  0.00  0.00            
ATOM   1106  C   LYS X  71      48.944  40.943  64.286  0.00  0.00            
ATOM   1107  O   LYS X  71      49.044  39.888  64.932  0.00  0.00            
ATOM   1108  N   ASN X  72      50.125  41.350  63.754  0.00  0.00            
ATOM   1109  H   ASN X  72      50.121  42.240  63.417  0.00  0.00            
ATOM   1110  CA  ASN X  72      51.524  40.823  63.757  0.00  0.00            
ATOM   1111  HA  ASN X  72      51.535  39.789  63.429  0.00  0.00            
ATOM   1112  CB  ASN X  72      52.315  41.693  62.631  0.00  0.00            
ATOM   1113  HB2 ASN X  72      51.890  41.500  61.733  0.00  0.00            
ATOM   1114  HB3 ASN X  72      52.404  42.785  62.905  0.00  0.00            
ATOM   1115  CG  ASN X  72      53.692  41.233  62.472  0.00  0.00            
ATOM   1116  OD1 ASN X  72      54.077  40.129  62.933  0.00  0.00            
ATOM   1117  ND2 ASN X  72      54.616  42.000  61.981  0.00  0.00            
ATOM   1118 HD21 ASN X  72      55.541  41.592  62.248  0.00  0.00            
ATOM   1119 HD22 ASN X  72      54.304  42.993  61.654  0.00  0.00            
ATOM   1120  C   ASN X  72      52.096  41.184  65.124  0.00  0.00            
ATOM   1121  O   ASN X  72      52.317  42.438  65.403  0.00  0.00            
ATOM   1122  N   TYR X  73      52.240  40.175  65.992  0.00  0.00            
ATOM   1123  H   TYR X  73      51.587  39.394  65.872  0.00  0.00            
ATOM   1124  CA  TYR X  73      52.766  40.229  67.388  0.00  0.00            
ATOM   1125  HA  TYR X  73      53.674  40.918  67.397  0.00  0.00            
ATOM   1126  CB  TYR X  73      51.600  40.691  68.335  0.00  0.00            
ATOM   1127  HB2 TYR X  73      50.615  40.674  67.933  0.00  0.00            
ATOM   1128  HB3 TYR X  73      51.617  39.921  69.136  0.00  0.00            
ATOM   1129  CG  TYR X  73      51.763  42.029  69.076  0.00  0.00            
ATOM   1130  CD1 TYR X  73      51.795  43.276  68.472  0.00  0.00            
ATOM   1131  HD1 TYR X  73      51.614  43.187  67.457  0.00  0.00            
ATOM   1132  CE1 TYR X  73      51.897  44.440  69.221  0.00  0.00            
ATOM   1133  HE1 TYR X  73      51.881  45.426  68.783  0.00  0.00            
ATOM   1134  CZ  TYR X  73      52.045  44.303  70.702  0.00  0.00            
ATOM   1135  OH  TYR X  73      52.102  45.353  71.532  0.00  0.00            
ATOM   1136  HH  TYR X  73      51.919  46.170  71.020  0.00  0.00            
ATOM   1137  CE2 TYR X  73      52.148  43.029  71.271  0.00  0.00            
ATOM   1138  HE2 TYR X  73      52.154  42.973  72.366  0.00  0.00            
ATOM   1139  CD2 TYR X  73      51.913  41.940  70.460  0.00  0.00            
ATOM   1140  HD2 TYR X  73      51.893  40.982  70.925  0.00  0.00            
ATOM   1141  C   TYR X  73      53.532  38.848  67.695  0.00  0.00            
ATOM   1142  O   TYR X  73      52.834  37.955  68.122  0.00  0.00            
ATOM   1143  N   LYS X  74      54.827  38.578  67.364  0.00  0.00            
ATOM   1144  H   LYS X  74      55.449  39.262  67.053  0.00  0.00            
ATOM   1145  CA  LYS X  74      55.517  37.469  68.073  0.00  0.00            
ATOM   1146  HA  LYS X  74      54.726  36.690  68.047  0.00  0.00            
ATOM   1147  CB  LYS X  74      57.030  37.130  67.593  0.00  0.00            
ATOM   1148  HB2 LYS X  74      57.542  36.447  68.276  0.00  0.00            
ATOM   1149  HB3 LYS X  74      56.765  36.659  66.583  0.00  0.00            
ATOM   1150  CG  LYS X  74      57.819  38.400  67.393  0.00  0.00            
ATOM   1151  HG2 LYS X  74      57.248  38.977  66.607  0.00  0.00            
ATOM   1152  HG3 LYS X  74      57.953  38.934  68.343  0.00  0.00            
ATOM   1153  CD  LYS X  74      59.146  38.120  66.671  0.00  0.00            
ATOM   1154  HD2 LYS X  74      59.803  38.903  67.090  0.00  0.00            
ATOM   1155  HD3 LYS X  74      59.495  37.155  67.113  0.00  0.00            
ATOM   1156  CE  LYS X  74      59.215  38.145  65.186  0.00  0.00            
ATOM   1157  HE2 LYS X  74      58.465  37.434  64.778  0.00  0.00            
ATOM   1158  HE3 LYS X  74      58.983  39.206  64.955  0.00  0.00            
ATOM   1159  NZ  LYS X  74      60.558  37.764  64.635  0.00  0.00            
ATOM   1160  HZ1 LYS X  74      61.341  38.243  65.037  0.00  0.00            
ATOM   1161  HZ2 LYS X  74      60.855  36.803  64.634  0.00  0.00            
ATOM   1162  HZ3 LYS X  74      60.611  38.070  63.591  0.00  0.00            
ATOM   1163  C   LYS X  74      55.543  38.001  69.597  0.00  0.00            
ATOM   1164  O   LYS X  74      56.146  38.988  69.967  0.00  0.00            
ATOM   1165  N   ASN X  75      54.858  37.286  70.477  0.00  0.00            
ATOM   1166  H   ASN X  75      54.335  36.506  70.028  0.00  0.00            
ATOM   1167  CA  ASN X  75      54.910  37.119  71.951  0.00  0.00            
ATOM   1168  HA  ASN X  75      55.625  37.921  72.283  0.00  0.00            
ATOM   1169  CB  ASN X  75      53.725  37.749  72.627  0.00  0.00            
ATOM   1170  HB2 ASN X  75      52.830  37.657  71.967  0.00  0.00            
ATOM   1171  HB3 ASN X  75      53.498  37.310  73.518  0.00  0.00            
ATOM   1172  CG  ASN X  75      53.755  39.274  72.784  0.00  0.00            
ATOM   1173  OD1 ASN X  75      53.851  39.981  71.799  0.00  0.00            
ATOM   1174  ND2 ASN X  75      53.605  39.802  73.997  0.00  0.00            
ATOM   1175 HD21 ASN X  75      53.745  40.736  73.997  0.00  0.00            
ATOM   1176 HD22 ASN X  75      53.574  39.247  74.856  0.00  0.00            
ATOM   1177  C   ASN X  75      55.382  35.752  72.509  0.00  0.00            
ATOM   1178  O   ASN X  75      54.884  35.027  73.283  0.00  0.00            
ATOM   1179  N   ASP X  76      56.679  35.672  72.129  0.00  0.00            
ATOM   1180  H   ASP X  76      57.121  36.517  71.725  0.00  0.00            
ATOM   1181  CA  ASP X  76      57.531  34.506  72.432  0.00  0.00            
ATOM   1182  HA  ASP X  76      56.817  33.707  72.881  0.00  0.00            
ATOM   1183  CB  ASP X  76      58.527  34.102  71.257  0.00  0.00            
ATOM   1184  HB2 ASP X  76      59.141  33.200  71.505  0.00  0.00            
ATOM   1185  HB3 ASP X  76      57.843  33.938  70.380  0.00  0.00            
ATOM   1186  CG  ASP X  76      59.543  35.177  70.758  0.00  0.00            
ATOM   1187  OD1 ASP X  76      60.522  34.823  70.077  0.00  0.00            
ATOM   1188  OD2 ASP X  76      59.251  36.396  70.917  0.00  0.00            
ATOM   1189  C   ASP X  76      58.301  34.691  73.780  0.00  0.00            
ATOM   1190  O   ASP X  76      58.171  35.748  74.456  0.00  0.00            
ATOM   1191  N   VAL X  77      58.938  33.578  74.124  0.00  0.00            
ATOM   1192  H   VAL X  77      58.641  32.706  73.674  0.00  0.00            
ATOM   1193  CA  VAL X  77      59.836  33.424  75.162  0.00  0.00            
ATOM   1194  HA  VAL X  77      60.342  34.410  75.253  0.00  0.00            
ATOM   1195  CB  VAL X  77      59.048  33.249  76.562  0.00  0.00            
ATOM   1196  HB  VAL X  77      58.558  34.090  77.003  0.00  0.00            
ATOM   1197  CG1 VAL X  77      57.810  32.428  76.549  0.00  0.00            
ATOM   1198 HG11 VAL X  77      57.365  32.345  77.604  0.00  0.00            
ATOM   1199 HG12 VAL X  77      57.079  32.757  75.719  0.00  0.00            
ATOM   1200 HG13 VAL X  77      58.066  31.368  76.486  0.00  0.00            
ATOM   1201  CG2 VAL X  77      59.945  32.638  77.707  0.00  0.00            
ATOM   1202 HG21 VAL X  77      60.882  33.084  77.814  0.00  0.00            
ATOM   1203 HG22 VAL X  77      59.606  32.862  78.778  0.00  0.00            
ATOM   1204 HG23 VAL X  77      60.129  31.568  77.501  0.00  0.00            
ATOM   1205  C   VAL X  77      60.884  32.316  74.909  0.00  0.00            
ATOM   1206  O   VAL X  77      60.540  31.195  74.504  0.00  0.00            
ATOM   1207  N   ASN X  78      62.197  32.590  75.076  0.00  0.00            
ATOM   1208  H   ASN X  78      62.598  33.430  75.308  0.00  0.00            
ATOM   1209  CA  ASN X  78      63.348  31.642  74.929  0.00  0.00            
ATOM   1210  HA  ASN X  78      63.207  30.993  74.065  0.00  0.00            
ATOM   1211  CB  ASN X  78      64.638  32.365  74.761  0.00  0.00            
ATOM   1212  HB2 ASN X  78      64.793  32.949  75.605  0.00  0.00            
ATOM   1213  HB3 ASN X  78      65.328  31.575  74.648  0.00  0.00            
ATOM   1214  CG  ASN X  78      64.651  33.336  73.574  0.00  0.00            
ATOM   1215  OD1 ASN X  78      64.142  34.461  73.750  0.00  0.00            
ATOM   1216  ND2 ASN X  78      65.266  32.904  72.526  0.00  0.00            
ATOM   1217 HD21 ASN X  78      65.005  33.490  71.707  0.00  0.00            
ATOM   1218 HD22 ASN X  78      65.453  31.933  72.402  0.00  0.00            
ATOM   1219  C   ASN X  78      63.397  30.623  76.185  0.00  0.00            
ATOM   1220  O   ASN X  78      64.202  30.698  77.048  0.00  0.00            
ATOM   1221  N   PHE X  79      62.628  29.484  76.082  0.00  0.00            
ATOM   1222  H   PHE X  79      61.926  29.420  75.387  0.00  0.00            
ATOM   1223  CA  PHE X  79      62.893  28.187  76.765  0.00  0.00            
ATOM   1224  HA  PHE X  79      63.155  28.432  77.786  0.00  0.00            
ATOM   1225  CB  PHE X  79      61.691  27.238  76.946  0.00  0.00            
ATOM   1226  HB2 PHE X  79      61.294  27.024  75.984  0.00  0.00            
ATOM   1227  HB3 PHE X  79      62.013  26.333  77.340  0.00  0.00            
ATOM   1228  CG  PHE X  79      60.627  27.751  77.780  0.00  0.00            
ATOM   1229  CD1 PHE X  79      59.444  27.046  77.732  0.00  0.00            
ATOM   1230  HD1 PHE X  79      59.308  26.065  77.235  0.00  0.00            
ATOM   1231  CE1 PHE X  79      58.300  27.463  78.369  0.00  0.00            
ATOM   1232  HE1 PHE X  79      57.480  26.846  78.428  0.00  0.00            
ATOM   1233  CZ  PHE X  79      58.296  28.720  79.033  0.00  0.00            
ATOM   1234  HZ  PHE X  79      57.409  29.000  79.553  0.00  0.00            
ATOM   1235  CE2 PHE X  79      59.463  29.501  78.988  0.00  0.00            
ATOM   1236  HE2 PHE X  79      59.495  30.454  79.496  0.00  0.00            
ATOM   1237  CD2 PHE X  79      60.622  29.025  78.332  0.00  0.00            
ATOM   1238  HD2 PHE X  79      61.606  29.571  78.427  0.00  0.00            
ATOM   1239  C   PHE X  79      64.164  27.510  76.180  0.00  0.00            
ATOM   1240  O   PHE X  79      64.240  27.345  74.967  0.00  0.00            
ATOM   1241  N   LYS X  80      65.196  27.289  76.981  0.00  0.00            
ATOM   1242  H   LYS X  80      65.193  27.644  77.906  0.00  0.00            
ATOM   1243  CA  LYS X  80      66.345  26.499  76.593  0.00  0.00            
ATOM   1244  HA  LYS X  80      65.864  25.757  75.966  0.00  0.00            
ATOM   1245  CB  LYS X  80      67.393  27.345  75.860  0.00  0.00            
ATOM   1246  HB2 LYS X  80      66.874  27.721  74.933  0.00  0.00            
ATOM   1247  HB3 LYS X  80      67.574  28.337  76.276  0.00  0.00            
ATOM   1248  CG  LYS X  80      68.625  26.537  75.416  0.00  0.00            
ATOM   1249  HG2 LYS X  80      69.392  26.533  76.241  0.00  0.00            
ATOM   1250  HG3 LYS X  80      68.304  25.513  75.336  0.00  0.00            
ATOM   1251  CD  LYS X  80      69.076  27.188  74.055  0.00  0.00            
ATOM   1252  HD2 LYS X  80      69.163  28.278  73.913  0.00  0.00            
ATOM   1253  HD3 LYS X  80      70.106  26.809  73.871  0.00  0.00            
ATOM   1254  CE  LYS X  80      68.110  26.694  72.907  0.00  0.00            
ATOM   1255  HE2 LYS X  80      68.086  25.717  72.963  0.00  0.00            
ATOM   1256  HE3 LYS X  80      67.047  27.064  73.086  0.00  0.00            
ATOM   1257  NZ  LYS X  80      68.619  27.003  71.592  0.00  0.00            
ATOM   1258  HZ1 LYS X  80      68.366  27.969  71.306  0.00  0.00            
ATOM   1259  HZ2 LYS X  80      69.580  26.717  71.579  0.00  0.00            
ATOM   1260  HZ3 LYS X  80      68.296  26.374  70.883  0.00  0.00            
ATOM   1261  C   LYS X  80      66.964  25.856  77.888  0.00  0.00            
ATOM   1262  O   LYS X  80      66.855  26.501  78.911  0.00  0.00            
ATOM   1263  N   LEU X  81      67.358  24.567  77.889  0.00  0.00            
ATOM   1264  H   LEU X  81      67.238  24.172  76.915  0.00  0.00            
ATOM   1265  CA  LEU X  81      67.419  23.611  79.016  0.00  0.00            
ATOM   1266  HA  LEU X  81      66.588  23.515  79.627  0.00  0.00            
ATOM   1267  CB  LEU X  81      67.956  22.297  78.526  0.00  0.00            
ATOM   1268  HB2 LEU X  81      68.938  22.480  77.958  0.00  0.00            
ATOM   1269  HB3 LEU X  81      68.433  21.658  79.353  0.00  0.00            
ATOM   1270  CG  LEU X  81      67.066  21.372  77.718  0.00  0.00            
ATOM   1271  HG  LEU X  81      66.423  22.019  77.129  0.00  0.00            
ATOM   1272  CD1 LEU X  81      67.902  20.396  76.940  0.00  0.00            
ATOM   1273 HD11 LEU X  81      68.675  20.779  76.320  0.00  0.00            
ATOM   1274 HD12 LEU X  81      68.281  19.550  77.558  0.00  0.00            
ATOM   1275 HD13 LEU X  81      67.319  19.926  76.139  0.00  0.00            
ATOM   1276  CD2 LEU X  81      66.220  20.467  78.673  0.00  0.00            
ATOM   1277 HD21 LEU X  81      65.269  21.018  78.970  0.00  0.00            
ATOM   1278 HD22 LEU X  81      65.996  19.640  78.119  0.00  0.00            
ATOM   1279 HD23 LEU X  81      66.791  20.273  79.527  0.00  0.00            
ATOM   1280  C   LEU X  81      68.552  24.183  79.969  0.00  0.00            
ATOM   1281  O   LEU X  81      69.610  24.347  79.611  0.00  0.00            
ATOM   1282  N   ASN X  82      68.117  24.497  81.252  0.00  0.00            
ATOM   1283  H   ASN X  82      67.155  24.362  81.469  0.00  0.00            
ATOM   1284  CA  ASN X  82      69.014  25.055  82.290  0.00  0.00            
ATOM   1285  HA  ASN X  82      68.393  25.392  82.987  0.00  0.00            
ATOM   1286  CB  ASN X  82      69.963  23.982  82.893  0.00  0.00            
ATOM   1287  HB2 ASN X  82      69.647  22.925  82.914  0.00  0.00            
ATOM   1288  HB3 ASN X  82      70.817  24.013  82.196  0.00  0.00            
ATOM   1289  CG  ASN X  82      70.525  24.279  84.178  0.00  0.00            
ATOM   1290  OD1 ASN X  82      69.831  24.851  85.025  0.00  0.00            
ATOM   1291  ND2 ASN X  82      71.804  24.261  84.295  0.00  0.00            
ATOM   1292 HD21 ASN X  82      72.204  24.527  85.172  0.00  0.00            
ATOM   1293 HD22 ASN X  82      72.280  23.698  83.609  0.00  0.00            
ATOM   1294  C   ASN X  82      69.629  26.407  81.970  0.00  0.00            
ATOM   1295  O   ASN X  82      70.575  26.731  82.613  0.00  0.00            
ATOM   1296  N   GLU X  83      69.138  27.091  80.947  0.00  0.00            
ATOM   1297  H   GLU X  83      68.271  26.619  80.550  0.00  0.00            
ATOM   1298  CA  GLU X  83      69.270  28.548  80.870  0.00  0.00            
ATOM   1299  HA  GLU X  83      70.301  28.805  81.287  0.00  0.00            
ATOM   1300  CB  GLU X  83      69.330  29.071  79.450  0.00  0.00            
ATOM   1301  HB2 GLU X  83      68.323  28.952  78.966  0.00  0.00            
ATOM   1302  HB3 GLU X  83      69.613  30.063  79.481  0.00  0.00            
ATOM   1303  CG  GLU X  83      70.200  28.468  78.417  0.00  0.00            
ATOM   1304  HG2 GLU X  83      70.273  27.402  78.701  0.00  0.00            
ATOM   1305  HG3 GLU X  83      69.693  28.475  77.474  0.00  0.00            
ATOM   1306  CD  GLU X  83      71.633  29.114  78.370  0.00  0.00            
ATOM   1307  OE1 GLU X  83      71.934  30.287  78.752  0.00  0.00            
ATOM   1308  OE2 GLU X  83      72.514  28.442  77.743  0.00  0.00            
ATOM   1309  C   GLU X  83      68.198  29.227  81.679  0.00  0.00            
ATOM   1310  O   GLU X  83      67.224  28.541  82.170  0.00  0.00            
ATOM   1311  N   GLU X  84      68.393  30.487  82.053  0.00  0.00            
ATOM   1312  H   GLU X  84      69.248  30.901  81.732  0.00  0.00            
ATOM   1313  CA  GLU X  84      67.473  31.444  82.699  0.00  0.00            
ATOM   1314  HA  GLU X  84      66.548  30.849  82.811  0.00  0.00            
ATOM   1315  CB  GLU X  84      68.125  32.127  83.939  0.00  0.00            
ATOM   1316  HB2 GLU X  84      67.590  33.027  84.192  0.00  0.00            
ATOM   1317  HB3 GLU X  84      68.160  31.581  84.805  0.00  0.00            
ATOM   1318  CG  GLU X  84      69.552  32.589  83.663  0.00  0.00            
ATOM   1319  HG2 GLU X  84      69.695  33.100  82.635  0.00  0.00            
ATOM   1320  HG3 GLU X  84      69.827  33.438  84.359  0.00  0.00            
ATOM   1321  CD  GLU X  84      70.597  31.572  83.918  0.00  0.00            
ATOM   1322  OE1 GLU X  84      71.595  31.681  83.163  0.00  0.00            
ATOM   1323  OE2 GLU X  84      70.465  30.757  84.887  0.00  0.00            
ATOM   1324  C   GLU X  84      66.866  32.560  81.753  0.00  0.00            
ATOM   1325  O   GLU X  84      67.316  32.870  80.663  0.00  0.00            
ATOM   1326  N   GLY X  85      65.896  33.272  82.357  0.00  0.00            
ATOM   1327  H   GLY X  85      65.328  32.846  83.088  0.00  0.00            
ATOM   1328  CA  GLY X  85      65.660  34.716  82.013  0.00  0.00            
ATOM   1329  HA2 GLY X  85      66.411  35.525  82.210  0.00  0.00            
ATOM   1330  HA3 GLY X  85      65.603  34.780  81.004  0.00  0.00            
ATOM   1331  C   GLY X  85      64.410  35.412  82.559  0.00  0.00            
ATOM   1332  O   GLY X  85      63.956  34.968  83.665  0.00  0.00            
ATOM   1333  N   THR X  86      63.827  36.439  81.890  0.00  0.00            
ATOM   1334  H   THR X  86      64.358  36.846  81.081  0.00  0.00            
ATOM   1335  CA  THR X  86      62.734  37.192  82.541  0.00  0.00            
ATOM   1336  HA  THR X  86      62.321  36.589  83.337  0.00  0.00            
ATOM   1337  CB  THR X  86      63.124  38.489  83.291  0.00  0.00            
ATOM   1338  HB  THR X  86      63.694  39.135  82.526  0.00  0.00            
ATOM   1339  CG2 THR X  86      62.127  39.328  83.822  0.00  0.00            
ATOM   1340 HG21 THR X  86      61.673  38.813  84.660  0.00  0.00            
ATOM   1341 HG22 THR X  86      62.567  40.160  84.316  0.00  0.00            
ATOM   1342 HG23 THR X  86      61.281  39.598  83.184  0.00  0.00            
ATOM   1343  OG1 THR X  86      64.038  38.330  84.332  0.00  0.00            
ATOM   1344  HG1 THR X  86      64.405  39.226  84.395  0.00  0.00            
ATOM   1345  C   THR X  86      61.662  37.541  81.598  0.00  0.00            
ATOM   1346  O   THR X  86      61.959  37.988  80.511  0.00  0.00            
ATOM   1347  N   THR X  87      60.390  37.499  82.060  0.00  0.00            
ATOM   1348  H   THR X  87      60.140  37.144  82.976  0.00  0.00            
ATOM   1349  CA  THR X  87      59.291  37.848  81.236  0.00  0.00            
ATOM   1350  HA  THR X  87      59.651  38.641  80.674  0.00  0.00            
ATOM   1351  CB  THR X  87      58.819  36.711  80.258  0.00  0.00            
ATOM   1352  HB  THR X  87      59.583  36.310  79.655  0.00  0.00            
ATOM   1353  CG2 THR X  87      58.269  35.639  81.151  0.00  0.00            
ATOM   1354 HG21 THR X  87      58.077  34.735  80.676  0.00  0.00            
ATOM   1355 HG22 THR X  87      59.011  35.602  81.997  0.00  0.00            
ATOM   1356 HG23 THR X  87      57.395  35.890  81.718  0.00  0.00            
ATOM   1357  OG1 THR X  87      57.718  37.103  79.402  0.00  0.00            
ATOM   1358  HG1 THR X  87      57.342  36.231  79.101  0.00  0.00            
ATOM   1359  C   THR X  87      58.115  38.440  81.960  0.00  0.00            
ATOM   1360  O   THR X  87      58.356  38.938  83.074  0.00  0.00            
ATOM   1361  N   GLN X  88      56.872  38.664  81.397  0.00  0.00            
ATOM   1362  H   GLN X  88      56.662  38.426  80.490  0.00  0.00            
ATOM   1363  CA  GLN X  88      55.697  39.464  82.002  0.00  0.00            
ATOM   1364  HA  GLN X  88      55.742  39.341  83.106  0.00  0.00            
ATOM   1365  CB  GLN X  88      55.797  41.029  81.761  0.00  0.00            
ATOM   1366  HB2 GLN X  88      55.079  41.452  82.471  0.00  0.00            
ATOM   1367  HB3 GLN X  88      56.816  41.277  82.018  0.00  0.00            
ATOM   1368  CG  GLN X  88      55.515  41.457  80.320  0.00  0.00            
ATOM   1369  HG2 GLN X  88      56.369  42.201  80.017  0.00  0.00            
ATOM   1370  HG3 GLN X  88      55.563  40.700  79.548  0.00  0.00            
ATOM   1371  CD  GLN X  88      54.153  42.127  80.147  0.00  0.00            
ATOM   1372  OE1 GLN X  88      53.321  41.946  81.027  0.00  0.00            
ATOM   1373  NE2 GLN X  88      53.872  42.821  79.098  0.00  0.00            
ATOM   1374 HE21 GLN X  88      52.876  43.089  79.004  0.00  0.00            
ATOM   1375 HE22 GLN X  88      54.280  42.957  78.197  0.00  0.00            
ATOM   1376  C   GLN X  88      54.299  38.995  81.533  0.00  0.00            
ATOM   1377  O   GLN X  88      53.911  38.847  80.382  0.00  0.00            
ATOM   1378  N   HIE X  89      53.508  38.595  82.559  0.00  0.00            
ATOM   1379  H   HIE X  89      53.896  38.520  83.543  0.00  0.00            
ATOM   1380  CA  HIE X  89      51.996  38.508  82.476  0.00  0.00            
ATOM   1381  HA  HIE X  89      51.844  38.944  81.537  0.00  0.00            
ATOM   1382  CB  HIE X  89      51.522  37.000  82.397  0.00  0.00            
ATOM   1383  HB2 HIE X  89      52.174  36.622  81.487  0.00  0.00            
ATOM   1384  HB3 HIE X  89      51.796  36.520  83.348  0.00  0.00            
ATOM   1385  CG  HIE X  89      50.022  36.860  82.049  0.00  0.00            
ATOM   1386  ND1 HIE X  89      49.365  37.716  81.136  0.00  0.00            
ATOM   1387  CE1 HIE X  89      48.077  37.357  81.370  0.00  0.00            
ATOM   1388  HE1 HIE X  89      47.366  38.047  80.995  0.00  0.00            
ATOM   1389  NE2 HIE X  89      47.868  36.392  82.190  0.00  0.00            
ATOM   1390  HE2 HIE X  89      47.037  36.000  82.593  0.00  0.00            
ATOM   1391  CD2 HIE X  89      49.082  36.012  82.675  0.00  0.00            
ATOM   1392  HD2 HIE X  89      49.353  35.213  83.322  0.00  0.00            
ATOM   1393  C   HIE X  89      51.256  39.130  83.714  0.00  0.00            
ATOM   1394  O   HIE X  89      51.885  39.320  84.775  0.00  0.00            
ATOM   1395  N   ASN X  90      49.978  39.424  83.746  0.00  0.00            
ATOM   1396  H   ASN X  90      49.438  39.158  83.007  0.00  0.00            
ATOM   1397  CA  ASN X  90      49.274  40.234  84.841  0.00  0.00            
ATOM   1398  HA  ASN X  90      48.410  40.709  84.438  0.00  0.00            
ATOM   1399  CB  ASN X  90      48.576  39.269  85.899  0.00  0.00            
ATOM   1400  HB2 ASN X  90      48.134  38.444  85.407  0.00  0.00            
ATOM   1401  HB3 ASN X  90      49.208  38.740  86.596  0.00  0.00            
ATOM   1402  CG  ASN X  90      47.426  39.913  86.518  0.00  0.00            
ATOM   1403  OD1 ASN X  90      46.686  40.789  86.078  0.00  0.00            
ATOM   1404  ND2 ASN X  90      47.347  39.688  87.793  0.00  0.00            
ATOM   1405 HD21 ASN X  90      46.881  40.342  88.420  0.00  0.00            
ATOM   1406 HD22 ASN X  90      47.923  38.966  88.126  0.00  0.00            
ATOM   1407  C   ASN X  90      49.949  41.530  85.342  0.00  0.00            
ATOM   1408  O   ASN X  90      49.756  42.081  86.447  0.00  0.00            
ATOM   1409  N   ASN X  91      50.861  42.139  84.613  0.00  0.00            
ATOM   1410  H   ASN X  91      51.077  41.667  83.769  0.00  0.00            
ATOM   1411  CA  ASN X  91      51.890  43.011  85.142  0.00  0.00            
ATOM   1412  HA  ASN X  91      52.699  43.158  84.564  0.00  0.00            
ATOM   1413  CB  ASN X  91      51.293  44.436  85.358  0.00  0.00            
ATOM   1414  HB2 ASN X  91      50.524  44.394  86.130  0.00  0.00            
ATOM   1415  HB3 ASN X  91      52.027  45.020  85.794  0.00  0.00            
ATOM   1416  CG  ASN X  91      50.746  45.094  84.146  0.00  0.00            
ATOM   1417  OD1 ASN X  91      49.588  45.341  84.073  0.00  0.00            
ATOM   1418  ND2 ASN X  91      51.503  45.543  83.252  0.00  0.00            
ATOM   1419 HD21 ASN X  91      50.913  45.870  82.469  0.00  0.00            
ATOM   1420 HD22 ASN X  91      52.497  45.348  83.265  0.00  0.00            
ATOM   1421  C   ASN X  91      52.567  42.491  86.451  0.00  0.00            
ATOM   1422  O   ASN X  91      52.416  43.035  87.558  0.00  0.00            
ATOM   1423  N   THR X  92      53.177  41.295  86.364  0.00  0.00            
ATOM   1424  H   THR X  92      52.912  40.730  85.533  0.00  0.00            
ATOM   1425  CA  THR X  92      53.953  40.680  87.446  0.00  0.00            
ATOM   1426  HA  THR X  92      54.405  41.515  87.957  0.00  0.00            
ATOM   1427  CB  THR X  92      53.211  39.714  88.363  0.00  0.00            
ATOM   1428  HB  THR X  92      54.068  39.379  89.023  0.00  0.00            
ATOM   1429  CG2 THR X  92      52.010  40.357  89.011  0.00  0.00            
ATOM   1430 HG21 THR X  92      51.593  39.650  89.730  0.00  0.00            
ATOM   1431 HG22 THR X  92      52.307  41.256  89.570  0.00  0.00            
ATOM   1432 HG23 THR X  92      51.425  40.721  88.202  0.00  0.00            
ATOM   1433  OG1 THR X  92      52.825  38.544  87.517  0.00  0.00            
ATOM   1434  HG1 THR X  92      53.471  38.547  86.743  0.00  0.00            
ATOM   1435  C   THR X  92      55.084  39.939  86.799  0.00  0.00            
ATOM   1436  O   THR X  92      54.912  39.254  85.813  0.00  0.00            
ATOM   1437  N   GLU X  93      56.255  40.195  87.415  0.00  0.00            
ATOM   1438  H   GLU X  93      56.108  40.645  88.307  0.00  0.00            
ATOM   1439  CA  GLU X  93      57.608  40.013  86.846  0.00  0.00            
ATOM   1440  HA  GLU X  93      57.461  40.215  85.803  0.00  0.00            
ATOM   1441  CB  GLU X  93      58.586  41.145  87.348  0.00  0.00            
ATOM   1442  HB2 GLU X  93      59.583  40.585  87.535  0.00  0.00            
ATOM   1443  HB3 GLU X  93      58.674  41.857  86.569  0.00  0.00            
ATOM   1444  CG  GLU X  93      58.411  41.624  88.788  0.00  0.00            
ATOM   1445  HG2 GLU X  93      58.044  40.831  89.331  0.00  0.00            
ATOM   1446  HG3 GLU X  93      59.320  41.859  89.291  0.00  0.00            
ATOM   1447  CD  GLU X  93      57.352  42.759  88.956  0.00  0.00            
ATOM   1448  OE1 GLU X  93      56.113  42.577  89.065  0.00  0.00            
ATOM   1449  OE2 GLU X  93      57.608  43.959  88.612  0.00  0.00            
ATOM   1450  C   GLU X  93      58.257  38.671  87.023  0.00  0.00            
ATOM   1451  O   GLU X  93      58.729  38.373  88.095  0.00  0.00            
ATOM   1452  N   ILE X  94      58.126  37.780  86.024  0.00  0.00            
ATOM   1453  H   ILE X  94      57.786  38.097  85.080  0.00  0.00            
ATOM   1454  CA  ILE X  94      58.438  36.382  86.062  0.00  0.00            
ATOM   1455  HA  ILE X  94      58.140  36.009  87.073  0.00  0.00            
ATOM   1456  CB  ILE X  94      57.666  35.479  85.067  0.00  0.00            
ATOM   1457  HB  ILE X  94      57.714  35.820  84.027  0.00  0.00            
ATOM   1458  CG2 ILE X  94      58.262  34.096  85.128  0.00  0.00            
ATOM   1459 HG21 ILE X  94      58.534  33.920  86.188  0.00  0.00            
ATOM   1460 HG22 ILE X  94      57.590  33.303  84.837  0.00  0.00            
ATOM   1461 HG23 ILE X  94      59.187  34.106  84.507  0.00  0.00            
ATOM   1462  CG1 ILE X  94      56.110  35.314  85.356  0.00  0.00            
ATOM   1463 HG12 ILE X  94      55.902  34.170  85.228  0.00  0.00            
ATOM   1464 HG13 ILE X  94      55.984  35.722  86.364  0.00  0.00            
ATOM   1465  CD1 ILE X  94      55.209  36.126  84.324  0.00  0.00            
ATOM   1466 HD11 ILE X  94      55.324  35.692  83.365  0.00  0.00            
ATOM   1467 HD12 ILE X  94      54.228  36.086  84.732  0.00  0.00            
ATOM   1468 HD13 ILE X  94      55.683  37.112  84.159  0.00  0.00            
ATOM   1469  C   ILE X  94      59.912  36.167  85.755  0.00  0.00            
ATOM   1470  O   ILE X  94      60.268  36.434  84.648  0.00  0.00            
ATOM   1471  N   LYS X  95      60.614  35.579  86.780  0.00  0.00            
ATOM   1472  H   LYS X  95      60.001  35.305  87.582  0.00  0.00            
ATOM   1473  CA  LYS X  95      61.877  34.848  86.500  0.00  0.00            
ATOM   1474  HA  LYS X  95      62.319  35.341  85.696  0.00  0.00            
ATOM   1475  CB  LYS X  95      62.636  34.767  87.778  0.00  0.00            
ATOM   1476  HB2 LYS X  95      62.314  35.645  88.328  0.00  0.00            
ATOM   1477  HB3 LYS X  95      62.298  34.045  88.503  0.00  0.00            
ATOM   1478  CG  LYS X  95      64.175  34.730  87.759  0.00  0.00            
ATOM   1479  HG2 LYS X  95      64.623  34.684  88.834  0.00  0.00            
ATOM   1480  HG3 LYS X  95      64.383  33.768  87.244  0.00  0.00            
ATOM   1481  CD  LYS X  95      64.909  35.953  87.006  0.00  0.00            
ATOM   1482  HD2 LYS X  95      65.903  35.859  87.321  0.00  0.00            
ATOM   1483  HD3 LYS X  95      64.865  35.661  85.948  0.00  0.00            
ATOM   1484  CE  LYS X  95      64.192  37.216  87.428  0.00  0.00            
ATOM   1485  HE2 LYS X  95      63.126  37.194  87.107  0.00  0.00            
ATOM   1486  HE3 LYS X  95      63.969  37.192  88.553  0.00  0.00            
ATOM   1487  NZ  LYS X  95      64.886  38.480  87.057  0.00  0.00            
ATOM   1488  HZ1 LYS X  95      65.792  38.491  87.183  0.00  0.00            
ATOM   1489  HZ2 LYS X  95      64.773  38.676  86.051  0.00  0.00            
ATOM   1490  HZ3 LYS X  95      64.536  39.300  87.489  0.00  0.00            
ATOM   1491  C   LYS X  95      61.572  33.390  85.982  0.00  0.00            
ATOM   1492  O   LYS X  95      61.142  32.598  86.804  0.00  0.00            
ATOM   1493  N   TYR X  96      61.826  33.006  84.756  0.00  0.00            
ATOM   1494  H   TYR X  96      62.356  33.599  84.206  0.00  0.00            
ATOM   1495  CA  TYR X  96      61.604  31.619  84.052  0.00  0.00            
ATOM   1496  HA  TYR X  96      60.943  31.159  84.817  0.00  0.00            
ATOM   1497  CB  TYR X  96      60.922  31.772  82.645  0.00  0.00            
ATOM   1498  HB2 TYR X  96      60.788  30.673  82.442  0.00  0.00            
ATOM   1499  HB3 TYR X  96      59.840  32.188  82.748  0.00  0.00            
ATOM   1500  CG  TYR X  96      61.693  32.345  81.556  0.00  0.00            
ATOM   1501  CD1 TYR X  96      61.426  33.742  81.252  0.00  0.00            
ATOM   1502  HD1 TYR X  96      60.498  34.243  81.569  0.00  0.00            
ATOM   1503  CE1 TYR X  96      62.181  34.371  80.280  0.00  0.00            
ATOM   1504  HE1 TYR X  96      62.033  35.360  80.157  0.00  0.00            
ATOM   1505  CZ  TYR X  96      63.335  33.707  79.741  0.00  0.00            
ATOM   1506  OH  TYR X  96      63.944  34.353  78.761  0.00  0.00            
ATOM   1507  HH  TYR X  96      63.388  34.857  78.191  0.00  0.00            
ATOM   1508  CE2 TYR X  96      63.520  32.269  79.928  0.00  0.00            
ATOM   1509  HE2 TYR X  96      64.246  31.676  79.431  0.00  0.00            
ATOM   1510  CD2 TYR X  96      62.705  31.651  80.839  0.00  0.00            
ATOM   1511  HD2 TYR X  96      63.065  30.719  81.173  0.00  0.00            
ATOM   1512  C   TYR X  96      63.000  30.868  84.092  0.00  0.00            
ATOM   1513  O   TYR X  96      64.011  31.376  83.763  0.00  0.00            
ATOM   1514  N   LYS X  97      63.056  29.509  84.407  0.00  0.00            
ATOM   1515  H   LYS X  97      62.182  29.041  84.738  0.00  0.00            
ATOM   1516  CA  LYS X  97      64.008  28.468  83.840  0.00  0.00            
ATOM   1517  HA  LYS X  97      64.619  29.036  83.044  0.00  0.00            
ATOM   1518  CB  LYS X  97      64.937  28.017  84.869  0.00  0.00            
ATOM   1519  HB2 LYS X  97      64.231  27.730  85.665  0.00  0.00            
ATOM   1520  HB3 LYS X  97      65.370  27.165  84.454  0.00  0.00            
ATOM   1521  CG  LYS X  97      66.014  28.910  85.428  0.00  0.00            
ATOM   1522  HG2 LYS X  97      66.294  29.686  84.663  0.00  0.00            
ATOM   1523  HG3 LYS X  97      65.554  29.538  86.155  0.00  0.00            
ATOM   1524  CD  LYS X  97      67.160  28.018  86.035  0.00  0.00            
ATOM   1525  HD2 LYS X  97      66.796  27.660  86.959  0.00  0.00            
ATOM   1526  HD3 LYS X  97      67.449  27.109  85.415  0.00  0.00            
ATOM   1527  CE  LYS X  97      68.508  28.731  86.267  0.00  0.00            
ATOM   1528  HE2 LYS X  97      69.025  28.816  85.282  0.00  0.00            
ATOM   1529  HE3 LYS X  97      68.193  29.747  86.652  0.00  0.00            
ATOM   1530  NZ  LYS X  97      69.395  27.838  87.017  0.00  0.00            
ATOM   1531  HZ1 LYS X  97      69.973  27.497  86.269  0.00  0.00            
ATOM   1532  HZ2 LYS X  97      69.855  28.378  87.629  0.00  0.00            
ATOM   1533  HZ3 LYS X  97      68.896  27.032  87.355  0.00  0.00            
ATOM   1534  C   LYS X  97      63.248  27.270  83.354  0.00  0.00            
ATOM   1535  O   LYS X  97      62.421  26.665  84.024  0.00  0.00            
ATOM   1536  N   TYR X  98      63.555  26.848  82.175  0.00  0.00            
ATOM   1537  H   TYR X  98      64.284  27.391  81.636  0.00  0.00            
ATOM   1538  CA  TYR X  98      63.172  25.516  81.514  0.00  0.00            
ATOM   1539  HA  TYR X  98      62.101  25.276  81.776  0.00  0.00            
ATOM   1540  CB  TYR X  98      63.274  25.814  80.051  0.00  0.00            
ATOM   1541  HB2 TYR X  98      63.021  26.821  79.776  0.00  0.00            
ATOM   1542  HB3 TYR X  98      64.347  25.719  79.985  0.00  0.00            
ATOM   1543  CG  TYR X  98      62.637  24.685  79.146  0.00  0.00            
ATOM   1544  CD1 TYR X  98      61.194  24.647  79.002  0.00  0.00            
ATOM   1545  HD1 TYR X  98      60.584  25.353  79.547  0.00  0.00            
ATOM   1546  CE1 TYR X  98      60.612  23.911  78.015  0.00  0.00            
ATOM   1547  HE1 TYR X  98      59.530  23.985  77.832  0.00  0.00            
ATOM   1548  CZ  TYR X  98      61.368  23.118  77.197  0.00  0.00            
ATOM   1549  OH  TYR X  98      60.768  22.518  76.124  0.00  0.00            
ATOM   1550  HH  TYR X  98      60.037  23.034  75.721  0.00  0.00            
ATOM   1551  CE2 TYR X  98      62.691  22.899  77.438  0.00  0.00            
ATOM   1552  HE2 TYR X  98      63.280  22.170  76.846  0.00  0.00            
ATOM   1553  CD2 TYR X  98      63.429  23.633  78.440  0.00  0.00            
ATOM   1554  HD2 TYR X  98      64.500  23.448  78.630  0.00  0.00            
ATOM   1555  C   TYR X  98      64.049  24.307  81.980  0.00  0.00            
ATOM   1556  O   TYR X  98      65.267  24.491  81.997  0.00  0.00            
ATOM   1557  N   THR X  99      63.466  23.069  82.210  0.00  0.00            
ATOM   1558  H   THR X  99      62.500  22.808  82.069  0.00  0.00            
ATOM   1559  CA  THR X  99      64.169  22.156  83.102  0.00  0.00            
ATOM   1560  HA  THR X  99      65.178  21.979  82.769  0.00  0.00            
ATOM   1561  CB  THR X  99      64.258  22.791  84.534  0.00  0.00            
ATOM   1562  HB  THR X  99      64.835  23.753  84.456  0.00  0.00            
ATOM   1563  CG2 THR X  99      62.950  23.298  85.127  0.00  0.00            
ATOM   1564 HG21 THR X  99      62.182  22.544  85.243  0.00  0.00            
ATOM   1565 HG22 THR X  99      63.155  23.890  86.035  0.00  0.00            
ATOM   1566 HG23 THR X  99      62.429  24.007  84.432  0.00  0.00            
ATOM   1567  OG1 THR X  99      64.939  21.888  85.437  0.00  0.00            
ATOM   1568  HG1 THR X  99      64.991  22.319  86.291  0.00  0.00            
ATOM   1569  C   THR X  99      63.331  20.908  83.040  0.00  0.00            
ATOM   1570  O   THR X  99      62.363  20.776  82.230  0.00  0.00            
ATOM   1571  N   GLU X 100      63.657  19.885  83.837  0.00  0.00            
ATOM   1572  H   GLU X 100      64.438  19.982  84.566  0.00  0.00            
ATOM   1573  CA  GLU X 100      62.974  18.579  83.916  0.00  0.00            
ATOM   1574  HA  GLU X 100      61.924  18.907  83.930  0.00  0.00            
ATOM   1575  CB  GLU X 100      63.327  17.495  82.844  0.00  0.00            
ATOM   1576  HB2 GLU X 100      63.297  18.055  81.923  0.00  0.00            
ATOM   1577  HB3 GLU X 100      64.325  17.197  82.988  0.00  0.00            
ATOM   1578  CG  GLU X 100      62.397  16.305  82.795  0.00  0.00            
ATOM   1579  HG2 GLU X 100      61.562  16.471  83.497  0.00  0.00            
ATOM   1580  HG3 GLU X 100      62.007  16.210  81.916  0.00  0.00            
ATOM   1581  CD  GLU X 100      63.035  15.009  83.286  0.00  0.00            
ATOM   1582  OE1 GLU X 100      63.293  14.795  84.432  0.00  0.00            
ATOM   1583  OE2 GLU X 100      63.503  14.242  82.464  0.00  0.00            
ATOM   1584  C   GLU X 100      63.186  18.049  85.365  0.00  0.00            
ATOM   1585  O   GLU X 100      64.240  18.288  86.032  0.00  0.00            
ATOM   1586  N   ASP X 101      62.160  17.515  85.975  0.00  0.00            
ATOM   1587  H   ASP X 101      61.328  17.459  85.372  0.00  0.00            
ATOM   1588  CA  ASP X 101      61.919  17.318  87.444  0.00  0.00            
ATOM   1589  HA  ASP X 101      62.834  17.615  87.917  0.00  0.00            
ATOM   1590  CB  ASP X 101      60.736  18.125  87.817  0.00  0.00            
ATOM   1591  HB2 ASP X 101      60.653  18.013  88.823  0.00  0.00            
ATOM   1592  HB3 ASP X 101      60.914  19.301  87.705  0.00  0.00            
ATOM   1593  CG  ASP X 101      59.400  17.662  87.198  0.00  0.00            
ATOM   1594  OD1 ASP X 101      58.429  18.208  87.699  0.00  0.00            
ATOM   1595  OD2 ASP X 101      59.373  17.116  86.077  0.00  0.00            
ATOM   1596  C   ASP X 101      61.796  15.839  87.843  0.00  0.00            
ATOM   1597  O   ASP X 101      61.457  15.635  89.000  0.00  0.00            
ATOM   1598  N   GLY X 102      61.828  14.888  86.898  0.00  0.00            
ATOM   1599  H   GLY X 102      62.100  15.275  86.039  0.00  0.00            
ATOM   1600  CA  GLY X 102      61.610  13.516  86.979  0.00  0.00            
ATOM   1601  HA2 GLY X 102      62.439  12.957  86.593  0.00  0.00            
ATOM   1602  HA3 GLY X 102      61.471  13.113  88.020  0.00  0.00            
ATOM   1603  C   GLY X 102      60.414  13.078  86.147  0.00  0.00            
ATOM   1604  O   GLY X 102      60.111  11.867  86.054  0.00  0.00            
ATOM   1605  N   GLY X 103      59.761  14.083  85.542  0.00  0.00            
ATOM   1606  H   GLY X 103      60.150  14.983  85.739  0.00  0.00            
ATOM   1607  CA  GLY X 103      58.520  14.117  84.680  0.00  0.00            
ATOM   1608  HA2 GLY X 103      58.068  13.164  84.745  0.00  0.00            
ATOM   1609  HA3 GLY X 103      57.734  14.797  85.007  0.00  0.00            
ATOM   1610  C   GLY X 103      58.748  14.458  83.214  0.00  0.00            
ATOM   1611  O   GLY X 103      59.713  13.885  82.668  0.00  0.00            
ATOM   1612  N   ASN X 104      57.872  15.227  82.578  0.00  0.00            
ATOM   1613  H   ASN X 104      56.988  15.434  83.012  0.00  0.00            
ATOM   1614  CA  ASN X 104      58.145  15.798  81.223  0.00  0.00            
ATOM   1615  HA  ASN X 104      58.938  15.219  80.888  0.00  0.00            
ATOM   1616  CB  ASN X 104      57.006  15.573  80.244  0.00  0.00            
ATOM   1617  HB2 ASN X 104      56.202  16.265  80.365  0.00  0.00            
ATOM   1618  HB3 ASN X 104      57.392  15.724  79.236  0.00  0.00            
ATOM   1619  CG  ASN X 104      56.427  14.294  80.385  0.00  0.00            
ATOM   1620  OD1 ASN X 104      56.815  13.436  79.642  0.00  0.00            
ATOM   1621  ND2 ASN X 104      55.467  14.059  81.287  0.00  0.00            
ATOM   1622 HD21 ASN X 104      55.096  13.102  81.406  0.00  0.00            
ATOM   1623 HD22 ASN X 104      55.094  14.901  81.795  0.00  0.00            
ATOM   1624  C   ASN X 104      58.767  17.173  81.406  0.00  0.00            
ATOM   1625  O   ASN X 104      58.799  17.783  82.509  0.00  0.00            
ATOM   1626  N   LEU X 105      59.122  17.716  80.220  0.00  0.00            
ATOM   1627  H   LEU X 105      58.923  17.290  79.332  0.00  0.00            
ATOM   1628  CA  LEU X 105      59.723  19.071  80.127  0.00  0.00            
ATOM   1629  HA  LEU X 105      60.654  19.193  80.733  0.00  0.00            
ATOM   1630  CB  LEU X 105      60.110  19.380  78.618  0.00  0.00            
ATOM   1631  HB2 LEU X 105      59.152  19.695  78.128  0.00  0.00            
ATOM   1632  HB3 LEU X 105      60.826  20.225  78.592  0.00  0.00            
ATOM   1633  CG  LEU X 105      60.794  18.263  77.874  0.00  0.00            
ATOM   1634  HG  LEU X 105      60.193  17.348  77.811  0.00  0.00            
ATOM   1635  CD1 LEU X 105      61.007  18.791  76.487  0.00  0.00            
ATOM   1636 HD11 LEU X 105      61.213  18.035  75.707  0.00  0.00            
ATOM   1637 HD12 LEU X 105      60.059  19.149  76.227  0.00  0.00            
ATOM   1638 HD13 LEU X 105      61.570  19.631  76.585  0.00  0.00            
ATOM   1639  CD2 LEU X 105      62.178  17.916  78.491  0.00  0.00            
ATOM   1640 HD21 LEU X 105      62.733  18.912  78.640  0.00  0.00            
ATOM   1641 HD22 LEU X 105      62.261  17.339  79.459  0.00  0.00            
ATOM   1642 HD23 LEU X 105      62.897  17.478  77.803  0.00  0.00            
ATOM   1643  C   LEU X 105      58.834  20.225  80.709  0.00  0.00            
ATOM   1644  O   LEU X 105      57.739  20.428  80.184  0.00  0.00            
ATOM   1645  N   LYS X 106      59.368  21.105  81.582  0.00  0.00            
ATOM   1646  H   LYS X 106      60.356  21.037  81.755  0.00  0.00            
ATOM   1647  CA  LYS X 106      58.574  22.207  82.181  0.00  0.00            
ATOM   1648  HA  LYS X 106      57.663  22.441  81.554  0.00  0.00            
ATOM   1649  CB  LYS X 106      57.888  21.797  83.440  0.00  0.00            
ATOM   1650  HB2 LYS X 106      57.139  22.569  83.705  0.00  0.00            
ATOM   1651  HB3 LYS X 106      57.303  20.900  83.328  0.00  0.00            
ATOM   1652  CG  LYS X 106      58.860  21.549  84.626  0.00  0.00            
ATOM   1653  HG2 LYS X 106      59.600  20.739  84.420  0.00  0.00            
ATOM   1654  HG3 LYS X 106      59.527  22.384  84.859  0.00  0.00            
ATOM   1655  CD  LYS X 106      58.091  21.053  85.827  0.00  0.00            
ATOM   1656  HD2 LYS X 106      58.808  20.757  86.581  0.00  0.00            
ATOM   1657  HD3 LYS X 106      57.577  21.882  86.298  0.00  0.00            
ATOM   1658  CE  LYS X 106      57.109  19.912  85.846  0.00  0.00            
ATOM   1659  HE2 LYS X 106      56.940  19.421  86.779  0.00  0.00            
ATOM   1660  HE3 LYS X 106      56.176  20.270  85.513  0.00  0.00            
ATOM   1661  NZ  LYS X 106      57.448  18.647  85.139  0.00  0.00            
ATOM   1662  HZ1 LYS X 106      57.828  18.858  84.229  0.00  0.00            
ATOM   1663  HZ2 LYS X 106      58.181  18.170  85.607  0.00  0.00            
ATOM   1664  HZ3 LYS X 106      56.638  18.021  85.055  0.00  0.00            
ATOM   1665  C   LYS X 106      59.267  23.558  82.428  0.00  0.00            
ATOM   1666  O   LYS X 106      60.396  23.641  82.622  0.00  0.00            
ATOM   1667  N   ALA X 107      58.487  24.587  82.537  0.00  0.00            
ATOM   1668  H   ALA X 107      57.519  24.404  82.265  0.00  0.00            
ATOM   1669  CA  ALA X 107      59.059  25.898  83.017  0.00  0.00            
ATOM   1670  HA  ALA X 107      60.032  25.979  82.707  0.00  0.00            
ATOM   1671  CB  ALA X 107      58.378  27.127  82.352  0.00  0.00            
ATOM   1672  HB1 ALA X 107      58.198  26.824  81.345  0.00  0.00            
ATOM   1673  HB2 ALA X 107      57.564  27.483  82.922  0.00  0.00            
ATOM   1674  HB3 ALA X 107      59.112  27.941  82.417  0.00  0.00            
ATOM   1675  C   ALA X 107      58.961  26.034  84.644  0.00  0.00            
ATOM   1676  O   ALA X 107      57.888  26.366  85.113  0.00  0.00            
ATOM   1677  N   GLU X 108      60.042  25.992  85.361  0.00  0.00            
ATOM   1678  H   GLU X 108      60.985  25.959  84.823  0.00  0.00            
ATOM   1679  CA  GLU X 108      60.078  26.371  86.802  0.00  0.00            
ATOM   1680  HA  GLU X 108      59.164  26.025  87.231  0.00  0.00            
ATOM   1681  CB  GLU X 108      61.190  25.586  87.484  0.00  0.00            
ATOM   1682  HB2 GLU X 108      61.007  24.467  87.683  0.00  0.00            
ATOM   1683  HB3 GLU X 108      61.940  25.632  86.731  0.00  0.00            
ATOM   1684  CG  GLU X 108      61.761  26.140  88.764  0.00  0.00            
ATOM   1685  HG2 GLU X 108      62.780  25.596  88.936  0.00  0.00            
ATOM   1686  HG3 GLU X 108      62.132  27.159  88.555  0.00  0.00            
ATOM   1687  CD  GLU X 108      60.948  25.926  89.955  0.00  0.00            
ATOM   1688  OE1 GLU X 108      59.689  25.870  89.859  0.00  0.00            
ATOM   1689  OE2 GLU X 108      61.424  25.929  91.109  0.00  0.00            
ATOM   1690  C   GLU X 108      60.160  27.983  86.855  0.00  0.00            
ATOM   1691  O   GLU X 108      60.978  28.565  86.153  0.00  0.00            
ATOM   1692  N   VAL X 109      59.182  28.618  87.594  0.00  0.00            
ATOM   1693  H   VAL X 109      58.585  27.980  88.114  0.00  0.00            
ATOM   1694  CA  VAL X 109      59.001  30.064  87.814  0.00  0.00            
ATOM   1695  HA  VAL X 109      60.054  30.346  87.662  0.00  0.00            
ATOM   1696  CB  VAL X 109      58.221  30.854  86.690  0.00  0.00            
ATOM   1697  HB  VAL X 109      58.913  31.621  86.362  0.00  0.00            
ATOM   1698  CG1 VAL X 109      58.209  30.253  85.312  0.00  0.00            
ATOM   1699 HG11 VAL X 109      59.147  29.925  84.779  0.00  0.00            
ATOM   1700 HG12 VAL X 109      57.552  29.394  85.332  0.00  0.00            
ATOM   1701 HG13 VAL X 109      57.785  30.987  84.612  0.00  0.00            
ATOM   1702  CG2 VAL X 109      56.893  31.529  87.069  0.00  0.00            
ATOM   1703 HG21 VAL X 109      57.049  32.553  86.961  0.00  0.00            
ATOM   1704 HG22 VAL X 109      56.116  31.296  86.269  0.00  0.00            
ATOM   1705 HG23 VAL X 109      56.498  31.163  88.017  0.00  0.00            
ATOM   1706  C   VAL X 109      58.844  30.677  89.300  0.00  0.00            
ATOM   1707  O   VAL X 109      58.235  30.171  90.280  0.00  0.00            
ATOM   1708  N   HIE X 110      59.511  31.847  89.437  0.00  0.00            
ATOM   1709  H   HIE X 110      59.972  32.121  88.520  0.00  0.00            
ATOM   1710  CA  HIE X 110      59.535  32.580  90.652  0.00  0.00            
ATOM   1711  HA  HIE X 110      58.760  32.249  91.367  0.00  0.00            
ATOM   1712  CB  HIE X 110      60.955  32.448  91.071  0.00  0.00            
ATOM   1713  HB2 HIE X 110      61.093  31.477  91.500  0.00  0.00            
ATOM   1714  HB3 HIE X 110      61.672  32.643  90.321  0.00  0.00            
ATOM   1715  CG  HIE X 110      61.394  33.267  92.183  0.00  0.00            
ATOM   1716  ND1 HIE X 110      60.589  33.308  93.389  0.00  0.00            
ATOM   1717  CE1 HIE X 110      61.110  34.284  94.120  0.00  0.00            
ATOM   1718  HE1 HIE X 110      60.520  34.669  95.014  0.00  0.00            
ATOM   1719  NE2 HIE X 110      62.085  34.950  93.402  0.00  0.00            
ATOM   1720  HE2 HIE X 110      62.173  35.959  93.502  0.00  0.00            
ATOM   1721  CD2 HIE X 110      62.265  34.244  92.209  0.00  0.00            
ATOM   1722  HD2 HIE X 110      62.744  34.751  91.397  0.00  0.00            
ATOM   1723  C   HIE X 110      59.246  34.000  90.292  0.00  0.00            
ATOM   1724  O   HIE X 110      59.447  34.467  89.186  0.00  0.00            
ATOM   1725  N   VAL X 111      58.657  34.660  91.247  0.00  0.00            
ATOM   1726  H   VAL X 111      58.656  34.274  92.135  0.00  0.00            
ATOM   1727  CA  VAL X 111      58.219  36.127  91.245  0.00  0.00            
ATOM   1728  HA  VAL X 111      58.710  36.583  90.455  0.00  0.00            
ATOM   1729  CB  VAL X 111      56.725  36.289  90.873  0.00  0.00            
ATOM   1730  HB  VAL X 111      56.557  37.351  90.898  0.00  0.00            
ATOM   1731  CG1 VAL X 111      56.305  35.874  89.455  0.00  0.00            
ATOM   1732 HG11 VAL X 111      56.970  36.432  88.883  0.00  0.00            
ATOM   1733 HG12 VAL X 111      56.445  34.747  89.342  0.00  0.00            
ATOM   1734 HG13 VAL X 111      55.300  36.320  89.197  0.00  0.00            
ATOM   1735  CG2 VAL X 111      55.826  35.779  92.001  0.00  0.00            
ATOM   1736 HG21 VAL X 111      56.061  36.274  93.017  0.00  0.00            
ATOM   1737 HG22 VAL X 111      54.768  36.023  91.724  0.00  0.00            
ATOM   1738 HG23 VAL X 111      55.661  34.670  92.113  0.00  0.00            
ATOM   1739  C   VAL X 111      58.529  36.826  92.649  0.00  0.00            
ATOM   1740  O   VAL X 111      58.670  36.112  93.659  0.00  0.00            
ATOM   1741  N   PRO X 112      58.772  38.111  92.782  0.00  0.00            
ATOM   1742  CD  PRO X 112      58.861  39.041  91.656  0.00  0.00            
ATOM   1743  HD2 PRO X 112      57.932  39.469  91.399  0.00  0.00            
ATOM   1744  HD3 PRO X 112      59.278  38.575  90.757  0.00  0.00            
ATOM   1745  CG  PRO X 112      59.887  40.181  92.191  0.00  0.00            
ATOM   1746  HG2 PRO X 112      59.661  41.074  91.678  0.00  0.00            
ATOM   1747  HG3 PRO X 112      60.934  39.785  91.991  0.00  0.00            
ATOM   1748  CB  PRO X 112      59.636  40.237  93.725  0.00  0.00            
ATOM   1749  HB2 PRO X 112      58.750  40.874  93.914  0.00  0.00            
ATOM   1750  HB3 PRO X 112      60.466  40.577  94.170  0.00  0.00            
ATOM   1751  CA  PRO X 112      59.296  38.809  94.017  0.00  0.00            
ATOM   1752  HA  PRO X 112      60.268  38.365  94.216  0.00  0.00            
ATOM   1753  C   PRO X 112      58.496  38.671  95.279  0.00  0.00            
ATOM   1754  O   PRO X 112      58.938  38.984  96.422  0.00  0.00            
ATOM   1755  N   SER X 113      57.333  37.970  95.292  0.00  0.00            
ATOM   1756  H   SER X 113      57.065  37.566  94.387  0.00  0.00            
ATOM   1757  CA  SER X 113      57.042  37.195  96.476  0.00  0.00            
ATOM   1758  HA  SER X 113      57.500  37.572  97.322  0.00  0.00            
ATOM   1759  CB  SER X 113      55.575  37.360  96.803  0.00  0.00            
ATOM   1760  HB2 SER X 113      55.148  36.769  97.685  0.00  0.00            
ATOM   1761  HB3 SER X 113      55.402  38.465  96.898  0.00  0.00            
ATOM   1762  OG  SER X 113      54.779  37.015  95.690  0.00  0.00            
ATOM   1763  HG  SER X 113      53.870  37.302  95.840  0.00  0.00            
ATOM   1764  C   SER X 113      57.508  35.716  96.582  0.00  0.00            
ATOM   1765  O   SER X 113      58.085  35.265  97.590  0.00  0.00            
ATOM   1766  N   ARG X 114      57.217  34.822  95.648  0.00  0.00            
ATOM   1767  H   ARG X 114      56.804  35.009  94.777  0.00  0.00            
ATOM   1768  CA  ARG X 114      57.342  33.270  95.822  0.00  0.00            
ATOM   1769  HA  ARG X 114      58.254  33.223  96.294  0.00  0.00            
ATOM   1770  CB  ARG X 114      56.156  32.759  96.675  0.00  0.00            
ATOM   1771  HB2 ARG X 114      56.246  31.655  96.698  0.00  0.00            
ATOM   1772  HB3 ARG X 114      56.268  33.208  97.697  0.00  0.00            
ATOM   1773  CG  ARG X 114      54.828  32.976  95.985  0.00  0.00            
ATOM   1774  HG2 ARG X 114      54.716  34.069  96.007  0.00  0.00            
ATOM   1775  HG3 ARG X 114      54.864  32.599  95.025  0.00  0.00            
ATOM   1776  CD  ARG X 114      53.648  32.465  96.759  0.00  0.00            
ATOM   1777  HD2 ARG X 114      53.441  31.445  96.501  0.00  0.00            
ATOM   1778  HD3 ARG X 114      53.787  32.587  97.841  0.00  0.00            
ATOM   1779  NE  ARG X 114      52.374  33.217  96.410  0.00  0.00            
ATOM   1780  HE  ARG X 114      52.252  33.492  95.473  0.00  0.00            
ATOM   1781  CZ  ARG X 114      51.349  33.305  97.103  0.00  0.00            
ATOM   1782  NH1 ARG X 114      51.459  32.894  98.295  0.00  0.00            
ATOM   1783 HH11 ARG X 114      52.193  32.262  98.377  0.00  0.00            
ATOM   1784 HH12 ARG X 114      50.602  32.897  98.826  0.00  0.00            
ATOM   1785  NH2 ARG X 114      50.288  33.773  96.649  0.00  0.00            
ATOM   1786 HH21 ARG X 114      50.084  33.978  95.616  0.00  0.00            
ATOM   1787 HH22 ARG X 114      49.503  33.803  97.338  0.00  0.00            
ATOM   1788  C   ARG X 114      57.460  32.545  94.476  0.00  0.00            
ATOM   1789  O   ARG X 114      57.393  33.024  93.310  0.00  0.00            
ATOM   1790  N   ASN X 115      57.755  31.233  94.526  0.00  0.00            
ATOM   1791  H   ASN X 115      57.888  30.770  95.427  0.00  0.00            
ATOM   1792  CA  ASN X 115      57.594  30.260  93.475  0.00  0.00            
ATOM   1793  HA  ASN X 115      58.169  30.632  92.647  0.00  0.00            
ATOM   1794  CB  ASN X 115      58.275  28.937  93.787  0.00  0.00            
ATOM   1795  HB2 ASN X 115      59.299  29.002  94.234  0.00  0.00            
ATOM   1796  HB3 ASN X 115      57.757  28.547  94.552  0.00  0.00            
ATOM   1797  CG  ASN X 115      58.266  27.882  92.716  0.00  0.00            
ATOM   1798  OD1 ASN X 115      57.315  27.555  92.007  0.00  0.00            
ATOM   1799  ND2 ASN X 115      59.386  27.186  92.620  0.00  0.00            
ATOM   1800 HD21 ASN X 115      59.373  26.536  91.861  0.00  0.00            
ATOM   1801 HD22 ASN X 115      60.220  27.494  93.160  0.00  0.00            
ATOM   1802  C   ASN X 115      56.089  29.967  93.067  0.00  0.00            
ATOM   1803  O   ASN X 115      55.214  29.950  93.894  0.00  0.00            
ATOM   1804  N   LYS X 116      55.839  29.793  91.793  0.00  0.00            
ATOM   1805  H   LYS X 116      56.526  29.739  91.074  0.00  0.00            
ATOM   1806  CA  LYS X 116      54.472  29.854  91.267  0.00  0.00            
ATOM   1807  HA  LYS X 116      54.103  30.830  91.718  0.00  0.00            
ATOM   1808  CB  LYS X 116      54.384  29.961  89.783  0.00  0.00            
ATOM   1809  HB2 LYS X 116      53.413  30.000  89.512  0.00  0.00            
ATOM   1810  HB3 LYS X 116      54.683  30.942  89.559  0.00  0.00            
ATOM   1811  CG  LYS X 116      55.045  28.842  88.926  0.00  0.00            
ATOM   1812  HG2 LYS X 116      56.192  29.089  88.729  0.00  0.00            
ATOM   1813  HG3 LYS X 116      54.785  27.862  89.361  0.00  0.00            
ATOM   1814  CD  LYS X 116      54.393  28.742  87.514  0.00  0.00            
ATOM   1815  HD2 LYS X 116      53.507  28.188  87.740  0.00  0.00            
ATOM   1816  HD3 LYS X 116      54.301  29.742  87.090  0.00  0.00            
ATOM   1817  CE  LYS X 116      55.384  27.984  86.542  0.00  0.00            
ATOM   1818  HE2 LYS X 116      55.340  28.377  85.533  0.00  0.00            
ATOM   1819  HE3 LYS X 116      56.416  28.235  86.844  0.00  0.00            
ATOM   1820  NZ  LYS X 116      55.302  26.536  86.670  0.00  0.00            
ATOM   1821  HZ1 LYS X 116      55.996  26.073  86.070  0.00  0.00            
ATOM   1822  HZ2 LYS X 116      55.417  26.216  87.584  0.00  0.00            
ATOM   1823  HZ3 LYS X 116      54.415  26.155  86.439  0.00  0.00            
ATOM   1824  C   LYS X 116      53.452  28.947  91.775  0.00  0.00            
ATOM   1825  O   LYS X 116      52.176  29.134  91.596  0.00  0.00            
ATOM   1826  N   VAL X 117      53.948  27.846  92.436  0.00  0.00            
ATOM   1827  H   VAL X 117      55.004  27.717  92.341  0.00  0.00            
ATOM   1828  CA  VAL X 117      53.212  26.718  92.942  0.00  0.00            
ATOM   1829  HA  VAL X 117      53.977  25.958  93.195  0.00  0.00            
ATOM   1830  CB  VAL X 117      52.568  27.128  94.313  0.00  0.00            
ATOM   1831  HB  VAL X 117      52.203  28.213  94.188  0.00  0.00            
ATOM   1832  CG1 VAL X 117      51.285  26.313  94.617  0.00  0.00            
ATOM   1833 HG11 VAL X 117      50.680  26.915  95.372  0.00  0.00            
ATOM   1834 HG12 VAL X 117      50.639  26.267  93.759  0.00  0.00            
ATOM   1835 HG13 VAL X 117      51.479  25.300  95.043  0.00  0.00            
ATOM   1836  CG2 VAL X 117      53.583  27.140  95.479  0.00  0.00            
ATOM   1837 HG21 VAL X 117      54.511  27.781  95.321  0.00  0.00            
ATOM   1838 HG22 VAL X 117      53.094  27.353  96.453  0.00  0.00            
ATOM   1839 HG23 VAL X 117      54.002  26.178  95.662  0.00  0.00            
ATOM   1840  C   VAL X 117      52.371  25.828  91.956  0.00  0.00            
ATOM   1841  O   VAL X 117      52.218  24.591  92.176  0.00  0.00            
ATOM   1842  N   ILE X 118      51.948  26.424  90.867  0.00  0.00            
ATOM   1843  H   ILE X 118      52.094  27.369  90.774  0.00  0.00            
ATOM   1844  CA  ILE X 118      51.018  25.650  89.920  0.00  0.00            
ATOM   1845  HA  ILE X 118      50.514  24.790  90.381  0.00  0.00            
ATOM   1846  CB  ILE X 118      49.768  26.508  89.469  0.00  0.00            
ATOM   1847  HB  ILE X 118      50.061  27.461  88.988  0.00  0.00            
ATOM   1848  CG2 ILE X 118      48.936  25.892  88.340  0.00  0.00            
ATOM   1849 HG21 ILE X 118      48.375  25.081  88.756  0.00  0.00            
ATOM   1850 HG22 ILE X 118      48.144  26.550  88.134  0.00  0.00            
ATOM   1851 HG23 ILE X 118      49.419  25.520  87.400  0.00  0.00            
ATOM   1852  CG1 ILE X 118      49.074  26.821  90.846  0.00  0.00            
ATOM   1853 HG12 ILE X 118      48.464  26.086  91.323  0.00  0.00            
ATOM   1854 HG13 ILE X 118      49.827  27.150  91.634  0.00  0.00            
ATOM   1855  CD1 ILE X 118      48.120  28.004  90.701  0.00  0.00            
ATOM   1856 HD11 ILE X 118      47.339  27.878  89.968  0.00  0.00            
ATOM   1857 HD12 ILE X 118      47.578  28.238  91.498  0.00  0.00            
ATOM   1858 HD13 ILE X 118      48.764  28.822  90.386  0.00  0.00            
ATOM   1859  C   ILE X 118      51.869  25.218  88.721  0.00  0.00            
ATOM   1860  O   ILE X 118      52.828  25.882  88.385  0.00  0.00            
ATOM   1861  N   HIE X 119      51.582  23.987  88.190  0.00  0.00            
ATOM   1862  H   HIE X 119      50.815  23.544  88.629  0.00  0.00            
ATOM   1863  CA  HIE X 119      52.223  23.293  87.065  0.00  0.00            
ATOM   1864  HA  HIE X 119      52.809  24.128  86.687  0.00  0.00            
ATOM   1865  CB  HIE X 119      53.113  22.119  87.466  0.00  0.00            
ATOM   1866  HB2 HIE X 119      52.698  21.344  88.152  0.00  0.00            
ATOM   1867  HB3 HIE X 119      53.378  21.614  86.547  0.00  0.00            
ATOM   1868  CG  HIE X 119      54.450  22.558  87.950  0.00  0.00            
ATOM   1869  ND1 HIE X 119      55.536  22.978  87.162  0.00  0.00            
ATOM   1870  CE1 HIE X 119      56.519  23.420  88.073  0.00  0.00            
ATOM   1871  HE1 HIE X 119      57.451  23.792  87.860  0.00  0.00            
ATOM   1872  NE2 HIE X 119      56.109  23.132  89.367  0.00  0.00            
ATOM   1873  HE2 HIE X 119      56.724  23.216  90.230  0.00  0.00            
ATOM   1874  CD2 HIE X 119      54.757  22.610  89.285  0.00  0.00            
ATOM   1875  HD2 HIE X 119      54.156  22.429  90.147  0.00  0.00            
ATOM   1876  C   HIE X 119      51.301  22.935  85.918  0.00  0.00            
ATOM   1877  O   HIE X 119      50.239  22.363  85.947  0.00  0.00            
ATOM   1878  N   ASP X 120      51.977  23.069  84.831  0.00  0.00            
ATOM   1879  H   ASP X 120      52.966  23.372  84.893  0.00  0.00            
ATOM   1880  CA  ASP X 120      51.657  22.656  83.476  0.00  0.00            
ATOM   1881  HA  ASP X 120      50.973  21.708  83.499  0.00  0.00            
ATOM   1882  CB  ASP X 120      51.031  23.685  82.599  0.00  0.00            
ATOM   1883  HB2 ASP X 120      50.206  24.134  83.168  0.00  0.00            
ATOM   1884  HB3 ASP X 120      51.754  24.450  82.248  0.00  0.00            
ATOM   1885  CG  ASP X 120      50.323  23.054  81.409  0.00  0.00            
ATOM   1886  OD1 ASP X 120      49.840  21.888  81.461  0.00  0.00            
ATOM   1887  OD2 ASP X 120      49.854  23.912  80.675  0.00  0.00            
ATOM   1888  C   ASP X 120      52.947  22.087  82.918  0.00  0.00            
ATOM   1889  O   ASP X 120      54.001  22.538  83.355  0.00  0.00            
ATOM   1890  N   GLU X 121      52.870  21.242  81.912  0.00  0.00            
ATOM   1891  H   GLU X 121      51.977  21.001  81.517  0.00  0.00            
ATOM   1892  CA  GLU X 121      54.118  20.793  81.355  0.00  0.00            
ATOM   1893  HA  GLU X 121      54.781  21.551  81.255  0.00  0.00            
ATOM   1894  CB  GLU X 121      54.635  19.761  82.336  0.00  0.00            
ATOM   1895  HB2 GLU X 121      55.520  19.260  81.878  0.00  0.00            
ATOM   1896  HB3 GLU X 121      54.915  20.239  83.287  0.00  0.00            
ATOM   1897  CG  GLU X 121      53.601  18.637  82.794  0.00  0.00            
ATOM   1898  HG2 GLU X 121      53.097  19.050  83.692  0.00  0.00            
ATOM   1899  HG3 GLU X 121      52.945  18.284  82.031  0.00  0.00            
ATOM   1900  CD  GLU X 121      54.389  17.279  83.247  0.00  0.00            
ATOM   1901  OE1 GLU X 121      55.272  17.464  84.135  0.00  0.00            
ATOM   1902  OE2 GLU X 121      54.164  16.101  82.776  0.00  0.00            
ATOM   1903  C   GLU X 121      54.017  20.270  79.912  0.00  0.00            
ATOM   1904  O   GLU X 121      53.040  19.543  79.489  0.00  0.00            
ATOM   1905  N   TYR X 122      55.183  20.263  79.086  0.00  0.00            
ATOM   1906  H   TYR X 122      56.067  20.445  79.436  0.00  0.00            
ATOM   1907  CA  TYR X 122      55.136  19.842  77.730  0.00  0.00            
ATOM   1908  HA  TYR X 122      54.214  20.076  77.324  0.00  0.00            
ATOM   1909  CB  TYR X 122      56.195  20.704  77.046  0.00  0.00            
ATOM   1910  HB2 TYR X 122      57.112  20.441  77.600  0.00  0.00            
ATOM   1911  HB3 TYR X 122      56.564  20.265  76.132  0.00  0.00            
ATOM   1912  CG  TYR X 122      56.031  22.246  77.071  0.00  0.00            
ATOM   1913  CD1 TYR X 122      56.382  23.069  78.155  0.00  0.00            
ATOM   1914  HD1 TYR X 122      56.654  22.689  79.051  0.00  0.00            
ATOM   1915  CE1 TYR X 122      56.038  24.492  78.177  0.00  0.00            
ATOM   1916  HE1 TYR X 122      56.312  25.171  79.061  0.00  0.00            
ATOM   1917  CZ  TYR X 122      55.453  24.989  76.988  0.00  0.00            
ATOM   1918  OH  TYR X 122      55.246  26.379  76.861  0.00  0.00            
ATOM   1919  HH  TYR X 122      55.092  26.676  75.978  0.00  0.00            
ATOM   1920  CE2 TYR X 122      55.091  24.237  75.928  0.00  0.00            
ATOM   1921  HE2 TYR X 122      54.404  24.525  75.197  0.00  0.00            
ATOM   1922  CD2 TYR X 122      55.483  22.855  75.954  0.00  0.00            
ATOM   1923  HD2 TYR X 122      55.320  22.149  75.150  0.00  0.00            
ATOM   1924  C   TYR X 122      55.387  18.309  77.638  0.00  0.00            
ATOM   1925  O   TYR X 122      56.068  17.564  78.417  0.00  0.00            
ATOM   1926  N   LYS X 123      54.766  17.660  76.645  0.00  0.00            
ATOM   1927  H   LYS X 123      54.113  18.187  76.155  0.00  0.00            
ATOM   1928  CA  LYS X 123      54.708  16.216  76.353  0.00  0.00            
ATOM   1929  HA  LYS X 123      55.652  15.911  76.903  0.00  0.00            
ATOM   1930  CB  LYS X 123      53.569  15.581  77.023  0.00  0.00            
ATOM   1931  HB2 LYS X 123      53.256  16.277  77.929  0.00  0.00            
ATOM   1932  HB3 LYS X 123      52.716  15.472  76.348  0.00  0.00            
ATOM   1933  CG  LYS X 123      54.035  14.256  77.543  0.00  0.00            
ATOM   1934  HG2 LYS X 123      54.321  13.617  76.628  0.00  0.00            
ATOM   1935  HG3 LYS X 123      54.917  14.305  78.246  0.00  0.00            
ATOM   1936  CD  LYS X 123      52.874  13.568  78.148  0.00  0.00            
ATOM   1937  HD2 LYS X 123      52.797  13.848  79.239  0.00  0.00            
ATOM   1938  HD3 LYS X 123      51.959  13.931  77.601  0.00  0.00            
ATOM   1939  CE  LYS X 123      52.888  12.080  77.983  0.00  0.00            
ATOM   1940  HE2 LYS X 123      52.012  11.564  78.344  0.00  0.00            
ATOM   1941  HE3 LYS X 123      53.163  11.967  76.939  0.00  0.00            
ATOM   1942  NZ  LYS X 123      54.031  11.428  78.721  0.00  0.00            
ATOM   1943  HZ1 LYS X 123      54.099  10.456  78.432  0.00  0.00            
ATOM   1944  HZ2 LYS X 123      54.877  11.835  78.387  0.00  0.00            
ATOM   1945  HZ3 LYS X 123      53.943  11.508  79.641  0.00  0.00            
ATOM   1946  C   LYS X 123      54.727  15.959  74.802  0.00  0.00            
ATOM   1947  O   LYS X 123      54.003  16.819  74.146  0.00  0.00            
ATOM   1948  N   VAL X 124      55.352  14.883  74.327  0.00  0.00            
ATOM   1949  H   VAL X 124      55.888  14.306  74.995  0.00  0.00            
ATOM   1950  CA  VAL X 124      55.621  14.777  72.963  0.00  0.00            
ATOM   1951  HA  VAL X 124      54.931  15.567  72.509  0.00  0.00            
ATOM   1952  CB  VAL X 124      57.132  15.036  72.685  0.00  0.00            
ATOM   1953  HB  VAL X 124      57.830  14.253  73.040  0.00  0.00            
ATOM   1954  CG1 VAL X 124      57.306  15.141  71.116  0.00  0.00            
ATOM   1955 HG11 VAL X 124      56.394  15.731  70.738  0.00  0.00            
ATOM   1956 HG12 VAL X 124      58.234  15.677  70.756  0.00  0.00            
ATOM   1957 HG13 VAL X 124      57.373  14.132  70.643  0.00  0.00            
ATOM   1958  CG2 VAL X 124      57.557  16.319  73.333  0.00  0.00            
ATOM   1959 HG21 VAL X 124      57.505  16.201  74.484  0.00  0.00            
ATOM   1960 HG22 VAL X 124      58.557  16.559  73.080  0.00  0.00            
ATOM   1961 HG23 VAL X 124      56.855  17.104  73.044  0.00  0.00            
ATOM   1962  C   VAL X 124      55.228  13.487  72.259  0.00  0.00            
ATOM   1963  O   VAL X 124      55.712  12.429  72.619  0.00  0.00            
ATOM   1964  N   ASN X 125      54.282  13.509  71.260  0.00  0.00            
ATOM   1965  H   ASN X 125      54.052  14.468  70.841  0.00  0.00            
ATOM   1966  CA  ASN X 125      54.055  12.388  70.309  0.00  0.00            
ATOM   1967  HA  ASN X 125      54.261  11.424  70.905  0.00  0.00            
ATOM   1968  CB  ASN X 125      52.563  12.439  69.978  0.00  0.00            
ATOM   1969  HB2 ASN X 125      51.929  12.559  70.890  0.00  0.00            
ATOM   1970  HB3 ASN X 125      52.460  13.278  69.260  0.00  0.00            
ATOM   1971  CG  ASN X 125      52.105  11.126  69.370  0.00  0.00            
ATOM   1972  OD1 ASN X 125      52.576  10.093  69.656  0.00  0.00            
ATOM   1973  ND2 ASN X 125      51.161  11.162  68.433  0.00  0.00            
ATOM   1974 HD21 ASN X 125      50.713  10.258  68.271  0.00  0.00            
ATOM   1975 HD22 ASN X 125      50.782  12.092  68.262  0.00  0.00            
ATOM   1976  C   ASN X 125      55.025  12.462  69.135  0.00  0.00            
ATOM   1977  O   ASN X 125      54.434  12.663  68.027  0.00  0.00            
ATOM   1978  N   GLY X 126      56.428  12.404  69.270  0.00  0.00            
ATOM   1979  H   GLY X 126      56.767  12.257  70.246  0.00  0.00            
ATOM   1980  CA  GLY X 126      57.449  12.553  68.305  0.00  0.00            
ATOM   1981  HA2 GLY X 126      58.375  12.091  68.430  0.00  0.00            
ATOM   1982  HA3 GLY X 126      57.042  11.955  67.477  0.00  0.00            
ATOM   1983  C   GLY X 126      57.558  13.875  67.605  0.00  0.00            
ATOM   1984  O   GLY X 126      58.584  14.349  67.216  0.00  0.00            
ATOM   1985  N   ASP X 127      56.426  14.473  67.311  0.00  0.00            
ATOM   1986  H   ASP X 127      55.608  13.931  67.469  0.00  0.00            
ATOM   1987  CA  ASP X 127      56.277  15.787  66.594  0.00  0.00            
ATOM   1988  HA  ASP X 127      57.022  16.442  66.913  0.00  0.00            
ATOM   1989  CB  ASP X 127      56.415  15.798  65.113  0.00  0.00            
ATOM   1990  HB2 ASP X 127      57.322  15.304  64.789  0.00  0.00            
ATOM   1991  HB3 ASP X 127      55.496  15.325  64.633  0.00  0.00            
ATOM   1992  CG  ASP X 127      56.665  17.237  64.626  0.00  0.00            
ATOM   1993  OD1 ASP X 127      56.180  17.595  63.543  0.00  0.00            
ATOM   1994  OD2 ASP X 127      57.318  18.052  65.346  0.00  0.00            
ATOM   1995  C   ASP X 127      54.972  16.406  67.037  0.00  0.00            
ATOM   1996  O   ASP X 127      55.005  17.577  67.286  0.00  0.00            
ATOM   1997  N   GLU X 128      53.870  15.676  67.164  0.00  0.00            
ATOM   1998  H   GLU X 128      53.936  14.681  67.295  0.00  0.00            
ATOM   1999  CA  GLU X 128      52.710  16.200  67.774  0.00  0.00            
ATOM   2000  HA  GLU X 128      52.467  17.258  67.290  0.00  0.00            
ATOM   2001  CB  GLU X 128      51.450  15.361  67.599  0.00  0.00            
ATOM   2002  HB2 GLU X 128      51.723  14.362  67.565  0.00  0.00            
ATOM   2003  HB3 GLU X 128      50.590  15.636  68.233  0.00  0.00            
ATOM   2004  CG  GLU X 128      50.848  15.387  66.206  0.00  0.00            
ATOM   2005  HG2 GLU X 128      50.066  16.178  66.288  0.00  0.00            
ATOM   2006  HG3 GLU X 128      51.573  15.618  65.383  0.00  0.00            
ATOM   2007  CD  GLU X 128      50.021  14.094  65.961  0.00  0.00            
ATOM   2008  OE1 GLU X 128      49.680  13.689  64.804  0.00  0.00            
ATOM   2009  OE2 GLU X 128      49.652  13.464  66.956  0.00  0.00            
ATOM   2010  C   GLU X 128      52.981  16.565  69.309  0.00  0.00            
ATOM   2011  O   GLU X 128      53.975  16.054  69.848  0.00  0.00            
ATOM   2012  N   LEU X 129      52.193  17.543  69.851  0.00  0.00            
ATOM   2013  H   LEU X 129      51.336  17.660  69.297  0.00  0.00            
ATOM   2014  CA  LEU X 129      52.501  17.877  71.219  0.00  0.00            
ATOM   2015  HA  LEU X 129      53.266  17.241  71.563  0.00  0.00            
ATOM   2016  CB  LEU X 129      53.015  19.382  71.198  0.00  0.00            
ATOM   2017  HB2 LEU X 129      54.066  19.116  70.860  0.00  0.00            
ATOM   2018  HB3 LEU X 129      52.668  19.892  70.250  0.00  0.00            
ATOM   2019  CG  LEU X 129      52.885  20.062  72.591  0.00  0.00            
ATOM   2020  HG  LEU X 129      53.264  19.324  73.353  0.00  0.00            
ATOM   2021  CD1 LEU X 129      53.883  21.143  72.521  0.00  0.00            
ATOM   2022 HD11 LEU X 129      53.592  21.752  71.679  0.00  0.00            
ATOM   2023 HD12 LEU X 129      54.042  21.740  73.398  0.00  0.00            
ATOM   2024 HD13 LEU X 129      54.752  20.682  72.154  0.00  0.00            
ATOM   2025  CD2 LEU X 129      51.564  20.731  72.955  0.00  0.00            
ATOM   2026 HD21 LEU X 129      50.913  19.926  72.855  0.00  0.00            
ATOM   2027 HD22 LEU X 129      51.577  21.069  73.838  0.00  0.00            
ATOM   2028 HD23 LEU X 129      51.183  21.527  72.301  0.00  0.00            
ATOM   2029  C   LEU X 129      51.253  17.644  72.117  0.00  0.00            
ATOM   2030  O   LEU X 129      50.037  17.660  71.632  0.00  0.00            
ATOM   2031  N   GLU X 130      51.459  17.327  73.434  0.00  0.00            
ATOM   2032  H   GLU X 130      52.366  17.016  73.686  0.00  0.00            
ATOM   2033  CA  GLU X 130      50.355  17.157  74.458  0.00  0.00            
ATOM   2034  HA  GLU X 130      49.344  17.443  74.128  0.00  0.00            
ATOM   2035  CB  GLU X 130      50.232  15.758  74.888  0.00  0.00            
ATOM   2036  HB2 GLU X 130      51.112  15.324  75.214  0.00  0.00            
ATOM   2037  HB3 GLU X 130      49.559  15.771  75.696  0.00  0.00            
ATOM   2038  CG  GLU X 130      49.425  14.917  73.899  0.00  0.00            
ATOM   2039  HG2 GLU X 130      48.380  15.203  74.019  0.00  0.00            
ATOM   2040  HG3 GLU X 130      49.785  15.166  72.811  0.00  0.00            
ATOM   2041  CD  GLU X 130      49.469  13.371  74.188  0.00  0.00            
ATOM   2042  OE1 GLU X 130      48.412  12.900  74.762  0.00  0.00            
ATOM   2043  OE2 GLU X 130      50.439  12.653  73.785  0.00  0.00            
ATOM   2044  C   GLU X 130      50.800  17.991  75.607  0.00  0.00            
ATOM   2045  O   GLU X 130      51.691  17.660  76.438  0.00  0.00            
ATOM   2046  N   LYS X 131      50.088  19.216  75.686  0.00  0.00            
ATOM   2047  H   LYS X 131      49.261  19.425  75.108  0.00  0.00            
ATOM   2048  CA  LYS X 131      50.366  20.037  76.881  0.00  0.00            
ATOM   2049  HA  LYS X 131      51.369  20.021  77.181  0.00  0.00            
ATOM   2050  CB  LYS X 131      50.044  21.502  76.663  0.00  0.00            
ATOM   2051  HB2 LYS X 131      50.096  21.628  75.514  0.00  0.00            
ATOM   2052  HB3 LYS X 131      49.118  21.757  77.018  0.00  0.00            
ATOM   2053  CG  LYS X 131      51.053  22.412  77.415  0.00  0.00            
ATOM   2054  HG2 LYS X 131      51.190  22.100  78.449  0.00  0.00            
ATOM   2055  HG3 LYS X 131      52.053  22.374  76.809  0.00  0.00            
ATOM   2056  CD  LYS X 131      50.583  23.888  77.380  0.00  0.00            
ATOM   2057  HD2 LYS X 131      50.787  24.084  76.336  0.00  0.00            
ATOM   2058  HD3 LYS X 131      49.554  24.002  77.671  0.00  0.00            
ATOM   2059  CE  LYS X 131      51.399  24.652  78.379  0.00  0.00            
ATOM   2060  HE2 LYS X 131      51.350  23.958  79.275  0.00  0.00            
ATOM   2061  HE3 LYS X 131      52.323  24.698  78.032  0.00  0.00            
ATOM   2062  NZ  LYS X 131      50.863  26.021  78.647  0.00  0.00            
ATOM   2063  HZ1 LYS X 131      49.816  25.892  78.837  0.00  0.00            
ATOM   2064  HZ2 LYS X 131      51.366  26.410  79.407  0.00  0.00            
ATOM   2065  HZ3 LYS X 131      51.033  26.682  77.820  0.00  0.00            
ATOM   2066  C   LYS X 131      49.528  19.445  78.008  0.00  0.00            
ATOM   2067  O   LYS X 131      48.412  19.070  77.735  0.00  0.00            
ATOM   2068  N   THR X 132      50.097  19.133  79.123  0.00  0.00            
ATOM   2069  H   THR X 132      50.946  19.511  79.313  0.00  0.00            
ATOM   2070  CA  THR X 132      49.407  18.391  80.130  0.00  0.00            
ATOM   2071  HA  THR X 132      48.339  18.270  79.925  0.00  0.00            
ATOM   2072  CB  THR X 132      49.857  16.916  80.095  0.00  0.00            
ATOM   2073  HB  THR X 132      50.935  16.750  80.441  0.00  0.00            
ATOM   2074  CG2 THR X 132      49.040  16.078  81.017  0.00  0.00            
ATOM   2075 HG21 THR X 132      49.272  16.529  81.966  0.00  0.00            
ATOM   2076 HG22 THR X 132      47.944  16.179  80.904  0.00  0.00            
ATOM   2077 HG23 THR X 132      49.426  15.085  80.816  0.00  0.00            
ATOM   2078  OG1 THR X 132      49.771  16.291  78.856  0.00  0.00            
ATOM   2079  HG1 THR X 132      50.377  16.756  78.366  0.00  0.00            
ATOM   2080  C   THR X 132      49.556  18.958  81.531  0.00  0.00            
ATOM   2081  O   THR X 132      50.596  19.033  82.142  0.00  0.00            
ATOM   2082  N   TYR X 133      48.399  19.198  82.195  0.00  0.00            
ATOM   2083  H   TYR X 133      47.555  18.927  81.752  0.00  0.00            
ATOM   2084  CA  TYR X 133      48.264  19.842  83.518  0.00  0.00            
ATOM   2085  HA  TYR X 133      48.998  20.704  83.651  0.00  0.00            
ATOM   2086  CB  TYR X 133      46.775  20.366  83.648  0.00  0.00            
ATOM   2087  HB2 TYR X 133      46.181  19.670  83.027  0.00  0.00            
ATOM   2088  HB3 TYR X 133      46.482  20.242  84.711  0.00  0.00            
ATOM   2089  CG  TYR X 133      46.539  21.873  83.312  0.00  0.00            
ATOM   2090  CD1 TYR X 133      47.329  22.892  83.834  0.00  0.00            
ATOM   2091  HD1 TYR X 133      48.063  22.660  84.529  0.00  0.00            
ATOM   2092  CE1 TYR X 133      47.196  24.221  83.276  0.00  0.00            
ATOM   2093  HE1 TYR X 133      47.950  24.955  83.723  0.00  0.00            
ATOM   2094  CZ  TYR X 133      46.239  24.509  82.246  0.00  0.00            
ATOM   2095  OH  TYR X 133      46.170  25.682  81.549  0.00  0.00            
ATOM   2096  HH  TYR X 133      46.693  26.349  82.027  0.00  0.00            
ATOM   2097  CE2 TYR X 133      45.333  23.539  81.966  0.00  0.00            
ATOM   2098  HE2 TYR X 133      44.431  23.854  81.391  0.00  0.00            
ATOM   2099  CD2 TYR X 133      45.445  22.233  82.520  0.00  0.00            
ATOM   2100  HD2 TYR X 133      44.733  21.565  82.475  0.00  0.00            
ATOM   2101  C   TYR X 133      48.405  18.845  84.672  0.00  0.00            
ATOM   2102  O   TYR X 133      47.769  17.864  84.818  0.00  0.00            
ATOM   2103  N   LYS X 134      49.422  19.273  85.500  0.00  0.00            
ATOM   2104  H   LYS X 134      49.972  20.096  85.236  0.00  0.00            
ATOM   2105  CA  LYS X 134      49.973  18.408  86.589  0.00  0.00            
ATOM   2106  HA  LYS X 134      49.778  17.395  86.389  0.00  0.00            
ATOM   2107  CB  LYS X 134      51.538  18.744  86.876  0.00  0.00            
ATOM   2108  HB2 LYS X 134      51.899  19.098  86.032  0.00  0.00            
ATOM   2109  HB3 LYS X 134      51.522  19.518  87.643  0.00  0.00            
ATOM   2110  CG  LYS X 134      52.366  17.544  87.433  0.00  0.00            
ATOM   2111  HG2 LYS X 134      52.153  17.549  88.448  0.00  0.00            
ATOM   2112  HG3 LYS X 134      52.148  16.571  86.925  0.00  0.00            
ATOM   2113  CD  LYS X 134      53.940  17.782  87.426  0.00  0.00            
ATOM   2114  HD2 LYS X 134      54.313  17.787  86.441  0.00  0.00            
ATOM   2115  HD3 LYS X 134      54.307  18.684  87.874  0.00  0.00            
ATOM   2116  CE  LYS X 134      54.791  16.629  87.896  0.00  0.00            
ATOM   2117  HE2 LYS X 134      54.128  16.069  88.629  0.00  0.00            
ATOM   2118  HE3 LYS X 134      54.897  15.992  87.028  0.00  0.00            
ATOM   2119  NZ  LYS X 134      55.954  17.120  88.702  0.00  0.00            
ATOM   2120  HZ1 LYS X 134      56.544  16.366  89.074  0.00  0.00            
ATOM   2121  HZ2 LYS X 134      56.558  17.754  88.129  0.00  0.00            
ATOM   2122  HZ3 LYS X 134      55.476  17.506  89.533  0.00  0.00            
ATOM   2123  C   LYS X 134      49.150  18.444  87.844  0.00  0.00            
ATOM   2124  O   LYS X 134      48.955  17.456  88.510  0.00  0.00            
ATOM   2125  N   VAL X 135      48.576  19.608  88.144  0.00  0.00            
ATOM   2126  H   VAL X 135      48.706  20.330  87.521  0.00  0.00            
ATOM   2127  CA  VAL X 135      47.579  19.805  89.227  0.00  0.00            
ATOM   2128  HA  VAL X 135      47.167  18.880  89.543  0.00  0.00            
ATOM   2129  CB  VAL X 135      48.276  20.664  90.293  0.00  0.00            
ATOM   2130  HB  VAL X 135      48.993  20.116  90.833  0.00  0.00            
ATOM   2131  CG1 VAL X 135      48.814  22.064  89.831  0.00  0.00            
ATOM   2132 HG11 VAL X 135      48.099  22.632  89.231  0.00  0.00            
ATOM   2133 HG12 VAL X 135      48.989  22.782  90.615  0.00  0.00            
ATOM   2134 HG13 VAL X 135      49.590  21.806  89.242  0.00  0.00            
ATOM   2135  CG2 VAL X 135      47.335  20.944  91.530  0.00  0.00            
ATOM   2136 HG21 VAL X 135      46.754  19.995  91.861  0.00  0.00            
ATOM   2137 HG22 VAL X 135      47.970  21.434  92.384  0.00  0.00            
ATOM   2138 HG23 VAL X 135      46.544  21.672  91.248  0.00  0.00            
ATOM   2139  C   VAL X 135      46.430  20.617  88.559  0.00  0.00            
ATOM   2140  O   VAL X 135      46.575  21.303  87.572  0.00  0.00            
ATOM   2141  N   GLY X 136      45.270  20.448  89.217  0.00  0.00            
ATOM   2142  H   GLY X 136      45.294  19.818  90.048  0.00  0.00            
ATOM   2143  CA  GLY X 136      44.012  21.039  88.772  0.00  0.00            
ATOM   2144  HA2 GLY X 136      43.707  21.719  89.562  0.00  0.00            
ATOM   2145  HA3 GLY X 136      44.085  21.521  87.881  0.00  0.00            
ATOM   2146  C   GLY X 136      42.910  20.078  88.797  0.00  0.00            
ATOM   2147  O   GLY X 136      43.197  18.929  89.208  0.00  0.00            
ATOM   2148  N   ASP X 137      41.676  20.632  88.516  0.00  0.00            
ATOM   2149  H   ASP X 137      41.629  21.653  88.385  0.00  0.00            
ATOM   2150  CA  ASP X 137      40.431  19.974  88.404  0.00  0.00            
ATOM   2151  HA  ASP X 137      40.169  19.349  89.211  0.00  0.00            
ATOM   2152  CB  ASP X 137      39.353  21.003  88.438  0.00  0.00            
ATOM   2153  HB2 ASP X 137      39.512  21.694  87.583  0.00  0.00            
ATOM   2154  HB3 ASP X 137      38.359  20.620  88.132  0.00  0.00            
ATOM   2155  CG  ASP X 137      39.127  21.802  89.805  0.00  0.00            
ATOM   2156  OD1 ASP X 137      39.251  21.221  90.880  0.00  0.00            
ATOM   2157  OD2 ASP X 137      38.895  23.049  89.799  0.00  0.00            
ATOM   2158  C   ASP X 137      40.298  19.041  87.240  0.00  0.00            
ATOM   2159  O   ASP X 137      39.805  17.882  87.410  0.00  0.00            
ATOM   2160  N   VAL X 138      40.814  19.506  86.078  0.00  0.00            
ATOM   2161  H   VAL X 138      41.275  20.413  85.954  0.00  0.00            
ATOM   2162  CA  VAL X 138      41.118  18.464  85.120  0.00  0.00            
ATOM   2163  HA  VAL X 138      41.002  17.403  85.540  0.00  0.00            
ATOM   2164  CB  VAL X 138      40.195  18.300  83.909  0.00  0.00            
ATOM   2165  HB  VAL X 138      40.559  17.500  83.355  0.00  0.00            
ATOM   2166  CG1 VAL X 138      38.723  18.156  84.197  0.00  0.00            
ATOM   2167 HG11 VAL X 138      38.222  18.588  85.141  0.00  0.00            
ATOM   2168 HG12 VAL X 138      38.368  18.502  83.305  0.00  0.00            
ATOM   2169 HG13 VAL X 138      38.549  17.210  84.417  0.00  0.00            
ATOM   2170  CG2 VAL X 138      40.462  19.439  82.776  0.00  0.00            
ATOM   2171 HG21 VAL X 138      41.350  19.994  82.880  0.00  0.00            
ATOM   2172 HG22 VAL X 138      40.379  19.008  81.805  0.00  0.00            
ATOM   2173 HG23 VAL X 138      39.626  20.151  82.437  0.00  0.00            
ATOM   2174  C   VAL X 138      42.560  18.534  84.764  0.00  0.00            
ATOM   2175  O   VAL X 138      43.122  19.666  84.691  0.00  0.00            
ATOM   2176  N   THR X 139      43.189  17.350  84.638  0.00  0.00            
ATOM   2177  H   THR X 139      42.572  16.522  84.692  0.00  0.00            
ATOM   2178  CA  THR X 139      44.614  17.088  84.132  0.00  0.00            
ATOM   2179  HA  THR X 139      45.263  17.921  84.441  0.00  0.00            
ATOM   2180  CB  THR X 139      45.295  15.794  84.848  0.00  0.00            
ATOM   2181  HB  THR X 139      46.380  15.771  84.492  0.00  0.00            
ATOM   2182  CG2 THR X 139      45.279  15.963  86.385  0.00  0.00            
ATOM   2183 HG21 THR X 139      44.149  15.881  86.580  0.00  0.00            
ATOM   2184 HG22 THR X 139      45.874  15.221  86.882  0.00  0.00            
ATOM   2185 HG23 THR X 139      45.612  16.950  86.574  0.00  0.00            
ATOM   2186  OG1 THR X 139      44.512  14.692  84.405  0.00  0.00            
ATOM   2187  HG1 THR X 139      44.645  14.697  83.411  0.00  0.00            
ATOM   2188  C   THR X 139      44.603  17.126  82.612  0.00  0.00            
ATOM   2189  O   THR X 139      44.779  16.101  82.065  0.00  0.00            
ATOM   2190  N   ALA X 140      44.011  18.262  82.061  0.00  0.00            
ATOM   2191  H   ALA X 140      43.937  19.053  82.682  0.00  0.00            
ATOM   2192  CA  ALA X 140      43.716  18.442  80.652  0.00  0.00            
ATOM   2193  HA  ALA X 140      43.042  17.631  80.325  0.00  0.00            
ATOM   2194  CB  ALA X 140      43.089  19.850  80.325  0.00  0.00            
ATOM   2195  HB1 ALA X 140      43.805  20.646  80.616  0.00  0.00            
ATOM   2196  HB2 ALA X 140      42.886  20.099  79.244  0.00  0.00            
ATOM   2197  HB3 ALA X 140      42.207  19.869  80.786  0.00  0.00            
ATOM   2198  C   ALA X 140      45.062  18.178  79.829  0.00  0.00            
ATOM   2199  O   ALA X 140      46.002  18.945  79.829  0.00  0.00            
ATOM   2200  N   LYS X 141      44.847  17.116  79.044  0.00  0.00            
ATOM   2201  H   LYS X 141      43.916  16.688  78.784  0.00  0.00            
ATOM   2202  CA  LYS X 141      45.872  16.509  78.270  0.00  0.00            
ATOM   2203  HA  LYS X 141      46.895  16.777  78.696  0.00  0.00            
ATOM   2204  CB  LYS X 141      45.717  14.982  78.505  0.00  0.00            
ATOM   2205  HB2 LYS X 141      45.546  14.999  79.583  0.00  0.00            
ATOM   2206  HB3 LYS X 141      44.875  14.609  77.963  0.00  0.00            
ATOM   2207  CG  LYS X 141      46.980  14.174  78.100  0.00  0.00            
ATOM   2208  HG2 LYS X 141      47.246  14.422  77.074  0.00  0.00            
ATOM   2209  HG3 LYS X 141      47.807  14.334  78.747  0.00  0.00            
ATOM   2210  CD  LYS X 141      46.861  12.645  78.319  0.00  0.00            
ATOM   2211  HD2 LYS X 141      46.731  12.395  79.316  0.00  0.00            
ATOM   2212  HD3 LYS X 141      45.972  12.295  77.720  0.00  0.00            
ATOM   2213  CE  LYS X 141      48.119  11.930  77.793  0.00  0.00            
ATOM   2214  HE2 LYS X 141      49.082  12.408  77.774  0.00  0.00            
ATOM   2215  HE3 LYS X 141      48.263  11.236  78.570  0.00  0.00            
ATOM   2216  NZ  LYS X 141      47.858  11.166  76.616  0.00  0.00            
ATOM   2217  HZ1 LYS X 141      47.952  11.692  75.834  0.00  0.00            
ATOM   2218  HZ2 LYS X 141      48.492  10.348  76.494  0.00  0.00            
ATOM   2219  HZ3 LYS X 141      46.847  10.949  76.479  0.00  0.00            
ATOM   2220  C   LYS X 141      45.790  17.039  76.778  0.00  0.00            
ATOM   2221  O   LYS X 141      45.991  16.347  75.792  0.00  0.00            
ATOM   2222  N   ARG X 142      45.290  18.272  76.543  0.00  0.00            
ATOM   2223  H   ARG X 142      45.028  18.756  77.418  0.00  0.00            
ATOM   2224  CA  ARG X 142      44.721  18.757  75.308  0.00  0.00            
ATOM   2225  HA  ARG X 142      43.938  18.153  74.889  0.00  0.00            
ATOM   2226  CB  ARG X 142      44.189  20.183  75.631  0.00  0.00            
ATOM   2227  HB2 ARG X 142      43.469  20.495  74.911  0.00  0.00            
ATOM   2228  HB3 ARG X 142      43.693  20.090  76.606  0.00  0.00            
ATOM   2229  CG  ARG X 142      45.173  21.347  75.759  0.00  0.00            
ATOM   2230  HG2 ARG X 142      45.836  21.474  74.855  0.00  0.00            
ATOM   2231  HG3 ARG X 142      44.618  22.356  75.846  0.00  0.00            
ATOM   2232  CD  ARG X 142      45.964  21.200  77.101  0.00  0.00            
ATOM   2233  HD2 ARG X 142      45.410  20.747  77.960  0.00  0.00            
ATOM   2234  HD3 ARG X 142      46.800  20.588  76.935  0.00  0.00            
ATOM   2235  NE  ARG X 142      46.496  22.535  77.549  0.00  0.00            
ATOM   2236  HE  ARG X 142      46.132  23.405  77.251  0.00  0.00            
ATOM   2237  CZ  ARG X 142      47.242  22.617  78.603  0.00  0.00            
ATOM   2238  NH1 ARG X 142      47.727  21.494  79.219  0.00  0.00            
ATOM   2239 HH11 ARG X 142      47.315  20.577  79.017  0.00  0.00            
ATOM   2240 HH12 ARG X 142      48.289  21.530  80.011  0.00  0.00            
ATOM   2241  NH2 ARG X 142      47.443  23.724  79.160  0.00  0.00            
ATOM   2242 HH21 ARG X 142      46.979  24.527  78.895  0.00  0.00            
ATOM   2243 HH22 ARG X 142      48.128  23.745  79.906  0.00  0.00            
ATOM   2244  C   ARG X 142      45.818  18.710  74.129  0.00  0.00            
ATOM   2245  O   ARG X 142      46.733  19.542  74.095  0.00  0.00            
ATOM   2246  N   TRP X 143      45.682  17.634  73.320  0.00  0.00            
ATOM   2247  H   TRP X 143      44.954  16.985  73.640  0.00  0.00            
ATOM   2248  CA  TRP X 143      46.463  17.382  72.077  0.00  0.00            
ATOM   2249  HA  TRP X 143      47.555  17.208  72.421  0.00  0.00            
ATOM   2250  CB  TRP X 143      45.923  16.209  71.353  0.00  0.00            
ATOM   2251  HB2 TRP X 143      46.266  15.347  71.794  0.00  0.00            
ATOM   2252  HB3 TRP X 143      44.892  16.283  71.129  0.00  0.00            
ATOM   2253  CG  TRP X 143      46.479  15.972  69.998  0.00  0.00            
ATOM   2254  CD1 TRP X 143      47.610  15.288  69.765  0.00  0.00            
ATOM   2255  HD1 TRP X 143      48.250  14.906  70.565  0.00  0.00            
ATOM   2256  NE1 TRP X 143      47.616  14.946  68.406  0.00  0.00            
ATOM   2257  HE1 TRP X 143      48.313  14.385  67.833  0.00  0.00            
ATOM   2258  CE2 TRP X 143      46.677  15.664  67.647  0.00  0.00            
ATOM   2259  CZ2 TRP X 143      46.398  15.761  66.242  0.00  0.00            
ATOM   2260  HZ2 TRP X 143      47.067  15.218  65.646  0.00  0.00            
ATOM   2261  CH2 TRP X 143      45.198  16.474  65.826  0.00  0.00            
ATOM   2262  HH2 TRP X 143      44.992  16.577  64.767  0.00  0.00            
ATOM   2263  CZ3 TRP X 143      44.349  17.025  66.830  0.00  0.00            
ATOM   2264  HZ3 TRP X 143      43.393  17.460  66.560  0.00  0.00            
ATOM   2265  CE3 TRP X 143      44.725  16.919  68.234  0.00  0.00            
ATOM   2266  HE3 TRP X 143      43.992  17.258  68.957  0.00  0.00            
ATOM   2267  CD2 TRP X 143      45.911  16.305  68.658  0.00  0.00            
ATOM   2268  C   TRP X 143      46.646  18.606  71.154  0.00  0.00            
ATOM   2269  O   TRP X 143      45.698  19.374  71.005  0.00  0.00            
ATOM   2270  N   TYR X 144      47.723  18.705  70.333  0.00  0.00            
ATOM   2271  H   TYR X 144      48.559  18.187  70.623  0.00  0.00            
ATOM   2272  CA  TYR X 144      48.105  19.747  69.433  0.00  0.00            
ATOM   2273  HA  TYR X 144      47.261  20.324  69.129  0.00  0.00            
ATOM   2274  CB  TYR X 144      48.971  20.670  70.357  0.00  0.00            
ATOM   2275  HB2 TYR X 144      48.501  21.067  71.294  0.00  0.00            
ATOM   2276  HB3 TYR X 144      49.593  19.948  70.832  0.00  0.00            
ATOM   2277  CG  TYR X 144      49.827  21.774  69.734  0.00  0.00            
ATOM   2278  CD1 TYR X 144      49.289  23.054  69.746  0.00  0.00            
ATOM   2279  HD1 TYR X 144      48.334  23.314  70.242  0.00  0.00            
ATOM   2280  CE1 TYR X 144      49.956  23.968  68.927  0.00  0.00            
ATOM   2281  HE1 TYR X 144      49.422  24.897  68.884  0.00  0.00            
ATOM   2282  CZ  TYR X 144      51.072  23.746  68.155  0.00  0.00            
ATOM   2283  OH  TYR X 144      51.546  24.747  67.340  0.00  0.00            
ATOM   2284  HH  TYR X 144      52.306  24.381  66.775  0.00  0.00            
ATOM   2285  CE2 TYR X 144      51.531  22.358  68.117  0.00  0.00            
ATOM   2286  HE2 TYR X 144      52.275  22.017  67.385  0.00  0.00            
ATOM   2287  CD2 TYR X 144      50.874  21.406  68.921  0.00  0.00            
ATOM   2288  HD2 TYR X 144      51.132  20.363  68.918  0.00  0.00            
ATOM   2289  C   TYR X 144      48.795  19.073  68.209  0.00  0.00            
ATOM   2290  O   TYR X 144      49.728  18.306  68.350  0.00  0.00            
ATOM   2291  N   LYS X 145      48.584  19.549  66.954  0.00  0.00            
ATOM   2292  H   LYS X 145      47.876  20.255  66.761  0.00  0.00            
ATOM   2293  CA  LYS X 145      49.242  19.134  65.721  0.00  0.00            
ATOM   2294  HA  LYS X 145      48.733  18.168  65.548  0.00  0.00            
ATOM   2295  CB  LYS X 145      48.620  19.932  64.584  0.00  0.00            
ATOM   2296  HB2 LYS X 145      49.080  19.712  63.511  0.00  0.00            
ATOM   2297  HB3 LYS X 145      47.532  19.687  64.621  0.00  0.00            
ATOM   2298  CG  LYS X 145      48.670  21.421  64.738  0.00  0.00            
ATOM   2299  HG2 LYS X 145      47.817  21.849  64.100  0.00  0.00            
ATOM   2300  HG3 LYS X 145      48.297  21.647  65.719  0.00  0.00            
ATOM   2301  CD  LYS X 145      50.040  22.110  64.646  0.00  0.00            
ATOM   2302  HD2 LYS X 145      50.486  22.490  65.595  0.00  0.00            
ATOM   2303  HD3 LYS X 145      50.730  21.482  64.197  0.00  0.00            
ATOM   2304  CE  LYS X 145      50.088  23.229  63.581  0.00  0.00            
ATOM   2305  HE2 LYS X 145      49.567  24.141  63.979  0.00  0.00            
ATOM   2306  HE3 LYS X 145      51.175  23.630  63.441  0.00  0.00            
ATOM   2307  NZ  LYS X 145      49.599  22.672  62.294  0.00  0.00            
ATOM   2308  HZ1 LYS X 145      50.285  22.050  61.993  0.00  0.00            
ATOM   2309  HZ2 LYS X 145      48.770  22.077  62.455  0.00  0.00            
ATOM   2310  HZ3 LYS X 145      49.344  23.445  61.672  0.00  0.00            
ATOM   2311  C   LYS X 145      50.754  18.807  65.724  0.00  0.00            
ATOM   2312  O   LYS X 145      51.551  19.318  66.514  0.00  0.00            
ATOM   2313  N   LYS X 146      51.306  18.182  64.674  0.00  0.00            
ATOM   2314  H   LYS X 146      50.686  18.055  63.877  0.00  0.00            
ATOM   2315  CA  LYS X 146      52.658  18.278  64.238  0.00  0.00            
ATOM   2316  HA  LYS X 146      53.228  17.587  64.762  0.00  0.00            
ATOM   2317  CB  LYS X 146      52.821  17.879  62.741  0.00  0.00            
ATOM   2318  HB2 LYS X 146      52.224  18.533  62.135  0.00  0.00            
ATOM   2319  HB3 LYS X 146      53.844  18.234  62.531  0.00  0.00            
ATOM   2320  CG  LYS X 146      52.573  16.423  62.465  0.00  0.00            
ATOM   2321  HG2 LYS X 146      52.957  15.931  63.386  0.00  0.00            
ATOM   2322  HG3 LYS X 146      51.521  16.199  62.511  0.00  0.00            
ATOM   2323  CD  LYS X 146      53.119  15.724  61.267  0.00  0.00            
ATOM   2324  HD2 LYS X 146      52.473  14.871  61.146  0.00  0.00            
ATOM   2325  HD3 LYS X 146      53.009  16.459  60.446  0.00  0.00            
ATOM   2326  CE  LYS X 146      54.528  15.299  61.349  0.00  0.00            
ATOM   2327  HE2 LYS X 146      54.891  14.794  62.223  0.00  0.00            
ATOM   2328  HE3 LYS X 146      54.575  14.710  60.426  0.00  0.00            
ATOM   2329  NZ  LYS X 146      55.416  16.469  61.175  0.00  0.00            
ATOM   2330  HZ1 LYS X 146      55.126  17.095  61.861  0.00  0.00            
ATOM   2331  HZ2 LYS X 146      56.375  16.276  61.390  0.00  0.00            
ATOM   2332  HZ3 LYS X 146      55.296  16.838  60.208  0.00  0.00            
ATOM   2333  C   LYS X 146      53.321  19.631  64.459  0.00  0.00            
ATOM   2334  O   LYS X 146      52.972  20.621  63.766  0.00  0.00            
ATOM   2335  N   SER X 147      54.251  19.729  65.387  0.00  0.00            
ATOM   2336  H   SER X 147      54.483  18.865  65.946  0.00  0.00            
ATOM   2337  CA  SER X 147      54.809  20.886  66.041  0.00  0.00            
ATOM   2338  HA  SER X 147      54.017  21.611  66.206  0.00  0.00            
ATOM   2339  CB  SER X 147      55.463  20.706  67.419  0.00  0.00            
ATOM   2340  HB2 SER X 147      55.846  21.747  67.491  0.00  0.00            
ATOM   2341  HB3 SER X 147      54.765  20.366  68.197  0.00  0.00            
ATOM   2342  OG  SER X 147      56.522  19.831  67.514  0.00  0.00            
ATOM   2343  HG  SER X 147      56.161  18.897  67.572  0.00  0.00            
ATOM   2344  C   SER X 147      55.886  21.578  65.121  0.00  0.00            
ATOM   2345  O   SER X 147      56.020  22.773  65.099  0.00  0.00            
ATOM   2346  N   SER X 148      56.567  20.710  64.306  0.00  0.00            
ATOM   2347  H   SER X 148      56.508  19.752  64.475  0.00  0.00            
ATOM   2348  CA  SER X 148      57.691  21.110  63.435  0.00  0.00            
ATOM   2349  HA  SER X 148      58.341  21.807  64.090  0.00  0.00            
ATOM   2350  CB  SER X 148      58.417  19.838  62.963  0.00  0.00            
ATOM   2351  HB2 SER X 148      59.355  20.126  62.523  0.00  0.00            
ATOM   2352  HB3 SER X 148      58.668  19.271  63.850  0.00  0.00            
ATOM   2353  OG  SER X 148      57.608  19.141  61.984  0.00  0.00            
ATOM   2354  HG  SER X 148      56.981  18.615  62.553  0.00  0.00            
ATOM   2355  C   SER X 148      57.188  22.066  62.337  0.00  0.00            
ATOM   2356  O   SER X 148      58.066  22.576  61.587  0.00  0.00            
ATOM   2357  N   SER X 149      55.818  22.320  62.049  0.00  0.00            
ATOM   2358  H   SER X 149      55.202  21.811  62.667  0.00  0.00            
ATOM   2359  CA  SER X 149      55.111  22.947  60.978  0.00  0.00            
ATOM   2360  HA  SER X 149      55.556  22.688  60.018  0.00  0.00            
ATOM   2361  CB  SER X 149      53.691  22.323  60.880  0.00  0.00            
ATOM   2362  HB2 SER X 149      53.761  21.245  60.890  0.00  0.00            
ATOM   2363  HB3 SER X 149      53.000  22.664  61.588  0.00  0.00            
ATOM   2364  OG  SER X 149      52.877  22.751  59.825  0.00  0.00            
ATOM   2365  HG  SER X 149      53.137  23.684  59.674  0.00  0.00            
ATOM   2366  C   SER X 149      55.076  24.450  61.169  0.00  0.00            
ATOM   2367  O   SER X 149      54.685  24.891  62.248  0.00  0.00            
ATOM   2368  N   SER X 150      55.630  25.258  60.267  0.00  0.00            
ATOM   2369  H   SER X 150      55.783  24.874  59.387  0.00  0.00            
ATOM   2370  CA  SER X 150      55.851  26.728  60.310  0.00  0.00            
ATOM   2371  HA  SER X 150      56.338  26.957  61.217  0.00  0.00            
ATOM   2372  CB  SER X 150      56.827  27.160  59.167  0.00  0.00            
ATOM   2373  HB2 SER X 150      56.255  27.466  58.277  0.00  0.00            
ATOM   2374  HB3 SER X 150      57.313  28.119  59.488  0.00  0.00            
ATOM   2375  OG  SER X 150      57.992  26.318  59.039  0.00  0.00            
ATOM   2376  HG  SER X 150      57.806  25.755  58.243  0.00  0.00            
ATOM   2377  C   SER X 150      54.552  27.563  60.264  0.00  0.00            
ATOM   2378  O   SER X 150      54.194  28.271  61.243  0.00  0.00            
ATOM   2379  OXT SER X 150      53.818  27.456  59.222  0.00  0.00            
ATOM   2380  N   ALA X 151      46.140  61.584  93.347  0.00  0.00            
ATOM   2381  H1  ALA X 151      46.079  62.454  92.759  0.00  0.00            
ATOM   2382  H2  ALA X 151      46.748  61.731  94.140  0.00  0.00            
ATOM   2383  H3  ALA X 151      45.239  61.483  93.878  0.00  0.00            
ATOM   2384  CA  ALA X 151      46.266  60.357  92.404  0.00  0.00            
ATOM   2385  HA  ALA X 151      45.981  59.516  93.023  0.00  0.00            
ATOM   2386  CB  ALA X 151      45.219  60.468  91.155  0.00  0.00            
ATOM   2387  HB1 ALA X 151      45.617  61.182  90.375  0.00  0.00            
ATOM   2388  HB2 ALA X 151      44.806  59.505  90.769  0.00  0.00            
ATOM   2389  HB3 ALA X 151      44.307  60.933  91.435  0.00  0.00            
ATOM   2390  C   ALA X 151      47.754  59.935  92.115  0.00  0.00            
ATOM   2391  O   ALA X 151      48.612  60.691  92.531  0.00  0.00            
ATOM   2392  N   PRO X 152      47.989  58.864  91.397  0.00  0.00            
ATOM   2393  CD  PRO X 152      46.907  57.954  90.819  0.00  0.00            
ATOM   2394  HD2 PRO X 152      46.422  58.439  89.943  0.00  0.00            
ATOM   2395  HD3 PRO X 152      46.161  57.592  91.550  0.00  0.00            
ATOM   2396  CG  PRO X 152      47.675  56.867  90.128  0.00  0.00            
ATOM   2397  HG2 PRO X 152      47.959  57.083  89.143  0.00  0.00            
ATOM   2398  HG3 PRO X 152      47.099  56.004  90.093  0.00  0.00            
ATOM   2399  CB  PRO X 152      48.778  56.680  91.190  0.00  0.00            
ATOM   2400  HB2 PRO X 152      49.606  56.162  90.706  0.00  0.00            
ATOM   2401  HB3 PRO X 152      48.371  56.059  91.997  0.00  0.00            
ATOM   2402  CA  PRO X 152      49.208  58.048  91.649  0.00  0.00            
ATOM   2403  HA  PRO X 152      49.373  57.924  92.692  0.00  0.00            
ATOM   2404  C   PRO X 152      50.579  58.461  90.966  0.00  0.00            
ATOM   2405  O   PRO X 152      51.666  58.316  91.427  0.00  0.00            
ATOM   2406  N   ALA X 153      50.462  59.227  89.868  0.00  0.00            
ATOM   2407  H   ALA X 153      49.561  59.520  89.608  0.00  0.00            
ATOM   2408  CA  ALA X 153      51.584  60.028  89.319  0.00  0.00            
ATOM   2409  HA  ALA X 153      52.560  59.767  89.900  0.00  0.00            
ATOM   2410  CB  ALA X 153      51.924  59.378  87.963  0.00  0.00            
ATOM   2411  HB1 ALA X 153      51.110  59.678  87.280  0.00  0.00            
ATOM   2412  HB2 ALA X 153      52.817  59.981  87.661  0.00  0.00            
ATOM   2413  HB3 ALA X 153      52.073  58.314  88.064  0.00  0.00            
ATOM   2414  C   ALA X 153      51.311  61.538  89.160  0.00  0.00            
ATOM   2415  O   ALA X 153      52.247  62.320  89.048  0.00  0.00            
ATOM   2416  N   GLU X 154      49.960  61.894  89.082  0.00  0.00            
ATOM   2417  H   GLU X 154      49.339  61.099  89.163  0.00  0.00            
ATOM   2418  CA  GLU X 154      49.629  63.194  88.439  0.00  0.00            
ATOM   2419  HA  GLU X 154      50.528  63.935  88.430  0.00  0.00            
ATOM   2420  CB  GLU X 154      49.335  63.022  87.007  0.00  0.00            
ATOM   2421  HB2 GLU X 154      49.190  64.026  86.561  0.00  0.00            
ATOM   2422  HB3 GLU X 154      50.189  62.629  86.394  0.00  0.00            
ATOM   2423  CG  GLU X 154      48.169  62.234  86.495  0.00  0.00            
ATOM   2424  HG2 GLU X 154      48.526  61.296  86.153  0.00  0.00            
ATOM   2425  HG3 GLU X 154      47.493  62.039  87.371  0.00  0.00            
ATOM   2426  CD  GLU X 154      47.354  62.926  85.390  0.00  0.00            
ATOM   2427  OE1 GLU X 154      47.955  63.375  84.395  0.00  0.00            
ATOM   2428  OE2 GLU X 154      46.121  62.949  85.367  0.00  0.00            
ATOM   2429  C   GLU X 154      48.272  63.720  89.104  0.00  0.00            
ATOM   2430  O   GLU X 154      47.823  63.156  90.080  0.00  0.00            
ATOM   2431  N   GLY X 155      47.699  64.770  88.474  0.00  0.00            
ATOM   2432  H   GLY X 155      48.437  65.267  87.872  0.00  0.00            
ATOM   2433  CA  GLY X 155      46.524  65.570  88.883  0.00  0.00            
ATOM   2434  HA2 GLY X 155      45.619  64.857  88.869  0.00  0.00            
ATOM   2435  HA3 GLY X 155      46.798  66.005  89.846  0.00  0.00            
ATOM   2436  C   GLY X 155      46.114  66.701  87.914  0.00  0.00            
ATOM   2437  O   GLY X 155      44.902  66.917  87.744  0.00  0.00            
ATOM   2438  N   HIE X 156      47.093  67.241  87.101  0.00  0.00            
ATOM   2439  H   HIE X 156      48.030  66.921  87.406  0.00  0.00            
ATOM   2440  CA  HIE X 156      46.918  68.200  85.992  0.00  0.00            
ATOM   2441  HA  HIE X 156      46.223  68.972  86.350  0.00  0.00            
ATOM   2442  CB  HIE X 156      48.195  68.954  85.507  0.00  0.00            
ATOM   2443  HB2 HIE X 156      49.112  68.347  85.514  0.00  0.00            
ATOM   2444  HB3 HIE X 156      47.992  69.286  84.449  0.00  0.00            
ATOM   2445  CG  HIE X 156      48.418  70.189  86.242  0.00  0.00            
ATOM   2446  ND1 HIE X 156      47.630  71.345  86.136  0.00  0.00            
ATOM   2447  CE1 HIE X 156      48.099  72.314  86.922  0.00  0.00            
ATOM   2448  HE1 HIE X 156      47.803  73.303  87.067  0.00  0.00            
ATOM   2449  NE2 HIE X 156      49.081  71.699  87.640  0.00  0.00            
ATOM   2450  HE2 HIE X 156      49.625  72.285  88.280  0.00  0.00            
ATOM   2451  CD2 HIE X 156      49.240  70.375  87.277  0.00  0.00            
ATOM   2452  HD2 HIE X 156      49.896  69.635  87.638  0.00  0.00            
ATOM   2453  C   HIE X 156      46.215  67.602  84.814  0.00  0.00            
ATOM   2454  O   HIE X 156      46.716  66.601  84.161  0.00  0.00            
ATOM   2455  N   ASP X 157      45.128  68.303  84.390  0.00  0.00            
ATOM   2456  H   ASP X 157      45.103  69.202  84.747  0.00  0.00            
ATOM   2457  CA  ASP X 157      44.606  68.191  82.990  0.00  0.00            
ATOM   2458  HA  ASP X 157      45.048  67.187  82.880  0.00  0.00            
ATOM   2459  CB  ASP X 157      43.180  67.674  83.517  0.00  0.00            
ATOM   2460  HB2 ASP X 157      42.654  68.432  84.140  0.00  0.00            
ATOM   2461  HB3 ASP X 157      42.461  67.331  82.678  0.00  0.00            
ATOM   2462  CG  ASP X 157      43.189  66.444  84.341  0.00  0.00            
ATOM   2463  OD1 ASP X 157      42.272  66.383  85.218  0.00  0.00            
ATOM   2464  OD2 ASP X 157      43.980  65.466  84.157  0.00  0.00            
ATOM   2465  C   ASP X 157      45.102  70.105  80.689  0.00  0.00            
ATOM   2466  O   ASP X 157      45.297  71.281  80.687  0.00  0.00            
ATOM   2467  N   ASP X 158      44.974  69.892  79.307  0.00  0.00            
ATOM   2468  H   ASP X 158      44.913  68.880  79.170  0.00  0.00            
ATOM   2469  CA  ASP X 158      45.475  70.643  78.162  0.00  0.00            
ATOM   2470  HA  ASP X 158      45.178  71.722  78.470  0.00  0.00            
ATOM   2471  CB  ASP X 158      47.022  70.638  77.972  0.00  0.00            
ATOM   2472  HB2 ASP X 158      47.237  71.294  77.205  0.00  0.00            
ATOM   2473  HB3 ASP X 158      47.528  70.760  78.874  0.00  0.00            
ATOM   2474  CG  ASP X 158      47.689  69.422  77.460  0.00  0.00            
ATOM   2475  OD1 ASP X 158      48.892  69.560  77.040  0.00  0.00            
ATOM   2476  OD2 ASP X 158      47.194  68.283  77.598  0.00  0.00            
ATOM   2477  C   ASP X 158      44.693  70.153  76.864  0.00  0.00            
ATOM   2478  O   ASP X 158      43.943  69.182  76.751  0.00  0.00            
ATOM   2479  N   ALA X 159      44.753  71.033  75.820  0.00  0.00            
ATOM   2480  H   ALA X 159      45.380  71.829  75.873  0.00  0.00            
ATOM   2481  CA  ALA X 159      44.336  70.748  74.488  0.00  0.00            
ATOM   2482  HA  ALA X 159      43.236  70.565  74.546  0.00  0.00            
ATOM   2483  CB  ALA X 159      44.455  72.090  73.809  0.00  0.00            
ATOM   2484  HB1 ALA X 159      44.413  71.885  72.718  0.00  0.00            
ATOM   2485  HB2 ALA X 159      43.659  72.795  73.901  0.00  0.00            
ATOM   2486  HB3 ALA X 159      45.388  72.492  74.049  0.00  0.00            
ATOM   2487  C   ALA X 159      45.127  69.737  73.672  0.00  0.00            
ATOM   2488  O   ALA X 159      46.331  69.520  73.777  0.00  0.00            
ATOM   2489  N   LYS X 160      44.302  68.954  73.030  0.00  0.00            
ATOM   2490  H   LYS X 160      43.315  69.152  73.206  0.00  0.00            
ATOM   2491  CA  LYS X 160      44.722  67.815  72.082  0.00  0.00            
ATOM   2492  HA  LYS X 160      45.700  67.983  71.724  0.00  0.00            
ATOM   2493  CB  LYS X 160      44.691  66.467  72.936  0.00  0.00            
ATOM   2494  HB2 LYS X 160      43.656  66.134  72.903  0.00  0.00            
ATOM   2495  HB3 LYS X 160      45.124  65.691  72.296  0.00  0.00            
ATOM   2496  CG  LYS X 160      45.242  66.675  74.379  0.00  0.00            
ATOM   2497  HG2 LYS X 160      46.343  66.897  74.244  0.00  0.00            
ATOM   2498  HG3 LYS X 160      44.762  67.418  75.047  0.00  0.00            
ATOM   2499  CD  LYS X 160      45.046  65.442  75.199  0.00  0.00            
ATOM   2500  HD2 LYS X 160      43.966  65.282  75.331  0.00  0.00            
ATOM   2501  HD3 LYS X 160      45.574  64.535  74.673  0.00  0.00            
ATOM   2502  CE  LYS X 160      45.575  65.499  76.569  0.00  0.00            
ATOM   2503  HE2 LYS X 160      45.656  64.439  77.026  0.00  0.00            
ATOM   2504  HE3 LYS X 160      46.640  65.740  76.589  0.00  0.00            
ATOM   2505  NZ  LYS X 160      44.786  66.341  77.444  0.00  0.00            
ATOM   2506  HZ1 LYS X 160      45.027  66.171  78.442  0.00  0.00            
ATOM   2507  HZ2 LYS X 160      44.905  67.365  77.261  0.00  0.00            
ATOM   2508  HZ3 LYS X 160      43.892  66.246  77.106  0.00  0.00            
ATOM   2509  C   LYS X 160      43.912  67.940  70.767  0.00  0.00            
ATOM   2510  O   LYS X 160      43.403  66.956  70.205  0.00  0.00            
ATOM   2511  N   ALA X 161      43.575  69.151  70.264  0.00  0.00            
ATOM   2512  H   ALA X 161      44.103  69.928  70.684  0.00  0.00            
ATOM   2513  CA  ALA X 161      43.069  69.513  68.949  0.00  0.00            
ATOM   2514  HA  ALA X 161      42.591  68.683  68.496  0.00  0.00            
ATOM   2515  CB  ALA X 161      42.053  70.653  68.902  0.00  0.00            
ATOM   2516  HB1 ALA X 161      42.428  71.532  69.467  0.00  0.00            
ATOM   2517  HB2 ALA X 161      41.830  70.783  67.882  0.00  0.00            
ATOM   2518  HB3 ALA X 161      41.069  70.483  69.428  0.00  0.00            
ATOM   2519  C   ALA X 161      44.266  69.648  68.031  0.00  0.00            
ATOM   2520  O   ALA X 161      45.062  70.415  68.456  0.00  0.00            
ATOM   2521  N   GLU X 162      44.415  69.236  66.720  0.00  0.00            
ATOM   2522  H   GLU X 162      43.666  68.658  66.375  0.00  0.00            
ATOM   2523  CA  GLU X 162      45.605  69.331  65.846  0.00  0.00            
ATOM   2524  HA  GLU X 162      46.248  68.716  66.274  0.00  0.00            
ATOM   2525  CB  GLU X 162      45.421  68.823  64.464  0.00  0.00            
ATOM   2526  HB2 GLU X 162      44.530  69.297  64.031  0.00  0.00            
ATOM   2527  HB3 GLU X 162      46.232  68.934  63.820  0.00  0.00            
ATOM   2528  CG  GLU X 162      45.066  67.222  64.555  0.00  0.00            
ATOM   2529  HG2 GLU X 162      45.123  66.844  63.519  0.00  0.00            
ATOM   2530  HG3 GLU X 162      45.855  66.751  65.195  0.00  0.00            
ATOM   2531  CD  GLU X 162      43.711  66.800  65.197  0.00  0.00            
ATOM   2532  OE1 GLU X 162      42.676  67.515  65.246  0.00  0.00            
ATOM   2533  OE2 GLU X 162      43.807  65.669  65.618  0.00  0.00            
ATOM   2534  C   GLU X 162      46.213  70.750  65.698  0.00  0.00            
ATOM   2535  O   GLU X 162      47.416  70.847  66.005  0.00  0.00            
ATOM   2536  N   TRP X 163      45.437  71.831  65.533  0.00  0.00            
ATOM   2537  H   TRP X 163      44.531  71.578  65.242  0.00  0.00            
ATOM   2538  CA  TRP X 163      45.811  73.203  65.580  0.00  0.00            
ATOM   2539  HA  TRP X 163      46.571  73.212  64.917  0.00  0.00            
ATOM   2540  CB  TRP X 163      44.694  74.006  64.941  0.00  0.00            
ATOM   2541  HB2 TRP X 163      45.080  74.964  64.397  0.00  0.00            
ATOM   2542  HB3 TRP X 163      44.233  73.449  64.120  0.00  0.00            
ATOM   2543  CG  TRP X 163      43.449  74.312  65.719  0.00  0.00            
ATOM   2544  CD1 TRP X 163      43.132  73.874  66.974  0.00  0.00            
ATOM   2545  HD1 TRP X 163      43.729  73.155  67.543  0.00  0.00            
ATOM   2546  NE1 TRP X 163      41.912  74.413  67.394  0.00  0.00            
ATOM   2547  HE1 TRP X 163      41.455  74.237  68.350  0.00  0.00            
ATOM   2548  CE2 TRP X 163      41.301  74.983  66.303  0.00  0.00            
ATOM   2549  CZ2 TRP X 163      40.063  75.596  66.246  0.00  0.00            
ATOM   2550  HZ2 TRP X 163      39.265  75.374  66.968  0.00  0.00            
ATOM   2551  CH2 TRP X 163      39.643  76.284  65.045  0.00  0.00            
ATOM   2552  HH2 TRP X 163      38.705  76.812  64.940  0.00  0.00            
ATOM   2553  CZ3 TRP X 163      40.612  76.332  63.957  0.00  0.00            
ATOM   2554  HZ3 TRP X 163      40.290  76.690  63.045  0.00  0.00            
ATOM   2555  CE3 TRP X 163      41.871  75.698  64.087  0.00  0.00            
ATOM   2556  HE3 TRP X 163      42.503  75.776  63.199  0.00  0.00            
ATOM   2557  CD2 TRP X 163      42.281  75.064  65.310  0.00  0.00            
ATOM   2558  C   TRP X 163      46.434  73.750  66.804  0.00  0.00            
ATOM   2559  O   TRP X 163      46.976  74.855  66.743  0.00  0.00            
ATOM   2560  N   THR X 164      46.502  73.035  67.922  0.00  0.00            
ATOM   2561  H   THR X 164      45.998  72.128  67.884  0.00  0.00            
ATOM   2562  CA  THR X 164      47.292  73.324  69.167  0.00  0.00            
ATOM   2563  HA  THR X 164      47.591  74.412  69.221  0.00  0.00            
ATOM   2564  CB  THR X 164      46.503  73.232  70.513  0.00  0.00            
ATOM   2565  HB  THR X 164      47.224  73.550  71.343  0.00  0.00            
ATOM   2566  CG2 THR X 164      45.279  74.109  70.689  0.00  0.00            
ATOM   2567 HG21 THR X 164      45.554  75.150  70.863  0.00  0.00            
ATOM   2568 HG22 THR X 164      44.599  74.061  69.793  0.00  0.00            
ATOM   2569 HG23 THR X 164      44.486  73.772  71.349  0.00  0.00            
ATOM   2570  OG1 THR X 164      46.194  71.915  70.656  0.00  0.00            
ATOM   2571  HG1 THR X 164      45.460  71.656  69.992  0.00  0.00            
ATOM   2572  C   THR X 164      48.715  72.632  69.312  0.00  0.00            
ATOM   2573  O   THR X 164      49.640  73.206  69.697  0.00  0.00            
ATOM   2574  N   GLY X 165      48.860  71.432  68.801  0.00  0.00            
ATOM   2575  H   GLY X 165      48.207  71.109  68.145  0.00  0.00            
ATOM   2576  CA  GLY X 165      50.122  70.635  69.034  0.00  0.00            
ATOM   2577  HA2 GLY X 165      50.658  70.581  68.076  0.00  0.00            
ATOM   2578  HA3 GLY X 165      50.706  71.282  69.713  0.00  0.00            
ATOM   2579  C   GLY X 165      50.071  69.182  69.538  0.00  0.00            
ATOM   2580  O   GLY X 165      50.790  68.333  68.977  0.00  0.00            
ATOM   2581  N   LYS X 166      49.139  68.848  70.435  0.00  0.00            
ATOM   2582  H   LYS X 166      48.415  69.483  70.839  0.00  0.00            
ATOM   2583  CA  LYS X 166      49.121  67.523  71.073  0.00  0.00            
ATOM   2584  HA  LYS X 166      50.146  66.975  70.995  0.00  0.00            
ATOM   2585  CB  LYS X 166      48.734  67.785  72.587  0.00  0.00            
ATOM   2586  HB2 LYS X 166      49.246  68.645  72.952  0.00  0.00            
ATOM   2587  HB3 LYS X 166      47.670  67.955  72.828  0.00  0.00            
ATOM   2588  CG  LYS X 166      49.238  66.685  73.531  0.00  0.00            
ATOM   2589  HG2 LYS X 166      48.532  65.857  73.401  0.00  0.00            
ATOM   2590  HG3 LYS X 166      50.265  66.358  73.362  0.00  0.00            
ATOM   2591  CD  LYS X 166      49.044  67.241  75.010  0.00  0.00            
ATOM   2592  HD2 LYS X 166      49.954  67.722  75.359  0.00  0.00            
ATOM   2593  HD3 LYS X 166      48.082  67.752  74.952  0.00  0.00            
ATOM   2594  CE  LYS X 166      48.957  65.983  75.903  0.00  0.00            
ATOM   2595  HE2 LYS X 166      48.058  65.356  75.554  0.00  0.00            
ATOM   2596  HE3 LYS X 166      49.867  65.393  75.700  0.00  0.00            
ATOM   2597  NZ  LYS X 166      48.883  66.307  77.347  0.00  0.00            
ATOM   2598  HZ1 LYS X 166      48.609  65.553  78.021  0.00  0.00            
ATOM   2599  HZ2 LYS X 166      49.736  66.608  77.758  0.00  0.00            
ATOM   2600  HZ3 LYS X 166      48.453  67.166  77.544  0.00  0.00            
ATOM   2601  C   LYS X 166      48.199  66.514  70.316  0.00  0.00            
ATOM   2602  O   LYS X 166      47.399  65.818  70.955  0.00  0.00            
ATOM   2603  N   SER X 167      48.328  66.412  69.004  0.00  0.00            
ATOM   2604  H   SER X 167      49.180  66.815  68.687  0.00  0.00            
ATOM   2605  CA  SER X 167      47.742  65.281  68.317  0.00  0.00            
ATOM   2606  HA  SER X 167      47.870  64.367  68.902  0.00  0.00            
ATOM   2607  CB  SER X 167      46.189  65.421  68.026  0.00  0.00            
ATOM   2608  HB2 SER X 167      45.536  65.412  68.855  0.00  0.00            
ATOM   2609  HB3 SER X 167      45.997  66.423  67.784  0.00  0.00            
ATOM   2610  OG  SER X 167      45.710  64.712  66.994  0.00  0.00            
ATOM   2611  HG  SER X 167      44.924  65.215  66.707  0.00  0.00            
ATOM   2612  C   SER X 167      48.631  65.149  66.969  0.00  0.00            
ATOM   2613  O   SER X 167      49.406  66.041  66.750  0.00  0.00            
ATOM   2614  N   TRP X 168      48.584  64.128  66.156  0.00  0.00            
ATOM   2615  H   TRP X 168      47.853  63.500  66.423  0.00  0.00            
ATOM   2616  CA  TRP X 168      49.725  63.565  65.525  0.00  0.00            
ATOM   2617  HA  TRP X 168      50.476  63.389  66.319  0.00  0.00            
ATOM   2618  CB  TRP X 168      49.351  62.279  64.900  0.00  0.00            
ATOM   2619  HB2 TRP X 168      48.503  61.835  65.406  0.00  0.00            
ATOM   2620  HB3 TRP X 168      48.886  62.552  63.947  0.00  0.00            
ATOM   2621  CG  TRP X 168      50.290  61.304  64.553  0.00  0.00            
ATOM   2622  CD1 TRP X 168      50.506  61.004  63.210  0.00  0.00            
ATOM   2623  HD1 TRP X 168      50.086  61.569  62.411  0.00  0.00            
ATOM   2624  NE1 TRP X 168      51.378  59.933  63.192  0.00  0.00            
ATOM   2625  HE1 TRP X 168      51.841  59.545  62.411  0.00  0.00            
ATOM   2626  CE2 TRP X 168      51.795  59.587  64.404  0.00  0.00            
ATOM   2627  CZ2 TRP X 168      52.526  58.553  64.909  0.00  0.00            
ATOM   2628  HZ2 TRP X 168      52.890  57.914  64.148  0.00  0.00            
ATOM   2629  CH2 TRP X 168      52.684  58.250  66.280  0.00  0.00            
ATOM   2630  HH2 TRP X 168      53.246  57.401  66.545  0.00  0.00            
ATOM   2631  CZ3 TRP X 168      51.852  58.950  67.248  0.00  0.00            
ATOM   2632  HZ3 TRP X 168      51.862  58.579  68.197  0.00  0.00            
ATOM   2633  CE3 TRP X 168      51.017  60.053  66.784  0.00  0.00            
ATOM   2634  HE3 TRP X 168      50.417  60.576  67.510  0.00  0.00            
ATOM   2635  CD2 TRP X 168      51.065  60.450  65.389  0.00  0.00            
ATOM   2636  C   TRP X 168      50.300  64.380  64.285  0.00  0.00            
ATOM   2637  O   TRP X 168      51.395  64.182  63.765  0.00  0.00            
ATOM   2638  N   MET X 169      49.555  65.407  63.879  0.00  0.00            
ATOM   2639  H   MET X 169      48.708  65.499  64.241  0.00  0.00            
ATOM   2640  CA  MET X 169      49.972  66.485  63.036  0.00  0.00            
ATOM   2641  HA  MET X 169      50.331  66.125  62.090  0.00  0.00            
ATOM   2642  CB  MET X 169      48.916  67.608  62.818  0.00  0.00            
ATOM   2643  HB2 MET X 169      48.160  67.524  63.623  0.00  0.00            
ATOM   2644  HB3 MET X 169      49.347  68.560  62.689  0.00  0.00            
ATOM   2645  CG  MET X 169      47.944  67.368  61.559  0.00  0.00            
ATOM   2646  HG2 MET X 169      47.653  66.301  61.385  0.00  0.00            
ATOM   2647  HG3 MET X 169      47.081  68.003  61.761  0.00  0.00            
ATOM   2648  SD  MET X 169      48.872  68.058  60.182  0.00  0.00            
ATOM   2649  CE  MET X 169      47.604  67.866  58.959  0.00  0.00            
ATOM   2650  HE1 MET X 169      46.723  68.468  59.366  0.00  0.00            
ATOM   2651  HE2 MET X 169      48.091  68.203  58.085  0.00  0.00            
ATOM   2652  HE3 MET X 169      47.190  66.904  58.862  0.00  0.00            
ATOM   2653  C   MET X 169      51.264  67.181  63.594  0.00  0.00            
ATOM   2654  O   MET X 169      52.281  67.425  63.001  0.00  0.00            
ATOM   2655  N   GLY X 170      51.338  67.207  64.892  0.00  0.00            
ATOM   2656  H   GLY X 170      50.565  67.016  65.445  0.00  0.00            
ATOM   2657  CA  GLY X 170      52.470  67.749  65.738  0.00  0.00            
ATOM   2658  HA2 GLY X 170      52.853  68.750  65.444  0.00  0.00            
ATOM   2659  HA3 GLY X 170      52.169  67.859  66.873  0.00  0.00            
ATOM   2660  C   GLY X 170      53.808  66.728  65.679  0.00  0.00            
ATOM   2661  O   GLY X 170      54.607  66.772  66.648  0.00  0.00            
ATOM   2662  N   LYS X 171      54.024  65.935  64.562  0.00  0.00            
ATOM   2663  H   LYS X 171      53.449  66.193  63.773  0.00  0.00            
ATOM   2664  CA  LYS X 171      55.188  65.177  64.283  0.00  0.00            
ATOM   2665  HA  LYS X 171      55.646  64.872  65.271  0.00  0.00            
ATOM   2666  CB  LYS X 171      54.542  63.936  63.569  0.00  0.00            
ATOM   2667  HB2 LYS X 171      53.732  63.576  64.200  0.00  0.00            
ATOM   2668  HB3 LYS X 171      54.042  64.256  62.625  0.00  0.00            
ATOM   2669  CG  LYS X 171      55.289  62.676  63.355  0.00  0.00            
ATOM   2670  HG2 LYS X 171      55.575  62.368  64.323  0.00  0.00            
ATOM   2671  HG3 LYS X 171      54.543  61.824  63.107  0.00  0.00            
ATOM   2672  CD  LYS X 171      56.483  62.769  62.420  0.00  0.00            
ATOM   2673  HD2 LYS X 171      57.277  63.388  62.886  0.00  0.00            
ATOM   2674  HD3 LYS X 171      56.816  61.704  62.383  0.00  0.00            
ATOM   2675  CE  LYS X 171      56.174  63.214  60.969  0.00  0.00            
ATOM   2676  HE2 LYS X 171      55.901  64.281  60.962  0.00  0.00            
ATOM   2677  HE3 LYS X 171      56.997  63.030  60.358  0.00  0.00            
ATOM   2678  NZ  LYS X 171      55.108  62.435  60.254  0.00  0.00            
ATOM   2679  HZ1 LYS X 171      54.244  62.587  60.756  0.00  0.00            
ATOM   2680  HZ2 LYS X 171      54.995  62.775  59.369  0.00  0.00            
ATOM   2681  HZ3 LYS X 171      55.271  61.390  60.455  0.00  0.00            
ATOM   2682  C   LYS X 171      56.250  65.876  63.461  0.00  0.00            
ATOM   2683  O   LYS X 171      55.944  66.715  62.651  0.00  0.00            
ATOM   2684  N   TRP X 172      57.527  65.594  63.740  0.00  0.00            
ATOM   2685  H   TRP X 172      57.720  64.868  64.423  0.00  0.00            
ATOM   2686  CA  TRP X 172      58.753  66.255  63.306  0.00  0.00            
ATOM   2687  HA  TRP X 172      58.682  66.890  62.454  0.00  0.00            
ATOM   2688  CB  TRP X 172      59.251  67.058  64.576  0.00  0.00            
ATOM   2689  HB2 TRP X 172      59.239  66.335  65.463  0.00  0.00            
ATOM   2690  HB3 TRP X 172      60.270  67.234  64.263  0.00  0.00            
ATOM   2691  CG  TRP X 172      58.657  68.413  64.910  0.00  0.00            
ATOM   2692  CD1 TRP X 172      57.525  68.981  64.437  0.00  0.00            
ATOM   2693  HD1 TRP X 172      56.888  68.472  63.808  0.00  0.00            
ATOM   2694  NE1 TRP X 172      57.233  70.172  65.006  0.00  0.00            
ATOM   2695  HE1 TRP X 172      56.369  70.735  64.650  0.00  0.00            
ATOM   2696  CE2 TRP X 172      58.234  70.474  65.870  0.00  0.00            
ATOM   2697  CZ2 TRP X 172      58.478  71.580  66.647  0.00  0.00            
ATOM   2698  HZ2 TRP X 172      57.811  72.337  66.476  0.00  0.00            
ATOM   2699  CH2 TRP X 172      59.510  71.751  67.530  0.00  0.00            
ATOM   2700  HH2 TRP X 172      59.618  72.677  67.999  0.00  0.00            
ATOM   2701  CZ3 TRP X 172      60.350  70.672  67.610  0.00  0.00            
ATOM   2702  HZ3 TRP X 172      61.163  70.838  68.374  0.00  0.00            
ATOM   2703  CE3 TRP X 172      60.302  69.536  66.789  0.00  0.00            
ATOM   2704  HE3 TRP X 172      60.877  68.683  66.924  0.00  0.00            
ATOM   2705  CD2 TRP X 172      59.217  69.423  65.828  0.00  0.00            
ATOM   2706  C   TRP X 172      59.724  65.113  62.877  0.00  0.00            
ATOM   2707  O   TRP X 172      59.464  63.919  63.264  0.00  0.00            
ATOM   2708  N   GLU X 173      60.895  65.309  62.223  0.00  0.00            
ATOM   2709  H   GLU X 173      60.991  66.217  61.731  0.00  0.00            
ATOM   2710  CA  GLU X 173      61.887  64.286  61.774  0.00  0.00            
ATOM   2711  HA  GLU X 173      61.851  63.411  62.430  0.00  0.00            
ATOM   2712  CB  GLU X 173      61.687  63.897  60.296  0.00  0.00            
ATOM   2713  HB2 GLU X 173      62.499  63.198  60.007  0.00  0.00            
ATOM   2714  HB3 GLU X 173      60.650  63.445  60.257  0.00  0.00            
ATOM   2715  CG  GLU X 173      61.952  65.032  59.278  0.00  0.00            
ATOM   2716  HG2 GLU X 173      62.344  65.998  59.678  0.00  0.00            
ATOM   2717  HG3 GLU X 173      62.774  64.667  58.597  0.00  0.00            
ATOM   2718  CD  GLU X 173      60.611  65.400  58.367  0.00  0.00            
ATOM   2719  OE1 GLU X 173      60.158  66.511  58.256  0.00  0.00            
ATOM   2720  OE2 GLU X 173      60.081  64.422  57.866  0.00  0.00            
ATOM   2721  C   GLU X 173      63.257  64.939  62.084  0.00  0.00            
ATOM   2722  O   GLU X 173      63.363  66.121  62.342  0.00  0.00            
ATOM   2723  N   SER X 174      64.336  64.221  62.103  0.00  0.00            
ATOM   2724  H   SER X 174      64.183  63.237  62.239  0.00  0.00            
ATOM   2725  CA  SER X 174      65.718  64.719  61.987  0.00  0.00            
ATOM   2726  HA  SER X 174      65.788  65.462  62.718  0.00  0.00            
ATOM   2727  CB  SER X 174      66.787  63.683  62.396  0.00  0.00            
ATOM   2728  HB2 SER X 174      66.450  63.378  63.351  0.00  0.00            
ATOM   2729  HB3 SER X 174      66.930  62.801  61.710  0.00  0.00            
ATOM   2730  OG  SER X 174      68.038  64.235  62.562  0.00  0.00            
ATOM   2731  HG  SER X 174      68.554  64.100  61.768  0.00  0.00            
ATOM   2732  C   SER X 174      65.973  65.302  60.584  0.00  0.00            
ATOM   2733  O   SER X 174      65.434  64.674  59.590  0.00  0.00            
ATOM   2734  N   THR X 175      66.764  66.360  60.487  0.00  0.00            
ATOM   2735  H   THR X 175      67.123  66.708  61.343  0.00  0.00            
ATOM   2736  CA  THR X 175      66.908  67.127  59.273  0.00  0.00            
ATOM   2737  HA  THR X 175      65.808  67.375  59.123  0.00  0.00            
ATOM   2738  CB  THR X 175      67.818  68.395  59.407  0.00  0.00            
ATOM   2739  HB  THR X 175      68.017  68.812  58.391  0.00  0.00            
ATOM   2740  CG2 THR X 175      67.016  69.381  60.166  0.00  0.00            
ATOM   2741 HG21 THR X 175      66.326  68.955  60.818  0.00  0.00            
ATOM   2742 HG22 THR X 175      67.617  70.151  60.670  0.00  0.00            
ATOM   2743 HG23 THR X 175      66.467  70.071  59.498  0.00  0.00            
ATOM   2744  OG1 THR X 175      68.998  68.162  60.249  0.00  0.00            
ATOM   2745  HG1 THR X 175      68.713  67.943  61.183  0.00  0.00            
ATOM   2746  C   THR X 175      67.360  66.299  58.111  0.00  0.00            
ATOM   2747  O   THR X 175      67.179  66.731  56.965  0.00  0.00            
ATOM   2748  N   ASP X 176      67.981  65.146  58.280  0.00  0.00            
ATOM   2749  H   ASP X 176      67.936  64.724  59.214  0.00  0.00            
ATOM   2750  CA  ASP X 176      68.539  64.269  57.346  0.00  0.00            
ATOM   2751  HA  ASP X 176      69.147  65.042  56.833  0.00  0.00            
ATOM   2752  CB  ASP X 176      69.575  63.227  57.982  0.00  0.00            
ATOM   2753  HB2 ASP X 176      69.650  62.528  57.173  0.00  0.00            
ATOM   2754  HB3 ASP X 176      70.545  63.615  58.172  0.00  0.00            
ATOM   2755  CG  ASP X 176      69.285  62.578  59.326  0.00  0.00            
ATOM   2756  OD1 ASP X 176      68.884  61.417  59.362  0.00  0.00            
ATOM   2757  OD2 ASP X 176      69.516  63.313  60.354  0.00  0.00            
ATOM   2758  C   ASP X 176      67.427  63.473  56.488  0.00  0.00            
ATOM   2759  O   ASP X 176      67.890  62.551  55.812  0.00  0.00            
ATOM   2760  N   ARG X 177      66.100  63.674  56.556  0.00  0.00            
ATOM   2761  H   ARG X 177      65.752  64.393  57.113  0.00  0.00            
ATOM   2762  CA  ARG X 177      65.144  62.736  55.948  0.00  0.00            
ATOM   2763  HA  ARG X 177      65.604  61.908  55.573  0.00  0.00            
ATOM   2764  CB  ARG X 177      64.260  62.177  57.088  0.00  0.00            
ATOM   2765  HB2 ARG X 177      64.781  61.593  57.793  0.00  0.00            
ATOM   2766  HB3 ARG X 177      63.835  62.922  57.770  0.00  0.00            
ATOM   2767  CG  ARG X 177      63.187  61.132  56.452  0.00  0.00            
ATOM   2768  HG2 ARG X 177      62.773  61.635  55.589  0.00  0.00            
ATOM   2769  HG3 ARG X 177      63.684  60.222  56.205  0.00  0.00            
ATOM   2770  CD  ARG X 177      61.981  60.701  57.347  0.00  0.00            
ATOM   2771  HD2 ARG X 177      61.796  59.632  57.125  0.00  0.00            
ATOM   2772  HD3 ARG X 177      62.301  60.863  58.396  0.00  0.00            
ATOM   2773  NE  ARG X 177      60.816  61.559  57.093  0.00  0.00            
ATOM   2774  HE  ARG X 177      60.636  62.359  57.645  0.00  0.00            
ATOM   2775  CZ  ARG X 177      59.730  61.399  56.236  0.00  0.00            
ATOM   2776  NH1 ARG X 177      58.860  62.362  56.215  0.00  0.00            
ATOM   2777 HH11 ARG X 177      59.189  63.272  56.758  0.00  0.00            
ATOM   2778 HH12 ARG X 177      58.099  62.256  55.487  0.00  0.00            
ATOM   2779  NH2 ARG X 177      59.436  60.295  55.597  0.00  0.00            
ATOM   2780 HH21 ARG X 177      59.983  59.517  55.765  0.00  0.00            
ATOM   2781 HH22 ARG X 177      58.789  60.232  54.898  0.00  0.00            
ATOM   2782  C   ARG X 177      64.306  63.507  54.883  0.00  0.00            
ATOM   2783  O   ARG X 177      63.459  64.355  55.282  0.00  0.00            
ATOM   2784  N   ILE X 178      64.479  63.144  53.567  0.00  0.00            
ATOM   2785  H   ILE X 178      65.080  62.400  53.301  0.00  0.00            
ATOM   2786  CA  ILE X 178      63.599  63.512  52.397  0.00  0.00            
ATOM   2787  HA  ILE X 178      63.111  64.479  52.533  0.00  0.00            
ATOM   2788  CB  ILE X 178      64.358  63.408  51.039  0.00  0.00            
ATOM   2789  HB  ILE X 178      65.177  64.201  50.994  0.00  0.00            
ATOM   2790  CG2 ILE X 178      65.323  62.158  51.067  0.00  0.00            
ATOM   2791 HG21 ILE X 178      64.905  61.303  51.452  0.00  0.00            
ATOM   2792 HG22 ILE X 178      65.655  61.869  50.110  0.00  0.00            
ATOM   2793 HG23 ILE X 178      66.252  62.379  51.721  0.00  0.00            
ATOM   2794  CG1 ILE X 178      63.552  63.240  49.736  0.00  0.00            
ATOM   2795 HG12 ILE X 178      64.103  62.787  49.033  0.00  0.00            
ATOM   2796 HG13 ILE X 178      62.644  62.810  50.030  0.00  0.00            
ATOM   2797  CD1 ILE X 178      63.123  64.492  49.004  0.00  0.00            
ATOM   2798 HD11 ILE X 178      62.396  64.243  48.249  0.00  0.00            
ATOM   2799 HD12 ILE X 178      62.589  65.219  49.615  0.00  0.00            
ATOM   2800 HD13 ILE X 178      64.003  65.014  48.480  0.00  0.00            
ATOM   2801  C   ILE X 178      62.355  62.641  52.364  0.00  0.00            
ATOM   2802  O   ILE X 178      62.434  61.442  52.661  0.00  0.00            
ATOM   2803  N   GLU X 179      61.232  63.264  52.085  0.00  0.00            
ATOM   2804  H   GLU X 179      61.207  64.119  51.507  0.00  0.00            
ATOM   2805  CA  GLU X 179      59.981  62.474  52.142  0.00  0.00            
ATOM   2806  HA  GLU X 179      60.086  61.939  53.028  0.00  0.00            
ATOM   2807  CB  GLU X 179      58.713  63.431  52.252  0.00  0.00            
ATOM   2808  HB2 GLU X 179      58.981  64.176  52.975  0.00  0.00            
ATOM   2809  HB3 GLU X 179      58.578  63.944  51.279  0.00  0.00            
ATOM   2810  CG  GLU X 179      57.320  62.856  52.489  0.00  0.00            
ATOM   2811  HG2 GLU X 179      56.558  63.620  52.623  0.00  0.00            
ATOM   2812  HG3 GLU X 179      56.894  62.458  51.576  0.00  0.00            
ATOM   2813  CD  GLU X 179      57.217  61.713  53.573  0.00  0.00            
ATOM   2814  OE1 GLU X 179      57.731  60.595  53.304  0.00  0.00            
ATOM   2815  OE2 GLU X 179      56.698  61.942  54.686  0.00  0.00            
ATOM   2816  C   GLU X 179      59.831  61.514  51.045  0.00  0.00            
ATOM   2817  O   GLU X 179      60.254  61.782  49.862  0.00  0.00            
ATOM   2818  N   ASN X 180      59.334  60.311  51.232  0.00  0.00            
ATOM   2819  H   ASN X 180      59.157  60.109  52.207  0.00  0.00            
ATOM   2820  CA  ASN X 180      58.975  59.221  50.305  0.00  0.00            
ATOM   2821  HA  ASN X 180      58.818  58.387  50.902  0.00  0.00            
ATOM   2822  CB  ASN X 180      57.671  59.618  49.491  0.00  0.00            
ATOM   2823  HB2 ASN X 180      57.759  60.679  49.190  0.00  0.00            
ATOM   2824  HB3 ASN X 180      57.604  58.956  48.477  0.00  0.00            
ATOM   2825  CG  ASN X 180      56.529  59.416  50.446  0.00  0.00            
ATOM   2826  OD1 ASN X 180      56.510  58.406  51.149  0.00  0.00            
ATOM   2827  ND2 ASN X 180      55.517  60.268  50.580  0.00  0.00            
ATOM   2828 HD21 ASN X 180      54.668  59.905  50.926  0.00  0.00            
ATOM   2829 HD22 ASN X 180      55.371  60.942  49.821  0.00  0.00            
ATOM   2830  C   ASN X 180      60.093  58.651  49.293  0.00  0.00            
ATOM   2831  O   ASN X 180      59.982  57.599  48.648  0.00  0.00            
ATOM   2832  N   PHE X 181      61.263  59.238  49.300  0.00  0.00            
ATOM   2833  H   PHE X 181      61.283  60.236  49.558  0.00  0.00            
ATOM   2834  CA  PHE X 181      62.545  58.551  48.800  0.00  0.00            
ATOM   2835  HA  PHE X 181      62.261  57.681  48.269  0.00  0.00            
ATOM   2836  CB  PHE X 181      63.445  59.438  47.944  0.00  0.00            
ATOM   2837  HB2 PHE X 181      62.986  60.201  47.322  0.00  0.00            
ATOM   2838  HB3 PHE X 181      64.074  60.094  48.524  0.00  0.00            
ATOM   2839  CG  PHE X 181      64.298  58.746  46.946  0.00  0.00            
ATOM   2840  CD1 PHE X 181      63.709  57.640  46.316  0.00  0.00            
ATOM   2841  HD1 PHE X 181      62.649  57.536  46.360  0.00  0.00            
ATOM   2842  CE1 PHE X 181      64.442  56.777  45.539  0.00  0.00            
ATOM   2843  HE1 PHE X 181      63.959  56.075  44.849  0.00  0.00            
ATOM   2844  CZ  PHE X 181      65.824  57.090  45.180  0.00  0.00            
ATOM   2845  HZ  PHE X 181      66.521  56.432  44.722  0.00  0.00            
ATOM   2846  CE2 PHE X 181      66.450  58.152  45.969  0.00  0.00            
ATOM   2847  HE2 PHE X 181      67.529  58.280  45.934  0.00  0.00            
ATOM   2848  CD2 PHE X 181      65.662  58.859  46.865  0.00  0.00            
ATOM   2849  HD2 PHE X 181      66.221  59.688  47.355  0.00  0.00            
ATOM   2850  C   PHE X 181      63.253  57.992  49.961  0.00  0.00            
ATOM   2851  O   PHE X 181      64.373  57.619  49.668  0.00  0.00            
ATOM   2852  N   ASP X 182      62.819  58.048  51.202  0.00  0.00            
ATOM   2853  H   ASP X 182      61.945  58.237  51.377  0.00  0.00            
ATOM   2854  CA  ASP X 182      63.579  57.753  52.409  0.00  0.00            
ATOM   2855  HA  ASP X 182      64.426  58.412  52.426  0.00  0.00            
ATOM   2856  CB  ASP X 182      62.898  58.207  53.773  0.00  0.00            
ATOM   2857  HB2 ASP X 182      63.673  58.132  54.581  0.00  0.00            
ATOM   2858  HB3 ASP X 182      62.603  59.190  53.620  0.00  0.00            
ATOM   2859  CG  ASP X 182      61.723  57.416  54.244  0.00  0.00            
ATOM   2860  OD1 ASP X 182      61.336  56.488  53.584  0.00  0.00            
ATOM   2861  OD2 ASP X 182      61.046  57.830  55.176  0.00  0.00            
ATOM   2862  C   ASP X 182      64.252  56.403  52.420  0.00  0.00            
ATOM   2863  O   ASP X 182      65.355  56.342  53.009  0.00  0.00            
ATOM   2864  N   ALA X 183      63.651  55.267  51.843  0.00  0.00            
ATOM   2865  H   ALA X 183      62.761  55.305  51.488  0.00  0.00            
ATOM   2866  CA  ALA X 183      64.251  53.935  52.078  0.00  0.00            
ATOM   2867  HA  ALA X 183      64.655  53.968  53.121  0.00  0.00            
ATOM   2868  CB  ALA X 183      63.145  52.887  52.234  0.00  0.00            
ATOM   2869  HB1 ALA X 183      63.548  51.940  52.633  0.00  0.00            
ATOM   2870  HB2 ALA X 183      62.518  53.435  52.938  0.00  0.00            
ATOM   2871  HB3 ALA X 183      62.578  52.657  51.398  0.00  0.00            
ATOM   2872  C   ALA X 183      65.391  53.508  51.068  0.00  0.00            
ATOM   2873  O   ALA X 183      66.463  53.069  51.469  0.00  0.00            
ATOM   2874  N   PHE X 184      65.274  53.834  49.770  0.00  0.00            
ATOM   2875  H   PHE X 184      64.412  54.109  49.471  0.00  0.00            
ATOM   2876  CA  PHE X 184      66.220  53.477  48.726  0.00  0.00            
ATOM   2877  HA  PHE X 184      66.204  52.414  48.443  0.00  0.00            
ATOM   2878  CB  PHE X 184      65.691  54.234  47.437  0.00  0.00            
ATOM   2879  HB2 PHE X 184      65.833  55.256  47.650  0.00  0.00            
ATOM   2880  HB3 PHE X 184      66.200  53.816  46.665  0.00  0.00            
ATOM   2881  CG  PHE X 184      64.184  54.181  47.196  0.00  0.00            
ATOM   2882  CD1 PHE X 184      63.343  55.039  47.901  0.00  0.00            
ATOM   2883  HD1 PHE X 184      63.814  55.812  48.468  0.00  0.00            
ATOM   2884  CE1 PHE X 184      61.942  54.979  47.809  0.00  0.00            
ATOM   2885  HE1 PHE X 184      61.255  55.572  48.404  0.00  0.00            
ATOM   2886  CZ  PHE X 184      61.305  54.107  46.838  0.00  0.00            
ATOM   2887  HZ  PHE X 184      60.241  53.952  46.862  0.00  0.00            
ATOM   2888  CE2 PHE X 184      62.139  53.178  46.208  0.00  0.00            
ATOM   2889  HE2 PHE X 184      61.652  52.480  45.467  0.00  0.00            
ATOM   2890  CD2 PHE X 184      63.533  53.257  46.256  0.00  0.00            
ATOM   2891  HD2 PHE X 184      64.087  52.558  45.721  0.00  0.00            
ATOM   2892  C   PHE X 184      67.666  53.961  49.003  0.00  0.00            
ATOM   2893  O   PHE X 184      68.533  53.219  48.689  0.00  0.00            
ATOM   2894  N   ILE X 185      67.828  55.157  49.573  0.00  0.00            
ATOM   2895  H   ILE X 185      66.936  55.688  49.907  0.00  0.00            
ATOM   2896  CA  ILE X 185      69.067  55.790  49.972  0.00  0.00            
ATOM   2897  HA  ILE X 185      69.802  55.467  49.264  0.00  0.00            
ATOM   2898  CB  ILE X 185      68.857  57.358  49.913  0.00  0.00            
ATOM   2899  HB  ILE X 185      69.861  57.668  50.185  0.00  0.00            
ATOM   2900  CG2 ILE X 185      68.596  57.652  48.412  0.00  0.00            
ATOM   2901 HG21 ILE X 185      69.504  57.436  47.860  0.00  0.00            
ATOM   2902 HG22 ILE X 185      67.827  56.949  48.036  0.00  0.00            
ATOM   2903 HG23 ILE X 185      68.186  58.611  48.249  0.00  0.00            
ATOM   2904  CG1 ILE X 185      67.881  57.667  51.048  0.00  0.00            
ATOM   2905 HG12 ILE X 185      66.852  57.297  50.780  0.00  0.00            
ATOM   2906 HG13 ILE X 185      68.258  57.298  51.939  0.00  0.00            
ATOM   2907  CD1 ILE X 185      67.755  59.184  51.096  0.00  0.00            
ATOM   2908 HD11 ILE X 185      67.158  59.387  52.050  0.00  0.00            
ATOM   2909 HD12 ILE X 185      68.716  59.732  51.203  0.00  0.00            
ATOM   2910 HD13 ILE X 185      67.313  59.618  50.161  0.00  0.00            
ATOM   2911  C   ILE X 185      69.532  55.146  51.258  0.00  0.00            
ATOM   2912  O   ILE X 185      70.631  54.590  51.261  0.00  0.00            
ATOM   2913  N   SER X 186      68.723  54.858  52.295  0.00  0.00            
ATOM   2914  H   SER X 186      67.835  55.315  52.070  0.00  0.00            
ATOM   2915  CA  SER X 186      69.240  54.590  53.593  0.00  0.00            
ATOM   2916  HA  SER X 186      70.239  54.998  53.651  0.00  0.00            
ATOM   2917  CB  SER X 186      68.422  55.241  54.729  0.00  0.00            
ATOM   2918  HB2 SER X 186      67.585  54.632  55.051  0.00  0.00            
ATOM   2919  HB3 SER X 186      69.063  55.271  55.555  0.00  0.00            
ATOM   2920  OG  SER X 186      67.934  56.630  54.489  0.00  0.00            
ATOM   2921  HG  SER X 186      67.022  56.648  54.099  0.00  0.00            
ATOM   2922  C   SER X 186      69.470  53.065  53.777  0.00  0.00            
ATOM   2923  O   SER X 186      69.957  52.682  54.824  0.00  0.00            
ATOM   2924  N   ALA X 187      69.171  52.317  52.788  0.00  0.00            
ATOM   2925  H   ALA X 187      68.677  52.705  52.046  0.00  0.00            
ATOM   2926  CA  ALA X 187      69.295  50.876  52.774  0.00  0.00            
ATOM   2927  HA  ALA X 187      68.668  50.399  53.591  0.00  0.00            
ATOM   2928  CB  ALA X 187      68.888  50.298  51.350  0.00  0.00            
ATOM   2929  HB1 ALA X 187      69.668  50.614  50.629  0.00  0.00            
ATOM   2930  HB2 ALA X 187      68.508  49.238  51.352  0.00  0.00            
ATOM   2931  HB3 ALA X 187      67.871  50.662  51.114  0.00  0.00            
ATOM   2932  C   ALA X 187      70.685  50.233  53.119  0.00  0.00            
ATOM   2933  O   ALA X 187      70.741  48.926  53.249  0.00  0.00            
ATOM   2934  N   LEU X 188      71.763  51.025  53.144  0.00  0.00            
ATOM   2935  H   LEU X 188      71.589  52.055  53.361  0.00  0.00            
ATOM   2936  CA  LEU X 188      72.995  50.706  53.723  0.00  0.00            
ATOM   2937  HA  LEU X 188      73.358  49.827  53.080  0.00  0.00            
ATOM   2938  CB  LEU X 188      74.138  51.573  53.202  0.00  0.00            
ATOM   2939  HB2 LEU X 188      74.316  51.458  52.177  0.00  0.00            
ATOM   2940  HB3 LEU X 188      73.900  52.654  53.333  0.00  0.00            
ATOM   2941  CG  LEU X 188      75.460  51.452  53.845  0.00  0.00            
ATOM   2942  HG  LEU X 188      75.468  51.425  54.920  0.00  0.00            
ATOM   2943  CD1 LEU X 188      76.262  50.318  53.114  0.00  0.00            
ATOM   2944 HD11 LEU X 188      76.470  50.822  52.146  0.00  0.00            
ATOM   2945 HD12 LEU X 188      77.239  50.217  53.615  0.00  0.00            
ATOM   2946 HD13 LEU X 188      75.656  49.487  53.035  0.00  0.00            
ATOM   2947  CD2 LEU X 188      76.303  52.750  53.785  0.00  0.00            
ATOM   2948 HD21 LEU X 188      77.347  52.532  54.125  0.00  0.00            
ATOM   2949 HD22 LEU X 188      76.517  52.911  52.728  0.00  0.00            
ATOM   2950 HD23 LEU X 188      75.751  53.620  54.225  0.00  0.00            
ATOM   2951  C   LEU X 188      72.911  50.408  55.238  0.00  0.00            
ATOM   2952  O   LEU X 188      72.655  51.306  56.012  0.00  0.00            
ATOM   2953  N   GLY X 189      73.377  49.255  55.760  0.00  0.00            
ATOM   2954  H   GLY X 189      73.776  48.596  55.126  0.00  0.00            
ATOM   2955  CA  GLY X 189      73.017  48.668  57.035  0.00  0.00            
ATOM   2956  HA2 GLY X 189      71.986  48.841  57.281  0.00  0.00            
ATOM   2957  HA3 GLY X 189      73.168  47.593  56.890  0.00  0.00            
ATOM   2958  C   GLY X 189      73.976  49.155  58.099  0.00  0.00            
ATOM   2959  O   GLY X 189      74.560  48.365  58.781  0.00  0.00            
ATOM   2960  N   LEU X 190      74.174  50.463  58.126  0.00  0.00            
ATOM   2961  H   LEU X 190      73.655  51.170  57.573  0.00  0.00            
ATOM   2962  CA  LEU X 190      75.202  51.040  59.114  0.00  0.00            
ATOM   2963  HA  LEU X 190      75.980  50.282  59.337  0.00  0.00            
ATOM   2964  CB  LEU X 190      75.802  52.274  58.361  0.00  0.00            
ATOM   2965  HB2 LEU X 190      75.401  52.434  57.355  0.00  0.00            
ATOM   2966  HB3 LEU X 190      75.413  53.112  58.943  0.00  0.00            
ATOM   2967  CG  LEU X 190      77.352  52.384  58.370  0.00  0.00            
ATOM   2968  HG  LEU X 190      77.838  52.330  59.278  0.00  0.00            
ATOM   2969  CD1 LEU X 190      77.864  51.063  57.785  0.00  0.00            
ATOM   2970 HD11 LEU X 190      77.861  50.244  58.499  0.00  0.00            
ATOM   2971 HD12 LEU X 190      77.262  50.767  56.895  0.00  0.00            
ATOM   2972 HD13 LEU X 190      78.918  50.991  57.503  0.00  0.00            
ATOM   2973  CD2 LEU X 190      77.680  53.611  57.659  0.00  0.00            
ATOM   2974 HD21 LEU X 190      77.558  54.482  58.329  0.00  0.00            
ATOM   2975 HD22 LEU X 190      78.645  53.485  57.261  0.00  0.00            
ATOM   2976 HD23 LEU X 190      76.994  53.718  56.743  0.00  0.00            
ATOM   2977  C   LEU X 190      74.551  51.382  60.453  0.00  0.00            
ATOM   2978  O   LEU X 190      73.455  51.851  60.496  0.00  0.00            
ATOM   2979  N   PRO X 191      75.300  51.162  61.505  0.00  0.00            
ATOM   2980  CD  PRO X 191      76.702  51.132  61.642  0.00  0.00            
ATOM   2981  HD2 PRO X 191      77.122  52.090  61.384  0.00  0.00            
ATOM   2982  HD3 PRO X 191      77.155  50.525  60.829  0.00  0.00            
ATOM   2983  CG  PRO X 191      77.205  50.647  63.043  0.00  0.00            
ATOM   2984  HG2 PRO X 191      78.130  50.813  63.466  0.00  0.00            
ATOM   2985  HG3 PRO X 191      77.262  49.545  62.996  0.00  0.00            
ATOM   2986  CB  PRO X 191      75.961  50.925  63.969  0.00  0.00            
ATOM   2987  HB2 PRO X 191      76.055  51.921  64.488  0.00  0.00            
ATOM   2988  HB3 PRO X 191      75.667  50.124  64.718  0.00  0.00            
ATOM   2989  CA  PRO X 191      74.750  51.092  62.869  0.00  0.00            
ATOM   2990  HA  PRO X 191      74.214  50.130  63.078  0.00  0.00            
ATOM   2991  C   PRO X 191      73.667  52.125  63.198  0.00  0.00            
ATOM   2992  O   PRO X 191      72.630  51.613  63.725  0.00  0.00            
ATOM   2993  N   LEU X 192      73.948  53.363  62.954  0.00  0.00            
ATOM   2994  H   LEU X 192      74.879  53.585  62.497  0.00  0.00            
ATOM   2995  CA  LEU X 192      73.051  54.456  63.495  0.00  0.00            
ATOM   2996  HA  LEU X 192      72.936  54.196  64.624  0.00  0.00            
ATOM   2997  CB  LEU X 192      73.669  55.883  63.098  0.00  0.00            
ATOM   2998  HB2 LEU X 192      73.372  56.535  63.890  0.00  0.00            
ATOM   2999  HB3 LEU X 192      74.808  55.855  63.254  0.00  0.00            
ATOM   3000  CG  LEU X 192      73.570  56.558  61.621  0.00  0.00            
ATOM   3001  HG  LEU X 192      72.550  56.707  61.463  0.00  0.00            
ATOM   3002  CD1 LEU X 192      74.294  57.910  61.716  0.00  0.00            
ATOM   3003 HD11 LEU X 192      74.442  58.248  60.644  0.00  0.00            
ATOM   3004 HD12 LEU X 192      73.729  58.565  62.347  0.00  0.00            
ATOM   3005 HD13 LEU X 192      75.223  57.755  62.222  0.00  0.00            
ATOM   3006  CD2 LEU X 192      74.116  55.711  60.502  0.00  0.00            
ATOM   3007 HD21 LEU X 192      75.111  55.489  60.449  0.00  0.00            
ATOM   3008 HD22 LEU X 192      73.387  54.843  60.472  0.00  0.00            
ATOM   3009 HD23 LEU X 192      73.864  56.114  59.424  0.00  0.00            
ATOM   3010  C   LEU X 192      71.547  54.342  63.130  0.00  0.00            
ATOM   3011  O   LEU X 192      70.681  54.720  63.940  0.00  0.00            
ATOM   3012  N   GLU X 193      71.288  53.692  62.018  0.00  0.00            
ATOM   3013  H   GLU X 193      72.032  53.283  61.433  0.00  0.00            
ATOM   3014  CA  GLU X 193      69.916  53.507  61.562  0.00  0.00            
ATOM   3015  HA  GLU X 193      69.294  54.254  62.015  0.00  0.00            
ATOM   3016  CB  GLU X 193      69.904  53.709  60.048  0.00  0.00            
ATOM   3017  HB2 GLU X 193      70.204  52.899  59.502  0.00  0.00            
ATOM   3018  HB3 GLU X 193      68.820  53.748  59.803  0.00  0.00            
ATOM   3019  CG  GLU X 193      70.521  54.999  59.596  0.00  0.00            
ATOM   3020  HG2 GLU X 193      71.393  55.240  60.069  0.00  0.00            
ATOM   3021  HG3 GLU X 193      70.706  54.954  58.519  0.00  0.00            
ATOM   3022  CD  GLU X 193      69.647  56.167  59.776  0.00  0.00            
ATOM   3023  OE1 GLU X 193      68.742  56.245  60.614  0.00  0.00            
ATOM   3024  OE2 GLU X 193      69.967  57.243  59.150  0.00  0.00            
ATOM   3025  C   GLU X 193      69.308  52.135  61.918  0.00  0.00            
ATOM   3026  O   GLU X 193      68.102  51.945  61.971  0.00  0.00            
ATOM   3027  N   GLN X 194      70.161  51.052  61.931  0.00  0.00            
ATOM   3028  H   GLN X 194      71.108  51.346  61.882  0.00  0.00            
ATOM   3029  CA  GLN X 194      69.833  49.693  61.944  0.00  0.00            
ATOM   3030  HA  GLN X 194      69.601  49.419  60.910  0.00  0.00            
ATOM   3031  CB  GLN X 194      71.118  48.749  62.137  0.00  0.00            
ATOM   3032  HB2 GLN X 194      71.723  49.290  62.807  0.00  0.00            
ATOM   3033  HB3 GLN X 194      70.979  47.785  62.514  0.00  0.00            
ATOM   3034  CG  GLN X 194      71.947  48.679  60.760  0.00  0.00            
ATOM   3035  HG2 GLN X 194      71.863  49.478  59.977  0.00  0.00            
ATOM   3036  HG3 GLN X 194      73.133  48.566  60.977  0.00  0.00            
ATOM   3037  CD  GLN X 194      71.664  47.397  60.050  0.00  0.00            
ATOM   3038  OE1 GLN X 194      70.679  47.275  59.295  0.00  0.00            
ATOM   3039  NE2 GLN X 194      72.407  46.316  60.259  0.00  0.00            
ATOM   3040 HE21 GLN X 194      72.039  45.482  59.838  0.00  0.00            
ATOM   3041 HE22 GLN X 194      73.231  46.282  60.822  0.00  0.00            
ATOM   3042  C   GLN X 194      68.755  49.305  62.971  0.00  0.00            
ATOM   3043  O   GLN X 194      67.998  48.390  62.568  0.00  0.00            
ATOM   3044  N   TYR X 195      68.549  49.867  64.129  0.00  0.00            
ATOM   3045  H   TYR X 195      69.039  50.729  64.327  0.00  0.00            
ATOM   3046  CA  TYR X 195      67.541  49.408  65.073  0.00  0.00            
ATOM   3047  HA  TYR X 195      67.090  48.428  64.883  0.00  0.00            
ATOM   3048  CB  TYR X 195      68.197  49.172  66.462  0.00  0.00            
ATOM   3049  HB2 TYR X 195      68.439  50.196  66.724  0.00  0.00            
ATOM   3050  HB3 TYR X 195      67.533  48.760  67.109  0.00  0.00            
ATOM   3051  CG  TYR X 195      69.425  48.378  66.284  0.00  0.00            
ATOM   3052  CD1 TYR X 195      70.688  48.913  66.574  0.00  0.00            
ATOM   3053  HD1 TYR X 195      70.850  49.971  66.754  0.00  0.00            
ATOM   3054  CE1 TYR X 195      71.836  48.100  66.456  0.00  0.00            
ATOM   3055  HE1 TYR X 195      72.758  48.559  66.695  0.00  0.00            
ATOM   3056  CZ  TYR X 195      71.747  46.708  66.319  0.00  0.00            
ATOM   3057  OH  TYR X 195      72.838  45.856  66.163  0.00  0.00            
ATOM   3058  HH  TYR X 195      73.597  46.417  66.240  0.00  0.00            
ATOM   3059  CE2 TYR X 195      70.492  46.228  66.080  0.00  0.00            
ATOM   3060  HE2 TYR X 195      70.340  45.180  65.835  0.00  0.00            
ATOM   3061  CD2 TYR X 195      69.270  47.014  65.990  0.00  0.00            
ATOM   3062  HD2 TYR X 195      68.357  46.623  65.700  0.00  0.00            
ATOM   3063  C   TYR X 195      66.340  50.447  65.073  0.00  0.00            
ATOM   3064  O   TYR X 195      65.142  50.120  65.089  0.00  0.00            
ATOM   3065  N   GLY X 196      66.655  51.726  64.989  0.00  0.00            
ATOM   3066  H   GLY X 196      67.685  51.981  64.647  0.00  0.00            
ATOM   3067  CA  GLY X 196      65.757  52.920  64.949  0.00  0.00            
ATOM   3068  HA2 GLY X 196      66.251  53.871  64.838  0.00  0.00            
ATOM   3069  HA3 GLY X 196      65.007  52.758  64.198  0.00  0.00            
ATOM   3070  C   GLY X 196      64.936  53.015  66.286  0.00  0.00            
ATOM   3071  O   GLY X 196      63.756  53.349  66.165  0.00  0.00            
ATOM   3072  N   GLY X 197      65.565  52.863  67.422  0.00  0.00            
ATOM   3073  H   GLY X 197      66.491  52.547  67.511  0.00  0.00            
ATOM   3074  CA  GLY X 197      64.864  52.916  68.682  0.00  0.00            
ATOM   3075  HA2 GLY X 197      63.852  52.693  68.519  0.00  0.00            
ATOM   3076  HA3 GLY X 197      65.346  52.159  69.331  0.00  0.00            
ATOM   3077  C   GLY X 197      64.963  54.377  69.230  0.00  0.00            
ATOM   3078  O   GLY X 197      63.998  54.966  69.578  0.00  0.00            
ATOM   3079  N   ASN X 198      66.229  54.888  69.283  0.00  0.00            
ATOM   3080  H   ASN X 198      66.877  54.144  69.077  0.00  0.00            
ATOM   3081  CA  ASN X 198      66.400  56.357  69.020  0.00  0.00            
ATOM   3082  HA  ASN X 198      65.731  57.046  69.531  0.00  0.00            
ATOM   3083  CB  ASN X 198      67.792  56.846  69.268  0.00  0.00            
ATOM   3084  HB2 ASN X 198      68.424  56.279  68.764  0.00  0.00            
ATOM   3085  HB3 ASN X 198      67.951  57.904  69.001  0.00  0.00            
ATOM   3086  CG  ASN X 198      68.039  56.734  70.752  0.00  0.00            
ATOM   3087  OD1 ASN X 198      67.020  56.784  71.467  0.00  0.00            
ATOM   3088  ND2 ASN X 198      69.219  56.451  71.295  0.00  0.00            
ATOM   3089 HD21 ASN X 198      69.296  56.105  72.282  0.00  0.00            
ATOM   3090 HD22 ASN X 198      70.005  56.200  70.655  0.00  0.00            
ATOM   3091  C   ASN X 198      65.880  56.807  67.625  0.00  0.00            
ATOM   3092  O   ASN X 198      66.696  57.064  66.716  0.00  0.00            
ATOM   3093  N   HIE X 199      64.574  56.843  67.388  0.00  0.00            
ATOM   3094  H   HIE X 199      64.045  56.569  68.212  0.00  0.00            
ATOM   3095  CA  HIE X 199      63.846  56.947  66.138  0.00  0.00            
ATOM   3096  HA  HIE X 199      64.206  56.138  65.490  0.00  0.00            
ATOM   3097  CB  HIE X 199      62.389  56.645  66.440  0.00  0.00            
ATOM   3098  HB2 HIE X 199      62.299  55.827  67.162  0.00  0.00            
ATOM   3099  HB3 HIE X 199      61.921  57.460  66.939  0.00  0.00            
ATOM   3100  CG  HIE X 199      61.648  56.045  65.278  0.00  0.00            
ATOM   3101  ND1 HIE X 199      61.438  56.799  64.114  0.00  0.00            
ATOM   3102  CE1 HIE X 199      60.824  55.910  63.303  0.00  0.00            
ATOM   3103  HE1 HIE X 199      60.600  56.172  62.212  0.00  0.00            
ATOM   3104  NE2 HIE X 199      60.835  54.650  63.864  0.00  0.00            
ATOM   3105  HE2 HIE X 199      60.489  53.830  63.415  0.00  0.00            
ATOM   3106  CD2 HIE X 199      61.378  54.740  65.108  0.00  0.00            
ATOM   3107  HD2 HIE X 199      61.457  54.049  65.944  0.00  0.00            
ATOM   3108  C   HIE X 199      64.059  58.316  65.442  0.00  0.00            
ATOM   3109  O   HIE X 199      64.431  59.318  66.068  0.00  0.00            
ATOM   3110  N   LYS X 200      63.866  58.328  64.075  0.00  0.00            
ATOM   3111  H   LYS X 200      63.617  57.372  63.754  0.00  0.00            
ATOM   3112  CA  LYS X 200      63.889  59.351  63.044  0.00  0.00            
ATOM   3113  HA  LYS X 200      64.782  59.902  63.123  0.00  0.00            
ATOM   3114  CB  LYS X 200      64.059  58.715  61.597  0.00  0.00            
ATOM   3115  HB2 LYS X 200      64.804  58.044  61.774  0.00  0.00            
ATOM   3116  HB3 LYS X 200      63.061  58.270  61.498  0.00  0.00            
ATOM   3117  CG  LYS X 200      64.408  59.869  60.508  0.00  0.00            
ATOM   3118  HG2 LYS X 200      63.889  59.565  59.563  0.00  0.00            
ATOM   3119  HG3 LYS X 200      63.882  60.773  60.721  0.00  0.00            
ATOM   3120  CD  LYS X 200      65.883  60.153  60.301  0.00  0.00            
ATOM   3121  HD2 LYS X 200      66.100  61.000  59.723  0.00  0.00            
ATOM   3122  HD3 LYS X 200      66.553  60.255  61.255  0.00  0.00            
ATOM   3123  CE  LYS X 200      66.326  58.870  59.573  0.00  0.00            
ATOM   3124  HE2 LYS X 200      66.202  57.925  60.186  0.00  0.00            
ATOM   3125  HE3 LYS X 200      65.746  58.758  58.677  0.00  0.00            
ATOM   3126  NZ  LYS X 200      67.785  58.881  59.165  0.00  0.00            
ATOM   3127  HZ1 LYS X 200      68.283  58.162  59.644  0.00  0.00            
ATOM   3128  HZ2 LYS X 200      68.039  58.702  58.177  0.00  0.00            
ATOM   3129  HZ3 LYS X 200      68.240  59.901  59.263  0.00  0.00            
ATOM   3130  C   LYS X 200      62.792  60.298  63.206  0.00  0.00            
ATOM   3131  O   LYS X 200      63.136  61.396  62.905  0.00  0.00            
ATOM   3132  N   THR X 201      61.600  60.040  63.761  0.00  0.00            
ATOM   3133  H   THR X 201      61.599  59.251  64.350  0.00  0.00            
ATOM   3134  CA  THR X 201      60.460  60.938  64.101  0.00  0.00            
ATOM   3135  HA  THR X 201      60.373  61.722  63.336  0.00  0.00            
ATOM   3136  CB  THR X 201      59.094  60.321  63.972  0.00  0.00            
ATOM   3137  HB  THR X 201      58.484  61.234  64.093  0.00  0.00            
ATOM   3138  CG2 THR X 201      58.803  59.770  62.598  0.00  0.00            
ATOM   3139 HG21 THR X 201      59.603  59.036  62.305  0.00  0.00            
ATOM   3140 HG22 THR X 201      57.869  59.194  62.506  0.00  0.00            
ATOM   3141 HG23 THR X 201      58.996  60.429  61.747  0.00  0.00            
ATOM   3142  OG1 THR X 201      58.918  59.432  65.040  0.00  0.00            
ATOM   3143  HG1 THR X 201      58.579  58.587  64.677  0.00  0.00            
ATOM   3144  C   THR X 201      60.624  61.365  65.541  0.00  0.00            
ATOM   3145  O   THR X 201      61.006  60.604  66.426  0.00  0.00            
ATOM   3146  N   PHE X 202      60.207  62.675  65.850  0.00  0.00            
ATOM   3147  H   PHE X 202      59.758  63.153  65.123  0.00  0.00            
ATOM   3148  CA  PHE X 202      60.014  63.148  67.230  0.00  0.00            
ATOM   3149  HA  PHE X 202      59.741  62.265  67.770  0.00  0.00            
ATOM   3150  CB  PHE X 202      61.324  63.888  67.614  0.00  0.00            
ATOM   3151  HB2 PHE X 202      62.044  63.126  67.712  0.00  0.00            
ATOM   3152  HB3 PHE X 202      61.581  64.559  66.740  0.00  0.00            
ATOM   3153  CG  PHE X 202      61.401  64.479  69.034  0.00  0.00            
ATOM   3154  CD1 PHE X 202      61.575  63.746  70.160  0.00  0.00            
ATOM   3155  HD1 PHE X 202      61.550  62.645  70.127  0.00  0.00            
ATOM   3156  CE1 PHE X 202      61.624  64.304  71.483  0.00  0.00            
ATOM   3157  HE1 PHE X 202      61.653  63.736  72.405  0.00  0.00            
ATOM   3158  CZ  PHE X 202      61.517  65.739  71.635  0.00  0.00            
ATOM   3159  HZ  PHE X 202      61.683  66.213  72.611  0.00  0.00            
ATOM   3160  CE2 PHE X 202      61.279  66.471  70.511  0.00  0.00            
ATOM   3161  HE2 PHE X 202      61.249  67.621  70.586  0.00  0.00            
ATOM   3162  CD2 PHE X 202      61.281  65.877  69.184  0.00  0.00            
ATOM   3163  HD2 PHE X 202      61.098  66.476  68.324  0.00  0.00            
ATOM   3164  C   PHE X 202      58.746  64.064  67.217  0.00  0.00            
ATOM   3165  O   PHE X 202      57.978  64.045  66.203  0.00  0.00            
ATOM   3166  N   HIE X 203      58.482  64.726  68.359  0.00  0.00            
ATOM   3167  H   HIE X 203      58.958  64.618  69.242  0.00  0.00            
ATOM   3168  CA  HIE X 203      57.264  65.567  68.476  0.00  0.00            
ATOM   3169  HA  HIE X 203      56.805  65.492  67.506  0.00  0.00            
ATOM   3170  CB  HIE X 203      56.391  64.904  69.489  0.00  0.00            
ATOM   3171  HB2 HIE X 203      55.620  65.683  69.879  0.00  0.00            
ATOM   3172  HB3 HIE X 203      55.829  64.125  68.876  0.00  0.00            
ATOM   3173  CG  HIE X 203      57.173  64.231  70.634  0.00  0.00            
ATOM   3174  ND1 HIE X 203      57.356  64.827  71.881  0.00  0.00            
ATOM   3175  CE1 HIE X 203      58.202  64.103  72.615  0.00  0.00            
ATOM   3176  HE1 HIE X 203      58.661  64.357  73.645  0.00  0.00            
ATOM   3177  NE2 HIE X 203      58.546  62.920  71.959  0.00  0.00            
ATOM   3178  HE2 HIE X 203      59.398  62.401  72.031  0.00  0.00            
ATOM   3179  CD2 HIE X 203      57.861  63.023  70.779  0.00  0.00            
ATOM   3180  HD2 HIE X 203      57.820  62.322  69.928  0.00  0.00            
ATOM   3181  C   HIE X 203      57.594  67.025  68.793  0.00  0.00            
ATOM   3182  O   HIE X 203      58.785  67.384  69.046  0.00  0.00            
ATOM   3183  N   LYS X 204      56.527  67.861  68.679  0.00  0.00            
ATOM   3184  H   LYS X 204      55.769  67.436  68.267  0.00  0.00            
ATOM   3185  CA  LYS X 204      56.526  69.286  69.147  0.00  0.00            
ATOM   3186  HA  LYS X 204      57.356  69.812  68.690  0.00  0.00            
ATOM   3187  CB  LYS X 204      55.248  69.973  68.674  0.00  0.00            
ATOM   3188  HB2 LYS X 204      55.014  69.692  67.564  0.00  0.00            
ATOM   3189  HB3 LYS X 204      54.477  69.553  69.259  0.00  0.00            
ATOM   3190  CG  LYS X 204      55.257  71.517  68.743  0.00  0.00            
ATOM   3191  HG2 LYS X 204      56.156  71.843  69.364  0.00  0.00            
ATOM   3192  HG3 LYS X 204      55.401  71.806  67.784  0.00  0.00            
ATOM   3193  CD  LYS X 204      53.928  72.073  69.300  0.00  0.00            
ATOM   3194  HD2 LYS X 204      53.133  71.702  68.740  0.00  0.00            
ATOM   3195  HD3 LYS X 204      53.935  71.654  70.283  0.00  0.00            
ATOM   3196  CE  LYS X 204      53.780  73.596  69.374  0.00  0.00            
ATOM   3197  HE2 LYS X 204      52.725  73.953  69.428  0.00  0.00            
ATOM   3198  HE3 LYS X 204      54.469  73.978  70.137  0.00  0.00            
ATOM   3199  NZ  LYS X 204      54.112  74.224  68.104  0.00  0.00            
ATOM   3200  HZ1 LYS X 204      53.473  73.990  67.327  0.00  0.00            
ATOM   3201  HZ2 LYS X 204      53.980  75.221  67.986  0.00  0.00            
ATOM   3202  HZ3 LYS X 204      54.966  73.857  67.627  0.00  0.00            
ATOM   3203  C   LYS X 204      56.701  69.435  70.673  0.00  0.00            
ATOM   3204  O   LYS X 204      56.106  70.253  71.355  0.00  0.00            
ATOM   3205  N   ILE X 205      57.528  68.634  71.403  0.00  0.00            
ATOM   3206  H   ILE X 205      57.960  67.836  70.894  0.00  0.00            
ATOM   3207  CA  ILE X 205      57.945  68.769  72.851  0.00  0.00            
ATOM   3208  HA  ILE X 205      58.573  67.904  73.073  0.00  0.00            
ATOM   3209  CB  ILE X 205      58.992  69.929  73.003  0.00  0.00            
ATOM   3210  HB  ILE X 205      58.393  70.770  73.135  0.00  0.00            
ATOM   3211  CG2 ILE X 205      59.772  69.692  74.239  0.00  0.00            
ATOM   3212 HG21 ILE X 205      60.104  70.591  74.862  0.00  0.00            
ATOM   3213 HG22 ILE X 205      58.928  69.353  74.943  0.00  0.00            
ATOM   3214 HG23 ILE X 205      60.546  68.881  74.244  0.00  0.00            
ATOM   3215  CG1 ILE X 205      60.055  70.299  71.925  0.00  0.00            
ATOM   3216 HG12 ILE X 205      60.796  69.538  71.968  0.00  0.00            
ATOM   3217 HG13 ILE X 205      59.581  70.329  70.954  0.00  0.00            
ATOM   3218  CD1 ILE X 205      60.828  71.637  72.104  0.00  0.00            
ATOM   3219 HD11 ILE X 205      61.274  71.649  73.142  0.00  0.00            
ATOM   3220 HD12 ILE X 205      61.691  71.564  71.416  0.00  0.00            
ATOM   3221 HD13 ILE X 205      60.255  72.522  71.969  0.00  0.00            
ATOM   3222  C   ILE X 205      56.679  68.747  73.803  0.00  0.00            
ATOM   3223  O   ILE X 205      56.339  69.524  74.685  0.00  0.00            
ATOM   3224  N   TRP X 206      55.966  67.617  73.614  0.00  0.00            
ATOM   3225  H   TRP X 206      56.367  66.924  72.961  0.00  0.00            
ATOM   3226  CA  TRP X 206      54.676  67.183  74.260  0.00  0.00            
ATOM   3227  HA  TRP X 206      53.892  67.878  74.101  0.00  0.00            
ATOM   3228  CB  TRP X 206      54.042  65.979  73.583  0.00  0.00            
ATOM   3229  HB2 TRP X 206      54.781  65.187  73.629  0.00  0.00            
ATOM   3230  HB3 TRP X 206      53.218  65.791  74.157  0.00  0.00            
ATOM   3231  CG  TRP X 206      53.590  66.016  72.155  0.00  0.00            
ATOM   3232  CD1 TRP X 206      53.531  67.130  71.427  0.00  0.00            
ATOM   3233  HD1 TRP X 206      53.910  68.066  71.764  0.00  0.00            
ATOM   3234  NE1 TRP X 206      52.939  66.945  70.116  0.00  0.00            
ATOM   3235  HE1 TRP X 206      52.702  67.722  69.450  0.00  0.00            
ATOM   3236  CE2 TRP X 206      52.501  65.642  70.106  0.00  0.00            
ATOM   3237  CZ2 TRP X 206      52.153  64.863  69.003  0.00  0.00            
ATOM   3238  HZ2 TRP X 206      51.900  65.517  68.118  0.00  0.00            
ATOM   3239  CH2 TRP X 206      51.565  63.597  69.328  0.00  0.00            
ATOM   3240  HH2 TRP X 206      50.848  63.287  68.648  0.00  0.00            
ATOM   3241  CZ3 TRP X 206      51.913  62.893  70.449  0.00  0.00            
ATOM   3242  HZ3 TRP X 206      51.688  61.902  70.664  0.00  0.00            
ATOM   3243  CE3 TRP X 206      52.566  63.631  71.372  0.00  0.00            
ATOM   3244  HE3 TRP X 206      52.903  63.109  72.244  0.00  0.00            
ATOM   3245  CD2 TRP X 206      52.899  64.979  71.290  0.00  0.00            
ATOM   3246  C   TRP X 206      54.864  67.059  75.725  0.00  0.00            
ATOM   3247  O   TRP X 206      55.896  66.584  76.192  0.00  0.00            
ATOM   3248  N   LYS X 207      53.753  67.300  76.502  0.00  0.00            
ATOM   3249  H   LYS X 207      53.007  67.734  76.050  0.00  0.00            
ATOM   3250  CA  LYS X 207      53.837  67.198  77.988  0.00  0.00            
ATOM   3251  HA  LYS X 207      54.450  66.376  78.314  0.00  0.00            
ATOM   3252  CB  LYS X 207      54.545  68.416  78.689  0.00  0.00            
ATOM   3253  HB2 LYS X 207      54.702  68.365  79.812  0.00  0.00            
ATOM   3254  HB3 LYS X 207      55.571  68.486  78.182  0.00  0.00            
ATOM   3255  CG  LYS X 207      53.648  69.662  78.545  0.00  0.00            
ATOM   3256  HG2 LYS X 207      53.421  69.763  77.460  0.00  0.00            
ATOM   3257  HG3 LYS X 207      52.650  69.549  79.124  0.00  0.00            
ATOM   3258  CD  LYS X 207      54.285  70.949  79.085  0.00  0.00            
ATOM   3259  HD2 LYS X 207      54.506  71.090  80.244  0.00  0.00            
ATOM   3260  HD3 LYS X 207      55.333  71.165  78.692  0.00  0.00            
ATOM   3261  CE  LYS X 207      53.288  72.020  78.639  0.00  0.00            
ATOM   3262  HE2 LYS X 207      53.724  72.835  78.064  0.00  0.00            
ATOM   3263  HE3 LYS X 207      52.421  71.535  78.069  0.00  0.00            
ATOM   3264  NZ  LYS X 207      52.699  72.740  79.715  0.00  0.00            
ATOM   3265  HZ1 LYS X 207      51.983  73.394  79.294  0.00  0.00            
ATOM   3266  HZ2 LYS X 207      52.044  72.227  80.373  0.00  0.00            
ATOM   3267  HZ3 LYS X 207      53.367  73.357  80.131  0.00  0.00            
ATOM   3268  C   LYS X 207      52.395  66.933  78.604  0.00  0.00            
ATOM   3269  O   LYS X 207      51.365  67.274  78.024  0.00  0.00            
ATOM   3270  N   GLU X 208      52.326  66.307  79.711  0.00  0.00            
ATOM   3271  H   GLU X 208      53.261  66.019  80.162  0.00  0.00            
ATOM   3272  CA  GLU X 208      51.110  66.074  80.562  0.00  0.00            
ATOM   3273  HA  GLU X 208      50.217  66.415  79.989  0.00  0.00            
ATOM   3274  CB  GLU X 208      51.026  64.607  80.962  0.00  0.00            
ATOM   3275  HB2 GLU X 208      51.207  63.985  80.100  0.00  0.00            
ATOM   3276  HB3 GLU X 208      51.881  64.312  81.518  0.00  0.00            
ATOM   3277  CG  GLU X 208      49.819  64.162  81.728  0.00  0.00            
ATOM   3278  HG2 GLU X 208      49.857  63.063  81.921  0.00  0.00            
ATOM   3279  HG3 GLU X 208      49.913  64.527  82.672  0.00  0.00            
ATOM   3280  CD  GLU X 208      48.571  64.721  81.051  0.00  0.00            
ATOM   3281  OE1 GLU X 208      47.664  65.096  81.787  0.00  0.00            
ATOM   3282  OE2 GLU X 208      48.582  64.628  79.815  0.00  0.00            
ATOM   3283  C   GLU X 208      50.819  67.205  81.673  0.00  0.00            
ATOM   3284  O   GLU X 208      49.745  67.285  82.284  0.00  0.00            
ATOM   3285  N   GLY X 209      51.579  68.302  81.727  0.00  0.00            
ATOM   3286  H   GLY X 209      52.101  68.505  80.875  0.00  0.00            
ATOM   3287  CA  GLY X 209      51.242  69.550  82.486  0.00  0.00            
ATOM   3288  HA2 GLY X 209      51.675  70.326  81.944  0.00  0.00            
ATOM   3289  HA3 GLY X 209      50.155  69.675  82.528  0.00  0.00            
ATOM   3290  C   GLY X 209      51.663  69.513  83.911  0.00  0.00            
ATOM   3291  O   GLY X 209      52.152  70.510  84.375  0.00  0.00            
ATOM   3292  N   ASP X 210      51.725  68.256  84.457  0.00  0.00            
ATOM   3293  H   ASP X 210      51.203  67.460  83.971  0.00  0.00            
ATOM   3294  CA  ASP X 210      52.609  67.882  85.548  0.00  0.00            
ATOM   3295  HA  ASP X 210      53.012  68.864  85.826  0.00  0.00            
ATOM   3296  CB  ASP X 210      51.898  67.233  86.809  0.00  0.00            
ATOM   3297  HB2 ASP X 210      52.467  66.403  87.124  0.00  0.00            
ATOM   3298  HB3 ASP X 210      52.028  67.880  87.665  0.00  0.00            
ATOM   3299  CG  ASP X 210      50.501  66.584  86.591  0.00  0.00            
ATOM   3300  OD1 ASP X 210      50.149  66.160  85.474  0.00  0.00            
ATOM   3301  OD2 ASP X 210      49.773  66.173  87.587  0.00  0.00            
ATOM   3302  C   ASP X 210      53.798  66.970  85.342  0.00  0.00            
ATOM   3303  O   ASP X 210      54.541  66.555  86.212  0.00  0.00            
ATOM   3304  N   HIE X 211      54.009  66.588  84.100  0.00  0.00            
ATOM   3305  H   HIE X 211      53.305  66.824  83.452  0.00  0.00            
ATOM   3306  CA  HIE X 211      55.077  65.650  83.701  0.00  0.00            
ATOM   3307  HA  HIE X 211      56.015  65.711  84.266  0.00  0.00            
ATOM   3308  CB  HIE X 211      54.412  64.257  83.673  0.00  0.00            
ATOM   3309  HB2 HIE X 211      53.358  64.274  83.395  0.00  0.00            
ATOM   3310  HB3 HIE X 211      54.995  63.722  82.901  0.00  0.00            
ATOM   3311  CG  HIE X 211      54.483  63.515  84.906  0.00  0.00            
ATOM   3312  ND1 HIE X 211      55.613  63.184  85.640  0.00  0.00            
ATOM   3313  CE1 HIE X 211      55.108  62.734  86.761  0.00  0.00            
ATOM   3314  HE1 HIE X 211      55.742  62.486  87.607  0.00  0.00            
ATOM   3315  NE2 HIE X 211      53.816  62.729  86.830  0.00  0.00            
ATOM   3316  HE2 HIE X 211      53.184  62.465  87.621  0.00  0.00            
ATOM   3317  CD2 HIE X 211      53.334  63.305  85.670  0.00  0.00            
ATOM   3318  HD2 HIE X 211      52.382  63.499  85.401  0.00  0.00            
ATOM   3319  C   HIE X 211      55.491  65.996  82.206  0.00  0.00            
ATOM   3320  O   HIE X 211      54.686  66.492  81.445  0.00  0.00            
ATOM   3321  N   TYR X 212      56.666  65.470  81.637  0.00  0.00            
ATOM   3322  H   TYR X 212      57.393  65.106  82.257  0.00  0.00            
ATOM   3323  CA  TYR X 212      57.014  65.493  80.215  0.00  0.00            
ATOM   3324  HA  TYR X 212      56.248  65.988  79.664  0.00  0.00            
ATOM   3325  CB  TYR X 212      58.244  66.363  79.983  0.00  0.00            
ATOM   3326  HB2 TYR X 212      59.112  66.007  80.464  0.00  0.00            
ATOM   3327  HB3 TYR X 212      58.462  66.232  78.928  0.00  0.00            
ATOM   3328  CG  TYR X 212      57.969  67.849  80.211  0.00  0.00            
ATOM   3329  CD1 TYR X 212      58.099  68.734  79.066  0.00  0.00            
ATOM   3330  HD1 TYR X 212      58.078  68.385  78.098  0.00  0.00            
ATOM   3331  CE1 TYR X 212      58.096  70.117  79.163  0.00  0.00            
ATOM   3332  HE1 TYR X 212      58.081  70.671  78.213  0.00  0.00            
ATOM   3333  CZ  TYR X 212      58.103  70.826  80.398  0.00  0.00            
ATOM   3334  OH  TYR X 212      58.041  72.184  80.521  0.00  0.00            
ATOM   3335  HH  TYR X 212      58.231  72.472  81.489  0.00  0.00            
ATOM   3336  CE2 TYR X 212      57.965  69.984  81.577  0.00  0.00            
ATOM   3337  HE2 TYR X 212      57.942  70.483  82.556  0.00  0.00            
ATOM   3338  CD2 TYR X 212      57.815  68.555  81.426  0.00  0.00            
ATOM   3339  HD2 TYR X 212      57.726  67.873  82.252  0.00  0.00            
ATOM   3340  C   TYR X 212      56.965  64.125  79.599  0.00  0.00            
ATOM   3341  O   TYR X 212      56.989  63.100  80.230  0.00  0.00            
ATOM   3342  N   HIE X 213      56.837  64.063  78.283  0.00  0.00            
ATOM   3343  H   HIE X 213      56.885  64.941  77.815  0.00  0.00            
ATOM   3344  CA  HIE X 213      56.301  62.900  77.634  0.00  0.00            
ATOM   3345  HA  HIE X 213      56.500  62.107  78.284  0.00  0.00            
ATOM   3346  CB  HIE X 213      54.774  63.081  77.614  0.00  0.00            
ATOM   3347  HB2 HIE X 213      54.331  63.355  78.557  0.00  0.00            
ATOM   3348  HB3 HIE X 213      54.654  63.989  77.070  0.00  0.00            
ATOM   3349  CG  HIE X 213      53.988  62.039  76.989  0.00  0.00            
ATOM   3350  ND1 HIE X 213      53.886  61.693  75.661  0.00  0.00            
ATOM   3351  CE1 HIE X 213      53.038  60.663  75.562  0.00  0.00            
ATOM   3352  HE1 HIE X 213      52.867  60.185  74.617  0.00  0.00            
ATOM   3353  NE2 HIE X 213      52.626  60.304  76.848  0.00  0.00            
ATOM   3354  HE2 HIE X 213      52.275  59.370  77.180  0.00  0.00            
ATOM   3355  CD2 HIE X 213      53.220  61.166  77.705  0.00  0.00            
ATOM   3356  HD2 HIE X 213      53.431  60.997  78.774  0.00  0.00            
ATOM   3357  C   HIE X 213      57.026  62.716  76.234  0.00  0.00            
ATOM   3358  O   HIE X 213      57.804  63.666  75.822  0.00  0.00            
ATOM   3359  N   HIE X 214      56.860  61.492  75.676  0.00  0.00            
ATOM   3360  H   HIE X 214      56.219  60.879  76.118  0.00  0.00            
ATOM   3361  CA  HIE X 214      57.618  60.928  74.594  0.00  0.00            
ATOM   3362  HA  HIE X 214      57.459  61.586  73.785  0.00  0.00            
ATOM   3363  CB  HIE X 214      59.106  60.855  75.058  0.00  0.00            
ATOM   3364  HB2 HIE X 214      59.492  61.789  75.443  0.00  0.00            
ATOM   3365  HB3 HIE X 214      59.165  60.063  75.776  0.00  0.00            
ATOM   3366  CG  HIE X 214      59.976  60.538  73.872  0.00  0.00            
ATOM   3367  ND1 HIE X 214      60.648  61.459  73.019  0.00  0.00            
ATOM   3368  CE1 HIE X 214      61.262  60.609  72.123  0.00  0.00            
ATOM   3369  HE1 HIE X 214      61.776  60.888  71.300  0.00  0.00            
ATOM   3370  NE2 HIE X 214      61.050  59.305  72.461  0.00  0.00            
ATOM   3371  HE2 HIE X 214      61.488  58.492  71.951  0.00  0.00            
ATOM   3372  CD2 HIE X 214      60.321  59.316  73.549  0.00  0.00            
ATOM   3373  HD2 HIE X 214      59.840  58.453  74.030  0.00  0.00            
ATOM   3374  C   HIE X 214      57.083  59.578  74.288  0.00  0.00            
ATOM   3375  O   HIE X 214      56.215  59.034  75.051  0.00  0.00            
ATOM   3376  N   GLN X 215      57.291  59.067  73.075  0.00  0.00            
ATOM   3377  H   GLN X 215      57.829  59.610  72.392  0.00  0.00            
ATOM   3378  CA  GLN X 215      56.728  57.718  72.666  0.00  0.00            
ATOM   3379  HA  GLN X 215      56.331  57.165  73.577  0.00  0.00            
ATOM   3380  CB  GLN X 215      55.484  57.877  71.757  0.00  0.00            
ATOM   3381  HB2 GLN X 215      55.116  56.923  71.436  0.00  0.00            
ATOM   3382  HB3 GLN X 215      54.637  58.274  72.457  0.00  0.00            
ATOM   3383  CG  GLN X 215      55.878  58.705  70.546  0.00  0.00            
ATOM   3384  HG2 GLN X 215      54.958  59.252  70.203  0.00  0.00            
ATOM   3385  HG3 GLN X 215      56.721  59.370  70.690  0.00  0.00            
ATOM   3386  CD  GLN X 215      56.367  57.856  69.376  0.00  0.00            
ATOM   3387  OE1 GLN X 215      56.481  56.638  69.445  0.00  0.00            
ATOM   3388  NE2 GLN X 215      56.648  58.542  68.292  0.00  0.00            
ATOM   3389 HE21 GLN X 215      56.896  57.989  67.499  0.00  0.00            
ATOM   3390 HE22 GLN X 215      56.682  59.524  68.233  0.00  0.00            
ATOM   3391  C   GLN X 215      57.843  56.849  72.141  0.00  0.00            
ATOM   3392  O   GLN X 215      58.717  57.127  71.384  0.00  0.00            
ATOM   3393  N   ILE X 216      57.872  55.628  72.642  0.00  0.00            
ATOM   3394  H   ILE X 216      57.225  55.370  73.306  0.00  0.00            
ATOM   3395  CA  ILE X 216      59.026  54.677  72.376  0.00  0.00            
ATOM   3396  HA  ILE X 216      59.838  55.089  71.958  0.00  0.00            
ATOM   3397  CB  ILE X 216      59.681  54.113  73.733  0.00  0.00            
ATOM   3398  HB  ILE X 216      58.877  53.811  74.403  0.00  0.00            
ATOM   3399  CG2 ILE X 216      60.755  52.985  73.385  0.00  0.00            
ATOM   3400 HG21 ILE X 216      61.407  53.237  72.535  0.00  0.00            
ATOM   3401 HG22 ILE X 216      61.457  52.934  74.273  0.00  0.00            
ATOM   3402 HG23 ILE X 216      60.286  52.013  73.119  0.00  0.00            
ATOM   3403  CG1 ILE X 216      60.346  55.288  74.446  0.00  0.00            
ATOM   3404 HG12 ILE X 216      61.135  55.684  73.829  0.00  0.00            
ATOM   3405 HG13 ILE X 216      59.734  56.187  74.556  0.00  0.00            
ATOM   3406  CD1 ILE X 216      61.000  54.998  75.798  0.00  0.00            
ATOM   3407 HD11 ILE X 216      60.421  54.206  76.300  0.00  0.00            
ATOM   3408 HD12 ILE X 216      62.079  54.618  75.552  0.00  0.00            
ATOM   3409 HD13 ILE X 216      61.016  55.835  76.511  0.00  0.00            
ATOM   3410  C   ILE X 216      58.587  53.593  71.444  0.00  0.00            
ATOM   3411  O   ILE X 216      57.690  52.752  71.780  0.00  0.00            
ATOM   3412  N   SER X 217      59.211  53.497  70.268  0.00  0.00            
ATOM   3413  H   SER X 217      59.710  54.216  69.892  0.00  0.00            
ATOM   3414  CA  SER X 217      58.889  52.476  69.259  0.00  0.00            
ATOM   3415  HA  SER X 217      58.065  52.039  69.739  0.00  0.00            
ATOM   3416  CB  SER X 217      58.503  53.190  67.960  0.00  0.00            
ATOM   3417  HB2 SER X 217      57.835  54.048  68.145  0.00  0.00            
ATOM   3418  HB3 SER X 217      59.411  53.719  67.481  0.00  0.00            
ATOM   3419  OG  SER X 217      57.889  52.298  67.036  0.00  0.00            
ATOM   3420  HG  SER X 217      57.403  52.914  66.480  0.00  0.00            
ATOM   3421  C   SER X 217      59.964  51.436  69.135  0.00  0.00            
ATOM   3422  O   SER X 217      60.935  51.637  68.354  0.00  0.00            
ATOM   3423  N   VAL X 218      59.810  50.352  69.835  0.00  0.00            
ATOM   3424  H   VAL X 218      59.092  50.229  70.516  0.00  0.00            
ATOM   3425  CA  VAL X 218      60.808  49.279  69.809  0.00  0.00            
ATOM   3426  HA  VAL X 218      61.800  49.728  69.967  0.00  0.00            
ATOM   3427  CB  VAL X 218      60.630  48.258  71.013  0.00  0.00            
ATOM   3428  HB  VAL X 218      61.186  47.471  70.792  0.00  0.00            
ATOM   3429  CG1 VAL X 218      61.177  49.119  72.231  0.00  0.00            
ATOM   3430 HG11 VAL X 218      61.126  48.804  73.266  0.00  0.00            
ATOM   3431 HG12 VAL X 218      62.226  49.404  72.085  0.00  0.00            
ATOM   3432 HG13 VAL X 218      60.584  50.037  72.205  0.00  0.00            
ATOM   3433  CG2 VAL X 218      59.269  47.794  71.338  0.00  0.00            
ATOM   3434 HG21 VAL X 218      58.684  48.528  71.744  0.00  0.00            
ATOM   3435 HG22 VAL X 218      58.738  47.421  70.393  0.00  0.00            
ATOM   3436 HG23 VAL X 218      59.366  46.954  72.003  0.00  0.00            
ATOM   3437  C   VAL X 218      60.736  48.469  68.518  0.00  0.00            
ATOM   3438  O   VAL X 218      59.686  48.501  67.796  0.00  0.00            
ATOM   3439  N   PRO X 219      61.830  47.914  67.961  0.00  0.00            
ATOM   3440  CD  PRO X 219      63.136  47.799  68.546  0.00  0.00            
ATOM   3441  HD2 PRO X 219      63.329  46.741  68.871  0.00  0.00            
ATOM   3442  HD3 PRO X 219      63.277  48.357  69.402  0.00  0.00            
ATOM   3443  CG  PRO X 219      64.228  48.224  67.532  0.00  0.00            
ATOM   3444  HG2 PRO X 219      65.171  47.676  67.711  0.00  0.00            
ATOM   3445  HG3 PRO X 219      64.390  49.221  67.611  0.00  0.00            
ATOM   3446  CB  PRO X 219      63.360  47.941  66.313  0.00  0.00            
ATOM   3447  HB2 PRO X 219      63.738  46.981  65.928  0.00  0.00            
ATOM   3448  HB3 PRO X 219      63.438  48.666  65.600  0.00  0.00            
ATOM   3449  CA  PRO X 219      61.863  47.743  66.545  0.00  0.00            
ATOM   3450  HA  PRO X 219      61.340  48.430  65.983  0.00  0.00            
ATOM   3451  C   PRO X 219      61.472  46.344  65.922  0.00  0.00            
ATOM   3452  O   PRO X 219      61.190  46.176  64.786  0.00  0.00            
ATOM   3453  N   ASP X 220      61.655  45.276  66.631  0.00  0.00            
ATOM   3454  H   ASP X 220      62.225  45.358  67.451  0.00  0.00            
ATOM   3455  CA  ASP X 220      61.208  43.953  66.291  0.00  0.00            
ATOM   3456  HA  ASP X 220      61.485  43.730  65.248  0.00  0.00            
ATOM   3457  CB  ASP X 220      61.600  42.944  67.337  0.00  0.00            
ATOM   3458  HB2 ASP X 220      61.300  42.011  66.942  0.00  0.00            
ATOM   3459  HB3 ASP X 220      62.696  42.920  67.352  0.00  0.00            
ATOM   3460  CG  ASP X 220      61.107  43.029  68.844  0.00  0.00            
ATOM   3461  OD1 ASP X 220      60.824  44.185  69.289  0.00  0.00            
ATOM   3462  OD2 ASP X 220      60.905  42.028  69.534  0.00  0.00            
ATOM   3463  C   ASP X 220      59.631  43.943  66.098  0.00  0.00            
ATOM   3464  O   ASP X 220      59.224  43.515  65.044  0.00  0.00            
ATOM   3465  N   LYS X 221      58.790  44.594  66.947  0.00  0.00            
ATOM   3466  H   LYS X 221      59.158  45.116  67.793  0.00  0.00            
ATOM   3467  CA  LYS X 221      57.272  44.645  66.757  0.00  0.00            
ATOM   3468  HA  LYS X 221      57.048  44.604  65.688  0.00  0.00            
ATOM   3469  CB  LYS X 221      56.637  43.455  67.667  0.00  0.00            
ATOM   3470  HB2 LYS X 221      55.586  43.600  67.919  0.00  0.00            
ATOM   3471  HB3 LYS X 221      56.796  42.569  67.088  0.00  0.00            
ATOM   3472  CG  LYS X 221      57.178  43.314  68.949  0.00  0.00            
ATOM   3473  HG2 LYS X 221      58.169  43.250  68.916  0.00  0.00            
ATOM   3474  HG3 LYS X 221      57.048  44.192  69.517  0.00  0.00            
ATOM   3475  CD  LYS X 221      56.766  41.985  69.636  0.00  0.00            
ATOM   3476  HD2 LYS X 221      55.689  41.890  69.461  0.00  0.00            
ATOM   3477  HD3 LYS X 221      57.302  41.195  69.067  0.00  0.00            
ATOM   3478  CE  LYS X 221      57.141  41.853  71.161  0.00  0.00            
ATOM   3479  HE2 LYS X 221      56.921  42.927  71.395  0.00  0.00            
ATOM   3480  HE3 LYS X 221      56.395  41.266  71.805  0.00  0.00            
ATOM   3481  NZ  LYS X 221      58.541  41.311  71.468  0.00  0.00            
ATOM   3482  HZ1 LYS X 221      59.347  41.769  70.981  0.00  0.00            
ATOM   3483  HZ2 LYS X 221      58.742  41.430  72.486  0.00  0.00            
ATOM   3484  HZ3 LYS X 221      58.618  40.274  71.276  0.00  0.00            
ATOM   3485  C   LYS X 221      56.817  45.979  67.192  0.00  0.00            
ATOM   3486  O   LYS X 221      56.211  46.173  68.221  0.00  0.00            
ATOM   3487  N   ASN X 222      57.221  46.963  66.413  0.00  0.00            
ATOM   3488  H   ASN X 222      57.855  46.825  65.655  0.00  0.00            
ATOM   3489  CA  ASN X 222      56.781  48.370  66.578  0.00  0.00            
ATOM   3490  HA  ASN X 222      57.411  48.845  67.424  0.00  0.00            
ATOM   3491  CB  ASN X 222      57.085  49.214  65.241  0.00  0.00            
ATOM   3492  HB2 ASN X 222      56.319  48.826  64.528  0.00  0.00            
ATOM   3493  HB3 ASN X 222      56.894  50.248  65.343  0.00  0.00            
ATOM   3494  CG  ASN X 222      58.492  49.118  64.748  0.00  0.00            
ATOM   3495  OD1 ASN X 222      58.771  48.446  63.814  0.00  0.00            
ATOM   3496  ND2 ASN X 222      59.358  49.924  65.284  0.00  0.00            
ATOM   3497 HD21 ASN X 222      59.134  50.396  66.227  0.00  0.00            
ATOM   3498 HD22 ASN X 222      60.185  50.182  64.721  0.00  0.00            
ATOM   3499  C   ASN X 222      55.313  48.594  66.983  0.00  0.00            
ATOM   3500  O   ASN X 222      54.305  48.186  66.354  0.00  0.00            
ATOM   3501  N   TYR X 223      55.230  49.651  67.896  0.00  0.00            
ATOM   3502  H   TYR X 223      56.114  50.149  67.972  0.00  0.00            
ATOM   3503  CA  TYR X 223      54.092  50.445  68.363  0.00  0.00            
ATOM   3504  HA  TYR X 223      53.620  50.783  67.362  0.00  0.00            
ATOM   3505  CB  TYR X 223      53.045  49.521  69.145  0.00  0.00            
ATOM   3506  HB2 TYR X 223      52.567  48.788  68.414  0.00  0.00            
ATOM   3507  HB3 TYR X 223      53.467  48.821  69.867  0.00  0.00            
ATOM   3508  CG  TYR X 223      51.916  50.231  69.806  0.00  0.00            
ATOM   3509  CD1 TYR X 223      51.976  50.502  71.230  0.00  0.00            
ATOM   3510  HD1 TYR X 223      52.725  50.106  71.852  0.00  0.00            
ATOM   3511  CE1 TYR X 223      51.047  51.470  71.846  0.00  0.00            
ATOM   3512  HE1 TYR X 223      51.061  51.491  72.935  0.00  0.00            
ATOM   3513  CZ  TYR X 223      50.173  52.091  71.014  0.00  0.00            
ATOM   3514  OH  TYR X 223      49.394  53.079  71.413  0.00  0.00            
ATOM   3515  HH  TYR X 223      49.791  53.497  72.192  0.00  0.00            
ATOM   3516  CE2 TYR X 223      50.100  51.747  69.587  0.00  0.00            
ATOM   3517  HE2 TYR X 223      49.389  52.221  68.990  0.00  0.00            
ATOM   3518  CD2 TYR X 223      50.897  50.761  68.976  0.00  0.00            
ATOM   3519  HD2 TYR X 223      50.927  50.544  67.906  0.00  0.00            
ATOM   3520  C   TYR X 223      54.566  51.748  69.095  0.00  0.00            
ATOM   3521  O   TYR X 223      55.674  51.724  69.732  0.00  0.00            
ATOM   3522  N   LYS X 224      53.954  52.962  69.052  0.00  0.00            
ATOM   3523  H   LYS X 224      53.168  53.083  68.364  0.00  0.00            
ATOM   3524  CA  LYS X 224      54.389  54.109  69.766  0.00  0.00            
ATOM   3525  HA  LYS X 224      55.467  54.290  69.613  0.00  0.00            
ATOM   3526  CB  LYS X 224      53.797  55.417  69.118  0.00  0.00            
ATOM   3527  HB2 LYS X 224      53.704  56.252  69.751  0.00  0.00            
ATOM   3528  HB3 LYS X 224      54.401  55.673  68.202  0.00  0.00            
ATOM   3529  CG  LYS X 224      52.358  55.267  68.536  0.00  0.00            
ATOM   3530  HG2 LYS X 224      52.247  56.132  67.911  0.00  0.00            
ATOM   3531  HG3 LYS X 224      52.261  54.416  67.839  0.00  0.00            
ATOM   3532  CD  LYS X 224      51.219  55.440  69.491  0.00  0.00            
ATOM   3533  HD2 LYS X 224      50.410  55.641  68.663  0.00  0.00            
ATOM   3534  HD3 LYS X 224      50.990  54.469  70.012  0.00  0.00            
ATOM   3535  CE  LYS X 224      51.339  56.625  70.527  0.00  0.00            
ATOM   3536  HE2 LYS X 224      51.951  56.425  71.388  0.00  0.00            
ATOM   3537  HE3 LYS X 224      51.559  57.459  69.927  0.00  0.00            
ATOM   3538  NZ  LYS X 224      50.109  56.607  71.237  0.00  0.00            
ATOM   3539  HZ1 LYS X 224      49.470  55.970  70.810  0.00  0.00            
ATOM   3540  HZ2 LYS X 224      50.214  56.400  72.238  0.00  0.00            
ATOM   3541  HZ3 LYS X 224      49.633  57.431  71.177  0.00  0.00            
ATOM   3542  C   LYS X 224      54.087  53.932  71.345  0.00  0.00            
ATOM   3543  O   LYS X 224      53.120  54.532  71.749  0.00  0.00            
ATOM   3544  N   ASN X 225      54.764  53.041  72.007  0.00  0.00            
ATOM   3545  H   ASN X 225      55.241  52.213  71.474  0.00  0.00            
ATOM   3546  CA  ASN X 225      54.793  52.917  73.478  0.00  0.00            
ATOM   3547  HA  ASN X 225      53.682  52.832  73.733  0.00  0.00            
ATOM   3548  CB  ASN X 225      55.640  51.826  74.039  0.00  0.00            
ATOM   3549  HB2 ASN X 225      56.745  52.022  73.895  0.00  0.00            
ATOM   3550  HB3 ASN X 225      55.520  51.696  75.132  0.00  0.00            
ATOM   3551  CG  ASN X 225      55.540  50.452  73.474  0.00  0.00            
ATOM   3552  OD1 ASN X 225      54.793  49.705  74.114  0.00  0.00            
ATOM   3553  ND2 ASN X 225      55.976  50.214  72.317  0.00  0.00            
ATOM   3554 HD21 ASN X 225      55.971  49.301  71.996  0.00  0.00            
ATOM   3555 HD22 ASN X 225      56.411  50.898  71.781  0.00  0.00            
ATOM   3556  C   ASN X 225      55.154  54.227  74.309  0.00  0.00            
ATOM   3557  O   ASN X 225      56.279  54.500  74.591  0.00  0.00            
ATOM   3558  N   ASP X 226      54.163  54.933  74.779  0.00  0.00            
ATOM   3559  H   ASP X 226      53.285  54.505  74.534  0.00  0.00            
ATOM   3560  CA  ASP X 226      54.148  56.278  75.444  0.00  0.00            
ATOM   3561  HA  ASP X 226      54.668  56.972  74.729  0.00  0.00            
ATOM   3562  CB  ASP X 226      52.673  56.834  75.667  0.00  0.00            
ATOM   3563  HB2 ASP X 226      52.510  56.891  76.779  0.00  0.00            
ATOM   3564  HB3 ASP X 226      52.454  57.845  75.372  0.00  0.00            
ATOM   3565  CG  ASP X 226      51.661  56.005  74.943  0.00  0.00            
ATOM   3566  OD1 ASP X 226      51.245  54.824  75.270  0.00  0.00            
ATOM   3567  OD2 ASP X 226      51.210  56.539  73.906  0.00  0.00            
ATOM   3568  C   ASP X 226      54.894  56.298  76.797  0.00  0.00            
ATOM   3569  O   ASP X 226      54.775  55.349  77.620  0.00  0.00            
ATOM   3570  N   VAL X 227      55.532  57.370  77.092  0.00  0.00            
ATOM   3571  H   VAL X 227      55.308  58.369  76.781  0.00  0.00            
ATOM   3572  CA  VAL X 227      56.365  57.422  78.333  0.00  0.00            
ATOM   3573  HA  VAL X 227      56.063  56.696  79.039  0.00  0.00            
ATOM   3574  CB  VAL X 227      57.800  56.929  78.076  0.00  0.00            
ATOM   3575  HB  VAL X 227      58.141  57.357  77.116  0.00  0.00            
ATOM   3576  CG1 VAL X 227      58.914  57.263  79.116  0.00  0.00            
ATOM   3577 HG11 VAL X 227      58.647  56.877  80.132  0.00  0.00            
ATOM   3578 HG12 VAL X 227      59.870  56.716  78.910  0.00  0.00            
ATOM   3579 HG13 VAL X 227      58.941  58.347  79.023  0.00  0.00            
ATOM   3580  CG2 VAL X 227      57.873  55.404  77.879  0.00  0.00            
ATOM   3581 HG21 VAL X 227      58.902  54.933  77.872  0.00  0.00            
ATOM   3582 HG22 VAL X 227      57.354  55.122  78.706  0.00  0.00            
ATOM   3583 HG23 VAL X 227      57.388  54.986  76.952  0.00  0.00            
ATOM   3584  C   VAL X 227      56.282  58.816  79.040  0.00  0.00            
ATOM   3585  O   VAL X 227      56.368  59.840  78.330  0.00  0.00            
ATOM   3586  N   ASN X 228      56.482  58.913  80.319  0.00  0.00            
ATOM   3587  H   ASN X 228      56.570  57.995  80.853  0.00  0.00            
ATOM   3588  CA  ASN X 228      56.766  60.156  81.180  0.00  0.00            
ATOM   3589  HA  ASN X 228      56.657  61.065  80.576  0.00  0.00            
ATOM   3590  CB  ASN X 228      55.874  60.234  82.470  0.00  0.00            
ATOM   3591  HB2 ASN X 228      56.079  59.391  83.116  0.00  0.00            
ATOM   3592  HB3 ASN X 228      56.215  61.105  82.990  0.00  0.00            
ATOM   3593  CG  ASN X 228      54.378  60.411  82.134  0.00  0.00            
ATOM   3594  OD1 ASN X 228      54.072  60.766  81.014  0.00  0.00            
ATOM   3595  ND2 ASN X 228      53.513  60.385  83.162  0.00  0.00            
ATOM   3596 HD21 ASN X 228      52.592  60.817  82.982  0.00  0.00            
ATOM   3597 HD22 ASN X 228      53.698  60.136  84.123  0.00  0.00            
ATOM   3598  C   ASN X 228      58.242  60.286  81.625  0.00  0.00            
ATOM   3599  O   ASN X 228      58.945  59.241  81.864  0.00  0.00            
ATOM   3600  N   PHE X 229      58.711  61.521  81.676  0.00  0.00            
ATOM   3601  H   PHE X 229      57.935  62.135  81.607  0.00  0.00            
ATOM   3602  CA  PHE X 229      60.112  62.056  81.775  0.00  0.00            
ATOM   3603  HA  PHE X 229      60.726  61.138  82.087  0.00  0.00            
ATOM   3604  CB  PHE X 229      60.637  62.351  80.334  0.00  0.00            
ATOM   3605  HB2 PHE X 229      60.492  61.350  79.817  0.00  0.00            
ATOM   3606  HB3 PHE X 229      60.005  63.072  79.806  0.00  0.00            
ATOM   3607  CG  PHE X 229      62.042  62.861  80.258  0.00  0.00            
ATOM   3608  CD1 PHE X 229      63.008  62.045  79.765  0.00  0.00            
ATOM   3609  HD1 PHE X 229      62.765  60.999  79.476  0.00  0.00            
ATOM   3610  CE1 PHE X 229      64.328  62.504  79.796  0.00  0.00            
ATOM   3611  HE1 PHE X 229      65.156  61.971  79.259  0.00  0.00            
ATOM   3612  CZ  PHE X 229      64.643  63.699  80.359  0.00  0.00            
ATOM   3613  HZ  PHE X 229      65.633  64.095  80.627  0.00  0.00            
ATOM   3614  CE2 PHE X 229      63.669  64.554  80.876  0.00  0.00            
ATOM   3615  HE2 PHE X 229      63.866  65.509  81.242  0.00  0.00            
ATOM   3616  CD2 PHE X 229      62.345  64.148  80.819  0.00  0.00            
ATOM   3617  HD2 PHE X 229      61.586  64.786  81.120  0.00  0.00            
ATOM   3618  C   PHE X 229      60.215  63.233  82.817  0.00  0.00            
ATOM   3619  O   PHE X 229      59.278  64.047  82.977  0.00  0.00            
ATOM   3620  N   LYS X 230      61.270  63.242  83.610  0.00  0.00            
ATOM   3621  H   LYS X 230      62.021  62.736  83.252  0.00  0.00            
ATOM   3622  CA  LYS X 230      61.521  64.239  84.635  0.00  0.00            
ATOM   3623  HA  LYS X 230      61.274  65.155  84.174  0.00  0.00            
ATOM   3624  CB  LYS X 230      60.766  63.801  85.925  0.00  0.00            
ATOM   3625  HB2 LYS X 230      59.808  63.275  85.583  0.00  0.00            
ATOM   3626  HB3 LYS X 230      61.358  63.053  86.511  0.00  0.00            
ATOM   3627  CG  LYS X 230      60.371  65.058  86.864  0.00  0.00            
ATOM   3628  HG2 LYS X 230      61.239  65.352  87.393  0.00  0.00            
ATOM   3629  HG3 LYS X 230      60.119  65.928  86.227  0.00  0.00            
ATOM   3630  CD  LYS X 230      59.419  64.817  87.976  0.00  0.00            
ATOM   3631  HD2 LYS X 230      58.686  64.125  87.617  0.00  0.00            
ATOM   3632  HD3 LYS X 230      60.007  64.206  88.639  0.00  0.00            
ATOM   3633  CE  LYS X 230      58.806  66.044  88.694  0.00  0.00            
ATOM   3634  HE2 LYS X 230      59.282  66.906  88.183  0.00  0.00            
ATOM   3635  HE3 LYS X 230      57.789  66.089  88.468  0.00  0.00            
ATOM   3636  NZ  LYS X 230      59.035  65.971  90.206  0.00  0.00            
ATOM   3637  HZ1 LYS X 230      60.091  65.870  90.414  0.00  0.00            
ATOM   3638  HZ2 LYS X 230      59.022  66.916  90.588  0.00  0.00            
ATOM   3639  HZ3 LYS X 230      58.391  65.280  90.673  0.00  0.00            
ATOM   3640  C   LYS X 230      63.058  64.437  84.856  0.00  0.00            
ATOM   3641  O   LYS X 230      63.813  63.901  84.024  0.00  0.00            
ATOM   3642  N   LEU X 231      63.396  65.335  85.828  0.00  0.00            
ATOM   3643  H   LEU X 231      62.630  65.526  86.329  0.00  0.00            
ATOM   3644  CA  LEU X 231      64.724  65.493  86.266  0.00  0.00            
ATOM   3645  HA  LEU X 231      65.403  64.882  85.659  0.00  0.00            
ATOM   3646  CB  LEU X 231      65.085  67.013  86.324  0.00  0.00            
ATOM   3647  HB2 LEU X 231      64.363  67.372  87.051  0.00  0.00            
ATOM   3648  HB3 LEU X 231      66.058  67.046  86.841  0.00  0.00            
ATOM   3649  CG  LEU X 231      65.070  67.872  85.126  0.00  0.00            
ATOM   3650  HG  LEU X 231      66.028  67.686  84.585  0.00  0.00            
ATOM   3651  CD1 LEU X 231      63.995  67.716  84.026  0.00  0.00            
ATOM   3652 HD11 LEU X 231      63.785  68.665  83.555  0.00  0.00            
ATOM   3653 HD12 LEU X 231      64.316  67.085  83.241  0.00  0.00            
ATOM   3654 HD13 LEU X 231      63.023  67.346  84.479  0.00  0.00            
ATOM   3655  CD2 LEU X 231      65.189  69.332  85.613  0.00  0.00            
ATOM   3656 HD21 LEU X 231      66.251  69.381  86.166  0.00  0.00            
ATOM   3657 HD22 LEU X 231      65.238  70.125  84.791  0.00  0.00            
ATOM   3658 HD23 LEU X 231      64.476  69.600  86.340  0.00  0.00            
ATOM   3659  C   LEU X 231      64.869  64.908  87.683  0.00  0.00            
ATOM   3660  O   LEU X 231      63.870  65.028  88.539  0.00  0.00            
ATOM   3661  N   ASN X 232      66.060  64.337  88.057  0.00  0.00            
ATOM   3662  H   ASN X 232      66.803  64.027  87.355  0.00  0.00            
ATOM   3663  CA  ASN X 232      66.155  63.675  89.339  0.00  0.00            
ATOM   3664  HA  ASN X 232      67.111  63.142  89.269  0.00  0.00            
ATOM   3665  CB  ASN X 232      66.309  64.675  90.508  0.00  0.00            
ATOM   3666  HB2 ASN X 232      67.310  65.180  90.300  0.00  0.00            
ATOM   3667  HB3 ASN X 232      65.566  65.439  90.396  0.00  0.00            
ATOM   3668  CG  ASN X 232      66.199  63.921  91.809  0.00  0.00            
ATOM   3669  OD1 ASN X 232      65.256  64.099  92.569  0.00  0.00            
ATOM   3670  ND2 ASN X 232      67.118  63.168  92.252  0.00  0.00            
ATOM   3671 HD21 ASN X 232      67.059  62.384  92.911  0.00  0.00            
ATOM   3672 HD22 ASN X 232      68.021  63.300  91.789  0.00  0.00            
ATOM   3673  C   ASN X 232      65.033  62.568  89.589  0.00  0.00            
ATOM   3674  O   ASN X 232      64.328  62.557  90.460  0.00  0.00            
ATOM   3675  N   GLU X 233      64.827  61.678  88.526  0.00  0.00            
ATOM   3676  H   GLU X 233      65.494  61.687  87.766  0.00  0.00            
ATOM   3677  CA  GLU X 233      63.832  60.619  88.575  0.00  0.00            
ATOM   3678  HA  GLU X 233      63.661  60.363  89.669  0.00  0.00            
ATOM   3679  CB  GLU X 233      62.460  61.075  88.037  0.00  0.00            
ATOM   3680  HB2 GLU X 233      62.646  61.850  87.354  0.00  0.00            
ATOM   3681  HB3 GLU X 233      62.017  60.265  87.462  0.00  0.00            
ATOM   3682  CG  GLU X 233      61.396  61.417  89.112  0.00  0.00            
ATOM   3683  HG2 GLU X 233      61.464  62.427  89.457  0.00  0.00            
ATOM   3684  HG3 GLU X 233      60.491  61.329  88.540  0.00  0.00            
ATOM   3685  CD  GLU X 233      61.308  60.413  90.229  0.00  0.00            
ATOM   3686  OE1 GLU X 233      61.053  61.001  91.364  0.00  0.00            
ATOM   3687  OE2 GLU X 233      61.653  59.190  90.159  0.00  0.00            
ATOM   3688  C   GLU X 233      64.190  59.195  88.049  0.00  0.00            
ATOM   3689  O   GLU X 233      64.975  59.172  87.088  0.00  0.00            
ATOM   3690  N   GLU X 234      63.431  58.168  88.363  0.00  0.00            
ATOM   3691  H   GLU X 234      62.677  58.245  89.071  0.00  0.00            
ATOM   3692  CA  GLU X 234      63.688  56.830  87.949  0.00  0.00            
ATOM   3693  HA  GLU X 234      64.125  56.834  86.982  0.00  0.00            
ATOM   3694  CB  GLU X 234      64.691  56.113  88.943  0.00  0.00            
ATOM   3695  HB2 GLU X 234      65.030  55.270  88.368  0.00  0.00            
ATOM   3696  HB3 GLU X 234      65.451  56.842  89.143  0.00  0.00            
ATOM   3697  CG  GLU X 234      64.029  55.664  90.282  0.00  0.00            
ATOM   3698  HG2 GLU X 234      63.101  55.095  90.282  0.00  0.00            
ATOM   3699  HG3 GLU X 234      64.839  54.951  90.663  0.00  0.00            
ATOM   3700  CD  GLU X 234      63.949  56.839  91.284  0.00  0.00            
ATOM   3701  OE1 GLU X 234      64.925  57.701  91.449  0.00  0.00            
ATOM   3702  OE2 GLU X 234      62.841  57.014  91.923  0.00  0.00            
ATOM   3703  C   GLU X 234      62.376  55.997  87.771  0.00  0.00            
ATOM   3704  O   GLU X 234      61.463  56.335  88.459  0.00  0.00            
ATOM   3705  N   GLY X 235      62.372  54.909  87.029  0.00  0.00            
ATOM   3706  H   GLY X 235      63.223  54.793  86.489  0.00  0.00            
ATOM   3707  CA  GLY X 235      61.554  53.762  87.339  0.00  0.00            
ATOM   3708  HA2 GLY X 235      61.403  53.668  88.461  0.00  0.00            
ATOM   3709  HA3 GLY X 235      60.599  53.938  86.827  0.00  0.00            
ATOM   3710  C   GLY X 235      62.160  52.498  86.648  0.00  0.00            
ATOM   3711  O   GLY X 235      63.383  52.465  86.454  0.00  0.00            
ATOM   3712  N   THR X 236      61.271  51.525  86.373  0.00  0.00            
ATOM   3713  H   THR X 236      60.274  51.678  86.521  0.00  0.00            
ATOM   3714  CA  THR X 236      61.608  50.101  85.912  0.00  0.00            
ATOM   3715  HA  THR X 236      62.637  50.048  85.363  0.00  0.00            
ATOM   3716  CB  THR X 236      61.593  49.159  87.122  0.00  0.00            
ATOM   3717  HB  THR X 236      60.691  49.338  87.796  0.00  0.00            
ATOM   3718  CG2 THR X 236      61.718  47.696  86.862  0.00  0.00            
ATOM   3719 HG21 THR X 236      62.657  47.453  86.543  0.00  0.00            
ATOM   3720 HG22 THR X 236      61.358  47.109  87.707  0.00  0.00            
ATOM   3721 HG23 THR X 236      61.194  47.330  85.955  0.00  0.00            
ATOM   3722  OG1 THR X 236      62.655  49.478  88.015  0.00  0.00            
ATOM   3723  HG1 THR X 236      62.577  50.296  88.419  0.00  0.00            
ATOM   3724  C   THR X 236      60.469  49.799  84.859  0.00  0.00            
ATOM   3725  O   THR X 236      59.371  50.439  84.968  0.00  0.00            
ATOM   3726  N   THR X 237      60.647  49.043  83.751  0.00  0.00            
ATOM   3727  H   THR X 237      61.614  48.766  83.547  0.00  0.00            
ATOM   3728  CA  THR X 237      59.622  48.205  83.168  0.00  0.00            
ATOM   3729  HA  THR X 237      58.707  48.165  83.768  0.00  0.00            
ATOM   3730  CB  THR X 237      59.215  48.991  81.941  0.00  0.00            
ATOM   3731  HB  THR X 237      58.542  48.291  81.451  0.00  0.00            
ATOM   3732  CG2 THR X 237      58.338  50.221  82.148  0.00  0.00            
ATOM   3733 HG21 THR X 237      57.651  50.359  81.321  0.00  0.00            
ATOM   3734 HG22 THR X 237      57.663  50.123  83.029  0.00  0.00            
ATOM   3735 HG23 THR X 237      58.860  51.224  82.242  0.00  0.00            
ATOM   3736  OG1 THR X 237      60.176  49.332  80.905  0.00  0.00            
ATOM   3737  HG1 THR X 237      60.779  49.724  81.495  0.00  0.00            
ATOM   3738  C   THR X 237      60.100  46.781  82.666  0.00  0.00            
ATOM   3739  O   THR X 237      61.267  46.504  82.521  0.00  0.00            
ATOM   3740  N   GLN X 238      59.124  45.952  82.418  0.00  0.00            
ATOM   3741  H   GLN X 238      58.198  46.397  82.484  0.00  0.00            
ATOM   3742  CA  GLN X 238      59.267  44.598  81.899  0.00  0.00            
ATOM   3743  HA  GLN X 238      60.224  44.129  82.087  0.00  0.00            
ATOM   3744  CB  GLN X 238      58.237  43.712  82.531  0.00  0.00            
ATOM   3745  HB2 GLN X 238      57.209  44.125  82.324  0.00  0.00            
ATOM   3746  HB3 GLN X 238      58.436  42.760  82.013  0.00  0.00            
ATOM   3747  CG  GLN X 238      58.519  43.502  84.029  0.00  0.00            
ATOM   3748  HG2 GLN X 238      57.832  42.764  84.444  0.00  0.00            
ATOM   3749  HG3 GLN X 238      59.619  43.223  84.170  0.00  0.00            
ATOM   3750  CD  GLN X 238      58.369  44.672  84.960  0.00  0.00            
ATOM   3751  OE1 GLN X 238      57.502  45.523  84.862  0.00  0.00            
ATOM   3752  NE2 GLN X 238      59.152  44.882  85.969  0.00  0.00            
ATOM   3753 HE21 GLN X 238      58.872  45.523  86.628  0.00  0.00            
ATOM   3754 HE22 GLN X 238      59.728  44.067  86.296  0.00  0.00            
ATOM   3755  C   GLN X 238      59.230  44.583  80.363  0.00  0.00            
ATOM   3756  O   GLN X 238      58.785  45.534  79.762  0.00  0.00            
ATOM   3757  N   HIE X 239      59.754  43.524  79.754  0.00  0.00            
ATOM   3758  H   HIE X 239      60.055  42.760  80.467  0.00  0.00            
ATOM   3759  CA  HIE X 239      59.667  43.036  78.308  0.00  0.00            
ATOM   3760  HA  HIE X 239      58.603  43.338  78.052  0.00  0.00            
ATOM   3761  CB  HIE X 239      60.847  43.648  77.455  0.00  0.00            
ATOM   3762  HB2 HIE X 239      60.606  44.693  77.428  0.00  0.00            
ATOM   3763  HB3 HIE X 239      61.671  43.683  78.160  0.00  0.00            
ATOM   3764  CG  HIE X 239      61.337  43.121  76.124  0.00  0.00            
ATOM   3765  ND1 HIE X 239      62.288  42.047  76.070  0.00  0.00            
ATOM   3766  CE1 HIE X 239      62.161  41.550  74.820  0.00  0.00            
ATOM   3767  HE1 HIE X 239      62.954  40.835  74.421  0.00  0.00            
ATOM   3768  NE2 HIE X 239      61.572  42.510  74.054  0.00  0.00            
ATOM   3769  HE2 HIE X 239      61.654  42.615  73.005  0.00  0.00            
ATOM   3770  CD2 HIE X 239      60.847  43.373  74.893  0.00  0.00            
ATOM   3771  HD2 HIE X 239      60.117  44.085  74.700  0.00  0.00            
ATOM   3772  C   HIE X 239      59.602  41.515  78.199  0.00  0.00            
ATOM   3773  O   HIE X 239      59.395  40.815  79.176  0.00  0.00            
ATOM   3774  N   ASN X 240      59.669  40.818  77.048  0.00  0.00            
ATOM   3775  H   ASN X 240      59.377  41.188  76.191  0.00  0.00            
ATOM   3776  CA  ASN X 240      59.593  39.315  76.952  0.00  0.00            
ATOM   3777  HA  ASN X 240      58.723  39.087  77.515  0.00  0.00            
ATOM   3778  CB  ASN X 240      59.245  38.909  75.461  0.00  0.00            
ATOM   3779  HB2 ASN X 240      60.165  39.173  74.946  0.00  0.00            
ATOM   3780  HB3 ASN X 240      59.150  37.889  75.362  0.00  0.00            
ATOM   3781  CG  ASN X 240      58.036  39.630  74.775  0.00  0.00            
ATOM   3782  OD1 ASN X 240      57.915  40.881  74.854  0.00  0.00            
ATOM   3783  ND2 ASN X 240      57.104  38.797  74.236  0.00  0.00            
ATOM   3784 HD21 ASN X 240      56.236  39.223  73.862  0.00  0.00            
ATOM   3785 HD22 ASN X 240      57.396  37.752  74.147  0.00  0.00            
ATOM   3786  C   ASN X 240      60.772  38.576  77.520  0.00  0.00            
ATOM   3787  O   ASN X 240      60.596  37.477  77.937  0.00  0.00            
ATOM   3788  N   ASN X 241      61.979  39.206  77.638  0.00  0.00            
ATOM   3789  H   ASN X 241      61.923  40.172  77.424  0.00  0.00            
ATOM   3790  CA  ASN X 241      63.256  38.552  77.982  0.00  0.00            
ATOM   3791  HA  ASN X 241      62.930  37.592  78.431  0.00  0.00            
ATOM   3792  CB  ASN X 241      63.892  38.344  76.632  0.00  0.00            
ATOM   3793  HB2 ASN X 241      63.905  39.242  75.979  0.00  0.00            
ATOM   3794  HB3 ASN X 241      64.903  38.235  76.878  0.00  0.00            
ATOM   3795  CG  ASN X 241      63.415  37.124  75.917  0.00  0.00            
ATOM   3796  OD1 ASN X 241      63.454  36.063  76.491  0.00  0.00            
ATOM   3797  ND2 ASN X 241      63.231  37.106  74.611  0.00  0.00            
ATOM   3798 HD21 ASN X 241      63.162  36.212  74.236  0.00  0.00            
ATOM   3799 HD22 ASN X 241      63.099  37.867  74.000  0.00  0.00            
ATOM   3800  C   ASN X 241      64.258  39.314  78.971  0.00  0.00            
ATOM   3801  O   ASN X 241      65.330  38.869  79.227  0.00  0.00            
ATOM   3802  N   THR X 242      63.857  40.502  79.359  0.00  0.00            
ATOM   3803  H   THR X 242      62.879  40.670  79.308  0.00  0.00            
ATOM   3804  CA  THR X 242      64.753  41.315  80.322  0.00  0.00            
ATOM   3805  HA  THR X 242      65.285  40.686  81.050  0.00  0.00            
ATOM   3806  CB  THR X 242      65.786  42.055  79.411  0.00  0.00            
ATOM   3807  HB  THR X 242      66.039  41.241  78.702  0.00  0.00            
ATOM   3808  CG2 THR X 242      65.172  43.194  78.657  0.00  0.00            
ATOM   3809 HG21 THR X 242      64.230  42.764  78.214  0.00  0.00            
ATOM   3810 HG22 THR X 242      65.005  43.984  79.400  0.00  0.00            
ATOM   3811 HG23 THR X 242      65.859  43.648  77.844  0.00  0.00            
ATOM   3812  OG1 THR X 242      66.821  42.658  79.973  0.00  0.00            
ATOM   3813  HG1 THR X 242      67.290  41.918  80.438  0.00  0.00            
ATOM   3814  C   THR X 242      64.058  42.306  81.286  0.00  0.00            
ATOM   3815  O   THR X 242      62.816  42.528  80.982  0.00  0.00            
ATOM   3816  N   GLU X 243      64.760  42.843  82.255  0.00  0.00            
ATOM   3817  H   GLU X 243      65.659  42.413  82.523  0.00  0.00            
ATOM   3818  CA  GLU X 243      64.298  43.944  83.087  0.00  0.00            
ATOM   3819  HA  GLU X 243      63.213  44.186  82.878  0.00  0.00            
ATOM   3820  CB  GLU X 243      64.192  43.575  84.606  0.00  0.00            
ATOM   3821  HB2 GLU X 243      63.897  44.394  85.248  0.00  0.00            
ATOM   3822  HB3 GLU X 243      63.356  42.831  84.699  0.00  0.00            
ATOM   3823  CG  GLU X 243      65.360  42.769  85.221  0.00  0.00            
ATOM   3824  HG2 GLU X 243      66.323  42.783  84.699  0.00  0.00            
ATOM   3825  HG3 GLU X 243      65.691  43.269  86.122  0.00  0.00            
ATOM   3826  CD  GLU X 243      65.056  41.270  85.616  0.00  0.00            
ATOM   3827  OE1 GLU X 243      65.345  40.357  84.820  0.00  0.00            
ATOM   3828  OE2 GLU X 243      64.509  41.146  86.769  0.00  0.00            
ATOM   3829  C   GLU X 243      65.025  45.297  82.965  0.00  0.00            
ATOM   3830  O   GLU X 243      65.589  45.764  83.914  0.00  0.00            
ATOM   3831  N   ILE X 244      64.587  46.111  81.953  0.00  0.00            
ATOM   3832  H   ILE X 244      63.751  45.712  81.535  0.00  0.00            
ATOM   3833  CA  ILE X 244      65.059  47.457  81.590  0.00  0.00            
ATOM   3834  HA  ILE X 244      66.165  47.503  81.771  0.00  0.00            
ATOM   3835  CB  ILE X 244      64.605  48.034  80.237  0.00  0.00            
ATOM   3836  HB  ILE X 244      63.460  47.992  80.362  0.00  0.00            
ATOM   3837  CG2 ILE X 244      64.721  49.497  79.863  0.00  0.00            
ATOM   3838 HG21 ILE X 244      65.339  49.724  78.975  0.00  0.00            
ATOM   3839 HG22 ILE X 244      63.739  50.022  79.832  0.00  0.00            
ATOM   3840 HG23 ILE X 244      65.290  49.957  80.640  0.00  0.00            
ATOM   3841  CG1 ILE X 244      65.082  47.136  79.107  0.00  0.00            
ATOM   3842 HG12 ILE X 244      66.053  47.461  78.665  0.00  0.00            
ATOM   3843 HG13 ILE X 244      65.318  46.126  79.505  0.00  0.00            
ATOM   3844  CD1 ILE X 244      63.981  46.843  78.128  0.00  0.00            
ATOM   3845 HD11 ILE X 244      63.396  47.707  78.031  0.00  0.00            
ATOM   3846 HD12 ILE X 244      64.456  46.858  77.172  0.00  0.00            
ATOM   3847 HD13 ILE X 244      63.408  45.913  78.107  0.00  0.00            
ATOM   3848  C   ILE X 244      64.654  48.494  82.690  0.00  0.00            
ATOM   3849  O   ILE X 244      63.518  48.667  82.888  0.00  0.00            
ATOM   3850  N   LYS X 245      65.660  49.235  83.268  0.00  0.00            
ATOM   3851  H   LYS X 245      66.637  48.937  83.125  0.00  0.00            
ATOM   3852  CA  LYS X 245      65.725  50.331  84.221  0.00  0.00            
ATOM   3853  HA  LYS X 245      64.664  50.485  84.552  0.00  0.00            
ATOM   3854  CB  LYS X 245      66.364  49.853  85.455  0.00  0.00            
ATOM   3855  HB2 LYS X 245      67.386  49.429  85.257  0.00  0.00            
ATOM   3856  HB3 LYS X 245      66.636  50.797  85.972  0.00  0.00            
ATOM   3857  CG  LYS X 245      65.420  49.202  86.527  0.00  0.00            
ATOM   3858  HG2 LYS X 245      64.667  49.993  86.709  0.00  0.00            
ATOM   3859  HG3 LYS X 245      64.831  48.370  86.090  0.00  0.00            
ATOM   3860  CD  LYS X 245      66.048  48.913  87.873  0.00  0.00            
ATOM   3861  HD2 LYS X 245      66.138  49.664  88.631  0.00  0.00            
ATOM   3862  HD3 LYS X 245      65.309  48.321  88.428  0.00  0.00            
ATOM   3863  CE  LYS X 245      67.318  48.035  87.981  0.00  0.00            
ATOM   3864  HE2 LYS X 245      66.961  47.105  87.463  0.00  0.00            
ATOM   3865  HE3 LYS X 245      68.085  48.437  87.259  0.00  0.00            
ATOM   3866  NZ  LYS X 245      67.724  47.894  89.424  0.00  0.00            
ATOM   3867  HZ1 LYS X 245      67.012  47.349  89.824  0.00  0.00            
ATOM   3868  HZ2 LYS X 245      68.704  47.707  89.573  0.00  0.00            
ATOM   3869  HZ3 LYS X 245      67.620  48.815  89.943  0.00  0.00            
ATOM   3870  C   LYS X 245      66.406  51.576  83.616  0.00  0.00            
ATOM   3871  O   LYS X 245      67.660  51.556  83.401  0.00  0.00            
ATOM   3872  N   TYR X 246      65.587  52.639  83.527  0.00  0.00            
ATOM   3873  H   TYR X 246      64.647  52.440  83.925  0.00  0.00            
ATOM   3874  CA  TYR X 246      66.031  54.027  83.127  0.00  0.00            
ATOM   3875  HA  TYR X 246      67.071  53.990  82.610  0.00  0.00            
ATOM   3876  CB  TYR X 246      65.110  54.639  82.038  0.00  0.00            
ATOM   3877  HB2 TYR X 246      65.606  55.576  81.791  0.00  0.00            
ATOM   3878  HB3 TYR X 246      65.186  54.071  81.147  0.00  0.00            
ATOM   3879  CG  TYR X 246      63.622  54.790  82.249  0.00  0.00            
ATOM   3880  CD1 TYR X 246      63.082  55.749  83.138  0.00  0.00            
ATOM   3881  HD1 TYR X 246      63.687  56.357  83.775  0.00  0.00            
ATOM   3882  CE1 TYR X 246      61.655  55.755  83.461  0.00  0.00            
ATOM   3883  HE1 TYR X 246      61.147  56.551  84.010  0.00  0.00            
ATOM   3884  CZ  TYR X 246      60.906  54.665  82.916  0.00  0.00            
ATOM   3885  OH  TYR X 246      59.648  54.570  83.361  0.00  0.00            
ATOM   3886  HH  TYR X 246      59.109  55.373  83.616  0.00  0.00            
ATOM   3887  CE2 TYR X 246      61.511  53.672  82.177  0.00  0.00            
ATOM   3888  HE2 TYR X 246      60.748  53.013  81.593  0.00  0.00            
ATOM   3889  CD2 TYR X 246      62.817  53.733  81.742  0.00  0.00            
ATOM   3890  HD2 TYR X 246      63.291  52.959  81.156  0.00  0.00            
ATOM   3891  C   TYR X 246      66.085  54.931  84.369  0.00  0.00            
ATOM   3892  O   TYR X 246      65.246  54.876  85.352  0.00  0.00            
ATOM   3893  N   LYS X 247      66.973  55.932  84.295  0.00  0.00            
ATOM   3894  H   LYS X 247      67.650  55.853  83.516  0.00  0.00            
ATOM   3895  CA  LYS X 247      67.049  57.144  85.130  0.00  0.00            
ATOM   3896  HA  LYS X 247      66.081  57.274  85.420  0.00  0.00            
ATOM   3897  CB  LYS X 247      67.856  56.765  86.443  0.00  0.00            
ATOM   3898  HB2 LYS X 247      67.833  57.626  87.179  0.00  0.00            
ATOM   3899  HB3 LYS X 247      67.385  55.913  86.986  0.00  0.00            
ATOM   3900  CG  LYS X 247      69.263  56.386  86.175  0.00  0.00            
ATOM   3901  HG2 LYS X 247      69.348  55.424  85.757  0.00  0.00            
ATOM   3902  HG3 LYS X 247      69.813  57.099  85.443  0.00  0.00            
ATOM   3903  CD  LYS X 247      70.120  56.269  87.407  0.00  0.00            
ATOM   3904  HD2 LYS X 247      70.140  57.274  87.880  0.00  0.00            
ATOM   3905  HD3 LYS X 247      69.654  55.554  88.210  0.00  0.00            
ATOM   3906  CE  LYS X 247      71.648  55.825  87.316  0.00  0.00            
ATOM   3907  HE2 LYS X 247      71.961  55.454  88.284  0.00  0.00            
ATOM   3908  HE3 LYS X 247      71.876  54.977  86.583  0.00  0.00            
ATOM   3909  NZ  LYS X 247      72.356  57.005  86.773  0.00  0.00            
ATOM   3910  HZ1 LYS X 247      73.142  57.106  87.374  0.00  0.00            
ATOM   3911  HZ2 LYS X 247      72.622  56.915  85.810  0.00  0.00            
ATOM   3912  HZ3 LYS X 247      71.933  57.900  86.778  0.00  0.00            
ATOM   3913  C   LYS X 247      67.442  58.456  84.478  0.00  0.00            
ATOM   3914  O   LYS X 247      68.046  58.432  83.440  0.00  0.00            
ATOM   3915  N   TYR X 248      66.946  59.542  84.996  0.00  0.00            
ATOM   3916  H   TYR X 248      66.371  59.375  85.898  0.00  0.00            
ATOM   3917  CA  TYR X 248      67.051  60.912  84.450  0.00  0.00            
ATOM   3918  HA  TYR X 248      67.741  60.884  83.646  0.00  0.00            
ATOM   3919  CB  TYR X 248      65.656  61.428  84.019  0.00  0.00            
ATOM   3920  HB2 TYR X 248      65.179  61.894  84.961  0.00  0.00            
ATOM   3921  HB3 TYR X 248      65.901  62.287  83.242  0.00  0.00            
ATOM   3922  CG  TYR X 248      64.676  60.440  83.370  0.00  0.00            
ATOM   3923  CD1 TYR X 248      63.530  60.108  84.056  0.00  0.00            
ATOM   3924  HD1 TYR X 248      63.441  60.505  85.037  0.00  0.00            
ATOM   3925  CE1 TYR X 248      62.573  59.235  83.543  0.00  0.00            
ATOM   3926  HE1 TYR X 248      61.676  58.924  84.071  0.00  0.00            
ATOM   3927  CZ  TYR X 248      62.669  58.961  82.127  0.00  0.00            
ATOM   3928  OH  TYR X 248      61.632  58.554  81.394  0.00  0.00            
ATOM   3929  HH  TYR X 248      60.827  59.074  81.529  0.00  0.00            
ATOM   3930  CE2 TYR X 248      63.846  59.206  81.373  0.00  0.00            
ATOM   3931  HE2 TYR X 248      63.879  58.964  80.287  0.00  0.00            
ATOM   3932  CD2 TYR X 248      64.938  59.824  82.104  0.00  0.00            
ATOM   3933  HD2 TYR X 248      65.829  60.036  81.531  0.00  0.00            
ATOM   3934  C   TYR X 248      67.742  61.768  85.589  0.00  0.00            
ATOM   3935  O   TYR X 248      67.130  62.689  86.129  0.00  0.00            
ATOM   3936  N   THR X 249      68.914  61.430  85.980  0.00  0.00            
ATOM   3937  H   THR X 249      69.173  60.518  85.694  0.00  0.00            
ATOM   3938  CA  THR X 249      69.494  61.831  87.238  0.00  0.00            
ATOM   3939  HA  THR X 249      68.810  62.443  87.709  0.00  0.00            
ATOM   3940  CB  THR X 249      69.885  60.661  88.195  0.00  0.00            
ATOM   3941  HB  THR X 249      70.696  61.013  88.859  0.00  0.00            
ATOM   3942  CG2 THR X 249      68.676  60.048  88.950  0.00  0.00            
ATOM   3943 HG21 THR X 249      68.895  59.010  89.349  0.00  0.00            
ATOM   3944 HG22 THR X 249      68.436  60.702  89.722  0.00  0.00            
ATOM   3945 HG23 THR X 249      67.714  59.901  88.360  0.00  0.00            
ATOM   3946  OG1 THR X 249      70.361  59.621  87.413  0.00  0.00            
ATOM   3947  HG1 THR X 249      71.294  59.882  87.524  0.00  0.00            
ATOM   3948  C   THR X 249      70.567  62.953  87.136  0.00  0.00            
ATOM   3949  O   THR X 249      71.119  63.302  86.104  0.00  0.00            
ATOM   3950  N   GLU X 250      70.847  63.589  88.300  0.00  0.00            
ATOM   3951  H   GLU X 250      70.533  63.209  89.176  0.00  0.00            
ATOM   3952  CA  GLU X 250      71.812  64.663  88.594  0.00  0.00            
ATOM   3953  HA  GLU X 250      71.588  65.545  87.989  0.00  0.00            
ATOM   3954  CB  GLU X 250      71.554  65.156  89.982  0.00  0.00            
ATOM   3955  HB2 GLU X 250      72.308  65.987  90.190  0.00  0.00            
ATOM   3956  HB3 GLU X 250      70.411  65.302  90.101  0.00  0.00            
ATOM   3957  CG  GLU X 250      72.172  64.070  90.898  0.00  0.00            
ATOM   3958  HG2 GLU X 250      73.259  63.762  90.621  0.00  0.00            
ATOM   3959  HG3 GLU X 250      72.174  64.439  91.950  0.00  0.00            
ATOM   3960  CD  GLU X 250      71.387  62.799  91.104  0.00  0.00            
ATOM   3961  OE1 GLU X 250      70.112  62.747  91.185  0.00  0.00            
ATOM   3962  OE2 GLU X 250      72.060  61.817  91.280  0.00  0.00            
ATOM   3963  C   GLU X 250      73.268  64.575  88.120  0.00  0.00            
ATOM   3964  O   GLU X 250      74.109  65.454  88.457  0.00  0.00            
ATOM   3965  N   ASP X 251      73.548  63.368  87.560  0.00  0.00            
ATOM   3966  H   ASP X 251      72.822  62.610  87.387  0.00  0.00            
ATOM   3967  CA  ASP X 251      74.849  63.021  86.938  0.00  0.00            
ATOM   3968  HA  ASP X 251      75.491  62.813  87.758  0.00  0.00            
ATOM   3969  CB  ASP X 251      74.754  61.728  86.217  0.00  0.00            
ATOM   3970  HB2 ASP X 251      74.614  61.897  85.245  0.00  0.00            
ATOM   3971  HB3 ASP X 251      75.800  61.326  86.281  0.00  0.00            
ATOM   3972  CG  ASP X 251      73.755  60.625  86.744  0.00  0.00            
ATOM   3973  OD1 ASP X 251      72.687  60.875  87.400  0.00  0.00            
ATOM   3974  OD2 ASP X 251      73.939  59.413  86.393  0.00  0.00            
ATOM   3975  C   ASP X 251      75.289  64.077  85.948  0.00  0.00            
ATOM   3976  O   ASP X 251      74.420  64.714  85.340  0.00  0.00            
ATOM   3977  N   GLY X 252      76.625  64.284  85.959  0.00  0.00            
ATOM   3978  H   GLY X 252      77.250  63.633  86.498  0.00  0.00            
ATOM   3979  CA  GLY X 252      77.141  65.092  85.006  0.00  0.00            
ATOM   3980  HA2 GLY X 252      76.989  66.199  85.231  0.00  0.00            
ATOM   3981  HA3 GLY X 252      78.251  64.991  85.007  0.00  0.00            
ATOM   3982  C   GLY X 252      76.784  64.881  83.481  0.00  0.00            
ATOM   3983  O   GLY X 252      77.032  63.800  82.905  0.00  0.00            
ATOM   3984  N   GLY X 253      76.266  65.935  82.907  0.00  0.00            
ATOM   3985  H   GLY X 253      76.364  66.732  83.597  0.00  0.00            
ATOM   3986  CA  GLY X 253      75.544  65.940  81.634  0.00  0.00            
ATOM   3987  HA2 GLY X 253      76.040  66.512  80.876  0.00  0.00            
ATOM   3988  HA3 GLY X 253      75.495  64.805  81.354  0.00  0.00            
ATOM   3989  C   GLY X 253      74.179  66.602  81.691  0.00  0.00            
ATOM   3990  O   GLY X 253      73.751  67.063  82.783  0.00  0.00            
ATOM   3991  N   ASN X 254      73.635  67.012  80.547  0.00  0.00            
ATOM   3992  H   ASN X 254      74.207  66.958  79.765  0.00  0.00            
ATOM   3993  CA  ASN X 254      72.360  67.683  80.278  0.00  0.00            
ATOM   3994  HA  ASN X 254      72.467  68.413  81.099  0.00  0.00            
ATOM   3995  CB  ASN X 254      72.433  68.176  78.769  0.00  0.00            
ATOM   3996  HB2 ASN X 254      72.199  67.189  78.267  0.00  0.00            
ATOM   3997  HB3 ASN X 254      71.703  68.899  78.590  0.00  0.00            
ATOM   3998  CG  ASN X 254      73.742  68.789  78.226  0.00  0.00            
ATOM   3999  OD1 ASN X 254      73.835  69.982  78.271  0.00  0.00            
ATOM   4000  ND2 ASN X 254      74.762  67.975  77.789  0.00  0.00            
ATOM   4001 HD21 ASN X 254      75.661  68.340  77.829  0.00  0.00            
ATOM   4002 HD22 ASN X 254      74.708  67.012  78.071  0.00  0.00            
ATOM   4003  C   ASN X 254      71.179  66.766  80.651  0.00  0.00            
ATOM   4004  O   ASN X 254      71.348  65.784  81.313  0.00  0.00            
ATOM   4005  N   LEU X 255      69.939  67.086  80.250  0.00  0.00            
ATOM   4006  H   LEU X 255      69.761  68.021  79.831  0.00  0.00            
ATOM   4007  CA  LEU X 255      68.731  66.216  80.045  0.00  0.00            
ATOM   4008  HA  LEU X 255      68.267  66.081  81.039  0.00  0.00            
ATOM   4009  CB  LEU X 255      67.587  66.820  79.138  0.00  0.00            
ATOM   4010  HB2 LEU X 255      68.025  67.133  78.135  0.00  0.00            
ATOM   4011  HB3 LEU X 255      67.036  65.935  78.607  0.00  0.00            
ATOM   4012  CG  LEU X 255      66.738  67.846  79.741  0.00  0.00            
ATOM   4013  HG  LEU X 255      67.278  68.687  79.938  0.00  0.00            
ATOM   4014  CD1 LEU X 255      65.814  68.237  78.648  0.00  0.00            
ATOM   4015 HD11 LEU X 255      66.171  68.497  77.583  0.00  0.00            
ATOM   4016 HD12 LEU X 255      65.333  67.340  78.405  0.00  0.00            
ATOM   4017 HD13 LEU X 255      65.036  68.947  78.983  0.00  0.00            
ATOM   4018  CD2 LEU X 255      65.868  67.418  80.999  0.00  0.00            
ATOM   4019 HD21 LEU X 255      66.301  68.077  81.718  0.00  0.00            
ATOM   4020 HD22 LEU X 255      64.871  67.791  80.958  0.00  0.00            
ATOM   4021 HD23 LEU X 255      65.972  66.410  81.411  0.00  0.00            
ATOM   4022  C   LEU X 255      69.235  64.902  79.424  0.00  0.00            
ATOM   4023  O   LEU X 255      69.832  64.839  78.324  0.00  0.00            
ATOM   4024  N   LYS X 256      69.081  63.849  80.212  0.00  0.00            
ATOM   4025  H   LYS X 256      68.692  63.968  81.180  0.00  0.00            
ATOM   4026  CA  LYS X 256      69.737  62.542  79.983  0.00  0.00            
ATOM   4027  HA  LYS X 256      70.063  62.666  78.934  0.00  0.00            
ATOM   4028  CB  LYS X 256      70.951  62.282  80.872  0.00  0.00            
ATOM   4029  HB2 LYS X 256      71.479  61.462  80.407  0.00  0.00            
ATOM   4030  HB3 LYS X 256      71.581  63.136  80.803  0.00  0.00            
ATOM   4031  CG  LYS X 256      70.747  62.160  82.385  0.00  0.00            
ATOM   4032  HG2 LYS X 256      70.174  63.047  82.757  0.00  0.00            
ATOM   4033  HG3 LYS X 256      70.284  61.223  82.329  0.00  0.00            
ATOM   4034  CD  LYS X 256      72.171  62.306  83.047  0.00  0.00            
ATOM   4035  HD2 LYS X 256      72.077  62.092  84.111  0.00  0.00            
ATOM   4036  HD3 LYS X 256      72.926  61.531  82.773  0.00  0.00            
ATOM   4037  CE  LYS X 256      72.740  63.712  82.919  0.00  0.00            
ATOM   4038  HE2 LYS X 256      73.834  63.791  83.112  0.00  0.00            
ATOM   4039  HE3 LYS X 256      72.579  64.053  81.895  0.00  0.00            
ATOM   4040  NZ  LYS X 256      72.113  64.695  83.814  0.00  0.00            
ATOM   4041  HZ1 LYS X 256      72.625  65.616  83.856  0.00  0.00            
ATOM   4042  HZ2 LYS X 256      71.148  64.975  83.604  0.00  0.00            
ATOM   4043  HZ3 LYS X 256      71.947  64.193  84.728  0.00  0.00            
ATOM   4044  C   LYS X 256      68.757  61.374  80.244  0.00  0.00            
ATOM   4045  O   LYS X 256      67.939  61.460  81.171  0.00  0.00            
ATOM   4046  N   ALA X 257      68.871  60.294  79.504  0.00  0.00            
ATOM   4047  H   ALA X 257      69.466  60.366  78.716  0.00  0.00            
ATOM   4048  CA  ALA X 257      68.178  59.064  79.758  0.00  0.00            
ATOM   4049  HA  ALA X 257      67.866  59.154  80.794  0.00  0.00            
ATOM   4050  CB  ALA X 257      66.849  58.849  78.858  0.00  0.00            
ATOM   4051  HB1 ALA X 257      67.034  59.326  77.870  0.00  0.00            
ATOM   4052  HB2 ALA X 257      66.604  57.716  78.803  0.00  0.00            
ATOM   4053  HB3 ALA X 257      66.030  59.334  79.384  0.00  0.00            
ATOM   4054  C   ALA X 257      69.056  57.797  79.841  0.00  0.00            
ATOM   4055  O   ALA X 257      69.565  57.333  78.819  0.00  0.00            
ATOM   4056  N   GLU X 258      69.504  57.420  81.039  0.00  0.00            
ATOM   4057  H   GLU X 258      69.177  57.889  81.776  0.00  0.00            
ATOM   4058  CA  GLU X 258      70.483  56.282  81.225  0.00  0.00            
ATOM   4059  HA  GLU X 258      71.101  56.038  80.275  0.00  0.00            
ATOM   4060  CB  GLU X 258      71.477  56.665  82.349  0.00  0.00            
ATOM   4061  HB2 GLU X 258      72.242  57.280  81.845  0.00  0.00            
ATOM   4062  HB3 GLU X 258      70.913  57.111  83.170  0.00  0.00            
ATOM   4063  CG  GLU X 258      72.432  55.493  82.863  0.00  0.00            
ATOM   4064  HG2 GLU X 258      71.743  54.712  83.149  0.00  0.00            
ATOM   4065  HG3 GLU X 258      72.891  55.232  81.952  0.00  0.00            
ATOM   4066  CD  GLU X 258      73.270  55.857  83.999  0.00  0.00            
ATOM   4067  OE1 GLU X 258      73.616  57.053  84.139  0.00  0.00            
ATOM   4068  OE2 GLU X 258      73.496  55.038  84.839  0.00  0.00            
ATOM   4069  C   GLU X 258      69.687  54.915  81.564  0.00  0.00            
ATOM   4070  O   GLU X 258      68.910  54.855  82.529  0.00  0.00            
ATOM   4071  N   VAL X 259      69.907  53.939  80.680  0.00  0.00            
ATOM   4072  H   VAL X 259      70.459  54.038  79.870  0.00  0.00            
ATOM   4073  CA  VAL X 259      69.351  52.576  80.766  0.00  0.00            
ATOM   4074  HA  VAL X 259      68.660  52.493  81.604  0.00  0.00            
ATOM   4075  CB  VAL X 259      68.559  52.152  79.534  0.00  0.00            
ATOM   4076  HB  VAL X 259      69.035  52.438  78.623  0.00  0.00            
ATOM   4077  CG1 VAL X 259      68.160  50.666  79.525  0.00  0.00            
ATOM   4078 HG11 VAL X 259      67.631  50.485  78.578  0.00  0.00            
ATOM   4079 HG12 VAL X 259      69.106  50.047  79.586  0.00  0.00            
ATOM   4080 HG13 VAL X 259      67.571  50.433  80.389  0.00  0.00            
ATOM   4081  CG2 VAL X 259      67.203  52.846  79.590  0.00  0.00            
ATOM   4082 HG21 VAL X 259      67.192  53.197  78.549  0.00  0.00            
ATOM   4083 HG22 VAL X 259      66.423  52.136  79.931  0.00  0.00            
ATOM   4084 HG23 VAL X 259      67.223  53.793  80.260  0.00  0.00            
ATOM   4085  C   VAL X 259      70.550  51.563  81.039  0.00  0.00            
ATOM   4086  O   VAL X 259      71.205  51.195  80.123  0.00  0.00            
ATOM   4087  N   HIE X 260      70.674  50.980  82.179  0.00  0.00            
ATOM   4088  H   HIE X 260      70.028  51.252  82.868  0.00  0.00            
ATOM   4089  CA  HIE X 260      71.304  49.695  82.301  0.00  0.00            
ATOM   4090  HA  HIE X 260      72.134  49.594  81.637  0.00  0.00            
ATOM   4091  CB  HIE X 260      71.745  49.593  83.790  0.00  0.00            
ATOM   4092  HB2 HIE X 260      72.378  50.465  84.064  0.00  0.00            
ATOM   4093  HB3 HIE X 260      70.904  49.839  84.519  0.00  0.00            
ATOM   4094  CG  HIE X 260      72.499  48.378  84.283  0.00  0.00            
ATOM   4095  ND1 HIE X 260      72.142  47.140  84.725  0.00  0.00            
ATOM   4096  CE1 HIE X 260      73.196  46.328  84.655  0.00  0.00            
ATOM   4097  HE1 HIE X 260      73.200  45.214  84.799  0.00  0.00            
ATOM   4098  NE2 HIE X 260      74.264  47.010  84.275  0.00  0.00            
ATOM   4099  HE2 HIE X 260      75.068  46.641  83.869  0.00  0.00            
ATOM   4100  CD2 HIE X 260      73.830  48.271  83.955  0.00  0.00            
ATOM   4101  HD2 HIE X 260      74.367  49.079  83.553  0.00  0.00            
ATOM   4102  C   HIE X 260      70.338  48.507  81.939  0.00  0.00            
ATOM   4103  O   HIE X 260      69.135  48.601  81.950  0.00  0.00            
ATOM   4104  N   VAL X 261      70.893  47.441  81.345  0.00  0.00            
ATOM   4105  H   VAL X 261      71.924  47.378  81.123  0.00  0.00            
ATOM   4106  CA  VAL X 261      70.124  46.258  80.882  0.00  0.00            
ATOM   4107  HA  VAL X 261      69.147  46.364  81.288  0.00  0.00            
ATOM   4108  CB  VAL X 261      69.805  46.206  79.341  0.00  0.00            
ATOM   4109  HB  VAL X 261      70.544  45.699  78.688  0.00  0.00            
ATOM   4110  CG1 VAL X 261      68.558  45.259  79.148  0.00  0.00            
ATOM   4111 HG11 VAL X 261      68.412  44.847  78.209  0.00  0.00            
ATOM   4112 HG12 VAL X 261      68.578  44.464  79.884  0.00  0.00            
ATOM   4113 HG13 VAL X 261      67.657  45.756  79.464  0.00  0.00            
ATOM   4114  CG2 VAL X 261      69.576  47.528  78.740  0.00  0.00            
ATOM   4115 HG21 VAL X 261      69.205  47.358  77.747  0.00  0.00            
ATOM   4116 HG22 VAL X 261      68.740  47.888  79.364  0.00  0.00            
ATOM   4117 HG23 VAL X 261      70.558  48.053  78.792  0.00  0.00            
ATOM   4118  C   VAL X 261      70.747  44.948  81.399  0.00  0.00            
ATOM   4119  O   VAL X 261      71.608  44.385  80.676  0.00  0.00            
ATOM   4120  N   PRO X 262      70.343  44.607  82.593  0.00  0.00            
ATOM   4121  CD  PRO X 262      69.436  45.376  83.536  0.00  0.00            
ATOM   4122  HD2 PRO X 262      68.490  45.304  83.036  0.00  0.00            
ATOM   4123  HD3 PRO X 262      69.745  46.404  83.589  0.00  0.00            
ATOM   4124  CG  PRO X 262      69.454  44.780  85.035  0.00  0.00            
ATOM   4125  HG2 PRO X 262      68.436  44.459  85.097  0.00  0.00            
ATOM   4126  HG3 PRO X 262      69.764  45.549  85.757  0.00  0.00            
ATOM   4127  CB  PRO X 262      70.281  43.508  84.859  0.00  0.00            
ATOM   4128  HB2 PRO X 262      69.546  42.694  85.021  0.00  0.00            
ATOM   4129  HB3 PRO X 262      70.942  43.389  85.664  0.00  0.00            
ATOM   4130  CA  PRO X 262      70.955  43.537  83.473  0.00  0.00            
ATOM   4131  HA  PRO X 262      71.906  43.931  83.389  0.00  0.00            
ATOM   4132  C   PRO X 262      71.210  42.123  82.990  0.00  0.00            
ATOM   4133  O   PRO X 262      72.309  41.636  83.128  0.00  0.00            
ATOM   4134  N   SER X 263      70.267  41.589  82.187  0.00  0.00            
ATOM   4135  H   SER X 263      69.382  42.121  82.015  0.00  0.00            
ATOM   4136  CA  SER X 263      70.448  40.241  81.723  0.00  0.00            
ATOM   4137  HA  SER X 263      70.678  39.479  82.461  0.00  0.00            
ATOM   4138  CB  SER X 263      69.220  39.794  80.966  0.00  0.00            
ATOM   4139  HB2 SER X 263      69.334  40.247  80.045  0.00  0.00            
ATOM   4140  HB3 SER X 263      69.195  38.676  80.790  0.00  0.00            
ATOM   4141  OG  SER X 263      68.055  40.288  81.430  0.00  0.00            
ATOM   4142  HG  SER X 263      67.942  40.142  82.444  0.00  0.00            
ATOM   4143  C   SER X 263      71.744  40.127  80.831  0.00  0.00            
ATOM   4144  O   SER X 263      72.091  38.979  80.554  0.00  0.00            
ATOM   4145  N   ARG X 264      72.307  41.185  80.184  0.00  0.00            
ATOM   4146  H   ARG X 264      71.865  42.108  80.401  0.00  0.00            
ATOM   4147  CA  ARG X 264      73.433  41.188  79.199  0.00  0.00            
ATOM   4148  HA  ARG X 264      74.076  40.299  79.508  0.00  0.00            
ATOM   4149  CB  ARG X 264      72.991  41.217  77.690  0.00  0.00            
ATOM   4150  HB2 ARG X 264      72.976  42.256  77.278  0.00  0.00            
ATOM   4151  HB3 ARG X 264      73.861  40.791  77.189  0.00  0.00            
ATOM   4152  CG  ARG X 264      71.843  40.269  77.227  0.00  0.00            
ATOM   4153  HG2 ARG X 264      70.944  40.414  77.765  0.00  0.00            
ATOM   4154  HG3 ARG X 264      71.675  40.282  76.110  0.00  0.00            
ATOM   4155  CD  ARG X 264      72.226  38.832  77.442  0.00  0.00            
ATOM   4156  HD2 ARG X 264      72.921  38.519  76.724  0.00  0.00            
ATOM   4157  HD3 ARG X 264      72.830  38.789  78.356  0.00  0.00            
ATOM   4158  NE  ARG X 264      71.061  37.912  77.547  0.00  0.00            
ATOM   4159  HE  ARG X 264      70.254  38.051  77.013  0.00  0.00            
ATOM   4160  CZ  ARG X 264      70.902  36.888  78.319  0.00  0.00            
ATOM   4161  NH1 ARG X 264      71.248  36.723  79.496  0.00  0.00            
ATOM   4162 HH11 ARG X 264      71.645  37.541  79.789  0.00  0.00            
ATOM   4163 HH12 ARG X 264      70.970  36.054  80.159  0.00  0.00            
ATOM   4164  NH2 ARG X 264      70.090  35.987  77.928  0.00  0.00            
ATOM   4165 HH21 ARG X 264      69.674  35.235  78.477  0.00  0.00            
ATOM   4166 HH22 ARG X 264      70.100  35.956  76.922  0.00  0.00            
ATOM   4167  C   ARG X 264      74.401  42.375  79.536  0.00  0.00            
ATOM   4168  O   ARG X 264      75.364  42.424  78.821  0.00  0.00            
ATOM   4169  N   ASN X 265      74.305  42.973  80.753  0.00  0.00            
ATOM   4170  H   ASN X 265      73.634  42.535  81.341  0.00  0.00            
ATOM   4171  CA  ASN X 265      75.237  43.807  81.477  0.00  0.00            
ATOM   4172  HA  ASN X 265      74.584  44.187  82.255  0.00  0.00            
ATOM   4173  CB  ASN X 265      76.352  43.057  82.136  0.00  0.00            
ATOM   4174  HB2 ASN X 265      76.722  42.398  81.411  0.00  0.00            
ATOM   4175  HB3 ASN X 265      77.085  43.793  82.314  0.00  0.00            
ATOM   4176  CG  ASN X 265      75.869  42.354  83.397  0.00  0.00            
ATOM   4177  OD1 ASN X 265      75.396  42.988  84.382  0.00  0.00            
ATOM   4178  ND2 ASN X 265      75.547  41.101  83.404  0.00  0.00            
ATOM   4179 HD21 ASN X 265      74.918  40.725  84.157  0.00  0.00            
ATOM   4180 HD22 ASN X 265      75.792  40.516  82.622  0.00  0.00            
ATOM   4181  C   ASN X 265      75.531  45.021  80.620  0.00  0.00            
ATOM   4182  O   ASN X 265      76.606  45.459  80.540  0.00  0.00            
ATOM   4183  N   LYS X 266      74.507  45.437  79.818  0.00  0.00            
ATOM   4184  H   LYS X 266      73.613  44.942  79.830  0.00  0.00            
ATOM   4185  CA  LYS X 266      74.697  46.623  78.871  0.00  0.00            
ATOM   4186  HA  LYS X 266      75.758  46.825  78.646  0.00  0.00            
ATOM   4187  CB  LYS X 266      74.010  46.243  77.544  0.00  0.00            
ATOM   4188  HB2 LYS X 266      74.162  45.046  77.455  0.00  0.00            
ATOM   4189  HB3 LYS X 266      72.912  46.394  77.549  0.00  0.00            
ATOM   4190  CG  LYS X 266      74.660  47.010  76.290  0.00  0.00            
ATOM   4191  HG2 LYS X 266      73.838  47.210  75.512  0.00  0.00            
ATOM   4192  HG3 LYS X 266      75.081  47.996  76.551  0.00  0.00            
ATOM   4193  CD  LYS X 266      75.802  46.335  75.525  0.00  0.00            
ATOM   4194  HD2 LYS X 266      75.285  45.482  75.089  0.00  0.00            
ATOM   4195  HD3 LYS X 266      76.077  47.005  74.680  0.00  0.00            
ATOM   4196  CE  LYS X 266      76.964  45.867  76.405  0.00  0.00            
ATOM   4197  HE2 LYS X 266      77.624  46.739  76.506  0.00  0.00            
ATOM   4198  HE3 LYS X 266      76.632  45.537  77.426  0.00  0.00            
ATOM   4199  NZ  LYS X 266      77.826  44.846  75.820  0.00  0.00            
ATOM   4200  HZ1 LYS X 266      77.865  45.016  74.802  0.00  0.00            
ATOM   4201  HZ2 LYS X 266      78.724  44.716  76.313  0.00  0.00            
ATOM   4202  HZ3 LYS X 266      77.391  43.879  75.949  0.00  0.00            
ATOM   4203  C   LYS X 266      74.178  47.958  79.528  0.00  0.00            
ATOM   4204  O   LYS X 266      73.440  47.932  80.470  0.00  0.00            
ATOM   4205  N   VAL X 267      74.714  49.022  79.066  0.00  0.00            
ATOM   4206  H   VAL X 267      75.214  48.935  78.156  0.00  0.00            
ATOM   4207  CA  VAL X 267      74.461  50.396  79.295  0.00  0.00            
ATOM   4208  HA  VAL X 267      73.799  50.475  80.189  0.00  0.00            
ATOM   4209  CB  VAL X 267      75.833  51.128  79.799  0.00  0.00            
ATOM   4210  HB  VAL X 267      76.663  51.001  79.158  0.00  0.00            
ATOM   4211  CG1 VAL X 267      75.451  52.598  79.769  0.00  0.00            
ATOM   4212 HG11 VAL X 267      75.230  52.992  78.778  0.00  0.00            
ATOM   4213 HG12 VAL X 267      74.715  52.926  80.459  0.00  0.00            
ATOM   4214 HG13 VAL X 267      76.513  53.076  79.918  0.00  0.00            
ATOM   4215  CG2 VAL X 267      76.158  50.743  81.265  0.00  0.00            
ATOM   4216 HG21 VAL X 267      76.681  51.554  81.859  0.00  0.00            
ATOM   4217 HG22 VAL X 267      75.129  50.430  81.654  0.00  0.00            
ATOM   4218 HG23 VAL X 267      76.821  49.803  81.268  0.00  0.00            
ATOM   4219  C   VAL X 267      73.938  50.996  77.916  0.00  0.00            
ATOM   4220  O   VAL X 267      74.530  50.775  76.817  0.00  0.00            
ATOM   4221  N   ILE X 268      72.878  51.806  77.973  0.00  0.00            
ATOM   4222  H   ILE X 268      72.205  51.520  78.675  0.00  0.00            
ATOM   4223  CA  ILE X 268      72.390  52.742  76.844  0.00  0.00            
ATOM   4224  HA  ILE X 268      73.066  52.683  76.033  0.00  0.00            
ATOM   4225  CB  ILE X 268      70.887  52.329  76.362  0.00  0.00            
ATOM   4226  HB  ILE X 268      70.169  52.844  76.879  0.00  0.00            
ATOM   4227  CG2 ILE X 268      70.796  53.010  74.945  0.00  0.00            
ATOM   4228 HG21 ILE X 268      71.691  53.685  74.632  0.00  0.00            
ATOM   4229 HG22 ILE X 268      70.850  52.212  74.192  0.00  0.00            
ATOM   4230 HG23 ILE X 268      69.885  53.469  74.879  0.00  0.00            
ATOM   4231  CG1 ILE X 268      70.625  50.809  76.562  0.00  0.00            
ATOM   4232 HG12 ILE X 268      71.433  50.338  76.031  0.00  0.00            
ATOM   4233 HG13 ILE X 268      70.491  50.629  77.610  0.00  0.00            
ATOM   4234  CD1 ILE X 268      69.328  50.278  75.991  0.00  0.00            
ATOM   4235 HD11 ILE X 268      69.380  50.250  74.896  0.00  0.00            
ATOM   4236 HD12 ILE X 268      69.075  49.268  76.317  0.00  0.00            
ATOM   4237 HD13 ILE X 268      68.479  50.978  76.236  0.00  0.00            
ATOM   4238  C   ILE X 268      72.215  54.192  77.327  0.00  0.00            
ATOM   4239  O   ILE X 268      71.309  54.524  78.078  0.00  0.00            
ATOM   4240  N   HIE X 269      73.022  55.116  76.772  0.00  0.00            
ATOM   4241  H   HIE X 269      73.832  54.795  76.302  0.00  0.00            
ATOM   4242  CA  HIE X 269      73.061  56.514  77.039  0.00  0.00            
ATOM   4243  HA  HIE X 269      72.506  56.741  77.982  0.00  0.00            
ATOM   4244  CB  HIE X 269      74.460  57.016  77.206  0.00  0.00            
ATOM   4245  HB2 HIE X 269      74.953  56.234  77.727  0.00  0.00            
ATOM   4246  HB3 HIE X 269      74.866  57.076  76.233  0.00  0.00            
ATOM   4247  CG  HIE X 269      74.397  58.370  77.917  0.00  0.00            
ATOM   4248  ND1 HIE X 269      73.832  58.720  79.164  0.00  0.00            
ATOM   4249  CE1 HIE X 269      74.013  60.030  79.422  0.00  0.00            
ATOM   4250  HE1 HIE X 269      73.753  60.655  80.285  0.00  0.00            
ATOM   4251  NE2 HIE X 269      74.781  60.531  78.422  0.00  0.00            
ATOM   4252  HE2 HIE X 269      75.118  61.478  78.437  0.00  0.00            
ATOM   4253  CD2 HIE X 269      74.951  59.497  77.445  0.00  0.00            
ATOM   4254  HD2 HIE X 269      75.633  59.505  76.610  0.00  0.00            
ATOM   4255  C   HIE X 269      72.299  57.238  75.870  0.00  0.00            
ATOM   4256  O   HIE X 269      72.780  57.130  74.714  0.00  0.00            
ATOM   4257  N   ASP X 270      71.240  58.007  76.138  0.00  0.00            
ATOM   4258  H   ASP X 270      71.055  58.337  77.034  0.00  0.00            
ATOM   4259  CA  ASP X 270      70.609  59.017  75.270  0.00  0.00            
ATOM   4260  HA  ASP X 270      71.317  59.033  74.443  0.00  0.00            
ATOM   4261  CB  ASP X 270      69.330  58.633  74.513  0.00  0.00            
ATOM   4262  HB2 ASP X 270      68.404  59.094  74.878  0.00  0.00            
ATOM   4263  HB3 ASP X 270      69.398  58.977  73.470  0.00  0.00            
ATOM   4264  CG  ASP X 270      69.080  57.119  74.360  0.00  0.00            
ATOM   4265  OD1 ASP X 270      67.811  56.893  74.171  0.00  0.00            
ATOM   4266  OD2 ASP X 270      69.747  56.124  74.024  0.00  0.00            
ATOM   4267  C   ASP X 270      70.422  60.481  75.762  0.00  0.00            
ATOM   4268  O   ASP X 270      69.613  60.618  76.688  0.00  0.00            
ATOM   4269  N   GLU X 271      71.197  61.498  75.345  0.00  0.00            
ATOM   4270  H   GLU X 271      71.740  61.358  74.518  0.00  0.00            
ATOM   4271  CA  GLU X 271      71.235  62.836  75.997  0.00  0.00            
ATOM   4272  HA  GLU X 271      70.489  62.933  76.801  0.00  0.00            
ATOM   4273  CB  GLU X 271      72.656  62.912  76.618  0.00  0.00            
ATOM   4274  HB2 GLU X 271      72.667  62.216  77.543  0.00  0.00            
ATOM   4275  HB3 GLU X 271      73.275  62.561  75.841  0.00  0.00            
ATOM   4276  CG  GLU X 271      73.127  64.414  77.028  0.00  0.00            
ATOM   4277  HG2 GLU X 271      73.414  64.984  76.160  0.00  0.00            
ATOM   4278  HG3 GLU X 271      72.339  64.871  77.608  0.00  0.00            
ATOM   4279  CD  GLU X 271      74.479  64.348  77.844  0.00  0.00            
ATOM   4280  OE1 GLU X 271      74.629  65.049  78.862  0.00  0.00            
ATOM   4281  OE2 GLU X 271      75.368  63.460  77.560  0.00  0.00            
ATOM   4282  C   GLU X 271      71.021  63.997  75.053  0.00  0.00            
ATOM   4283  O   GLU X 271      71.441  63.957  73.907  0.00  0.00            
ATOM   4284  N   TYR X 272      70.372  65.080  75.480  0.00  0.00            
ATOM   4285  H   TYR X 272      70.273  65.117  76.490  0.00  0.00            
ATOM   4286  CA  TYR X 272      70.407  66.392  74.747  0.00  0.00            
ATOM   4287  HA  TYR X 272      70.220  66.232  73.631  0.00  0.00            
ATOM   4288  CB  TYR X 272      69.139  67.086  75.188  0.00  0.00            
ATOM   4289  HB2 TYR X 272      69.141  67.258  76.277  0.00  0.00            
ATOM   4290  HB3 TYR X 272      69.269  68.086  74.834  0.00  0.00            
ATOM   4291  CG  TYR X 272      67.798  66.682  74.674  0.00  0.00            
ATOM   4292  CD1 TYR X 272      67.363  66.810  73.274  0.00  0.00            
ATOM   4293  HD1 TYR X 272      67.893  67.436  72.561  0.00  0.00            
ATOM   4294  CE1 TYR X 272      66.260  66.201  72.766  0.00  0.00            
ATOM   4295  HE1 TYR X 272      65.896  66.361  71.751  0.00  0.00            
ATOM   4296  CZ  TYR X 272      65.508  65.361  73.582  0.00  0.00            
ATOM   4297  OH  TYR X 272      64.488  64.573  73.157  0.00  0.00            
ATOM   4298  HH  TYR X 272      64.256  63.910  73.784  0.00  0.00            
ATOM   4299  CE2 TYR X 272      65.865  65.262  74.960  0.00  0.00            
ATOM   4300  HE2 TYR X 272      65.175  64.613  75.576  0.00  0.00            
ATOM   4301  CD2 TYR X 272      66.943  65.964  75.479  0.00  0.00            
ATOM   4302  HD2 TYR X 272      67.283  65.889  76.469  0.00  0.00            
ATOM   4303  C   TYR X 272      71.615  67.204  74.925  0.00  0.00            
ATOM   4304  O   TYR X 272      71.673  68.137  75.664  0.00  0.00            
ATOM   4305  N   LYS X 273      72.699  66.908  74.209  0.00  0.00            
ATOM   4306  H   LYS X 273      72.618  66.284  73.470  0.00  0.00            
ATOM   4307  CA  LYS X 273      73.784  67.760  74.057  0.00  0.00            
ATOM   4308  HA  LYS X 273      74.189  68.124  74.979  0.00  0.00            
ATOM   4309  CB  LYS X 273      74.946  66.855  73.347  0.00  0.00            
ATOM   4310  HB2 LYS X 273      74.692  66.512  72.357  0.00  0.00            
ATOM   4311  HB3 LYS X 273      75.762  67.521  73.293  0.00  0.00            
ATOM   4312  CG  LYS X 273      75.409  65.744  74.361  0.00  0.00            
ATOM   4313  HG2 LYS X 273      75.484  66.211  75.349  0.00  0.00            
ATOM   4314  HG3 LYS X 273      74.721  64.904  74.361  0.00  0.00            
ATOM   4315  CD  LYS X 273      76.740  65.293  73.883  0.00  0.00            
ATOM   4316  HD2 LYS X 273      76.819  64.747  72.946  0.00  0.00            
ATOM   4317  HD3 LYS X 273      77.502  66.143  73.963  0.00  0.00            
ATOM   4318  CE  LYS X 273      77.327  64.400  74.962  0.00  0.00            
ATOM   4319  HE2 LYS X 273      76.591  63.938  75.551  0.00  0.00            
ATOM   4320  HE3 LYS X 273      77.818  63.551  74.541  0.00  0.00            
ATOM   4321  NZ  LYS X 273      78.493  65.023  75.616  0.00  0.00            
ATOM   4322  HZ1 LYS X 273      79.245  65.535  75.048  0.00  0.00            
ATOM   4323  HZ2 LYS X 273      78.060  65.720  76.236  0.00  0.00            
ATOM   4324  HZ3 LYS X 273      79.008  64.410  76.237  0.00  0.00            
ATOM   4325  C   LYS X 273      73.560  69.041  73.184  0.00  0.00            
ATOM   4326  O   LYS X 273      74.479  69.601  72.602  0.00  0.00            
ATOM   4327  N   VAL X 274      72.373  69.701  73.402  0.00  0.00            
ATOM   4328  H   VAL X 274      71.895  69.176  74.206  0.00  0.00            
ATOM   4329  CA  VAL X 274      71.936  71.083  73.159  0.00  0.00            
ATOM   4330  HA  VAL X 274      72.071  71.297  72.098  0.00  0.00            
ATOM   4331  CB  VAL X 274      70.346  71.176  73.264  0.00  0.00            
ATOM   4332  HB  VAL X 274      69.909  70.371  73.952  0.00  0.00            
ATOM   4333  CG1 VAL X 274      69.821  72.543  73.716  0.00  0.00            
ATOM   4334 HG11 VAL X 274      68.777  72.472  73.913  0.00  0.00            
ATOM   4335 HG12 VAL X 274      70.337  72.915  74.478  0.00  0.00            
ATOM   4336 HG13 VAL X 274      69.753  73.346  72.857  0.00  0.00            
ATOM   4337  CG2 VAL X 274      69.776  70.959  71.899  0.00  0.00            
ATOM   4338 HG21 VAL X 274      68.601  70.953  71.970  0.00  0.00            
ATOM   4339 HG22 VAL X 274      70.088  71.664  71.085  0.00  0.00            
ATOM   4340 HG23 VAL X 274      70.040  69.946  71.542  0.00  0.00            
ATOM   4341  C   VAL X 274      72.679  72.266  73.855  0.00  0.00            
ATOM   4342  O   VAL X 274      73.192  72.303  74.994  0.00  0.00            
ATOM   4343  N   ASN X 275      72.905  73.304  73.006  0.00  0.00            
ATOM   4344  H   ASN X 275      72.838  73.037  72.015  0.00  0.00            
ATOM   4345  CA  ASN X 275      73.660  74.548  73.188  0.00  0.00            
ATOM   4346  HA  ASN X 275      74.041  74.622  74.246  0.00  0.00            
ATOM   4347  CB  ASN X 275      74.794  74.634  72.161  0.00  0.00            
ATOM   4348  HB2 ASN X 275      74.322  74.329  71.270  0.00  0.00            
ATOM   4349  HB3 ASN X 275      75.148  75.615  72.081  0.00  0.00            
ATOM   4350  CG  ASN X 275      76.005  73.836  72.311  0.00  0.00            
ATOM   4351  OD1 ASN X 275      76.971  74.243  71.778  0.00  0.00            
ATOM   4352  ND2 ASN X 275      76.179  72.862  73.113  0.00  0.00            
ATOM   4353 HD21 ASN X 275      77.144  72.534  73.206  0.00  0.00            
ATOM   4354 HD22 ASN X 275      75.489  72.542  73.801  0.00  0.00            
ATOM   4355  C   ASN X 275      72.787  75.753  73.064  0.00  0.00            
ATOM   4356  O   ASN X 275      72.787  76.715  73.875  0.00  0.00            
ATOM   4357  N   GLY X 276      71.875  75.741  72.081  0.00  0.00            
ATOM   4358  H   GLY X 276      71.798  74.946  71.489  0.00  0.00            
ATOM   4359  CA  GLY X 276      70.823  76.775  71.904  0.00  0.00            
ATOM   4360  HA2 GLY X 276      70.597  77.327  72.709  0.00  0.00            
ATOM   4361  HA3 GLY X 276      71.368  77.582  71.282  0.00  0.00            
ATOM   4362  C   GLY X 276      69.677  76.252  71.217  0.00  0.00            
ATOM   4363  O   GLY X 276      69.300  75.149  71.601  0.00  0.00            
ATOM   4364  N   ASP X 277      69.194  76.751  70.111  0.00  0.00            
ATOM   4365  H   ASP X 277      69.819  77.491  69.843  0.00  0.00            
ATOM   4366  CA  ASP X 277      68.019  76.405  69.380  0.00  0.00            
ATOM   4367  HA  ASP X 277      67.168  76.060  70.017  0.00  0.00            
ATOM   4368  CB  ASP X 277      67.397  77.644  68.746  0.00  0.00            
ATOM   4369  HB2 ASP X 277      66.413  77.440  68.577  0.00  0.00            
ATOM   4370  HB3 ASP X 277      67.541  78.562  69.443  0.00  0.00            
ATOM   4371  CG  ASP X 277      68.060  78.214  67.475  0.00  0.00            
ATOM   4372  OD1 ASP X 277      69.254  78.129  67.366  0.00  0.00            
ATOM   4373  OD2 ASP X 277      67.316  78.839  66.633  0.00  0.00            
ATOM   4374  C   ASP X 277      68.136  75.314  68.366  0.00  0.00            
ATOM   4375  O   ASP X 277      67.183  75.125  67.607  0.00  0.00            
ATOM   4376  N   GLU X 278      69.276  74.604  68.298  0.00  0.00            
ATOM   4377  H   GLU X 278      69.808  74.695  69.124  0.00  0.00            
ATOM   4378  CA  GLU X 278      69.570  73.646  67.237  0.00  0.00            
ATOM   4379  HA  GLU X 278      69.357  74.156  66.314  0.00  0.00            
ATOM   4380  CB  GLU X 278      71.095  73.367  67.301  0.00  0.00            
ATOM   4381  HB2 GLU X 278      71.175  72.798  66.345  0.00  0.00            
ATOM   4382  HB3 GLU X 278      71.516  74.314  67.323  0.00  0.00            
ATOM   4383  CG  GLU X 278      71.623  72.463  68.345  0.00  0.00            
ATOM   4384  HG2 GLU X 278      70.914  71.701  68.729  0.00  0.00            
ATOM   4385  HG3 GLU X 278      72.444  71.930  67.840  0.00  0.00            
ATOM   4386  CD  GLU X 278      72.389  73.116  69.546  0.00  0.00            
ATOM   4387  OE1 GLU X 278      73.102  72.419  70.213  0.00  0.00            
ATOM   4388  OE2 GLU X 278      72.222  74.322  69.817  0.00  0.00            
ATOM   4389  C   GLU X 278      68.635  72.411  67.336  0.00  0.00            
ATOM   4390  O   GLU X 278      68.680  71.741  66.366  0.00  0.00            
ATOM   4391  N   LEU X 279      68.132  71.868  68.406  0.00  0.00            
ATOM   4392  H   LEU X 279      68.123  72.440  69.251  0.00  0.00            
ATOM   4393  CA  LEU X 279      67.393  70.593  68.573  0.00  0.00            
ATOM   4394  HA  LEU X 279      67.133  70.560  69.614  0.00  0.00            
ATOM   4395  CB  LEU X 279      65.991  70.577  67.915  0.00  0.00            
ATOM   4396  HB2 LEU X 279      66.206  70.363  66.937  0.00  0.00            
ATOM   4397  HB3 LEU X 279      65.451  69.773  68.323  0.00  0.00            
ATOM   4398  CG  LEU X 279      65.170  71.886  68.067  0.00  0.00            
ATOM   4399  HG  LEU X 279      65.735  72.695  67.582  0.00  0.00            
ATOM   4400  CD1 LEU X 279      63.797  71.757  67.339  0.00  0.00            
ATOM   4401 HD11 LEU X 279      63.225  72.651  67.554  0.00  0.00            
ATOM   4402 HD12 LEU X 279      63.969  71.532  66.315  0.00  0.00            
ATOM   4403 HD13 LEU X 279      63.020  70.984  67.723  0.00  0.00            
ATOM   4404  CD2 LEU X 279      64.944  72.288  69.519  0.00  0.00            
ATOM   4405 HD21 LEU X 279      65.964  72.568  69.893  0.00  0.00            
ATOM   4406 HD22 LEU X 279      64.184  73.015  69.499  0.00  0.00            
ATOM   4407 HD23 LEU X 279      64.560  71.292  69.932  0.00  0.00            
ATOM   4408  C   LEU X 279      68.247  69.293  68.260  0.00  0.00            
ATOM   4409  O   LEU X 279      67.773  68.372  67.571  0.00  0.00            
ATOM   4410  N   GLU X 280      69.428  69.251  68.834  0.00  0.00            
ATOM   4411  H   GLU X 280      69.724  70.139  69.351  0.00  0.00            
ATOM   4412  CA  GLU X 280      70.225  68.045  68.824  0.00  0.00            
ATOM   4413  HA  GLU X 280      69.892  67.561  67.934  0.00  0.00            
ATOM   4414  CB  GLU X 280      71.757  68.229  68.508  0.00  0.00            
ATOM   4415  HB2 GLU X 280      71.879  68.932  67.671  0.00  0.00            
ATOM   4416  HB3 GLU X 280      72.099  68.889  69.353  0.00  0.00            
ATOM   4417  CG  GLU X 280      72.774  67.116  68.467  0.00  0.00            
ATOM   4418  HG2 GLU X 280      72.387  66.117  68.016  0.00  0.00            
ATOM   4419  HG3 GLU X 280      73.550  67.426  67.748  0.00  0.00            
ATOM   4420  CD  GLU X 280      73.550  66.992  69.746  0.00  0.00            
ATOM   4421  OE1 GLU X 280      72.993  66.266  70.610  0.00  0.00            
ATOM   4422  OE2 GLU X 280      74.783  67.286  69.757  0.00  0.00            
ATOM   4423  C   GLU X 280      69.915  67.056  69.955  0.00  0.00            
ATOM   4424  O   GLU X 280      69.888  67.450  71.127  0.00  0.00            
ATOM   4425  N   LYS X 281      69.914  65.752  69.600  0.00  0.00            
ATOM   4426  H   LYS X 281      70.069  65.432  68.648  0.00  0.00            
ATOM   4427  CA  LYS X 281      70.198  64.633  70.505  0.00  0.00            
ATOM   4428  HA  LYS X 281      70.437  65.047  71.533  0.00  0.00            
ATOM   4429  CB  LYS X 281      68.894  63.812  70.532  0.00  0.00            
ATOM   4430  HB2 LYS X 281      68.123  64.387  71.055  0.00  0.00            
ATOM   4431  HB3 LYS X 281      68.621  63.540  69.482  0.00  0.00            
ATOM   4432  CG  LYS X 281      69.025  62.454  71.295  0.00  0.00            
ATOM   4433  HG2 LYS X 281      69.701  61.700  70.708  0.00  0.00            
ATOM   4434  HG3 LYS X 281      69.469  62.518  72.284  0.00  0.00            
ATOM   4435  CD  LYS X 281      67.745  61.556  71.328  0.00  0.00            
ATOM   4436  HD2 LYS X 281      67.159  61.657  70.451  0.00  0.00            
ATOM   4437  HD3 LYS X 281      67.936  60.568  71.434  0.00  0.00            
ATOM   4438  CE  LYS X 281      66.916  62.175  72.517  0.00  0.00            
ATOM   4439  HE2 LYS X 281      67.414  61.842  73.508  0.00  0.00            
ATOM   4440  HE3 LYS X 281      67.037  63.227  72.531  0.00  0.00            
ATOM   4441  NZ  LYS X 281      65.545  61.536  72.621  0.00  0.00            
ATOM   4442  HZ1 LYS X 281      65.037  61.885  73.447  0.00  0.00            
ATOM   4443  HZ2 LYS X 281      65.039  61.806  71.762  0.00  0.00            
ATOM   4444  HZ3 LYS X 281      65.665  60.534  72.773  0.00  0.00            
ATOM   4445  C   LYS X 281      71.430  63.824  70.130  0.00  0.00            
ATOM   4446  O   LYS X 281      71.595  63.487  68.940  0.00  0.00            
ATOM   4447  N   THR X 282      72.279  63.494  71.013  0.00  0.00            
ATOM   4448  H   THR X 282      72.016  63.840  71.892  0.00  0.00            
ATOM   4449  CA  THR X 282      73.417  62.546  70.791  0.00  0.00            
ATOM   4450  HA  THR X 282      73.604  62.343  69.698  0.00  0.00            
ATOM   4451  CB  THR X 282      74.697  63.146  71.258  0.00  0.00            
ATOM   4452  HB  THR X 282      74.694  63.368  72.354  0.00  0.00            
ATOM   4453  CG2 THR X 282      75.984  62.401  70.921  0.00  0.00            
ATOM   4454 HG21 THR X 282      76.054  62.246  69.882  0.00  0.00            
ATOM   4455 HG22 THR X 282      76.747  62.919  71.388  0.00  0.00            
ATOM   4456 HG23 THR X 282      76.001  61.419  71.496  0.00  0.00            
ATOM   4457  OG1 THR X 282      75.051  64.266  70.546  0.00  0.00            
ATOM   4458  HG1 THR X 282      74.335  64.932  70.626  0.00  0.00            
ATOM   4459  C   THR X 282      72.944  61.136  71.504  0.00  0.00            
ATOM   4460  O   THR X 282      72.078  61.067  72.428  0.00  0.00            
ATOM   4461  N   TYR X 283      73.418  59.958  70.998  0.00  0.00            
ATOM   4462  H   TYR X 283      74.112  59.932  70.270  0.00  0.00            
ATOM   4463  CA  TYR X 283      73.217  58.700  71.679  0.00  0.00            
ATOM   4464  HA  TYR X 283      73.056  58.907  72.675  0.00  0.00            
ATOM   4465  CB  TYR X 283      72.016  57.886  71.224  0.00  0.00            
ATOM   4466  HB2 TYR X 283      71.961  56.909  71.722  0.00  0.00            
ATOM   4467  HB3 TYR X 283      71.236  58.410  71.634  0.00  0.00            
ATOM   4468  CG  TYR X 283      71.753  57.652  69.747  0.00  0.00            
ATOM   4469  CD1 TYR X 283      72.314  56.564  69.029  0.00  0.00            
ATOM   4470  HD1 TYR X 283      72.790  55.807  69.676  0.00  0.00            
ATOM   4471  CE1 TYR X 283      71.962  56.282  67.758  0.00  0.00            
ATOM   4472  HE1 TYR X 283      72.378  55.481  67.260  0.00  0.00            
ATOM   4473  CZ  TYR X 283      71.353  57.279  66.959  0.00  0.00            
ATOM   4474  OH  TYR X 283      71.309  57.179  65.588  0.00  0.00            
ATOM   4475  HH  TYR X 283      71.125  56.306  65.276  0.00  0.00            
ATOM   4476  CE2 TYR X 283      70.870  58.442  67.607  0.00  0.00            
ATOM   4477  HE2 TYR X 283      70.472  59.292  67.023  0.00  0.00            
ATOM   4478  CD2 TYR X 283      70.909  58.605  69.030  0.00  0.00            
ATOM   4479  HD2 TYR X 283      70.426  59.476  69.530  0.00  0.00            
ATOM   4480  C   TYR X 283      74.524  57.841  71.529  0.00  0.00            
ATOM   4481  O   TYR X 283      75.022  57.774  70.411  0.00  0.00            
ATOM   4482  N   LYS X 284      74.892  57.044  72.530  0.00  0.00            
ATOM   4483  H   LYS X 284      74.355  57.021  73.396  0.00  0.00            
ATOM   4484  CA  LYS X 284      76.079  56.232  72.421  0.00  0.00            
ATOM   4485  HA  LYS X 284      76.153  55.774  71.402  0.00  0.00            
ATOM   4486  CB  LYS X 284      77.393  57.135  72.609  0.00  0.00            
ATOM   4487  HB2 LYS X 284      78.074  56.404  72.576  0.00  0.00            
ATOM   4488  HB3 LYS X 284      77.392  57.921  71.818  0.00  0.00            
ATOM   4489  CG  LYS X 284      77.490  57.766  74.040  0.00  0.00            
ATOM   4490  HG2 LYS X 284      76.716  58.496  74.218  0.00  0.00            
ATOM   4491  HG3 LYS X 284      77.284  56.984  74.733  0.00  0.00            
ATOM   4492  CD  LYS X 284      78.909  58.481  74.019  0.00  0.00            
ATOM   4493  HD2 LYS X 284      79.802  57.891  73.735  0.00  0.00            
ATOM   4494  HD3 LYS X 284      78.813  59.047  73.134  0.00  0.00            
ATOM   4495  CE  LYS X 284      79.176  59.264  75.267  0.00  0.00            
ATOM   4496  HE2 LYS X 284      78.800  60.292  75.113  0.00  0.00            
ATOM   4497  HE3 LYS X 284      78.741  58.684  76.041  0.00  0.00            
ATOM   4498  NZ  LYS X 284      80.680  59.389  75.392  0.00  0.00            
ATOM   4499  HZ1 LYS X 284      81.061  58.454  75.618  0.00  0.00            
ATOM   4500  HZ2 LYS X 284      80.953  59.726  74.524  0.00  0.00            
ATOM   4501  HZ3 LYS X 284      80.738  59.945  76.151  0.00  0.00            
ATOM   4502  C   LYS X 284      76.150  55.164  73.479  0.00  0.00            
ATOM   4503  O   LYS X 284      75.743  55.201  74.677  0.00  0.00            
ATOM   4504  N   VAL X 285      76.701  53.956  73.096  0.00  0.00            
ATOM   4505  H   VAL X 285      77.004  53.886  72.177  0.00  0.00            
ATOM   4506  CA  VAL X 285      76.854  52.719  73.995  0.00  0.00            
ATOM   4507  HA  VAL X 285      76.110  52.626  74.806  0.00  0.00            
ATOM   4508  CB  VAL X 285      76.345  51.493  73.199  0.00  0.00            
ATOM   4509  HB  VAL X 285      76.155  50.730  73.875  0.00  0.00            
ATOM   4510  CG1 VAL X 285      75.053  51.685  72.452  0.00  0.00            
ATOM   4511 HG11 VAL X 285      74.978  52.613  71.915  0.00  0.00            
ATOM   4512 HG12 VAL X 285      74.906  50.856  71.874  0.00  0.00            
ATOM   4513 HG13 VAL X 285      74.230  51.722  73.049  0.00  0.00            
ATOM   4514  CG2 VAL X 285      77.490  51.074  72.191  0.00  0.00            
ATOM   4515 HG21 VAL X 285      77.548  50.004  72.054  0.00  0.00            
ATOM   4516 HG22 VAL X 285      77.134  51.393  71.172  0.00  0.00            
ATOM   4517 HG23 VAL X 285      78.525  51.480  72.310  0.00  0.00            
ATOM   4518  C   VAL X 285      78.202  52.558  74.597  0.00  0.00            
ATOM   4519  O   VAL X 285      78.451  51.674  75.385  0.00  0.00            
ATOM   4520  N   GLY X 286      79.082  53.543  74.386  0.00  0.00            
ATOM   4521  H   GLY X 286      78.794  54.388  73.940  0.00  0.00            
ATOM   4522  CA  GLY X 286      80.518  53.474  74.718  0.00  0.00            
ATOM   4523  HA2 GLY X 286      80.570  54.010  75.707  0.00  0.00            
ATOM   4524  HA3 GLY X 286      80.784  52.399  74.624  0.00  0.00            
ATOM   4525  C   GLY X 286      81.299  54.287  73.720  0.00  0.00            
ATOM   4526  O   GLY X 286      81.365  55.474  74.031  0.00  0.00            
ATOM   4527  N   ASP X 287      81.920  53.660  72.669  0.00  0.00            
ATOM   4528  H   ASP X 287      81.678  52.658  72.561  0.00  0.00            
ATOM   4529  CA  ASP X 287      82.982  54.294  71.680  0.00  0.00            
ATOM   4530  HA  ASP X 287      83.457  55.182  71.979  0.00  0.00            
ATOM   4531  CB  ASP X 287      84.186  53.287  71.528  0.00  0.00            
ATOM   4532  HB2 ASP X 287      84.536  53.410  70.484  0.00  0.00            
ATOM   4533  HB3 ASP X 287      85.013  53.714  72.079  0.00  0.00            
ATOM   4534  CG  ASP X 287      83.920  51.800  71.741  0.00  0.00            
ATOM   4535  OD1 ASP X 287      84.794  51.041  72.249  0.00  0.00            
ATOM   4536  OD2 ASP X 287      82.824  51.342  71.283  0.00  0.00            
ATOM   4537  C   ASP X 287      82.326  54.639  70.384  0.00  0.00            
ATOM   4538  O   ASP X 287      82.603  55.669  69.727  0.00  0.00            
ATOM   4539  N   VAL X 288      81.359  53.793  69.915  0.00  0.00            
ATOM   4540  H   VAL X 288      80.874  53.376  70.616  0.00  0.00            
ATOM   4541  CA  VAL X 288      80.405  54.271  68.870  0.00  0.00            
ATOM   4542  HA  VAL X 288      80.894  54.679  68.110  0.00  0.00            
ATOM   4543  CB  VAL X 288      79.789  53.041  68.141  0.00  0.00            
ATOM   4544  HB  VAL X 288      78.779  52.886  68.530  0.00  0.00            
ATOM   4545  CG1 VAL X 288      79.569  53.280  66.635  0.00  0.00            
ATOM   4546 HG11 VAL X 288      78.725  52.658  66.278  0.00  0.00            
ATOM   4547 HG12 VAL X 288      79.118  54.256  66.759  0.00  0.00            
ATOM   4548 HG13 VAL X 288      80.404  53.115  65.994  0.00  0.00            
ATOM   4549  CG2 VAL X 288      80.416  51.675  68.271  0.00  0.00            
ATOM   4550 HG21 VAL X 288      80.324  51.511  69.353  0.00  0.00            
ATOM   4551 HG22 VAL X 288      79.788  50.902  67.717  0.00  0.00            
ATOM   4552 HG23 VAL X 288      81.445  51.609  67.927  0.00  0.00            
ATOM   4553  C   VAL X 288      79.339  55.309  69.315  0.00  0.00            
ATOM   4554  O   VAL X 288      78.739  55.080  70.344  0.00  0.00            
ATOM   4555  N   THR X 289      79.177  56.449  68.635  0.00  0.00            
ATOM   4556  H   THR X 289      79.759  56.503  67.810  0.00  0.00            
ATOM   4557  CA  THR X 289      78.211  57.539  69.019  0.00  0.00            
ATOM   4558  HA  THR X 289      77.396  57.117  69.693  0.00  0.00            
ATOM   4559  CB  THR X 289      79.040  58.617  69.701  0.00  0.00            
ATOM   4560  HB  THR X 289      79.853  58.868  69.090  0.00  0.00            
ATOM   4561  CG2 THR X 289      78.240  59.852  69.978  0.00  0.00            
ATOM   4562 HG21 THR X 289      77.262  59.589  70.440  0.00  0.00            
ATOM   4563 HG22 THR X 289      78.768  60.705  70.528  0.00  0.00            
ATOM   4564 HG23 THR X 289      77.995  60.351  69.078  0.00  0.00            
ATOM   4565  OG1 THR X 289      79.798  58.099  70.798  0.00  0.00            
ATOM   4566  HG1 THR X 289      80.359  57.302  70.540  0.00  0.00            
ATOM   4567  C   THR X 289      77.429  58.070  67.825  0.00  0.00            
ATOM   4568  O   THR X 289      77.871  57.931  66.718  0.00  0.00            
ATOM   4569  N   ALA X 290      76.175  58.514  67.938  0.00  0.00            
ATOM   4570  H   ALA X 290      75.750  58.492  68.903  0.00  0.00            
ATOM   4571  CA  ALA X 290      75.321  59.003  66.826  0.00  0.00            
ATOM   4572  HA  ALA X 290      75.925  59.404  66.066  0.00  0.00            
ATOM   4573  CB  ALA X 290      74.532  57.831  66.298  0.00  0.00            
ATOM   4574  HB1 ALA X 290      73.620  58.108  65.707  0.00  0.00            
ATOM   4575  HB2 ALA X 290      75.205  57.293  65.614  0.00  0.00            
ATOM   4576  HB3 ALA X 290      74.501  57.146  67.132  0.00  0.00            
ATOM   4577  C   ALA X 290      74.296  60.096  67.250  0.00  0.00            
ATOM   4578  O   ALA X 290      74.196  60.544  68.405  0.00  0.00            
ATOM   4579  N   LYS X 291      73.734  60.734  66.210  0.00  0.00            
ATOM   4580  H   LYS X 291      74.105  60.658  65.299  0.00  0.00            
ATOM   4581  CA  LYS X 291      72.838  61.881  66.434  0.00  0.00            
ATOM   4582  HA  LYS X 291      72.475  61.947  67.498  0.00  0.00            
ATOM   4583  CB  LYS X 291      73.584  63.221  66.145  0.00  0.00            
ATOM   4584  HB2 LYS X 291      74.208  63.183  65.227  0.00  0.00            
ATOM   4585  HB3 LYS X 291      72.928  64.069  66.009  0.00  0.00            
ATOM   4586  CG  LYS X 291      74.523  63.683  67.297  0.00  0.00            
ATOM   4587  HG2 LYS X 291      73.816  64.038  67.993  0.00  0.00            
ATOM   4588  HG3 LYS X 291      75.032  62.829  67.827  0.00  0.00            
ATOM   4589  CD  LYS X 291      75.587  64.659  66.666  0.00  0.00            
ATOM   4590  HD2 LYS X 291      75.977  64.383  65.666  0.00  0.00            
ATOM   4591  HD3 LYS X 291      75.144  65.606  66.492  0.00  0.00            
ATOM   4592  CE  LYS X 291      76.854  64.916  67.537  0.00  0.00            
ATOM   4593  HE2 LYS X 291      77.185  64.024  68.071  0.00  0.00            
ATOM   4594  HE3 LYS X 291      77.639  65.264  66.825  0.00  0.00            
ATOM   4595  NZ  LYS X 291      76.541  65.938  68.495  0.00  0.00            
ATOM   4596  HZ1 LYS X 291      76.366  66.826  67.992  0.00  0.00            
ATOM   4597  HZ2 LYS X 291      75.905  65.768  69.245  0.00  0.00            
ATOM   4598  HZ3 LYS X 291      77.355  65.934  69.185  0.00  0.00            
ATOM   4599  C   LYS X 291      71.513  61.795  65.720  0.00  0.00            
ATOM   4600  O   LYS X 291      71.415  61.421  64.568  0.00  0.00            
ATOM   4601  N   ARG X 292      70.456  62.383  66.320  0.00  0.00            
ATOM   4602  H   ARG X 292      70.747  62.600  67.304  0.00  0.00            
ATOM   4603  CA  ARG X 292      69.296  62.999  65.628  0.00  0.00            
ATOM   4604  HA  ARG X 292      69.336  62.885  64.570  0.00  0.00            
ATOM   4605  CB  ARG X 292      67.969  62.318  66.004  0.00  0.00            
ATOM   4606  HB2 ARG X 292      67.958  62.289  67.076  0.00  0.00            
ATOM   4607  HB3 ARG X 292      67.092  62.800  65.699  0.00  0.00            
ATOM   4608  CG  ARG X 292      67.731  60.899  65.669  0.00  0.00            
ATOM   4609  HG2 ARG X 292      68.210  60.285  66.494  0.00  0.00            
ATOM   4610  HG3 ARG X 292      66.693  60.597  65.801  0.00  0.00            
ATOM   4611  CD  ARG X 292      68.160  60.236  64.363  0.00  0.00            
ATOM   4612  HD2 ARG X 292      67.750  60.664  63.401  0.00  0.00            
ATOM   4613  HD3 ARG X 292      69.234  60.480  64.187  0.00  0.00            
ATOM   4614  NE  ARG X 292      67.856  58.809  64.597  0.00  0.00            
ATOM   4615  HE  ARG X 292      67.432  58.638  65.445  0.00  0.00            
ATOM   4616  CZ  ARG X 292      68.068  57.905  63.730  0.00  0.00            
ATOM   4617  NH1 ARG X 292      68.560  58.183  62.551  0.00  0.00            
ATOM   4618 HH11 ARG X 292      68.974  59.159  62.344  0.00  0.00            
ATOM   4619 HH12 ARG X 292      68.601  57.425  61.900  0.00  0.00            
ATOM   4620  NH2 ARG X 292      67.804  56.655  63.892  0.00  0.00            
ATOM   4621 HH21 ARG X 292      67.591  56.223  64.805  0.00  0.00            
ATOM   4622 HH22 ARG X 292      67.798  56.038  63.103  0.00  0.00            
ATOM   4623  C   ARG X 292      69.466  64.510  65.801  0.00  0.00            
ATOM   4624  O   ARG X 292      69.788  65.011  66.917  0.00  0.00            
ATOM   4625  N   TRP X 293      69.219  65.423  64.845  0.00  0.00            
ATOM   4626  H   TRP X 293      68.717  65.229  63.963  0.00  0.00            
ATOM   4627  CA  TRP X 293      69.199  66.763  64.932  0.00  0.00            
ATOM   4628  HA  TRP X 293      69.156  67.179  65.950  0.00  0.00            
ATOM   4629  CB  TRP X 293      70.643  67.160  64.437  0.00  0.00            
ATOM   4630  HB2 TRP X 293      71.414  66.512  64.960  0.00  0.00            
ATOM   4631  HB3 TRP X 293      70.718  67.016  63.366  0.00  0.00            
ATOM   4632  CG  TRP X 293      71.184  68.566  64.484  0.00  0.00            
ATOM   4633  CD1 TRP X 293      70.683  69.604  65.193  0.00  0.00            
ATOM   4634  HD1 TRP X 293      69.872  69.634  65.841  0.00  0.00            
ATOM   4635  NE1 TRP X 293      71.152  70.755  64.594  0.00  0.00            
ATOM   4636  HE1 TRP X 293      70.704  71.616  64.767  0.00  0.00            
ATOM   4637  CE2 TRP X 293      72.186  70.572  63.829  0.00  0.00            
ATOM   4638  CZ2 TRP X 293      73.035  71.404  63.075  0.00  0.00            
ATOM   4639  HZ2 TRP X 293      73.071  72.436  63.166  0.00  0.00            
ATOM   4640  CH2 TRP X 293      74.103  70.864  62.346  0.00  0.00            
ATOM   4641  HH2 TRP X 293      74.798  71.545  61.813  0.00  0.00            
ATOM   4642  CZ3 TRP X 293      74.227  69.408  62.184  0.00  0.00            
ATOM   4643  HZ3 TRP X 293      74.983  69.004  61.690  0.00  0.00            
ATOM   4644  CE3 TRP X 293      73.273  68.701  62.838  0.00  0.00            
ATOM   4645  HE3 TRP X 293      73.191  67.629  62.584  0.00  0.00            
ATOM   4646  CD2 TRP X 293      72.247  69.175  63.683  0.00  0.00            
ATOM   4647  C   TRP X 293      68.035  67.430  64.187  0.00  0.00            
ATOM   4648  O   TRP X 293      68.119  67.435  62.874  0.00  0.00            
ATOM   4649  N   TYR X 294      66.855  67.721  64.816  0.00  0.00            
ATOM   4650  H   TYR X 294      66.756  67.640  65.792  0.00  0.00            
ATOM   4651  CA  TYR X 294      65.481  68.110  64.290  0.00  0.00            
ATOM   4652  HA  TYR X 294      65.151  67.358  63.648  0.00  0.00            
ATOM   4653  CB  TYR X 294      64.476  68.101  65.480  0.00  0.00            
ATOM   4654  HB2 TYR X 294      64.797  68.928  66.072  0.00  0.00            
ATOM   4655  HB3 TYR X 294      63.455  68.420  65.149  0.00  0.00            
ATOM   4656  CG  TYR X 294      64.555  66.793  66.243  0.00  0.00            
ATOM   4657  CD1 TYR X 294      64.575  65.611  65.492  0.00  0.00            
ATOM   4658  HD1 TYR X 294      64.079  65.735  64.547  0.00  0.00            
ATOM   4659  CE1 TYR X 294      64.646  64.403  66.058  0.00  0.00            
ATOM   4660  HE1 TYR X 294      64.619  63.515  65.523  0.00  0.00            
ATOM   4661  CZ  TYR X 294      64.774  64.291  67.516  0.00  0.00            
ATOM   4662  OH  TYR X 294      64.835  63.085  68.210  0.00  0.00            
ATOM   4663  HH  TYR X 294      64.801  62.331  67.642  0.00  0.00            
ATOM   4664  CE2 TYR X 294      64.671  65.490  68.265  0.00  0.00            
ATOM   4665  HE2 TYR X 294      64.536  65.362  69.305  0.00  0.00            
ATOM   4666  CD2 TYR X 294      64.620  66.800  67.681  0.00  0.00            
ATOM   4667  HD2 TYR X 294      64.526  67.650  68.206  0.00  0.00            
ATOM   4668  C   TYR X 294      65.508  69.427  63.525  0.00  0.00            
ATOM   4669  O   TYR X 294      66.209  70.350  63.928  0.00  0.00            
ATOM   4670  N   LYS X 295      64.546  69.685  62.624  0.00  0.00            
ATOM   4671  H   LYS X 295      63.945  68.937  62.378  0.00  0.00            
ATOM   4672  CA  LYS X 295      64.393  70.984  61.898  0.00  0.00            
ATOM   4673  HA  LYS X 295      65.329  71.373  61.456  0.00  0.00            
ATOM   4674  CB  LYS X 295      63.476  70.965  60.624  0.00  0.00            
ATOM   4675  HB2 LYS X 295      62.778  71.831  60.542  0.00  0.00            
ATOM   4676  HB3 LYS X 295      64.095  70.804  59.705  0.00  0.00            
ATOM   4677  CG  LYS X 295      62.583  69.776  60.699  0.00  0.00            
ATOM   4678  HG2 LYS X 295      63.106  68.862  60.733  0.00  0.00            
ATOM   4679  HG3 LYS X 295      61.923  69.886  61.550  0.00  0.00            
ATOM   4680  CD  LYS X 295      61.668  69.773  59.432  0.00  0.00            
ATOM   4681  HD2 LYS X 295      60.900  68.987  59.629  0.00  0.00            
ATOM   4682  HD3 LYS X 295      61.158  70.695  59.318  0.00  0.00            
ATOM   4683  CE  LYS X 295      62.435  69.535  58.086  0.00  0.00            
ATOM   4684  HE2 LYS X 295      63.040  70.370  57.809  0.00  0.00            
ATOM   4685  HE3 LYS X 295      63.192  68.662  58.249  0.00  0.00            
ATOM   4686  NZ  LYS X 295      61.475  69.160  56.989  0.00  0.00            
ATOM   4687  HZ1 LYS X 295      62.004  68.692  56.229  0.00  0.00            
ATOM   4688  HZ2 LYS X 295      60.775  68.430  57.306  0.00  0.00            
ATOM   4689  HZ3 LYS X 295      60.946  69.896  56.518  0.00  0.00            
ATOM   4690  C   LYS X 295      63.911  72.002  62.874  0.00  0.00            
ATOM   4691  O   LYS X 295      63.156  71.777  63.815  0.00  0.00            
ATOM   4692  N   LYS X 296      64.170  73.271  62.550  0.00  0.00            
ATOM   4693  H   LYS X 296      64.557  73.502  61.551  0.00  0.00            
ATOM   4694  CA  LYS X 296      63.775  74.521  63.339  0.00  0.00            
ATOM   4695  HA  LYS X 296      63.972  74.385  64.474  0.00  0.00            
ATOM   4696  CB  LYS X 296      64.614  75.775  62.828  0.00  0.00            
ATOM   4697  HB2 LYS X 296      64.070  76.177  61.873  0.00  0.00            
ATOM   4698  HB3 LYS X 296      64.547  76.575  63.515  0.00  0.00            
ATOM   4699  CG  LYS X 296      66.130  75.554  62.390  0.00  0.00            
ATOM   4700  HG2 LYS X 296      66.083  74.771  61.724  0.00  0.00            
ATOM   4701  HG3 LYS X 296      66.543  76.335  61.778  0.00  0.00            
ATOM   4702  CD  LYS X 296      67.041  75.010  63.452  0.00  0.00            
ATOM   4703  HD2 LYS X 296      66.494  74.177  63.988  0.00  0.00            
ATOM   4704  HD3 LYS X 296      67.921  74.590  62.937  0.00  0.00            
ATOM   4705  CE  LYS X 296      67.377  75.875  64.629  0.00  0.00            
ATOM   4706  HE2 LYS X 296      66.414  76.357  64.819  0.00  0.00            
ATOM   4707  HE3 LYS X 296      67.720  75.307  65.493  0.00  0.00            
ATOM   4708  NZ  LYS X 296      68.407  76.900  64.273  0.00  0.00            
ATOM   4709  HZ1 LYS X 296      68.181  77.136  63.351  0.00  0.00            
ATOM   4710  HZ2 LYS X 296      68.208  77.688  64.941  0.00  0.00            
ATOM   4711  HZ3 LYS X 296      69.373  76.639  64.347  0.00  0.00            
ATOM   4712  C   LYS X 296      62.218  74.694  63.437  0.00  0.00            
ATOM   4713  O   LYS X 296      61.567  75.190  64.356  0.00  0.00            
ATOM   4714  N   SER X 297      61.605  74.483  62.202  0.00  0.00            
ATOM   4715  H   SER X 297      62.244  74.374  61.473  0.00  0.00            
ATOM   4716  CA  SER X 297      60.229  74.818  61.891  0.00  0.00            
ATOM   4717  HA  SER X 297      60.098  75.911  62.095  0.00  0.00            
ATOM   4718  CB  SER X 297      60.030  74.609  60.452  0.00  0.00            
ATOM   4719  HB2 SER X 297      59.790  73.590  60.154  0.00  0.00            
ATOM   4720  HB3 SER X 297      59.191  75.363  60.349  0.00  0.00            
ATOM   4721  OG  SER X 297      61.080  75.000  59.571  0.00  0.00            
ATOM   4722  HG  SER X 297      60.845  75.806  59.140  0.00  0.00            
ATOM   4723  C   SER X 297      59.331  73.918  62.735  0.00  0.00            
ATOM   4724  O   SER X 297      59.334  72.689  62.610  0.00  0.00            
ATOM   4725  N   SER X 298      58.301  74.557  63.402  0.00  0.00            
ATOM   4726  H   SER X 298      58.462  75.452  63.774  0.00  0.00            
ATOM   4727  CA  SER X 298      57.159  73.826  63.842  0.00  0.00            
ATOM   4728  HA  SER X 298      57.379  72.816  64.010  0.00  0.00            
ATOM   4729  CB  SER X 298      56.853  74.507  65.225  0.00  0.00            
ATOM   4730  HB2 SER X 298      57.574  74.278  65.958  0.00  0.00            
ATOM   4731  HB3 SER X 298      56.725  75.620  65.131  0.00  0.00            
ATOM   4732  OG  SER X 298      55.649  73.843  65.655  0.00  0.00            
ATOM   4733  HG  SER X 298      54.865  74.314  65.371  0.00  0.00            
ATOM   4734  C   SER X 298      56.011  74.096  62.747  0.00  0.00            
ATOM   4735  O   SER X 298      55.999  75.202  62.114  0.00  0.00            
ATOM   4736  N   SER X 299      55.188  73.187  62.339  0.00  0.00            
ATOM   4737  H   SER X 299      55.164  72.381  63.059  0.00  0.00            
ATOM   4738  CA  SER X 299      53.944  73.466  61.483  0.00  0.00            
ATOM   4739  HA  SER X 299      54.221  74.226  60.718  0.00  0.00            
ATOM   4740  CB  SER X 299      53.452  72.335  60.617  0.00  0.00            
ATOM   4741  HB2 SER X 299      52.606  72.770  60.067  0.00  0.00            
ATOM   4742  HB3 SER X 299      54.350  72.052  59.885  0.00  0.00            
ATOM   4743  OG  SER X 299      53.039  71.284  61.462  0.00  0.00            
ATOM   4744  HG  SER X 299      53.168  70.367  60.963  0.00  0.00            
ATOM   4745  C   SER X 299      52.687  74.030  62.172  0.00  0.00            
ATOM   4746  O   SER X 299      52.461  75.221  62.154  0.00  0.00            
ATOM   4747  N   SER X 300      52.075  73.263  63.119  0.00  0.00            
ATOM   4748  H   SER X 300      52.588  72.359  63.282  0.00  0.00            
ATOM   4749  CA  SER X 300      51.285  73.710  64.243  0.00  0.00            
ATOM   4750  HA  SER X 300      50.799  74.622  64.047  0.00  0.00            
ATOM   4751  CB  SER X 300      50.172  72.687  64.468  0.00  0.00            
ATOM   4752  HB2 SER X 300      49.689  72.669  63.493  0.00  0.00            
ATOM   4753  HB3 SER X 300      50.673  71.710  64.768  0.00  0.00            
ATOM   4754  OG  SER X 300      49.199  73.200  65.392  0.00  0.00            
ATOM   4755  HG  SER X 300      48.682  72.438  65.602  0.00  0.00            
ATOM   4756  C   SER X 300      52.190  73.841  65.451  0.00  0.00            
ATOM   4757  O   SER X 300      53.100  73.045  65.543  0.00  0.00            
ATOM   4758  OXT SER X 300      51.880  74.758  66.267  0.00  0.00            
ATOM   4759  N   ALA X 301      43.403  27.631  86.391  0.00  0.00            
ATOM   4760  H1  ALA X 301      43.068  27.917  85.445  0.00  0.00            
ATOM   4761  H2  ALA X 301      42.968  28.283  87.132  0.00  0.00            
ATOM   4762  H3  ALA X 301      43.061  26.707  86.530  0.00  0.00            
ATOM   4763  CA  ALA X 301      44.886  27.692  86.469  0.00  0.00            
ATOM   4764  HA  ALA X 301      45.304  27.098  87.353  0.00  0.00            
ATOM   4765  CB  ALA X 301      45.637  27.047  85.327  0.00  0.00            
ATOM   4766  HB1 ALA X 301      45.528  25.931  85.496  0.00  0.00            
ATOM   4767  HB2 ALA X 301      45.499  27.411  84.374  0.00  0.00            
ATOM   4768  HB3 ALA X 301      46.720  27.312  85.565  0.00  0.00            
ATOM   4769  C   ALA X 301      45.403  29.143  86.615  0.00  0.00            
ATOM   4770  O   ALA X 301      45.670  29.840  85.639  0.00  0.00            
ATOM   4771  N   PRO X 302      45.588  29.607  87.856  0.00  0.00            
ATOM   4772  CD  PRO X 302      45.013  29.067  89.063  0.00  0.00            
ATOM   4773  HD2 PRO X 302      45.673  28.161  89.171  0.00  0.00            
ATOM   4774  HD3 PRO X 302      43.972  28.989  88.978  0.00  0.00            
ATOM   4775  CG  PRO X 302      45.264  30.008  90.221  0.00  0.00            
ATOM   4776  HG2 PRO X 302      45.680  29.489  91.171  0.00  0.00            
ATOM   4777  HG3 PRO X 302      44.241  30.324  90.517  0.00  0.00            
ATOM   4778  CB  PRO X 302      46.061  31.136  89.606  0.00  0.00            
ATOM   4779  HB2 PRO X 302      47.052  31.195  90.047  0.00  0.00            
ATOM   4780  HB3 PRO X 302      45.353  31.996  89.478  0.00  0.00            
ATOM   4781  CA  PRO X 302      46.396  30.764  88.148  0.00  0.00            
ATOM   4782  HA  PRO X 302      46.049  31.619  87.622  0.00  0.00            
ATOM   4783  C   PRO X 302      47.861  30.587  87.812  0.00  0.00            
ATOM   4784  O   PRO X 302      48.314  29.467  87.762  0.00  0.00            
ATOM   4785  N   ALA X 303      48.502  31.625  87.434  0.00  0.00            
ATOM   4786  H   ALA X 303      48.001  32.455  87.167  0.00  0.00            
ATOM   4787  CA  ALA X 303      49.840  31.585  87.093  0.00  0.00            
ATOM   4788  HA  ALA X 303      50.052  32.555  86.884  0.00  0.00            
ATOM   4789  CB  ALA X 303      50.577  31.117  88.331  0.00  0.00            
ATOM   4790  HB1 ALA X 303      51.592  31.432  88.219  0.00  0.00            
ATOM   4791  HB2 ALA X 303      50.066  31.544  89.127  0.00  0.00            
ATOM   4792  HB3 ALA X 303      50.445  30.079  88.597  0.00  0.00            
ATOM   4793  C   ALA X 303      50.272  30.809  85.773  0.00  0.00            
ATOM   4794  O   ALA X 303      50.777  31.466  84.887  0.00  0.00            
ATOM   4795  N   GLU X 304      49.824  29.561  85.489  0.00  0.00            
ATOM   4796  H   GLU X 304      49.329  29.128  86.151  0.00  0.00            
ATOM   4797  CA  GLU X 304      50.225  28.804  84.339  0.00  0.00            
ATOM   4798  HA  GLU X 304      51.200  28.989  83.864  0.00  0.00            
ATOM   4799  CB  GLU X 304      50.288  27.361  84.748  0.00  0.00            
ATOM   4800  HB2 GLU X 304      49.346  27.069  85.262  0.00  0.00            
ATOM   4801  HB3 GLU X 304      50.111  26.802  83.763  0.00  0.00            
ATOM   4802  CG  GLU X 304      51.458  26.791  85.542  0.00  0.00            
ATOM   4803  HG2 GLU X 304      51.726  27.497  86.299  0.00  0.00            
ATOM   4804  HG3 GLU X 304      51.039  26.038  86.118  0.00  0.00            
ATOM   4805  CD  GLU X 304      52.649  26.648  84.614  0.00  0.00            
ATOM   4806  OE1 GLU X 304      53.117  27.505  83.824  0.00  0.00            
ATOM   4807  OE2 GLU X 304      53.383  25.677  84.925  0.00  0.00            
ATOM   4808  C   GLU X 304      49.130  28.822  83.223  0.00  0.00            
ATOM   4809  O   GLU X 304      49.438  28.367  82.100  0.00  0.00            
ATOM   4810  N   GLY X 305      47.809  29.120  83.347  0.00  0.00            
ATOM   4811  H   GLY X 305      47.535  29.398  84.334  0.00  0.00            
ATOM   4812  CA  GLY X 305      46.826  29.263  82.255  0.00  0.00            
ATOM   4813  HA2 GLY X 305      47.246  28.815  81.431  0.00  0.00            
ATOM   4814  HA3 GLY X 305      45.870  28.773  82.538  0.00  0.00            
ATOM   4815  C   GLY X 305      46.605  30.665  81.866  0.00  0.00            
ATOM   4816  O   GLY X 305      46.376  31.436  82.781  0.00  0.00            
ATOM   4817  N   HIE X 306      46.535  31.052  80.608  0.00  0.00            
ATOM   4818  H   HIE X 306      47.001  30.538  79.908  0.00  0.00            
ATOM   4819  CA  HIE X 306      46.321  32.470  80.247  0.00  0.00            
ATOM   4820  HA  HIE X 306      46.806  33.131  80.959  0.00  0.00            
ATOM   4821  CB  HIE X 306      46.865  32.538  78.787  0.00  0.00            
ATOM   4822  HB2 HIE X 306      46.430  31.712  78.202  0.00  0.00            
ATOM   4823  HB3 HIE X 306      46.660  33.411  78.286  0.00  0.00            
ATOM   4824  CG  HIE X 306      48.341  32.284  78.709  0.00  0.00            
ATOM   4825  ND1 HIE X 306      49.097  31.157  78.978  0.00  0.00            
ATOM   4826  CE1 HIE X 306      50.356  31.466  78.817  0.00  0.00            
ATOM   4827  HE1 HIE X 306      51.299  30.898  79.043  0.00  0.00            
ATOM   4828  NE2 HIE X 306      50.474  32.774  78.479  0.00  0.00            
ATOM   4829  HE2 HIE X 306      51.391  33.300  78.667  0.00  0.00            
ATOM   4830  CD2 HIE X 306      49.196  33.296  78.353  0.00  0.00            
ATOM   4831  HD2 HIE X 306      48.955  34.360  78.146  0.00  0.00            
ATOM   4832  C   HIE X 306      44.904  32.930  80.458  0.00  0.00            
ATOM   4833  O   HIE X 306      44.240  33.195  79.503  0.00  0.00            
ATOM   4834  N   ASP X 307      44.215  32.699  81.614  0.00  0.00            
ATOM   4835  H   ASP X 307      44.781  32.620  82.414  0.00  0.00            
ATOM   4836  CA  ASP X 307      42.692  32.608  82.012  0.00  0.00            
ATOM   4837  HA  ASP X 307      42.345  32.392  80.947  0.00  0.00            
ATOM   4838  CB  ASP X 307      41.541  30.596  84.055  0.00  0.00            
ATOM   4839  HB2 ASP X 307      40.427  30.308  83.968  0.00  0.00            
ATOM   4840  HB3 ASP X 307      41.842  29.549  84.046  0.00  0.00            
ATOM   4841  CG  ASP X 307      41.516  30.725  85.623  0.00  0.00            
ATOM   4842  OD1 ASP X 307      42.366  30.078  86.291  0.00  0.00            
ATOM   4843  OD2 ASP X 307      40.534  31.299  86.233  0.00  0.00            
ATOM   4844  C   ASP X 307      42.383  34.151  82.071  0.00  0.00            
ATOM   4845  O   ASP X 307      43.052  34.987  82.715  0.00  0.00            
ATOM   4846  N   ASP X 308      41.329  34.582  81.352  0.00  0.00            
ATOM   4847  H   ASP X 308      40.645  33.867  81.076  0.00  0.00            
ATOM   4848  CA  ASP X 308      40.986  35.994  80.999  0.00  0.00            
ATOM   4849  HA  ASP X 308      41.844  36.516  80.717  0.00  0.00            
ATOM   4850  CB  ASP X 308      40.120  36.162  79.700  0.00  0.00            
ATOM   4851  HB2 ASP X 308      39.979  37.214  79.503  0.00  0.00            
ATOM   4852  HB3 ASP X 308      40.776  35.762  78.936  0.00  0.00            
ATOM   4853  CG  ASP X 308      38.841  35.428  79.705  0.00  0.00            
ATOM   4854  OD1 ASP X 308      38.677  34.321  80.361  0.00  0.00            
ATOM   4855  OD2 ASP X 308      38.020  35.782  78.871  0.00  0.00            
ATOM   4856  C   ASP X 308      40.276  36.554  82.243  0.00  0.00            
ATOM   4857  O   ASP X 308      39.309  37.345  82.240  0.00  0.00            
ATOM   4858  N   ALA X 309      40.933  36.520  83.423  0.00  0.00            
ATOM   4859  H   ALA X 309      41.818  36.027  83.391  0.00  0.00            
ATOM   4860  CA  ALA X 309      40.616  37.025  84.777  0.00  0.00            
ATOM   4861  HA  ALA X 309      40.025  37.988  84.496  0.00  0.00            
ATOM   4862  CB  ALA X 309      41.929  37.529  85.542  0.00  0.00            
ATOM   4863  HB1 ALA X 309      42.543  36.736  85.890  0.00  0.00            
ATOM   4864  HB2 ALA X 309      42.632  38.032  84.900  0.00  0.00            
ATOM   4865  HB3 ALA X 309      41.680  38.299  86.363  0.00  0.00            
ATOM   4866  C   ALA X 309      39.734  36.098  85.600  0.00  0.00            
ATOM   4867  O   ALA X 309      39.770  34.884  85.286  0.00  0.00            
ATOM   4868  N   LYS X 310      39.047  36.518  86.653  0.00  0.00            
ATOM   4869  H   LYS X 310      38.850  37.519  86.799  0.00  0.00            
ATOM   4870  CA  LYS X 310      38.243  35.458  87.317  0.00  0.00            
ATOM   4871  HA  LYS X 310      38.825  34.531  87.391  0.00  0.00            
ATOM   4872  CB  LYS X 310      38.070  35.814  88.876  0.00  0.00            
ATOM   4873  HB2 LYS X 310      37.600  34.975  89.357  0.00  0.00            
ATOM   4874  HB3 LYS X 310      39.006  36.016  89.369  0.00  0.00            
ATOM   4875  CG  LYS X 310      37.257  37.141  89.097  0.00  0.00            
ATOM   4876  HG2 LYS X 310      37.948  37.893  89.133  0.00  0.00            
ATOM   4877  HG3 LYS X 310      36.528  37.188  88.324  0.00  0.00            
ATOM   4878  CD  LYS X 310      36.514  37.289  90.449  0.00  0.00            
ATOM   4879  HD2 LYS X 310      36.279  38.330  90.447  0.00  0.00            
ATOM   4880  HD3 LYS X 310      35.534  36.749  90.450  0.00  0.00            
ATOM   4881  CE  LYS X 310      37.306  36.865  91.700  0.00  0.00            
ATOM   4882  HE2 LYS X 310      36.704  36.917  92.599  0.00  0.00            
ATOM   4883  HE3 LYS X 310      37.616  35.823  91.561  0.00  0.00            
ATOM   4884  NZ  LYS X 310      38.376  37.700  92.094  0.00  0.00            
ATOM   4885  HZ1 LYS X 310      39.001  37.406  92.813  0.00  0.00            
ATOM   4886  HZ2 LYS X 310      38.923  37.710  91.320  0.00  0.00            
ATOM   4887  HZ3 LYS X 310      38.226  38.642  92.442  0.00  0.00            
ATOM   4888  C   LYS X 310      36.914  35.015  86.587  0.00  0.00            
ATOM   4889  O   LYS X 310      36.315  34.057  86.739  0.00  0.00            
ATOM   4890  N   ALA X 311      36.511  35.821  85.572  0.00  0.00            
ATOM   4891  H   ALA X 311      37.047  36.671  85.362  0.00  0.00            
ATOM   4892  CA  ALA X 311      35.124  35.793  85.024  0.00  0.00            
ATOM   4893  HA  ALA X 311      34.767  34.886  84.566  0.00  0.00            
ATOM   4894  CB  ALA X 311      34.202  36.203  86.166  0.00  0.00            
ATOM   4895  HB1 ALA X 311      33.225  36.584  85.714  0.00  0.00            
ATOM   4896  HB2 ALA X 311      34.123  35.357  86.907  0.00  0.00            
ATOM   4897  HB3 ALA X 311      34.629  37.083  86.684  0.00  0.00            
ATOM   4898  C   ALA X 311      35.161  36.927  83.971  0.00  0.00            
ATOM   4899  O   ALA X 311      36.087  37.776  83.898  0.00  0.00            
ATOM   4900  N   GLU X 312      34.185  37.068  83.100  0.00  0.00            
ATOM   4901  H   GLU X 312      33.604  36.272  83.046  0.00  0.00            
ATOM   4902  CA  GLU X 312      34.067  38.181  82.123  0.00  0.00            
ATOM   4903  HA  GLU X 312      35.031  38.164  81.738  0.00  0.00            
ATOM   4904  CB  GLU X 312      33.032  37.747  80.979  0.00  0.00            
ATOM   4905  HB2 GLU X 312      32.011  37.963  81.394  0.00  0.00            
ATOM   4906  HB3 GLU X 312      33.228  38.325  80.092  0.00  0.00            
ATOM   4907  CG  GLU X 312      33.042  36.370  80.332  0.00  0.00            
ATOM   4908  HG2 GLU X 312      32.324  36.356  79.525  0.00  0.00            
ATOM   4909  HG3 GLU X 312      34.097  36.341  79.971  0.00  0.00            
ATOM   4910  CD  GLU X 312      32.633  35.141  81.259  0.00  0.00            
ATOM   4911  OE1 GLU X 312      32.868  34.054  80.641  0.00  0.00            
ATOM   4912  OE2 GLU X 312      32.301  35.303  82.461  0.00  0.00            
ATOM   4913  C   GLU X 312      33.995  39.566  82.556  0.00  0.00            
ATOM   4914  O   GLU X 312      34.282  40.470  81.750  0.00  0.00            
ATOM   4915  N   TRP X 313      33.652  39.716  83.832  0.00  0.00            
ATOM   4916  H   TRP X 313      33.151  38.908  84.281  0.00  0.00            
ATOM   4917  CA  TRP X 313      33.533  41.112  84.439  0.00  0.00            
ATOM   4918  HA  TRP X 313      33.333  41.740  83.616  0.00  0.00            
ATOM   4919  CB  TRP X 313      32.495  41.191  85.573  0.00  0.00            
ATOM   4920  HB2 TRP X 313      32.546  42.291  85.668  0.00  0.00            
ATOM   4921  HB3 TRP X 313      31.543  40.810  85.307  0.00  0.00            
ATOM   4922  CG  TRP X 313      32.908  40.532  86.791  0.00  0.00            
ATOM   4923  CD1 TRP X 313      33.884  40.816  87.695  0.00  0.00            
ATOM   4924  HD1 TRP X 313      34.569  41.604  87.491  0.00  0.00            
ATOM   4925  NE1 TRP X 313      33.888  39.969  88.740  0.00  0.00            
ATOM   4926  HE1 TRP X 313      34.395  40.182  89.599  0.00  0.00            
ATOM   4927  CE2 TRP X 313      32.883  39.116  88.639  0.00  0.00            
ATOM   4928  CZ2 TRP X 313      32.657  37.988  89.412  0.00  0.00            
ATOM   4929  HZ2 TRP X 313      33.215  37.888  90.292  0.00  0.00            
ATOM   4930  CH2 TRP X 313      31.611  37.165  88.992  0.00  0.00            
ATOM   4931  HH2 TRP X 313      31.407  36.248  89.583  0.00  0.00            
ATOM   4932  CZ3 TRP X 313      30.957  37.377  87.714  0.00  0.00            
ATOM   4933  HZ3 TRP X 313      30.171  36.786  87.429  0.00  0.00            
ATOM   4934  CE3 TRP X 313      31.354  38.465  86.960  0.00  0.00            
ATOM   4935  HE3 TRP X 313      30.737  38.604  86.070  0.00  0.00            
ATOM   4936  CD2 TRP X 313      32.267  39.387  87.372  0.00  0.00            
ATOM   4937  C   TRP X 313      34.912  41.713  84.867  0.00  0.00            
ATOM   4938  O   TRP X 313      34.963  42.868  85.175  0.00  0.00            
ATOM   4939  N   THR X 314      35.985  40.941  84.741  0.00  0.00            
ATOM   4940  H   THR X 314      35.717  39.980  84.594  0.00  0.00            
ATOM   4941  CA  THR X 314      37.279  41.335  85.260  0.00  0.00            
ATOM   4942  HA  THR X 314      37.179  41.755  86.309  0.00  0.00            
ATOM   4943  CB  THR X 314      38.138  40.160  85.692  0.00  0.00            
ATOM   4944  HB  THR X 314      38.125  39.585  84.861  0.00  0.00            
ATOM   4945  CG2 THR X 314      39.458  40.670  86.134  0.00  0.00            
ATOM   4946 HG21 THR X 314      39.348  41.545  86.816  0.00  0.00            
ATOM   4947 HG22 THR X 314      40.058  39.858  86.641  0.00  0.00            
ATOM   4948 HG23 THR X 314      40.096  41.014  85.264  0.00  0.00            
ATOM   4949  OG1 THR X 314      37.492  39.550  86.752  0.00  0.00            
ATOM   4950  HG1 THR X 314      37.643  39.981  87.558  0.00  0.00            
ATOM   4951  C   THR X 314      37.862  42.388  84.319  0.00  0.00            
ATOM   4952  O   THR X 314      38.547  43.268  84.905  0.00  0.00            
ATOM   4953  N   GLY X 315      37.648  42.442  82.981  0.00  0.00            
ATOM   4954  H   GLY X 315      37.057  41.711  82.603  0.00  0.00            
ATOM   4955  CA  GLY X 315      38.775  42.837  82.082  0.00  0.00            
ATOM   4956  HA2 GLY X 315      38.990  43.843  82.362  0.00  0.00            
ATOM   4957  HA3 GLY X 315      39.611  42.147  82.024  0.00  0.00            
ATOM   4958  C   GLY X 315      38.413  42.773  80.555  0.00  0.00            
ATOM   4959  O   GLY X 315      38.685  43.762  79.899  0.00  0.00            
ATOM   4960  N   LYS X 316      37.712  41.698  80.000  0.00  0.00            
ATOM   4961  H   LYS X 316      37.749  40.810  80.604  0.00  0.00            
ATOM   4962  CA  LYS X 316      36.861  41.686  78.821  0.00  0.00            
ATOM   4963  HA  LYS X 316      37.607  41.861  77.970  0.00  0.00            
ATOM   4964  CB  LYS X 316      36.168  40.255  78.759  0.00  0.00            
ATOM   4965  HB2 LYS X 316      35.960  40.029  79.760  0.00  0.00            
ATOM   4966  HB3 LYS X 316      35.197  40.376  78.356  0.00  0.00            
ATOM   4967  CG  LYS X 316      36.738  39.012  78.042  0.00  0.00            
ATOM   4968  HG2 LYS X 316      37.834  39.118  78.151  0.00  0.00            
ATOM   4969  HG3 LYS X 316      36.344  38.049  78.483  0.00  0.00            
ATOM   4970  CD  LYS X 316      36.518  38.985  76.550  0.00  0.00            
ATOM   4971  HD2 LYS X 316      35.456  38.790  76.305  0.00  0.00            
ATOM   4972  HD3 LYS X 316      36.882  39.881  76.139  0.00  0.00            
ATOM   4973  CE  LYS X 316      37.429  37.699  76.106  0.00  0.00            
ATOM   4974  HE2 LYS X 316      37.612  37.603  74.930  0.00  0.00            
ATOM   4975  HE3 LYS X 316      38.466  37.736  76.411  0.00  0.00            
ATOM   4976  NZ  LYS X 316      36.723  36.423  76.501  0.00  0.00            
ATOM   4977  HZ1 LYS X 316      35.722  36.638  76.780  0.00  0.00            
ATOM   4978  HZ2 LYS X 316      36.942  35.633  75.895  0.00  0.00            
ATOM   4979  HZ3 LYS X 316      37.195  36.050  77.368  0.00  0.00            
ATOM   4980  C   LYS X 316      35.714  42.758  78.973  0.00  0.00            
ATOM   4981  O   LYS X 316      35.603  43.636  78.126  0.00  0.00            
ATOM   4982  N   SER X 317      34.731  42.615  79.891  0.00  0.00            
ATOM   4983  H   SER X 317      34.632  41.773  80.363  0.00  0.00            
ATOM   4984  CA  SER X 317      33.613  43.482  80.138  0.00  0.00            
ATOM   4985  HA  SER X 317      33.464  44.209  79.334  0.00  0.00            
ATOM   4986  CB  SER X 317      32.324  42.682  79.976  0.00  0.00            
ATOM   4987  HB2 SER X 317      32.299  42.149  80.892  0.00  0.00            
ATOM   4988  HB3 SER X 317      31.520  43.429  80.039  0.00  0.00            
ATOM   4989  OG  SER X 317      32.234  41.814  78.898  0.00  0.00            
ATOM   4990  HG  SER X 317      32.656  40.944  79.196  0.00  0.00            
ATOM   4991  C   SER X 317      33.724  44.214  81.496  0.00  0.00            
ATOM   4992  O   SER X 317      32.947  43.971  82.453  0.00  0.00            
ATOM   4993  N   TRP X 318      34.687  45.060  81.585  0.00  0.00            
ATOM   4994  H   TRP X 318      35.303  45.208  80.754  0.00  0.00            
ATOM   4995  CA  TRP X 318      34.804  45.964  82.694  0.00  0.00            
ATOM   4996  HA  TRP X 318      34.709  45.399  83.615  0.00  0.00            
ATOM   4997  CB  TRP X 318      36.212  46.604  82.592  0.00  0.00            
ATOM   4998  HB2 TRP X 318      36.879  45.791  82.567  0.00  0.00            
ATOM   4999  HB3 TRP X 318      36.292  47.074  81.561  0.00  0.00            
ATOM   5000  CG  TRP X 318      36.496  47.616  83.741  0.00  0.00            
ATOM   5001  CD1 TRP X 318      37.372  48.618  83.594  0.00  0.00            
ATOM   5002  HD1 TRP X 318      37.982  48.790  82.766  0.00  0.00            
ATOM   5003  NE1 TRP X 318      37.319  49.434  84.781  0.00  0.00            
ATOM   5004  HE1 TRP X 318      38.066  50.250  84.829  0.00  0.00            
ATOM   5005  CE2 TRP X 318      36.711  48.743  85.794  0.00  0.00            
ATOM   5006  CZ2 TRP X 318      36.417  49.118  87.144  0.00  0.00            
ATOM   5007  HZ2 TRP X 318      36.945  50.052  87.419  0.00  0.00            
ATOM   5008  CH2 TRP X 318      35.605  48.272  87.969  0.00  0.00            
ATOM   5009  HH2 TRP X 318      35.399  48.564  88.960  0.00  0.00            
ATOM   5010  CZ3 TRP X 318      34.988  47.208  87.403  0.00  0.00            
ATOM   5011  HZ3 TRP X 318      34.247  46.646  87.989  0.00  0.00            
ATOM   5012  CE3 TRP X 318      35.336  46.865  86.095  0.00  0.00            
ATOM   5013  HE3 TRP X 318      34.935  46.016  85.596  0.00  0.00            
ATOM   5014  CD2 TRP X 318      36.038  47.736  85.166  0.00  0.00            
ATOM   5015  C   TRP X 318      33.588  46.973  82.830  0.00  0.00            
ATOM   5016  O   TRP X 318      33.445  48.096  82.264  0.00  0.00            
ATOM   5017  N   MET X 319      32.749  46.568  83.823  0.00  0.00            
ATOM   5018  H   MET X 319      32.809  45.677  84.016  0.00  0.00            
ATOM   5019  CA  MET X 319      31.565  47.287  84.368  0.00  0.00            
ATOM   5020  HA  MET X 319      31.197  47.982  83.558  0.00  0.00            
ATOM   5021  CB  MET X 319      30.472  46.282  84.808  0.00  0.00            
ATOM   5022  HB2 MET X 319      30.357  45.538  83.983  0.00  0.00            
ATOM   5023  HB3 MET X 319      30.911  45.582  85.566  0.00  0.00            
ATOM   5024  CG  MET X 319      29.198  46.613  85.340  0.00  0.00            
ATOM   5025  HG2 MET X 319      29.357  46.901  86.357  0.00  0.00            
ATOM   5026  HG3 MET X 319      28.662  47.365  84.609  0.00  0.00            
ATOM   5027  SD  MET X 319      28.118  45.225  85.204  0.00  0.00            
ATOM   5028  CE  MET X 319      26.468  45.715  85.730  0.00  0.00            
ATOM   5029  HE1 MET X 319      25.881  44.933  86.078  0.00  0.00            
ATOM   5030  HE2 MET X 319      26.493  46.301  86.672  0.00  0.00            
ATOM   5031  HE3 MET X 319      26.054  46.409  85.028  0.00  0.00            
ATOM   5032  C   MET X 319      32.083  48.306  85.365  0.00  0.00            
ATOM   5033  O   MET X 319      31.875  48.300  86.607  0.00  0.00            
ATOM   5034  N   GLY X 320      32.779  49.319  84.882  0.00  0.00            
ATOM   5035  H   GLY X 320      33.057  49.311  83.861  0.00  0.00            
ATOM   5036  CA  GLY X 320      33.368  50.409  85.662  0.00  0.00            
ATOM   5037  HA2 GLY X 320      32.580  50.854  86.271  0.00  0.00            
ATOM   5038  HA3 GLY X 320      34.031  49.869  86.328  0.00  0.00            
ATOM   5039  C   GLY X 320      34.287  51.464  85.139  0.00  0.00            
ATOM   5040  O   GLY X 320      35.244  51.891  85.753  0.00  0.00            
ATOM   5041  N   LYS X 321      34.230  51.782  83.854  0.00  0.00            
ATOM   5042  H   LYS X 321      33.379  51.256  83.379  0.00  0.00            
ATOM   5043  CA  LYS X 321      34.885  52.870  83.158  0.00  0.00            
ATOM   5044  HA  LYS X 321      35.951  52.897  83.494  0.00  0.00            
ATOM   5045  CB  LYS X 321      35.029  52.558  81.686  0.00  0.00            
ATOM   5046  HB2 LYS X 321      34.097  52.299  81.123  0.00  0.00            
ATOM   5047  HB3 LYS X 321      35.476  53.498  81.346  0.00  0.00            
ATOM   5048  CG  LYS X 321      35.955  51.385  81.350  0.00  0.00            
ATOM   5049  HG2 LYS X 321      36.879  51.853  81.041  0.00  0.00            
ATOM   5050  HG3 LYS X 321      36.147  50.726  82.227  0.00  0.00            
ATOM   5051  CD  LYS X 321      35.487  50.465  80.239  0.00  0.00            
ATOM   5052  HD2 LYS X 321      35.060  49.546  80.737  0.00  0.00            
ATOM   5053  HD3 LYS X 321      34.902  50.917  79.545  0.00  0.00            
ATOM   5054  CE  LYS X 321      36.643  49.795  79.571  0.00  0.00            
ATOM   5055  HE2 LYS X 321      37.387  49.426  80.285  0.00  0.00            
ATOM   5056  HE3 LYS X 321      36.332  48.905  79.058  0.00  0.00            
ATOM   5057  NZ  LYS X 321      37.152  50.730  78.609  0.00  0.00            
ATOM   5058  HZ1 LYS X 321      36.527  50.773  77.824  0.00  0.00            
ATOM   5059  HZ2 LYS X 321      37.383  51.657  78.944  0.00  0.00            
ATOM   5060  HZ3 LYS X 321      37.956  50.358  78.158  0.00  0.00            
ATOM   5061  C   LYS X 321      34.252  54.215  83.430  0.00  0.00            
ATOM   5062  O   LYS X 321      33.144  54.296  83.928  0.00  0.00
[truncated: 163,930 more chars]
