# Supplementary material for: Tardigrade secretory proteins protect biological structures from desiccation
Source: Commun Biol. 2024 May 25;7:633. doi: 10.1038/s42003-024-06336-w (PMC11127935; doi:10.1038/s42003-024-06336-w)
Supplement: Supplementary file 5 — Supplementary Data 2 [file 42003_2024_6336_MOESM5_ESM.zip › SAHS1_SilverLab_3mer_ranked_0_1_100A_74i_200nsec.pdb]

CRYST1  122.291  122.635  123.234  90.00  90.00  90.00 P 1           1
ATOM      1  N   ALA X   1      49.760  50.675  76.783  0.00  0.00            
ATOM      2  H1  ALA X   1      49.353  50.273  77.684  0.00  0.00            
ATOM      3  H2  ALA X   1      49.491  51.632  76.852  0.00  0.00            
ATOM      4  H3  ALA X   1      50.744  50.630  76.795  0.00  0.00            
ATOM      5  CA  ALA X   1      49.092  50.278  75.530  0.00  0.00            
ATOM      6  HA  ALA X   1      48.082  50.368  75.604  0.00  0.00            
ATOM      7  CB  ALA X   1      49.456  51.115  74.355  0.00  0.00            
ATOM      8  HB1 ALA X   1      50.572  51.175  74.116  0.00  0.00            
ATOM      9  HB2 ALA X   1      48.935  50.588  73.489  0.00  0.00            
ATOM     10  HB3 ALA X   1      49.023  52.153  74.328  0.00  0.00            
ATOM     11  C   ALA X   1      49.451  48.761  75.237  0.00  0.00            
ATOM     12  O   ALA X   1      50.510  48.298  75.694  0.00  0.00            
ATOM     13  N   PRO X   2      48.542  48.022  74.477  0.00  0.00            
ATOM     14  CD  PRO X   2      47.331  48.414  73.806  0.00  0.00            
ATOM     15  HD2 PRO X   2      47.579  48.868  72.837  0.00  0.00            
ATOM     16  HD3 PRO X   2      46.672  49.031  74.376  0.00  0.00            
ATOM     17  CG  PRO X   2      46.636  47.062  73.530  0.00  0.00            
ATOM     18  HG2 PRO X   2      46.257  47.006  72.486  0.00  0.00            
ATOM     19  HG3 PRO X   2      45.766  46.962  74.147  0.00  0.00            
ATOM     20  CB  PRO X   2      47.633  45.855  73.813  0.00  0.00            
ATOM     21  HB2 PRO X   2      47.734  45.093  72.951  0.00  0.00            
ATOM     22  HB3 PRO X   2      47.297  45.454  74.741  0.00  0.00            
ATOM     23  CA  PRO X   2      48.846  46.637  74.352  0.00  0.00            
ATOM     24  HA  PRO X   2      48.918  46.226  75.407  0.00  0.00            
ATOM     25  C   PRO X   2      50.109  46.246  73.623  0.00  0.00            
ATOM     26  O   PRO X   2      50.272  46.658  72.466  0.00  0.00            
ATOM     27  N   ALA X   3      50.955  45.339  74.170  0.00  0.00            
ATOM     28  H   ALA X   3      50.652  44.926  75.072  0.00  0.00            
ATOM     29  CA  ALA X   3      52.323  44.968  73.724  0.00  0.00            
ATOM     30  HA  ALA X   3      52.932  45.806  74.027  0.00  0.00            
ATOM     31  CB  ALA X   3      52.684  43.822  74.707  0.00  0.00            
ATOM     32  HB1 ALA X   3      53.730  43.729  74.501  0.00  0.00            
ATOM     33  HB2 ALA X   3      52.536  44.296  75.624  0.00  0.00            
ATOM     34  HB3 ALA X   3      52.228  42.839  74.444  0.00  0.00            
ATOM     35  C   ALA X   3      52.442  44.475  72.285  0.00  0.00            
ATOM     36  O   ALA X   3      51.513  43.777  71.831  0.00  0.00            
ATOM     37  N   GLU X   4      53.554  44.754  71.544  0.00  0.00            
ATOM     38  H   GLU X   4      54.280  45.406  71.906  0.00  0.00            
ATOM     39  CA  GLU X   4      53.776  44.405  70.145  0.00  0.00            
ATOM     40  HA  GLU X   4      52.992  43.673  69.804  0.00  0.00            
ATOM     41  CB  GLU X   4      53.800  45.650  69.316  0.00  0.00            
ATOM     42  HB2 GLU X   4      53.808  45.288  68.372  0.00  0.00            
ATOM     43  HB3 GLU X   4      52.890  46.203  69.478  0.00  0.00            
ATOM     44  CG  GLU X   4      54.945  46.599  69.463  0.00  0.00            
ATOM     45  HG2 GLU X   4      55.764  45.911  69.163  0.00  0.00            
ATOM     46  HG3 GLU X   4      54.835  47.411  68.712  0.00  0.00            
ATOM     47  CD  GLU X   4      54.889  47.281  70.870  0.00  0.00            
ATOM     48  OE1 GLU X   4      55.770  47.091  71.734  0.00  0.00            
ATOM     49  OE2 GLU X   4      53.915  48.076  70.947  0.00  0.00            
ATOM     50  C   GLU X   4      55.100  43.491  69.966  0.00  0.00            
ATOM     51  O   GLU X   4      55.820  43.464  68.930  0.00  0.00            
ATOM     52  N   GLY X   5      55.430  42.721  70.979  0.00  0.00            
ATOM     53  H   GLY X   5      54.869  42.747  71.802  0.00  0.00            
ATOM     54  CA  GLY X   5      56.592  41.854  71.084  0.00  0.00            
ATOM     55  HA2 GLY X   5      57.405  42.531  70.838  0.00  0.00            
ATOM     56  HA3 GLY X   5      56.812  41.565  72.167  0.00  0.00            
ATOM     57  C   GLY X   5      56.517  40.690  70.110  0.00  0.00            
ATOM     58  O   GLY X   5      57.170  40.627  69.013  0.00  0.00            
ATOM     59  N   HIE X   6      55.669  39.742  70.345  0.00  0.00            
ATOM     60  H   HIE X   6      54.894  40.075  71.012  0.00  0.00            
ATOM     61  CA  HIE X   6      55.200  38.476  69.592  0.00  0.00            
ATOM     62  HA  HIE X   6      56.071  37.884  69.483  0.00  0.00            
ATOM     63  CB  HIE X   6      54.039  37.763  70.314  0.00  0.00            
ATOM     64  HB2 HIE X   6      53.191  38.461  70.389  0.00  0.00            
ATOM     65  HB3 HIE X   6      53.856  36.903  69.689  0.00  0.00            
ATOM     66  CG  HIE X   6      54.424  37.150  71.691  0.00  0.00            
ATOM     67  ND1 HIE X   6      54.919  37.858  72.751  0.00  0.00            
ATOM     68  CE1 HIE X   6      55.138  36.916  73.726  0.00  0.00            
ATOM     69  HE1 HIE X   6      55.664  37.087  74.652  0.00  0.00            
ATOM     70  NE2 HIE X   6      54.616  35.765  73.407  0.00  0.00            
ATOM     71  HE2 HIE X   6      54.568  34.818  73.949  0.00  0.00            
ATOM     72  CD2 HIE X   6      54.272  35.846  72.108  0.00  0.00            
ATOM     73  HD2 HIE X   6      54.024  35.004  71.470  0.00  0.00            
ATOM     74  C   HIE X   6      54.807  38.614  68.191  0.00  0.00            
ATOM     75  O   HIE X   6      54.395  39.736  67.946  0.00  0.00            
ATOM     76  N   ASP X   7      54.861  37.637  67.360  0.00  0.00            
ATOM     77  H   ASP X   7      55.199  36.765  67.569  0.00  0.00            
ATOM     78  CA  ASP X   7      54.562  37.880  65.852  0.00  0.00            
ATOM     79  HA  ASP X   7      54.865  38.923  65.536  0.00  0.00            
ATOM     80  CB  ASP X   7      55.416  36.854  64.926  0.00  0.00            
ATOM     81  HB2 ASP X   7      54.957  37.118  63.939  0.00  0.00            
ATOM     82  HB3 ASP X   7      56.455  37.014  64.818  0.00  0.00            
ATOM     83  CG  ASP X   7      55.130  35.476  65.480  0.00  0.00            
ATOM     84  OD1 ASP X   7      54.110  34.866  64.921  0.00  0.00            
ATOM     85  OD2 ASP X   7      55.663  34.995  66.388  0.00  0.00            
ATOM     86  C   ASP X   7      53.123  37.799  65.528  0.00  0.00            
ATOM     87  O   ASP X   7      52.630  38.290  64.495  0.00  0.00            
ATOM     88  N   ASP X   8      52.416  37.296  66.592  0.00  0.00            
ATOM     89  H   ASP X   8      52.984  36.872  67.350  0.00  0.00            
ATOM     90  CA  ASP X   8      50.954  37.014  66.416  0.00  0.00            
ATOM     91  HA  ASP X   8      50.667  36.488  65.459  0.00  0.00            
ATOM     92  CB  ASP X   8      50.612  35.912  67.411  0.00  0.00            
ATOM     93  HB2 ASP X   8      50.980  35.006  66.935  0.00  0.00            
ATOM     94  HB3 ASP X   8      51.323  35.886  68.220  0.00  0.00            
ATOM     95  CG  ASP X   8      49.159  35.752  67.949  0.00  0.00            
ATOM     96  OD1 ASP X   8      48.956  35.633  69.119  0.00  0.00            
ATOM     97  OD2 ASP X   8      48.214  35.652  67.185  0.00  0.00            
ATOM     98  C   ASP X   8      50.176  38.389  66.733  0.00  0.00            
ATOM     99  O   ASP X   8      49.123  38.538  66.195  0.00  0.00            
ATOM    100  N   ALA X   9      50.871  39.425  67.317  0.00  0.00            
ATOM    101  H   ALA X   9      51.857  39.219  67.611  0.00  0.00            
ATOM    102  CA  ALA X   9      50.321  40.839  67.347  0.00  0.00            
ATOM    103  HA  ALA X   9      49.394  40.803  67.811  0.00  0.00            
ATOM    104  CB  ALA X   9      51.356  41.570  68.087  0.00  0.00            
ATOM    105  HB1 ALA X   9      51.058  41.499  69.180  0.00  0.00            
ATOM    106  HB2 ALA X   9      52.399  41.222  67.911  0.00  0.00            
ATOM    107  HB3 ALA X   9      51.358  42.695  67.887  0.00  0.00            
ATOM    108  C   ALA X   9      49.983  41.369  65.871  0.00  0.00            
ATOM    109  O   ALA X   9      49.257  42.303  65.740  0.00  0.00            
ATOM    110  N   LYS X  10      50.805  40.972  64.883  0.00  0.00            
ATOM    111  H   LYS X  10      51.341  40.042  64.911  0.00  0.00            
ATOM    112  CA  LYS X  10      50.931  41.794  63.670  0.00  0.00            
ATOM    113  HA  LYS X  10      50.623  42.868  63.896  0.00  0.00            
ATOM    114  CB  LYS X  10      52.368  41.666  63.155  0.00  0.00            
ATOM    115  HB2 LYS X  10      52.668  40.644  63.052  0.00  0.00            
ATOM    116  HB3 LYS X  10      52.375  42.139  62.196  0.00  0.00            
ATOM    117  CG  LYS X  10      53.257  42.499  64.017  0.00  0.00            
ATOM    118  HG2 LYS X  10      54.148  42.813  63.468  0.00  0.00            
ATOM    119  HG3 LYS X  10      52.660  43.403  64.313  0.00  0.00            
ATOM    120  CD  LYS X  10      53.839  41.939  65.225  0.00  0.00            
ATOM    121  HD2 LYS X  10      53.004  41.880  65.996  0.00  0.00            
ATOM    122  HD3 LYS X  10      54.212  41.065  64.846  0.00  0.00            
ATOM    123  CE  LYS X  10      55.041  42.637  65.926  0.00  0.00            
ATOM    124  HE2 LYS X  10      55.739  43.007  65.094  0.00  0.00            
ATOM    125  HE3 LYS X  10      54.788  43.692  66.405  0.00  0.00            
ATOM    126  NZ  LYS X  10      55.991  41.756  66.779  0.00  0.00            
ATOM    127  HZ1 LYS X  10      56.536  41.149  66.169  0.00  0.00            
ATOM    128  HZ2 LYS X  10      56.451  42.267  67.510  0.00  0.00            
ATOM    129  HZ3 LYS X  10      55.511  41.111  67.387  0.00  0.00            
ATOM    130  C   LYS X  10      49.946  41.349  62.611  0.00  0.00            
ATOM    131  O   LYS X  10      49.690  42.158  61.663  0.00  0.00            
ATOM    132  N   ALA X  11      49.389  40.156  62.670  0.00  0.00            
ATOM    133  H   ALA X  11      49.461  39.504  63.460  0.00  0.00            
ATOM    134  CA  ALA X  11      48.501  39.503  61.668  0.00  0.00            
ATOM    135  HA  ALA X  11      47.963  40.235  61.087  0.00  0.00            
ATOM    136  CB  ALA X  11      49.467  38.745  60.809  0.00  0.00            
ATOM    137  HB1 ALA X  11      48.883  38.450  59.938  0.00  0.00            
ATOM    138  HB2 ALA X  11      50.274  39.510  60.455  0.00  0.00            
ATOM    139  HB3 ALA X  11      49.949  37.844  61.153  0.00  0.00            
ATOM    140  C   ALA X  11      47.513  38.632  62.407  0.00  0.00            
ATOM    141  O   ALA X  11      47.529  38.504  63.587  0.00  0.00            
ATOM    142  N   GLU X  12      46.657  38.037  61.567  0.00  0.00            
ATOM    143  H   GLU X  12      46.680  38.254  60.675  0.00  0.00            
ATOM    144  CA  GLU X  12      45.682  36.962  62.066  0.00  0.00            
ATOM    145  HA  GLU X  12      46.005  36.735  63.080  0.00  0.00            
ATOM    146  CB  GLU X  12      44.190  37.306  62.330  0.00  0.00            
ATOM    147  HB2 GLU X  12      44.292  38.098  63.133  0.00  0.00            
ATOM    148  HB3 GLU X  12      43.732  37.651  61.436  0.00  0.00            
ATOM    149  CG  GLU X  12      43.432  36.214  62.978  0.00  0.00            
ATOM    150  HG2 GLU X  12      44.022  35.448  63.294  0.00  0.00            
ATOM    151  HG3 GLU X  12      43.082  36.719  63.847  0.00  0.00            
ATOM    152  CD  GLU X  12      42.387  35.548  62.012  0.00  0.00            
ATOM    153  OE1 GLU X  12      41.836  36.070  61.083  0.00  0.00            
ATOM    154  OE2 GLU X  12      42.088  34.391  62.258  0.00  0.00            
ATOM    155  C   GLU X  12      45.831  35.689  61.209  0.00  0.00            
ATOM    156  O   GLU X  12      45.447  35.738  60.054  0.00  0.00            
ATOM    157  N   TRP X  13      46.218  34.603  61.850  0.00  0.00            
ATOM    158  H   TRP X  13      46.356  34.475  62.886  0.00  0.00            
ATOM    159  CA  TRP X  13      46.438  33.332  61.109  0.00  0.00            
ATOM    160  HA  TRP X  13      45.607  33.385  60.439  0.00  0.00            
ATOM    161  CB  TRP X  13      47.740  33.365  60.307  0.00  0.00            
ATOM    162  HB2 TRP X  13      47.944  34.398  59.819  0.00  0.00            
ATOM    163  HB3 TRP X  13      48.644  33.206  60.901  0.00  0.00            
ATOM    164  CG  TRP X  13      47.802  32.625  59.011  0.00  0.00            
ATOM    165  CD1 TRP X  13      48.642  31.637  58.657  0.00  0.00            
ATOM    166  HD1 TRP X  13      49.515  31.147  59.237  0.00  0.00            
ATOM    167  NE1 TRP X  13      48.377  31.289  57.349  0.00  0.00            
ATOM    168  HE1 TRP X  13      48.835  30.418  57.087  0.00  0.00            
ATOM    169  CE2 TRP X  13      47.317  32.021  56.786  0.00  0.00            
ATOM    170  CZ2 TRP X  13      46.736  31.896  55.546  0.00  0.00            
ATOM    171  HZ2 TRP X  13      47.263  31.105  54.899  0.00  0.00            
ATOM    172  CH2 TRP X  13      45.676  32.733  55.197  0.00  0.00            
ATOM    173  HH2 TRP X  13      45.170  32.536  54.262  0.00  0.00            
ATOM    174  CZ3 TRP X  13      45.269  33.762  56.117  0.00  0.00            
ATOM    175  HZ3 TRP X  13      44.489  34.359  55.862  0.00  0.00            
ATOM    176  CE3 TRP X  13      45.857  33.856  57.416  0.00  0.00            
ATOM    177  HE3 TRP X  13      45.458  34.642  58.048  0.00  0.00            
ATOM    178  CD2 TRP X  13      46.927  32.939  57.774  0.00  0.00            
ATOM    179  C   TRP X  13      46.438  32.004  61.878  0.00  0.00            
ATOM    180  O   TRP X  13      45.974  31.007  61.303  0.00  0.00            
ATOM    181  N   THR X  14      46.799  31.961  63.173  0.00  0.00            
ATOM    182  H   THR X  14      46.969  32.760  63.756  0.00  0.00            
ATOM    183  CA  THR X  14      47.076  30.684  63.857  0.00  0.00            
ATOM    184  HA  THR X  14      47.448  30.013  63.108  0.00  0.00            
ATOM    185  CB  THR X  14      48.307  30.869  64.792  0.00  0.00            
ATOM    186  HB  THR X  14      48.885  29.907  64.896  0.00  0.00            
ATOM    187  CG2 THR X  14      49.325  31.909  64.369  0.00  0.00            
ATOM    188 HG21 THR X  14      50.182  31.837  64.947  0.00  0.00            
ATOM    189 HG22 THR X  14      49.752  31.808  63.426  0.00  0.00            
ATOM    190 HG23 THR X  14      49.005  32.966  64.520  0.00  0.00            
ATOM    191  OG1 THR X  14      48.061  31.436  66.053  0.00  0.00            
ATOM    192  HG1 THR X  14      47.587  32.244  65.932  0.00  0.00            
ATOM    193  C   THR X  14      45.833  29.963  64.386  0.00  0.00            
ATOM    194  O   THR X  14      44.730  30.434  64.234  0.00  0.00            
ATOM    195  N   GLY X  15      46.020  28.786  65.036  0.00  0.00            
ATOM    196  H   GLY X  15      46.931  28.235  64.977  0.00  0.00            
ATOM    197  CA  GLY X  15      44.990  27.972  65.610  0.00  0.00            
ATOM    198  HA2 GLY X  15      45.474  27.591  66.509  0.00  0.00            
ATOM    199  HA3 GLY X  15      44.072  28.636  65.737  0.00  0.00            
ATOM    200  C   GLY X  15      44.684  26.858  64.651  0.00  0.00            
ATOM    201  O   GLY X  15      44.705  25.673  65.139  0.00  0.00            
ATOM    202  N   LYS X  16      44.518  27.180  63.325  0.00  0.00            
ATOM    203  H   LYS X  16      44.702  28.099  63.095  0.00  0.00            
ATOM    204  CA  LYS X  16      44.273  26.258  62.256  0.00  0.00            
ATOM    205  HA  LYS X  16      43.739  25.457  62.776  0.00  0.00            
ATOM    206  CB  LYS X  16      43.341  26.850  61.205  0.00  0.00            
ATOM    207  HB2 LYS X  16      43.164  26.196  60.378  0.00  0.00            
ATOM    208  HB3 LYS X  16      42.252  26.833  61.620  0.00  0.00            
ATOM    209  CG  LYS X  16      43.943  28.149  60.527  0.00  0.00            
ATOM    210  HG2 LYS X  16      44.121  28.883  61.298  0.00  0.00            
ATOM    211  HG3 LYS X  16      44.849  27.717  59.997  0.00  0.00            
ATOM    212  CD  LYS X  16      42.874  28.731  59.662  0.00  0.00            
ATOM    213  HD2 LYS X  16      42.524  27.904  59.129  0.00  0.00            
ATOM    214  HD3 LYS X  16      42.092  29.162  60.237  0.00  0.00            
ATOM    215  CE  LYS X  16      43.167  29.859  58.659  0.00  0.00            
ATOM    216  HE2 LYS X  16      43.827  29.481  57.916  0.00  0.00            
ATOM    217  HE3 LYS X  16      42.302  30.088  58.173  0.00  0.00            
ATOM    218  NZ  LYS X  16      43.729  30.962  59.529  0.00  0.00            
ATOM    219  HZ1 LYS X  16      44.033  31.762  59.078  0.00  0.00            
ATOM    220  HZ2 LYS X  16      42.947  31.472  59.990  0.00  0.00            
ATOM    221  HZ3 LYS X  16      44.360  30.689  60.249  0.00  0.00            
ATOM    222  C   LYS X  16      45.569  25.596  61.652  0.00  0.00            
ATOM    223  O   LYS X  16      45.675  24.383  61.339  0.00  0.00            
ATOM    224  N   SER X  17      46.644  26.399  61.646  0.00  0.00            
ATOM    225  H   SER X  17      46.481  27.245  62.219  0.00  0.00            
ATOM    226  CA  SER X  17      48.110  26.026  61.391  0.00  0.00            
ATOM    227  HA  SER X  17      48.354  25.004  61.902  0.00  0.00            
ATOM    228  CB  SER X  17      48.155  25.800  59.865  0.00  0.00            
ATOM    229  HB2 SER X  17      47.588  25.013  59.548  0.00  0.00            
ATOM    230  HB3 SER X  17      47.796  26.808  59.395  0.00  0.00            
ATOM    231  OG  SER X  17      49.489  25.432  59.455  0.00  0.00            
ATOM    232  HG  SER X  17      49.522  24.465  59.647  0.00  0.00            
ATOM    233  C   SER X  17      48.982  27.182  61.714  0.00  0.00            
ATOM    234  O   SER X  17      48.481  28.286  61.942  0.00  0.00            
ATOM    235  N   TRP X  18      50.300  26.891  61.970  0.00  0.00            
ATOM    236  H   TRP X  18      50.660  25.971  62.200  0.00  0.00            
ATOM    237  CA  TRP X  18      51.320  27.894  62.010  0.00  0.00            
ATOM    238  HA  TRP X  18      50.896  28.825  61.871  0.00  0.00            
ATOM    239  CB  TRP X  18      51.780  27.884  63.495  0.00  0.00            
ATOM    240  HB2 TRP X  18      50.945  28.169  64.116  0.00  0.00            
ATOM    241  HB3 TRP X  18      51.989  26.883  63.946  0.00  0.00            
ATOM    242  CG  TRP X  18      52.864  28.933  63.802  0.00  0.00            
ATOM    243  CD1 TRP X  18      52.631  30.194  64.186  0.00  0.00            
ATOM    244  HD1 TRP X  18      51.538  30.478  64.294  0.00  0.00            
ATOM    245  NE1 TRP X  18      53.866  30.817  64.554  0.00  0.00            
ATOM    246  HE1 TRP X  18      53.883  31.802  64.783  0.00  0.00            
ATOM    247  CE2 TRP X  18      54.902  29.956  64.221  0.00  0.00            
ATOM    248  CZ2 TRP X  18      56.278  30.154  64.276  0.00  0.00            
ATOM    249  HZ2 TRP X  18      56.761  31.028  64.638  0.00  0.00            
ATOM    250  CH2 TRP X  18      57.119  29.079  63.822  0.00  0.00            
ATOM    251  HH2 TRP X  18      58.208  29.210  63.921  0.00  0.00            
ATOM    252  CZ3 TRP X  18      56.593  27.867  63.354  0.00  0.00            
ATOM    253  HZ3 TRP X  18      57.126  26.968  62.974  0.00  0.00            
ATOM    254  CE3 TRP X  18      55.173  27.704  63.465  0.00  0.00            
ATOM    255  HE3 TRP X  18      54.684  26.813  63.098  0.00  0.00            
ATOM    256  CD2 TRP X  18      54.295  28.759  63.817  0.00  0.00            
ATOM    257  C   TRP X  18      52.404  27.666  60.967  0.00  0.00            
ATOM    258  O   TRP X  18      52.798  26.552  60.808  0.00  0.00            
ATOM    259  N   MET X  19      52.852  28.755  60.393  0.00  0.00            
ATOM    260  H   MET X  19      52.440  29.664  60.621  0.00  0.00            
ATOM    261  CA  MET X  19      53.486  28.935  59.037  0.00  0.00            
ATOM    262  HA  MET X  19      53.261  29.971  58.577  0.00  0.00            
ATOM    263  CB  MET X  19      54.993  28.838  59.160  0.00  0.00            
ATOM    264  HB2 MET X  19      55.381  27.926  59.157  0.00  0.00            
ATOM    265  HB3 MET X  19      55.408  29.259  58.241  0.00  0.00            
ATOM    266  CG  MET X  19      55.671  29.502  60.357  0.00  0.00            
ATOM    267  HG2 MET X  19      55.050  30.368  60.680  0.00  0.00            
ATOM    268  HG3 MET X  19      55.813  28.794  61.179  0.00  0.00            
ATOM    269  SD  MET X  19      57.255  30.167  59.811  0.00  0.00            
ATOM    270  CE  MET X  19      58.398  29.297  60.892  0.00  0.00            
ATOM    271  HE1 MET X  19      59.434  29.605  60.650  0.00  0.00            
ATOM    272  HE2 MET X  19      58.137  29.673  61.803  0.00  0.00            
ATOM    273  HE3 MET X  19      58.263  28.125  60.678  0.00  0.00            
ATOM    274  C   MET X  19      53.013  27.912  57.935  0.00  0.00            
ATOM    275  O   MET X  19      53.808  27.767  56.989  0.00  0.00            
ATOM    276  N   GLY X  20      51.839  27.353  58.074  0.00  0.00            
ATOM    277  H   GLY X  20      51.446  27.630  58.976  0.00  0.00            
ATOM    278  CA  GLY X  20      51.233  26.358  57.151  0.00  0.00            
ATOM    279  HA2 GLY X  20      50.137  26.452  57.164  0.00  0.00            
ATOM    280  HA3 GLY X  20      51.710  26.454  56.172  0.00  0.00            
ATOM    281  C   GLY X  20      51.548  24.887  57.415  0.00  0.00            
ATOM    282  O   GLY X  20      51.491  24.054  56.469  0.00  0.00            
ATOM    283  N   LYS X  21      52.154  24.602  58.583  0.00  0.00            
ATOM    284  H   LYS X  21      52.150  25.328  59.296  0.00  0.00            
ATOM    285  CA  LYS X  21      52.444  23.175  58.866  0.00  0.00            
ATOM    286  HA  LYS X  21      52.895  22.756  58.001  0.00  0.00            
ATOM    287  CB  LYS X  21      53.550  23.039  60.098  0.00  0.00            
ATOM    288  HB2 LYS X  21      53.289  23.752  60.851  0.00  0.00            
ATOM    289  HB3 LYS X  21      53.421  21.999  60.506  0.00  0.00            
ATOM    290  CG  LYS X  21      55.035  23.279  59.951  0.00  0.00            
ATOM    291  HG2 LYS X  21      55.523  22.362  60.071  0.00  0.00            
ATOM    292  HG3 LYS X  21      55.407  23.466  58.946  0.00  0.00            
ATOM    293  CD  LYS X  21      55.709  24.295  61.032  0.00  0.00            
ATOM    294  HD2 LYS X  21      56.124  25.060  60.431  0.00  0.00            
ATOM    295  HD3 LYS X  21      55.094  24.777  61.817  0.00  0.00            
ATOM    296  CE  LYS X  21      56.935  23.641  61.689  0.00  0.00            
ATOM    297  HE2 LYS X  21      57.646  23.158  60.974  0.00  0.00            
ATOM    298  HE3 LYS X  21      57.617  24.375  62.216  0.00  0.00            
ATOM    299  NZ  LYS X  21      56.602  22.567  62.634  0.00  0.00            
ATOM    300  HZ1 LYS X  21      55.998  21.801  62.300  0.00  0.00            
ATOM    301  HZ2 LYS X  21      57.337  22.197  63.159  0.00  0.00            
ATOM    302  HZ3 LYS X  21      56.086  23.099  63.422  0.00  0.00            
ATOM    303  C   LYS X  21      51.120  22.515  59.301  0.00  0.00            
ATOM    304  O   LYS X  21      50.412  23.078  60.201  0.00  0.00            
ATOM    305  N   TRP X  22      50.996  21.283  58.750  0.00  0.00            
ATOM    306  H   TRP X  22      51.559  20.915  57.987  0.00  0.00            
ATOM    307  CA  TRP X  22      49.892  20.355  59.115  0.00  0.00            
ATOM    308  HA  TRP X  22      49.062  20.879  59.448  0.00  0.00            
ATOM    309  CB  TRP X  22      49.531  19.392  57.976  0.00  0.00            
ATOM    310  HB2 TRP X  22      48.576  18.898  58.278  0.00  0.00            
ATOM    311  HB3 TRP X  22      49.385  19.903  57.065  0.00  0.00            
ATOM    312  CG  TRP X  22      50.635  18.369  57.616  0.00  0.00            
ATOM    313  CD1 TRP X  22      51.958  18.466  57.865  0.00  0.00            
ATOM    314  HD1 TRP X  22      52.547  19.356  58.276  0.00  0.00            
ATOM    315  NE1 TRP X  22      52.598  17.364  57.330  0.00  0.00            
ATOM    316  HE1 TRP X  22      53.625  17.173  57.472  0.00  0.00            
ATOM    317  CE2 TRP X  22      51.661  16.565  56.631  0.00  0.00            
ATOM    318  CZ2 TRP X  22      51.863  15.285  56.082  0.00  0.00            
ATOM    319  HZ2 TRP X  22      52.714  14.607  56.088  0.00  0.00            
ATOM    320  CH2 TRP X  22      50.720  14.648  55.568  0.00  0.00            
ATOM    321  HH2 TRP X  22      50.701  13.606  55.393  0.00  0.00            
ATOM    322  CZ3 TRP X  22      49.499  15.376  55.658  0.00  0.00            
ATOM    323  HZ3 TRP X  22      48.643  14.892  55.187  0.00  0.00            
ATOM    324  CE3 TRP X  22      49.312  16.646  56.177  0.00  0.00            
ATOM    325  HE3 TRP X  22      48.410  17.184  56.103  0.00  0.00            
ATOM    326  CD2 TRP X  22      50.440  17.176  56.808  0.00  0.00            
ATOM    327  C   TRP X  22      50.261  19.446  60.346  0.00  0.00            
ATOM    328  O   TRP X  22      51.394  19.324  60.750  0.00  0.00            
ATOM    329  N   GLU X  23      49.330  18.737  60.891  0.00  0.00            
ATOM    330  H   GLU X  23      48.358  18.898  60.659  0.00  0.00            
ATOM    331  CA  GLU X  23      49.632  17.652  61.867  0.00  0.00            
ATOM    332  HA  GLU X  23      50.756  17.438  61.909  0.00  0.00            
ATOM    333  CB  GLU X  23      49.110  18.354  63.177  0.00  0.00            
ATOM    334  HB2 GLU X  23      48.097  18.688  62.870  0.00  0.00            
ATOM    335  HB3 GLU X  23      48.680  17.501  63.867  0.00  0.00            
ATOM    336  CG  GLU X  23      49.920  19.474  63.851  0.00  0.00            
ATOM    337  HG2 GLU X  23      50.332  20.180  63.171  0.00  0.00            
ATOM    338  HG3 GLU X  23      49.151  19.984  64.425  0.00  0.00            
ATOM    339  CD  GLU X  23      50.862  19.029  64.939  0.00  0.00            
ATOM    340  OE1 GLU X  23      51.446  17.963  64.663  0.00  0.00            
ATOM    341  OE2 GLU X  23      50.878  19.502  66.089  0.00  0.00            
ATOM    342  C   GLU X  23      48.851  16.318  61.596  0.00  0.00            
ATOM    343  O   GLU X  23      47.699  16.397  61.215  0.00  0.00            
ATOM    344  N   SER X  24      49.463  15.142  61.812  0.00  0.00            
ATOM    345  H   SER X  24      50.283  15.309  62.442  0.00  0.00            
ATOM    346  CA  SER X  24      49.194  13.847  61.197  0.00  0.00            
ATOM    347  HA  SER X  24      49.106  13.909  60.158  0.00  0.00            
ATOM    348  CB  SER X  24      50.312  12.937  61.613  0.00  0.00            
ATOM    349  HB2 SER X  24      50.202  12.565  62.743  0.00  0.00            
ATOM    350  HB3 SER X  24      50.023  12.088  60.980  0.00  0.00            
ATOM    351  OG  SER X  24      51.541  13.429  61.190  0.00  0.00            
ATOM    352  HG  SER X  24      51.522  13.503  60.225  0.00  0.00            
ATOM    353  C   SER X  24      47.794  13.286  61.750  0.00  0.00            
ATOM    354  O   SER X  24      46.915  12.909  60.950  0.00  0.00            
ATOM    355  N   THR X  25      47.601  13.461  63.049  0.00  0.00            
ATOM    356  H   THR X  25      48.346  13.832  63.660  0.00  0.00            
ATOM    357  CA  THR X  25      46.373  13.519  63.891  0.00  0.00            
ATOM    358  HA  THR X  25      45.761  12.846  63.500  0.00  0.00            
ATOM    359  CB  THR X  25      46.566  12.978  65.315  0.00  0.00            
ATOM    360  HB  THR X  25      47.353  13.513  65.791  0.00  0.00            
ATOM    361  CG2 THR X  25      45.409  13.100  66.272  0.00  0.00            
ATOM    362 HG21 THR X  25      44.523  12.505  65.994  0.00  0.00            
ATOM    363 HG22 THR X  25      45.714  12.851  67.254  0.00  0.00            
ATOM    364 HG23 THR X  25      45.010  14.070  66.254  0.00  0.00            
ATOM    365  OG1 THR X  25      46.939  11.630  65.159  0.00  0.00            
ATOM    366  HG1 THR X  25      47.476  11.433  65.959  0.00  0.00            
ATOM    367  C   THR X  25      45.865  14.921  63.874  0.00  0.00            
ATOM    368  O   THR X  25      46.584  15.855  64.250  0.00  0.00            
ATOM    369  N   ASP X  26      44.503  15.115  63.797  0.00  0.00            
ATOM    370  H   ASP X  26      44.049  14.261  63.612  0.00  0.00            
ATOM    371  CA  ASP X  26      43.825  16.236  64.428  0.00  0.00            
ATOM    372  HA  ASP X  26      44.249  16.642  65.356  0.00  0.00            
ATOM    373  CB  ASP X  26      43.908  17.327  63.321  0.00  0.00            
ATOM    374  HB2 ASP X  26      44.969  17.405  62.992  0.00  0.00            
ATOM    375  HB3 ASP X  26      43.279  16.800  62.474  0.00  0.00            
ATOM    376  CG  ASP X  26      43.329  18.722  63.758  0.00  0.00            
ATOM    377  OD1 ASP X  26      43.064  19.585  62.885  0.00  0.00            
ATOM    378  OD2 ASP X  26      43.301  18.929  64.985  0.00  0.00            
ATOM    379  C   ASP X  26      42.342  15.861  64.696  0.00  0.00            
ATOM    380  O   ASP X  26      41.962  14.751  64.504  0.00  0.00            
ATOM    381  N   ARG X  27      41.544  16.857  65.187  0.00  0.00            
ATOM    382  H   ARG X  27      41.961  17.658  65.486  0.00  0.00            
ATOM    383  CA  ARG X  27      40.136  16.589  65.639  0.00  0.00            
ATOM    384  HA  ARG X  27      40.094  15.421  65.537  0.00  0.00            
ATOM    385  CB  ARG X  27      40.025  16.964  67.095  0.00  0.00            
ATOM    386  HB2 ARG X  27      40.073  18.048  67.169  0.00  0.00            
ATOM    387  HB3 ARG X  27      39.013  16.600  67.382  0.00  0.00            
ATOM    388  CG  ARG X  27      40.960  16.176  68.133  0.00  0.00            
ATOM    389  HG2 ARG X  27      41.139  15.091  67.746  0.00  0.00            
ATOM    390  HG3 ARG X  27      41.778  16.858  68.219  0.00  0.00            
ATOM    391  CD  ARG X  27      40.120  16.123  69.380  0.00  0.00            
ATOM    392  HD2 ARG X  27      40.755  16.013  70.265  0.00  0.00            
ATOM    393  HD3 ARG X  27      39.455  16.996  69.520  0.00  0.00            
ATOM    394  NE  ARG X  27      39.119  15.029  69.383  0.00  0.00            
ATOM    395  HE  ARG X  27      38.864  14.663  68.516  0.00  0.00            
ATOM    396  CZ  ARG X  27      38.632  14.345  70.427  0.00  0.00            
ATOM    397  NH1 ARG X  27      39.109  14.460  71.638  0.00  0.00            
ATOM    398 HH11 ARG X  27      39.965  14.995  71.686  0.00  0.00            
ATOM    399 HH12 ARG X  27      38.721  13.906  72.411  0.00  0.00            
ATOM    400  NH2 ARG X  27      37.682  13.510  70.107  0.00  0.00            
ATOM    401 HH21 ARG X  27      37.205  13.740  69.232  0.00  0.00            
ATOM    402 HH22 ARG X  27      37.211  13.115  70.923  0.00  0.00            
ATOM    403  C   ARG X  27      38.982  17.257  64.870  0.00  0.00            
ATOM    404  O   ARG X  27      38.030  17.840  65.448  0.00  0.00            
ATOM    405  N   ILE X  28      38.857  17.067  63.608  0.00  0.00            
ATOM    406  H   ILE X  28      39.508  16.428  63.286  0.00  0.00            
ATOM    407  CA  ILE X  28      37.765  17.435  62.710  0.00  0.00            
ATOM    408  HA  ILE X  28      37.643  18.481  62.885  0.00  0.00            
ATOM    409  CB  ILE X  28      38.158  17.131  61.290  0.00  0.00            
ATOM    410  HB  ILE X  28      37.359  17.395  60.556  0.00  0.00            
ATOM    411  CG2 ILE X  28      39.288  18.133  60.725  0.00  0.00            
ATOM    412 HG21 ILE X  28      39.580  18.097  59.682  0.00  0.00            
ATOM    413 HG22 ILE X  28      38.852  19.080  60.983  0.00  0.00            
ATOM    414 HG23 ILE X  28      40.114  18.040  61.409  0.00  0.00            
ATOM    415  CG1 ILE X  28      38.384  15.621  60.819  0.00  0.00            
ATOM    416 HG12 ILE X  28      38.070  15.581  59.795  0.00  0.00            
ATOM    417 HG13 ILE X  28      39.402  15.340  60.840  0.00  0.00            
ATOM    418  CD1 ILE X  28      37.435  14.583  61.397  0.00  0.00            
ATOM    419 HD11 ILE X  28      37.722  14.520  62.430  0.00  0.00            
ATOM    420 HD12 ILE X  28      36.369  14.832  61.295  0.00  0.00            
ATOM    421 HD13 ILE X  28      37.815  13.782  60.836  0.00  0.00            
ATOM    422  C   ILE X  28      36.316  16.943  62.964  0.00  0.00            
ATOM    423  O   ILE X  28      35.393  17.580  62.419  0.00  0.00            
ATOM    424  N   GLU X  29      36.088  16.038  63.907  0.00  0.00            
ATOM    425  H   GLU X  29      36.933  15.568  64.312  0.00  0.00            
ATOM    426  CA  GLU X  29      34.858  15.729  64.595  0.00  0.00            
ATOM    427  HA  GLU X  29      34.200  15.370  63.725  0.00  0.00            
ATOM    428  CB  GLU X  29      34.997  14.564  65.622  0.00  0.00            
ATOM    429  HB2 GLU X  29      34.019  14.617  66.175  0.00  0.00            
ATOM    430  HB3 GLU X  29      35.244  13.552  65.230  0.00  0.00            
ATOM    431  CG  GLU X  29      36.068  14.920  66.535  0.00  0.00            
ATOM    432  HG2 GLU X  29      36.111  15.993  66.939  0.00  0.00            
ATOM    433  HG3 GLU X  29      35.631  14.497  67.417  0.00  0.00            
ATOM    434  CD  GLU X  29      37.376  14.198  66.289  0.00  0.00            
ATOM    435  OE1 GLU X  29      37.978  14.375  65.199  0.00  0.00            
ATOM    436  OE2 GLU X  29      37.846  13.519  67.228  0.00  0.00            
ATOM    437  C   GLU X  29      34.316  17.058  65.329  0.00  0.00            
ATOM    438  O   GLU X  29      33.166  17.142  65.620  0.00  0.00            
ATOM    439  N   ASN X  30      35.156  18.050  65.663  0.00  0.00            
ATOM    440  H   ASN X  30      36.177  17.906  65.513  0.00  0.00            
ATOM    441  CA  ASN X  30      34.756  19.317  66.277  0.00  0.00            
ATOM    442  HA  ASN X  30      34.159  19.063  67.097  0.00  0.00            
ATOM    443  CB  ASN X  30      36.099  19.876  66.791  0.00  0.00            
ATOM    444  HB2 ASN X  30      36.709  19.825  66.002  0.00  0.00            
ATOM    445  HB3 ASN X  30      35.979  20.956  66.922  0.00  0.00            
ATOM    446  CG  ASN X  30      36.767  19.271  67.951  0.00  0.00            
ATOM    447  OD1 ASN X  30      36.409  18.292  68.571  0.00  0.00            
ATOM    448  ND2 ASN X  30      37.798  19.965  68.479  0.00  0.00            
ATOM    449 HD21 ASN X  30      38.220  19.569  69.288  0.00  0.00            
ATOM    450 HD22 ASN X  30      38.025  20.856  68.013  0.00  0.00            
ATOM    451  C   ASN X  30      33.902  20.192  65.276  0.00  0.00            
ATOM    452  O   ASN X  30      33.363  21.202  65.610  0.00  0.00            
ATOM    453  N   PHE X  31      33.914  19.767  64.009  0.00  0.00            
ATOM    454  H   PHE X  31      34.518  19.078  63.756  0.00  0.00            
ATOM    455  CA  PHE X  31      32.900  20.096  63.005  0.00  0.00            
ATOM    456  HA  PHE X  31      33.150  20.996  62.497  0.00  0.00            
ATOM    457  CB  PHE X  31      33.007  19.054  61.829  0.00  0.00            
ATOM    458  HB2 PHE X  31      33.941  19.202  61.406  0.00  0.00            
ATOM    459  HB3 PHE X  31      32.950  18.037  62.305  0.00  0.00            
ATOM    460  CG  PHE X  31      32.109  19.187  60.604  0.00  0.00            
ATOM    461  CD1 PHE X  31      32.594  19.727  59.377  0.00  0.00            
ATOM    462  HD1 PHE X  31      33.601  20.031  59.267  0.00  0.00            
ATOM    463  CE1 PHE X  31      31.721  19.771  58.240  0.00  0.00            
ATOM    464  HE1 PHE X  31      32.062  20.141  57.287  0.00  0.00            
ATOM    465  CZ  PHE X  31      30.442  19.198  58.341  0.00  0.00            
ATOM    466  HZ  PHE X  31      29.718  19.243  57.450  0.00  0.00            
ATOM    467  CE2 PHE X  31      29.967  18.660  59.497  0.00  0.00            
ATOM    468  HE2 PHE X  31      28.911  18.364  59.544  0.00  0.00            
ATOM    469  CD2 PHE X  31      30.784  18.685  60.623  0.00  0.00            
ATOM    470  HD2 PHE X  31      30.532  18.282  61.538  0.00  0.00            
ATOM    471  C   PHE X  31      31.463  20.054  63.549  0.00  0.00            
ATOM    472  O   PHE X  31      31.150  19.390  64.538  0.00  0.00            
ATOM    473  N   ASP X  32      30.619  20.861  62.964  0.00  0.00            
ATOM    474  H   ASP X  32      31.055  21.317  62.176  0.00  0.00            
ATOM    475  CA  ASP X  32      29.171  21.023  63.357  0.00  0.00            
ATOM    476  HA  ASP X  32      29.041  21.072  64.508  0.00  0.00            
ATOM    477  CB  ASP X  32      28.741  22.503  63.052  0.00  0.00            
ATOM    478  HB2 ASP X  32      28.832  22.819  62.008  0.00  0.00            
ATOM    479  HB3 ASP X  32      27.681  22.563  63.286  0.00  0.00            
ATOM    480  CG  ASP X  32      29.468  23.582  63.839  0.00  0.00            
ATOM    481  OD1 ASP X  32      30.309  23.212  64.691  0.00  0.00            
ATOM    482  OD2 ASP X  32      29.117  24.754  63.802  0.00  0.00            
ATOM    483  C   ASP X  32      28.252  19.999  62.660  0.00  0.00            
ATOM    484  O   ASP X  32      27.525  20.412  61.753  0.00  0.00            
ATOM    485  N   ALA X  33      28.277  18.725  63.093  0.00  0.00            
ATOM    486  H   ALA X  33      28.850  18.514  63.827  0.00  0.00            
ATOM    487  CA  ALA X  33      27.334  17.700  62.669  0.00  0.00            
ATOM    488  HA  ALA X  33      26.931  17.987  61.730  0.00  0.00            
ATOM    489  CB  ALA X  33      28.097  16.388  62.711  0.00  0.00            
ATOM    490  HB1 ALA X  33      28.581  16.251  63.604  0.00  0.00            
ATOM    491  HB2 ALA X  33      27.422  15.513  62.535  0.00  0.00            
ATOM    492  HB3 ALA X  33      28.793  16.514  61.926  0.00  0.00            
ATOM    493  C   ALA X  33      26.171  17.540  63.639  0.00  0.00            
ATOM    494  O   ALA X  33      26.332  17.881  64.816  0.00  0.00            
ATOM    495  N   PHE X  34      25.237  16.738  63.263  0.00  0.00            
ATOM    496  H   PHE X  34      25.382  16.279  62.269  0.00  0.00            
ATOM    497  CA  PHE X  34      23.888  16.651  63.706  0.00  0.00            
ATOM    498  HA  PHE X  34      23.271  17.454  63.366  0.00  0.00            
ATOM    499  CB  PHE X  34      23.146  15.288  63.227  0.00  0.00            
ATOM    500  HB2 PHE X  34      23.887  14.514  63.553  0.00  0.00            
ATOM    501  HB3 PHE X  34      22.153  15.219  63.591  0.00  0.00            
ATOM    502  CG  PHE X  34      23.203  15.300  61.677  0.00  0.00            
ATOM    503  CD1 PHE X  34      22.398  16.092  60.859  0.00  0.00            
ATOM    504  HD1 PHE X  34      21.630  16.618  61.476  0.00  0.00            
ATOM    505  CE1 PHE X  34      22.691  16.264  59.493  0.00  0.00            
ATOM    506  HE1 PHE X  34      22.270  16.994  58.945  0.00  0.00            
ATOM    507  CZ  PHE X  34      23.660  15.482  58.890  0.00  0.00            
ATOM    508  HZ  PHE X  34      23.838  15.661  57.922  0.00  0.00            
ATOM    509  CE2 PHE X  34      24.368  14.514  59.649  0.00  0.00            
ATOM    510  HE2 PHE X  34      25.068  13.896  59.169  0.00  0.00            
ATOM    511  CD2 PHE X  34      24.080  14.429  61.023  0.00  0.00            
ATOM    512  HD2 PHE X  34      24.522  13.702  61.660  0.00  0.00            
ATOM    513  C   PHE X  34      23.682  16.985  65.195  0.00  0.00            
ATOM    514  O   PHE X  34      23.205  18.069  65.486  0.00  0.00            
ATOM    515  N   ILE X  35      23.971  16.061  66.131  0.00  0.00            
ATOM    516  H   ILE X  35      24.669  15.312  65.934  0.00  0.00            
ATOM    517  CA  ILE X  35      23.673  16.230  67.510  0.00  0.00            
ATOM    518  HA  ILE X  35      22.749  16.604  67.477  0.00  0.00            
ATOM    519  CB  ILE X  35      23.482  14.837  68.104  0.00  0.00            
ATOM    520  HB  ILE X  35      22.961  14.123  67.461  0.00  0.00            
ATOM    521  CG2 ILE X  35      24.901  14.202  68.250  0.00  0.00            
ATOM    522 HG21 ILE X  35      25.294  14.258  67.255  0.00  0.00            
ATOM    523 HG22 ILE X  35      25.470  14.661  69.080  0.00  0.00            
ATOM    524 HG23 ILE X  35      24.712  13.206  68.680  0.00  0.00            
ATOM    525  CG1 ILE X  35      22.696  14.831  69.529  0.00  0.00            
ATOM    526 HG12 ILE X  35      22.876  13.844  70.030  0.00  0.00            
ATOM    527 HG13 ILE X  35      22.955  15.709  70.115  0.00  0.00            
ATOM    528  CD1 ILE X  35      21.217  14.866  69.057  0.00  0.00            
ATOM    529 HD11 ILE X  35      20.651  14.901  69.975  0.00  0.00            
ATOM    530 HD12 ILE X  35      20.869  15.786  68.365  0.00  0.00            
ATOM    531 HD13 ILE X  35      20.898  13.877  68.571  0.00  0.00            
ATOM    532  C   ILE X  35      24.623  17.245  68.321  0.00  0.00            
ATOM    533  O   ILE X  35      24.410  17.595  69.425  0.00  0.00            
ATOM    534  N   SER X  36      25.738  17.720  67.742  0.00  0.00            
ATOM    535  H   SER X  36      25.937  17.337  66.790  0.00  0.00            
ATOM    536  CA  SER X  36      26.784  18.568  68.311  0.00  0.00            
ATOM    537  HA  SER X  36      27.057  18.437  69.388  0.00  0.00            
ATOM    538  CB  SER X  36      28.238  18.235  67.662  0.00  0.00            
ATOM    539  HB2 SER X  36      29.033  18.652  68.362  0.00  0.00            
ATOM    540  HB3 SER X  36      28.436  17.136  67.794  0.00  0.00            
ATOM    541  OG  SER X  36      28.436  18.564  66.264  0.00  0.00            
ATOM    542  HG  SER X  36      27.780  18.177  65.669  0.00  0.00            
ATOM    543  C   SER X  36      26.597  20.064  68.026  0.00  0.00            
ATOM    544  O   SER X  36      26.840  20.903  68.867  0.00  0.00            
ATOM    545  N   ALA X  37      26.158  20.318  66.747  0.00  0.00            
ATOM    546  H   ALA X  37      26.085  19.474  66.180  0.00  0.00            
ATOM    547  CA  ALA X  37      25.613  21.630  66.169  0.00  0.00            
ATOM    548  HA  ALA X  37      26.290  22.508  66.077  0.00  0.00            
ATOM    549  CB  ALA X  37      25.055  21.230  64.764  0.00  0.00            
ATOM    550  HB1 ALA X  37      24.131  20.579  64.678  0.00  0.00            
ATOM    551  HB2 ALA X  37      24.824  22.135  64.238  0.00  0.00            
ATOM    552  HB3 ALA X  37      25.927  20.772  64.325  0.00  0.00            
ATOM    553  C   ALA X  37      24.442  22.256  67.062  0.00  0.00            
ATOM    554  O   ALA X  37      24.293  23.483  66.922  0.00  0.00            
ATOM    555  N   LEU X  38      23.688  21.389  67.774  0.00  0.00            
ATOM    556  H   LEU X  38      24.045  20.415  67.869  0.00  0.00            
ATOM    557  CA  LEU X  38      22.667  22.003  68.669  0.00  0.00            
ATOM    558  HA  LEU X  38      21.998  22.597  68.056  0.00  0.00            
ATOM    559  CB  LEU X  38      21.788  20.800  69.065  0.00  0.00            
ATOM    560  HB2 LEU X  38      22.418  19.999  69.480  0.00  0.00            
ATOM    561  HB3 LEU X  38      21.015  21.118  69.815  0.00  0.00            
ATOM    562  CG  LEU X  38      20.994  20.184  67.864  0.00  0.00            
ATOM    563  HG  LEU X  38      21.682  20.075  67.029  0.00  0.00            
ATOM    564  CD1 LEU X  38      20.513  18.822  68.164  0.00  0.00            
ATOM    565 HD11 LEU X  38      19.477  18.763  68.480  0.00  0.00            
ATOM    566 HD12 LEU X  38      20.661  18.260  67.302  0.00  0.00            
ATOM    567 HD13 LEU X  38      21.084  18.362  68.990  0.00  0.00            
ATOM    568  CD2 LEU X  38      19.830  20.967  67.540  0.00  0.00            
ATOM    569 HD21 LEU X  38      19.193  21.011  68.387  0.00  0.00            
ATOM    570 HD22 LEU X  38      20.187  21.975  67.209  0.00  0.00            
ATOM    571 HD23 LEU X  38      19.345  20.505  66.771  0.00  0.00            
ATOM    572  C   LEU X  38      23.225  22.785  69.949  0.00  0.00            
ATOM    573  O   LEU X  38      22.503  23.430  70.738  0.00  0.00            
ATOM    574  N   GLY X  39      24.561  22.596  70.154  0.00  0.00            
ATOM    575  H   GLY X  39      25.144  22.220  69.392  0.00  0.00            
ATOM    576  CA  GLY X  39      25.476  23.351  71.056  0.00  0.00            
ATOM    577  HA2 GLY X  39      26.453  23.250  70.567  0.00  0.00            
ATOM    578  HA3 GLY X  39      25.132  24.380  71.260  0.00  0.00            
ATOM    579  C   GLY X  39      25.659  22.701  72.501  0.00  0.00            
ATOM    580  O   GLY X  39      26.129  23.425  73.390  0.00  0.00            
ATOM    581  N   LEU X  40      25.188  21.429  72.708  0.00  0.00            
ATOM    582  H   LEU X  40      24.763  20.914  72.057  0.00  0.00            
ATOM    583  CA  LEU X  40      25.168  20.671  73.919  0.00  0.00            
ATOM    584  HA  LEU X  40      24.507  21.327  74.536  0.00  0.00            
ATOM    585  CB  LEU X  40      24.620  19.259  73.520  0.00  0.00            
ATOM    586  HB2 LEU X  40      24.993  18.919  72.471  0.00  0.00            
ATOM    587  HB3 LEU X  40      25.149  18.630  74.205  0.00  0.00            
ATOM    588  CG  LEU X  40      23.135  19.005  73.621  0.00  0.00            
ATOM    589  HG  LEU X  40      22.862  19.227  74.699  0.00  0.00            
ATOM    590  CD1 LEU X  40      22.328  19.968  72.733  0.00  0.00            
ATOM    591 HD11 LEU X  40      22.491  20.912  73.092  0.00  0.00            
ATOM    592 HD12 LEU X  40      22.524  19.841  71.633  0.00  0.00            
ATOM    593 HD13 LEU X  40      21.298  19.652  72.836  0.00  0.00            
ATOM    594  CD2 LEU X  40      22.981  17.582  73.075  0.00  0.00            
ATOM    595 HD21 LEU X  40      23.439  17.420  72.066  0.00  0.00            
ATOM    596 HD22 LEU X  40      23.620  16.951  73.749  0.00  0.00            
ATOM    597 HD23 LEU X  40      21.927  17.336  72.985  0.00  0.00            
ATOM    598  C   LEU X  40      26.507  20.645  74.640  0.00  0.00            
ATOM    599  O   LEU X  40      27.527  20.478  74.008  0.00  0.00            
ATOM    600  N   PRO X  41      26.548  20.610  75.960  0.00  0.00            
ATOM    601  CD  PRO X  41      25.354  20.765  76.809  0.00  0.00            
ATOM    602  HD2 PRO X  41      24.789  19.827  77.069  0.00  0.00            
ATOM    603  HD3 PRO X  41      24.716  21.491  76.339  0.00  0.00            
ATOM    604  CG  PRO X  41      25.807  21.401  78.195  0.00  0.00            
ATOM    605  HG2 PRO X  41      25.299  20.992  79.134  0.00  0.00            
ATOM    606  HG3 PRO X  41      25.965  22.472  78.199  0.00  0.00            
ATOM    607  CB  PRO X  41      27.201  20.753  78.238  0.00  0.00            
ATOM    608  HB2 PRO X  41      27.209  19.846  78.827  0.00  0.00            
ATOM    609  HB3 PRO X  41      27.781  21.453  78.816  0.00  0.00            
ATOM    610  CA  PRO X  41      27.718  20.619  76.800  0.00  0.00            
ATOM    611  HA  PRO X  41      28.224  21.529  76.583  0.00  0.00            
ATOM    612  C   PRO X  41      28.746  19.515  76.732  0.00  0.00            
ATOM    613  O   PRO X  41      29.904  19.663  76.943  0.00  0.00            
ATOM    614  N   LEU X  42      28.355  18.302  76.173  0.00  0.00            
ATOM    615  H   LEU X  42      27.381  18.127  75.717  0.00  0.00            
ATOM    616  CA  LEU X  42      29.290  17.167  76.119  0.00  0.00            
ATOM    617  HA  LEU X  42      29.546  16.935  77.205  0.00  0.00            
ATOM    618  CB  LEU X  42      28.673  15.900  75.542  0.00  0.00            
ATOM    619  HB2 LEU X  42      29.337  14.953  75.823  0.00  0.00            
ATOM    620  HB3 LEU X  42      27.775  15.834  76.169  0.00  0.00            
ATOM    621  CG  LEU X  42      28.520  15.802  73.973  0.00  0.00            
ATOM    622  HG  LEU X  42      29.473  15.957  73.403  0.00  0.00            
ATOM    623  CD1 LEU X  42      28.151  14.492  73.541  0.00  0.00            
ATOM    624 HD11 LEU X  42      27.191  14.091  73.911  0.00  0.00            
ATOM    625 HD12 LEU X  42      28.028  14.708  72.397  0.00  0.00            
ATOM    626 HD13 LEU X  42      28.941  13.713  73.654  0.00  0.00            
ATOM    627  CD2 LEU X  42      27.444  16.740  73.347  0.00  0.00            
ATOM    628 HD21 LEU X  42      26.486  16.392  73.786  0.00  0.00            
ATOM    629 HD22 LEU X  42      27.701  17.786  73.460  0.00  0.00            
ATOM    630 HD23 LEU X  42      27.439  16.612  72.303  0.00  0.00            
ATOM    631  C   LEU X  42      30.538  17.494  75.340  0.00  0.00            
ATOM    632  O   LEU X  42      30.597  18.026  74.274  0.00  0.00            
ATOM    633  N   GLU X  43      31.678  17.040  75.917  0.00  0.00            
ATOM    634  H   GLU X  43      31.692  17.008  76.903  0.00  0.00            
ATOM    635  CA  GLU X  43      32.913  16.780  75.281  0.00  0.00            
ATOM    636  HA  GLU X  43      33.599  16.386  76.090  0.00  0.00            
ATOM    637  CB  GLU X  43      32.793  15.578  74.294  0.00  0.00            
ATOM    638  HB2 GLU X  43      31.821  15.087  74.364  0.00  0.00            
ATOM    639  HB3 GLU X  43      32.651  15.988  73.222  0.00  0.00            
ATOM    640  CG  GLU X  43      33.701  14.361  74.339  0.00  0.00            
ATOM    641  HG2 GLU X  43      33.301  13.607  73.677  0.00  0.00            
ATOM    642  HG3 GLU X  43      34.620  14.568  73.867  0.00  0.00            
ATOM    643  CD  GLU X  43      34.044  13.671  75.692  0.00  0.00            
ATOM    644  OE1 GLU X  43      35.206  13.264  76.023  0.00  0.00            
ATOM    645  OE2 GLU X  43      33.149  13.607  76.513  0.00  0.00            
ATOM    646  C   GLU X  43      33.722  17.944  74.600  0.00  0.00            
ATOM    647  O   GLU X  43      34.952  17.799  74.304  0.00  0.00            
ATOM    648  N   GLN X  44      33.059  19.070  74.276  0.00  0.00            
ATOM    649  H   GLN X  44      32.072  19.157  74.435  0.00  0.00            
ATOM    650  CA  GLN X  44      33.592  20.318  73.685  0.00  0.00            
ATOM    651  HA  GLN X  44      34.653  20.401  73.833  0.00  0.00            
ATOM    652  CB  GLN X  44      33.361  20.273  72.137  0.00  0.00            
ATOM    653  HB2 GLN X  44      32.311  20.164  72.093  0.00  0.00            
ATOM    654  HB3 GLN X  44      33.320  21.337  71.705  0.00  0.00            
ATOM    655  CG  GLN X  44      33.892  19.279  71.148  0.00  0.00            
ATOM    656  HG2 GLN X  44      34.974  19.082  71.155  0.00  0.00            
ATOM    657  HG3 GLN X  44      33.551  18.277  71.328  0.00  0.00            
ATOM    658  CD  GLN X  44      33.610  19.841  69.701  0.00  0.00            
ATOM    659  OE1 GLN X  44      32.713  19.388  69.020  0.00  0.00            
ATOM    660  NE2 GLN X  44      34.407  20.796  69.233  0.00  0.00            
ATOM    661 HE21 GLN X  44      34.150  21.035  68.312  0.00  0.00            
ATOM    662 HE22 GLN X  44      35.243  20.983  69.786  0.00  0.00            
ATOM    663  C   GLN X  44      33.154  21.668  74.312  0.00  0.00            
ATOM    664  O   GLN X  44      33.006  22.650  73.562  0.00  0.00            
ATOM    665  N   TYR X  45      32.971  21.929  75.617  0.00  0.00            
ATOM    666  H   TYR X  45      33.471  21.316  76.214  0.00  0.00            
ATOM    667  CA  TYR X  45      32.636  23.077  76.414  0.00  0.00            
ATOM    668  HA  TYR X  45      32.430  22.776  77.473  0.00  0.00            
ATOM    669  CB  TYR X  45      33.879  23.969  76.524  0.00  0.00            
ATOM    670  HB2 TYR X  45      34.138  24.247  75.447  0.00  0.00            
ATOM    671  HB3 TYR X  45      33.522  24.972  76.947  0.00  0.00            
ATOM    672  CG  TYR X  45      35.146  23.468  77.182  0.00  0.00            
ATOM    673  CD1 TYR X  45      35.834  21.889  76.887  0.00  0.00            
ATOM    674  HD1 TYR X  45      35.407  21.122  76.229  0.00  0.00            
ATOM    675  CE1 TYR X  45      37.058  21.298  77.974  0.00  0.00            
ATOM    676  HE1 TYR X  45      37.357  20.318  77.809  0.00  0.00            
ATOM    677  CZ  TYR X  45      37.605  22.263  79.316  0.00  0.00            
ATOM    678  OH  TYR X  45      38.588  21.770  80.154  0.00  0.00            
ATOM    679  HH  TYR X  45      38.218  21.023  80.600  0.00  0.00            
ATOM    680  CE2 TYR X  45      36.869  23.861  79.609  0.00  0.00            
ATOM    681  HE2 TYR X  45      36.985  24.420  80.609  0.00  0.00            
ATOM    682  CD2 TYR X  45      35.638  24.414  78.510  0.00  0.00            
ATOM    683  HD2 TYR X  45      35.042  25.324  78.829  0.00  0.00            
ATOM    684  C   TYR X  45      31.330  23.831  76.027  0.00  0.00            
ATOM    685  O   TYR X  45      31.044  24.896  76.567  0.00  0.00            
ATOM    686  N   GLY X  46      30.555  23.234  75.111  0.00  0.00            
ATOM    687  H   GLY X  46      31.097  22.449  74.761  0.00  0.00            
ATOM    688  CA  GLY X  46      29.266  23.761  74.472  0.00  0.00            
ATOM    689  HA2 GLY X  46      28.823  23.080  73.871  0.00  0.00            
ATOM    690  HA3 GLY X  46      28.355  23.876  75.192  0.00  0.00            
ATOM    691  C   GLY X  46      29.357  25.137  73.659  0.00  0.00            
ATOM    692  O   GLY X  46      30.501  25.522  73.451  0.00  0.00            
ATOM    693  N   GLY X  47      28.121  25.608  73.425  0.00  0.00            
ATOM    694  H   GLY X  47      27.235  24.987  73.538  0.00  0.00            
ATOM    695  CA  GLY X  47      27.828  26.866  72.733  0.00  0.00            
ATOM    696  HA2 GLY X  47      26.739  27.109  72.622  0.00  0.00            
ATOM    697  HA3 GLY X  47      28.114  27.598  73.434  0.00  0.00            
ATOM    698  C   GLY X  47      28.617  27.093  71.359  0.00  0.00            
ATOM    699  O   GLY X  47      29.137  26.131  70.816  0.00  0.00            
ATOM    700  N   ASN X  48      29.100  28.296  71.180  0.00  0.00            
ATOM    701  H   ASN X  48      28.740  28.896  71.908  0.00  0.00            
ATOM    702  CA  ASN X  48      30.178  28.785  70.251  0.00  0.00            
ATOM    703  HA  ASN X  48      29.956  28.581  69.243  0.00  0.00            
ATOM    704  CB  ASN X  48      30.173  30.341  70.456  0.00  0.00            
ATOM    705  HB2 ASN X  48      29.243  30.751  70.910  0.00  0.00            
ATOM    706  HB3 ASN X  48      30.767  30.644  71.254  0.00  0.00            
ATOM    707  CG  ASN X  48      30.658  31.150  69.166  0.00  0.00            
ATOM    708  OD1 ASN X  48      31.818  31.270  68.972  0.00  0.00            
ATOM    709  ND2 ASN X  48      29.708  31.559  68.378  0.00  0.00            
ATOM    710 HD21 ASN X  48      29.984  31.973  67.558  0.00  0.00            
ATOM    711 HD22 ASN X  48      28.820  31.618  68.796  0.00  0.00            
ATOM    712  C   ASN X  48      31.639  28.375  70.453  0.00  0.00            
ATOM    713  O   ASN X  48      32.446  28.570  69.485  0.00  0.00            
ATOM    714  N   HIE X  49      32.044  28.043  71.727  0.00  0.00            
ATOM    715  H   HIE X  49      31.306  27.979  72.413  0.00  0.00            
ATOM    716  CA  HIE X  49      33.358  27.385  71.932  0.00  0.00            
ATOM    717  HA  HIE X  49      34.100  28.079  71.548  0.00  0.00            
ATOM    718  CB  HIE X  49      33.622  27.358  73.471  0.00  0.00            
ATOM    719  HB2 HIE X  49      33.234  28.358  73.782  0.00  0.00            
ATOM    720  HB3 HIE X  49      33.116  26.583  73.892  0.00  0.00            
ATOM    721  CG  HIE X  49      34.998  27.335  73.973  0.00  0.00            
ATOM    722  ND1 HIE X  49      35.835  28.422  73.980  0.00  0.00            
ATOM    723  CE1 HIE X  49      37.038  28.050  74.362  0.00  0.00            
ATOM    724  HE1 HIE X  49      37.949  28.662  74.291  0.00  0.00            
ATOM    725  NE2 HIE X  49      37.035  26.711  74.468  0.00  0.00            
ATOM    726  HE2 HIE X  49      37.898  26.136  74.605  0.00  0.00            
ATOM    727  CD2 HIE X  49      35.749  26.264  74.295  0.00  0.00            
ATOM    728  HD2 HIE X  49      35.586  25.207  74.236  0.00  0.00            
ATOM    729  C   HIE X  49      33.656  26.083  71.218  0.00  0.00            
ATOM    730  O   HIE X  49      34.806  25.675  70.969  0.00  0.00            
ATOM    731  N   LYS X  50      32.594  25.428  70.701  0.00  0.00            
ATOM    732  H   LYS X  50      31.768  26.024  70.868  0.00  0.00            
ATOM    733  CA  LYS X  50      32.449  24.104  69.996  0.00  0.00            
ATOM    734  HA  LYS X  50      33.302  23.489  70.328  0.00  0.00            
ATOM    735  CB  LYS X  50      31.244  23.362  70.524  0.00  0.00            
ATOM    736  HB2 LYS X  50      31.414  23.062  71.523  0.00  0.00            
ATOM    737  HB3 LYS X  50      30.487  24.162  70.594  0.00  0.00            
ATOM    738  CG  LYS X  50      30.652  22.084  69.774  0.00  0.00            
ATOM    739  HG2 LYS X  50      31.582  21.492  69.512  0.00  0.00            
ATOM    740  HG3 LYS X  50      30.087  21.512  70.467  0.00  0.00            
ATOM    741  CD  LYS X  50      29.832  22.316  68.543  0.00  0.00            
ATOM    742  HD2 LYS X  50      28.743  22.470  68.884  0.00  0.00            
ATOM    743  HD3 LYS X  50      30.165  23.229  68.149  0.00  0.00            
ATOM    744  CE  LYS X  50      29.776  21.115  67.541  0.00  0.00            
ATOM    745  HE2 LYS X  50      29.839  20.159  67.958  0.00  0.00            
ATOM    746  HE3 LYS X  50      28.804  21.241  67.026  0.00  0.00            
ATOM    747  NZ  LYS X  50      30.921  21.266  66.567  0.00  0.00            
ATOM    748  HZ1 LYS X  50      30.644  21.877  65.792  0.00  0.00            
ATOM    749  HZ2 LYS X  50      31.803  21.689  67.058  0.00  0.00            
ATOM    750  HZ3 LYS X  50      31.118  20.396  66.081  0.00  0.00            
ATOM    751  C   LYS X  50      32.665  24.184  68.532  0.00  0.00            
ATOM    752  O   LYS X  50      33.159  23.337  67.833  0.00  0.00            
ATOM    753  N   THR X  51      32.280  25.358  67.948  0.00  0.00            
ATOM    754  H   THR X  51      31.822  26.078  68.483  0.00  0.00            
ATOM    755  CA  THR X  51      32.172  25.454  66.455  0.00  0.00            
ATOM    756  HA  THR X  51      31.751  24.550  66.093  0.00  0.00            
ATOM    757  CB  THR X  51      31.145  26.526  66.011  0.00  0.00            
ATOM    758  HB  THR X  51      30.149  26.125  66.359  0.00  0.00            
ATOM    759  CG2 THR X  51      31.387  27.912  66.405  0.00  0.00            
ATOM    760 HG21 THR X  51      30.557  28.559  66.065  0.00  0.00            
ATOM    761 HG22 THR X  51      31.414  27.912  67.515  0.00  0.00            
ATOM    762 HG23 THR X  51      32.412  28.187  65.870  0.00  0.00            
ATOM    763  OG1 THR X  51      31.030  26.598  64.652  0.00  0.00            
ATOM    764  HG1 THR X  51      30.132  26.207  64.525  0.00  0.00            
ATOM    765  C   THR X  51      33.510  25.595  65.739  0.00  0.00            
ATOM    766  O   THR X  51      34.323  26.476  65.974  0.00  0.00            
ATOM    767  N   PHE X  52      33.675  24.538  64.856  0.00  0.00            
ATOM    768  H   PHE X  52      33.002  23.708  64.930  0.00  0.00            
ATOM    769  CA  PHE X  52      34.816  24.283  63.999  0.00  0.00            
ATOM    770  HA  PHE X  52      34.943  23.215  63.749  0.00  0.00            
ATOM    771  CB  PHE X  52      34.729  25.121  62.711  0.00  0.00            
ATOM    772  HB2 PHE X  52      34.354  26.171  62.936  0.00  0.00            
ATOM    773  HB3 PHE X  52      35.749  25.248  62.318  0.00  0.00            
ATOM    774  CG  PHE X  52      33.906  24.318  61.808  0.00  0.00            
ATOM    775  CD1 PHE X  52      34.537  23.601  60.776  0.00  0.00            
ATOM    776  HD1 PHE X  52      35.617  23.710  60.859  0.00  0.00            
ATOM    777  CE1 PHE X  52      33.848  22.739  59.911  0.00  0.00            
ATOM    778  HE1 PHE X  52      34.368  22.025  59.211  0.00  0.00            
ATOM    779  CZ  PHE X  52      32.462  22.825  59.918  0.00  0.00            
ATOM    780  HZ  PHE X  52      31.824  22.218  59.256  0.00  0.00            
ATOM    781  CE2 PHE X  52      31.852  23.589  60.956  0.00  0.00            
ATOM    782  HE2 PHE X  52      30.844  23.698  61.116  0.00  0.00            
ATOM    783  CD2 PHE X  52      32.546  24.201  62.009  0.00  0.00            
ATOM    784  HD2 PHE X  52      32.004  24.764  62.692  0.00  0.00            
ATOM    785  C   PHE X  52      36.142  24.567  64.816  0.00  0.00            
ATOM    786  O   PHE X  52      37.136  24.904  64.137  0.00  0.00            
ATOM    787  N   HIE X  53      36.200  24.394  66.182  0.00  0.00            
ATOM    788  H   HIE X  53      35.533  23.955  66.690  0.00  0.00            
ATOM    789  CA  HIE X  53      37.175  25.009  67.090  0.00  0.00            
ATOM    790  HA  HIE X  53      37.395  26.021  66.654  0.00  0.00            
ATOM    791  CB  HIE X  53      36.476  25.319  68.442  0.00  0.00            
ATOM    792  HB2 HIE X  53      35.430  25.486  68.457  0.00  0.00            
ATOM    793  HB3 HIE X  53      36.638  24.458  69.127  0.00  0.00            
ATOM    794  CG  HIE X  53      37.053  26.502  69.108  0.00  0.00            
ATOM    795  ND1 HIE X  53      38.345  26.494  69.482  0.00  0.00            
ATOM    796  CE1 HIE X  53      38.582  27.659  70.123  0.00  0.00            
ATOM    797  HE1 HIE X  53      39.433  28.011  70.746  0.00  0.00            
ATOM    798  NE2 HIE X  53      37.478  28.438  69.915  0.00  0.00            
ATOM    799  HE2 HIE X  53      37.288  29.348  70.388  0.00  0.00            
ATOM    800  CD2 HIE X  53      36.485  27.643  69.405  0.00  0.00            
ATOM    801  HD2 HIE X  53      35.475  27.997  69.172  0.00  0.00            
ATOM    802  C   HIE X  53      38.411  24.110  67.124  0.00  0.00            
ATOM    803  O   HIE X  53      38.405  22.902  67.385  0.00  0.00            
ATOM    804  N   LYS X  54      39.534  24.779  66.720  0.00  0.00            
ATOM    805  H   LYS X  54      39.443  25.768  66.784  0.00  0.00            
ATOM    806  CA  LYS X  54      40.854  24.283  66.345  0.00  0.00            
ATOM    807  HA  LYS X  54      40.713  23.143  66.396  0.00  0.00            
ATOM    808  CB  LYS X  54      41.199  24.755  64.856  0.00  0.00            
ATOM    809  HB2 LYS X  54      40.868  25.802  64.755  0.00  0.00            
ATOM    810  HB3 LYS X  54      42.284  24.751  64.622  0.00  0.00            
ATOM    811  CG  LYS X  54      40.490  23.829  63.807  0.00  0.00            
ATOM    812  HG2 LYS X  54      39.514  23.594  64.246  0.00  0.00            
ATOM    813  HG3 LYS X  54      40.365  24.500  62.897  0.00  0.00            
ATOM    814  CD  LYS X  54      41.279  22.544  63.410  0.00  0.00            
ATOM    815  HD2 LYS X  54      41.562  21.924  64.244  0.00  0.00            
ATOM    816  HD3 LYS X  54      40.688  21.887  62.882  0.00  0.00            
ATOM    817  CE  LYS X  54      42.523  22.892  62.482  0.00  0.00            
ATOM    818  HE2 LYS X  54      42.331  23.771  61.898  0.00  0.00            
ATOM    819  HE3 LYS X  54      43.314  23.261  63.119  0.00  0.00            
ATOM    820  NZ  LYS X  54      42.979  21.824  61.505  0.00  0.00            
ATOM    821  HZ1 LYS X  54      43.748  22.143  61.105  0.00  0.00            
ATOM    822  HZ2 LYS X  54      43.223  21.004  61.971  0.00  0.00            
ATOM    823  HZ3 LYS X  54      42.299  21.635  60.694  0.00  0.00            
ATOM    824  C   LYS X  54      42.018  24.667  67.443  0.00  0.00            
ATOM    825  O   LYS X  54      42.006  25.740  68.098  0.00  0.00            
ATOM    826  N   ILE X  55      42.943  23.687  67.714  0.00  0.00            
ATOM    827  H   ILE X  55      42.989  22.795  67.210  0.00  0.00            
ATOM    828  CA  ILE X  55      44.013  23.787  68.628  0.00  0.00            
ATOM    829  HA  ILE X  55      44.152  24.830  68.729  0.00  0.00            
ATOM    830  CB  ILE X  55      43.621  23.405  70.114  0.00  0.00            
ATOM    831  HB  ILE X  55      42.596  22.790  69.979  0.00  0.00            
ATOM    832  CG2 ILE X  55      44.552  22.546  70.899  0.00  0.00            
ATOM    833 HG21 ILE X  55      44.395  22.372  71.983  0.00  0.00            
ATOM    834 HG22 ILE X  55      44.596  21.531  70.451  0.00  0.00            
ATOM    835 HG23 ILE X  55      45.581  22.951  70.976  0.00  0.00            
ATOM    836  CG1 ILE X  55      43.380  24.638  71.094  0.00  0.00            
ATOM    837 HG12 ILE X  55      44.360  25.105  71.409  0.00  0.00            
ATOM    838 HG13 ILE X  55      42.740  25.372  70.521  0.00  0.00            
ATOM    839  CD1 ILE X  55      42.560  24.221  72.373  0.00  0.00            
ATOM    840 HD11 ILE X  55      43.046  23.710  73.198  0.00  0.00            
ATOM    841 HD12 ILE X  55      42.088  25.062  72.684  0.00  0.00            
ATOM    842 HD13 ILE X  55      41.793  23.553  71.987  0.00  0.00            
ATOM    843  C   ILE X  55      45.291  23.220  68.067  0.00  0.00            
ATOM    844  O   ILE X  55      45.175  22.377  67.234  0.00  0.00            
ATOM    845  N   TRP X  56      46.467  23.749  68.457  0.00  0.00            
ATOM    846  H   TRP X  56      46.375  24.594  69.013  0.00  0.00            
ATOM    847  CA  TRP X  56      47.727  23.366  67.913  0.00  0.00            
ATOM    848  HA  TRP X  56      47.754  22.376  67.582  0.00  0.00            
ATOM    849  CB  TRP X  56      48.121  24.175  66.635  0.00  0.00            
ATOM    850  HB2 TRP X  56      47.200  24.632  66.248  0.00  0.00            
ATOM    851  HB3 TRP X  56      48.719  25.025  66.937  0.00  0.00            
ATOM    852  CG  TRP X  56      48.961  23.535  65.518  0.00  0.00            
ATOM    853  CD1 TRP X  56      48.612  22.814  64.478  0.00  0.00            
ATOM    854  HD1 TRP X  56      47.569  22.456  64.328  0.00  0.00            
ATOM    855  NE1 TRP X  56      49.620  22.773  63.570  0.00  0.00            
ATOM    856  HE1 TRP X  56      49.554  22.615  62.515  0.00  0.00            
ATOM    857  CE2 TRP X  56      50.874  23.280  64.086  0.00  0.00            
ATOM    858  CZ2 TRP X  56      52.049  23.700  63.477  0.00  0.00            
ATOM    859  HZ2 TRP X  56      52.164  23.391  62.430  0.00  0.00            
ATOM    860  CH2 TRP X  56      52.929  24.580  64.087  0.00  0.00            
ATOM    861  HH2 TRP X  56      53.922  24.927  63.704  0.00  0.00            
ATOM    862  CZ3 TRP X  56      52.644  24.905  65.437  0.00  0.00            
ATOM    863  HZ3 TRP X  56      53.407  25.542  65.825  0.00  0.00            
ATOM    864  CE3 TRP X  56      51.395  24.630  65.953  0.00  0.00            
ATOM    865  HE3 TRP X  56      51.147  25.021  66.902  0.00  0.00            
ATOM    866  CD2 TRP X  56      50.370  23.853  65.290  0.00  0.00            
ATOM    867  C   TRP X  56      48.941  23.391  68.933  0.00  0.00            
ATOM    868  O   TRP X  56      49.233  24.265  69.707  0.00  0.00            
ATOM    869  N   LYS X  57      49.767  22.266  68.949  0.00  0.00            
ATOM    870  H   LYS X  57      49.399  21.541  68.396  0.00  0.00            
ATOM    871  CA  LYS X  57      50.972  22.010  69.751  0.00  0.00            
ATOM    872  HA  LYS X  57      51.112  22.576  70.592  0.00  0.00            
ATOM    873  CB  LYS X  57      50.669  20.592  70.306  0.00  0.00            
ATOM    874  HB2 LYS X  57      49.617  20.646  70.520  0.00  0.00            
ATOM    875  HB3 LYS X  57      50.783  19.742  69.624  0.00  0.00            
ATOM    876  CG  LYS X  57      51.413  20.322  71.643  0.00  0.00            
ATOM    877  HG2 LYS X  57      52.488  20.246  71.462  0.00  0.00            
ATOM    878  HG3 LYS X  57      51.338  21.109  72.319  0.00  0.00            
ATOM    879  CD  LYS X  57      50.949  19.233  72.714  0.00  0.00            
ATOM    880  HD2 LYS X  57      51.132  19.488  73.777  0.00  0.00            
ATOM    881  HD3 LYS X  57      49.956  18.827  72.818  0.00  0.00            
ATOM    882  CE  LYS X  57      51.879  18.021  72.380  0.00  0.00            
ATOM    883  HE2 LYS X  57      52.924  18.267  72.431  0.00  0.00            
ATOM    884  HE3 LYS X  57      51.607  17.261  73.172  0.00  0.00            
ATOM    885  NZ  LYS X  57      51.487  17.474  71.098  0.00  0.00            
ATOM    886  HZ1 LYS X  57      50.516  17.583  70.916  0.00  0.00            
ATOM    887  HZ2 LYS X  57      51.920  18.032  70.292  0.00  0.00            
ATOM    888  HZ3 LYS X  57      51.832  16.524  70.921  0.00  0.00            
ATOM    889  C   LYS X  57      52.347  21.903  69.008  0.00  0.00            
ATOM    890  O   LYS X  57      52.500  21.116  68.129  0.00  0.00            
ATOM    891  N   GLU X  58      53.387  22.594  69.498  0.00  0.00            
ATOM    892  H   GLU X  58      53.244  23.218  70.280  0.00  0.00            
ATOM    893  CA  GLU X  58      54.662  22.725  68.846  0.00  0.00            
ATOM    894  HA  GLU X  58      54.961  21.775  68.486  0.00  0.00            
ATOM    895  CB  GLU X  58      54.608  23.744  67.675  0.00  0.00            
ATOM    896  HB2 GLU X  58      53.910  23.311  66.984  0.00  0.00            
ATOM    897  HB3 GLU X  58      54.186  24.635  68.118  0.00  0.00            
ATOM    898  CG  GLU X  58      55.898  24.225  67.020  0.00  0.00            
ATOM    899  HG2 GLU X  58      55.867  25.302  66.879  0.00  0.00            
ATOM    900  HG3 GLU X  58      56.846  23.986  67.470  0.00  0.00            
ATOM    901  CD  GLU X  58      55.975  23.591  65.651  0.00  0.00            
ATOM    902  OE1 GLU X  58      55.889  24.318  64.635  0.00  0.00            
ATOM    903  OE2 GLU X  58      56.273  22.357  65.504  0.00  0.00            
ATOM    904  C   GLU X  58      55.606  23.133  70.019  0.00  0.00            
ATOM    905  O   GLU X  58      56.012  24.233  70.188  0.00  0.00            
ATOM    906  N   GLY X  59      56.031  22.170  70.818  0.00  0.00            
ATOM    907  H   GLY X  59      55.581  21.242  70.663  0.00  0.00            
ATOM    908  CA  GLY X  59      57.306  22.137  71.496  0.00  0.00            
ATOM    909  HA2 GLY X  59      57.515  21.271  72.012  0.00  0.00            
ATOM    910  HA3 GLY X  59      58.076  22.237  70.741  0.00  0.00            
ATOM    911  C   GLY X  59      57.717  23.089  72.601  0.00  0.00            
ATOM    912  O   GLY X  59      58.050  22.704  73.717  0.00  0.00            
ATOM    913  N   ASP X  60      57.696  24.400  72.314  0.00  0.00            
ATOM    914  H   ASP X  60      57.507  24.600  71.370  0.00  0.00            
ATOM    915  CA  ASP X  60      57.785  25.507  73.267  0.00  0.00            
ATOM    916  HA  ASP X  60      57.881  25.116  74.311  0.00  0.00            
ATOM    917  CB  ASP X  60      59.086  26.235  72.704  0.00  0.00            
ATOM    918  HB2 ASP X  60      58.720  26.533  71.790  0.00  0.00            
ATOM    919  HB3 ASP X  60      59.144  27.065  73.448  0.00  0.00            
ATOM    920  CG  ASP X  60      60.346  25.347  72.672  0.00  0.00            
ATOM    921  OD1 ASP X  60      60.396  24.502  71.723  0.00  0.00            
ATOM    922  OD2 ASP X  60      61.221  25.509  73.564  0.00  0.00            
ATOM    923  C   ASP X  60      56.613  26.529  73.180  0.00  0.00            
ATOM    924  O   ASP X  60      56.535  27.540  73.868  0.00  0.00            
ATOM    925  N   HIE X  61      55.675  26.273  72.254  0.00  0.00            
ATOM    926  H   HIE X  61      55.817  25.497  71.676  0.00  0.00            
ATOM    927  CA  HIE X  61      54.503  27.130  71.991  0.00  0.00            
ATOM    928  HA  HIE X  61      54.142  27.455  72.976  0.00  0.00            
ATOM    929  CB  HIE X  61      54.879  28.502  71.433  0.00  0.00            
ATOM    930  HB2 HIE X  61      54.174  29.160  71.597  0.00  0.00            
ATOM    931  HB3 HIE X  61      55.641  28.887  72.041  0.00  0.00            
ATOM    932  CG  HIE X  61      55.217  28.533  69.950  0.00  0.00            
ATOM    933  ND1 HIE X  61      55.566  29.763  69.262  0.00  0.00            
ATOM    934  CE1 HIE X  61      55.762  29.440  67.976  0.00  0.00            
ATOM    935  HE1 HIE X  61      56.221  29.987  67.222  0.00  0.00            
ATOM    936  NE2 HIE X  61      55.682  28.040  67.875  0.00  0.00            
ATOM    937  HE2 HIE X  61      55.728  27.410  67.126  0.00  0.00            
ATOM    938  CD2 HIE X  61      55.408  27.555  69.048  0.00  0.00            
ATOM    939  HD2 HIE X  61      55.300  26.523  69.211  0.00  0.00            
ATOM    940  C   HIE X  61      53.271  26.446  71.311  0.00  0.00            
ATOM    941  O   HIE X  61      53.358  25.457  70.550  0.00  0.00            
ATOM    942  N   TYR X  62      52.139  27.077  71.573  0.00  0.00            
ATOM    943  H   TYR X  62      52.123  27.881  72.110  0.00  0.00            
ATOM    944  CA  TYR X  62      50.771  26.596  71.288  0.00  0.00            
ATOM    945  HA  TYR X  62      50.666  26.050  70.396  0.00  0.00            
ATOM    946  CB  TYR X  62      50.109  25.921  72.491  0.00  0.00            
ATOM    947  HB2 TYR X  62      49.613  26.694  72.994  0.00  0.00            
ATOM    948  HB3 TYR X  62      49.329  25.205  72.095  0.00  0.00            
ATOM    949  CG  TYR X  62      50.972  25.176  73.507  0.00  0.00            
ATOM    950  CD1 TYR X  62      50.677  25.122  74.901  0.00  0.00            
ATOM    951  HD1 TYR X  62      49.988  25.814  75.313  0.00  0.00            
ATOM    952  CE1 TYR X  62      51.307  24.062  75.582  0.00  0.00            
ATOM    953  HE1 TYR X  62      51.336  24.043  76.711  0.00  0.00            
ATOM    954  CZ  TYR X  62      52.294  23.156  75.094  0.00  0.00            
ATOM    955  OH  TYR X  62      52.772  22.319  75.987  0.00  0.00            
ATOM    956  HH  TYR X  62      53.464  21.760  75.604  0.00  0.00            
ATOM    957  CE2 TYR X  62      52.536  23.180  73.725  0.00  0.00            
ATOM    958  HE2 TYR X  62      53.204  22.531  73.167  0.00  0.00            
ATOM    959  CD2 TYR X  62      51.809  24.142  72.966  0.00  0.00            
ATOM    960  HD2 TYR X  62      52.031  24.254  71.873  0.00  0.00            
ATOM    961  C   TYR X  62      49.802  27.663  70.793  0.00  0.00            
ATOM    962  O   TYR X  62      49.815  28.839  71.190  0.00  0.00            
ATOM    963  N   HIE X  63      48.918  27.296  69.892  0.00  0.00            
ATOM    964  H   HIE X  63      48.804  26.290  69.766  0.00  0.00            
ATOM    965  CA  HIE X  63      47.924  28.228  69.272  0.00  0.00            
ATOM    966  HA  HIE X  63      48.162  29.229  69.700  0.00  0.00            
ATOM    967  CB  HIE X  63      48.218  28.316  67.781  0.00  0.00            
ATOM    968  HB2 HIE X  63      48.063  27.321  67.340  0.00  0.00            
ATOM    969  HB3 HIE X  63      47.506  28.966  67.187  0.00  0.00            
ATOM    970  CG  HIE X  63      49.611  28.689  67.441  0.00  0.00            
ATOM    971  ND1 HIE X  63      50.630  27.762  67.220  0.00  0.00            
ATOM    972  CE1 HIE X  63      51.747  28.371  66.888  0.00  0.00            
ATOM    973  HE1 HIE X  63      52.672  27.831  66.494  0.00  0.00            
ATOM    974  NE2 HIE X  63      51.450  29.665  66.948  0.00  0.00            
ATOM    975  HE2 HIE X  63      52.028  30.468  66.595  0.00  0.00            
ATOM    976  CD2 HIE X  63      50.187  29.859  67.303  0.00  0.00            
ATOM    977  HD2 HIE X  63      49.719  30.823  67.478  0.00  0.00            
ATOM    978  C   HIE X  63      46.451  27.945  69.460  0.00  0.00            
ATOM    979  O   HIE X  63      45.967  26.834  69.246  0.00  0.00            
ATOM    980  N   HIE X  64      45.614  28.946  69.852  0.00  0.00            
ATOM    981  H   HIE X  64      46.016  29.854  70.061  0.00  0.00            
ATOM    982  CA  HIE X  64      44.237  28.640  70.360  0.00  0.00            
ATOM    983  HA  HIE X  64      44.004  27.643  70.069  0.00  0.00            
ATOM    984  CB  HIE X  64      44.381  28.671  71.871  0.00  0.00            
ATOM    985  HB2 HIE X  64      44.825  27.744  72.155  0.00  0.00            
ATOM    986  HB3 HIE X  64      44.920  29.553  72.089  0.00  0.00            
ATOM    987  CG  HIE X  64      43.072  28.727  72.634  0.00  0.00            
ATOM    988  ND1 HIE X  64      42.068  27.876  72.247  0.00  0.00            
ATOM    989  CE1 HIE X  64      41.158  28.075  73.204  0.00  0.00            
ATOM    990  HE1 HIE X  64      40.367  27.386  73.339  0.00  0.00            
ATOM    991  NE2 HIE X  64      41.465  29.052  74.088  0.00  0.00            
ATOM    992  HE2 HIE X  64      41.096  29.224  75.032  0.00  0.00            
ATOM    993  CD2 HIE X  64      42.722  29.519  73.675  0.00  0.00            
ATOM    994  HD2 HIE X  64      43.416  30.146  74.153  0.00  0.00            
ATOM    995  C   HIE X  64      43.286  29.680  69.841  0.00  0.00            
ATOM    996  O   HIE X  64      43.460  30.927  69.833  0.00  0.00            
ATOM    997  N   GLN X  65      42.175  29.217  69.220  0.00  0.00            
ATOM    998  H   GLN X  65      41.997  28.213  69.221  0.00  0.00            
ATOM    999  CA  GLN X  65      41.195  30.166  68.695  0.00  0.00            
ATOM   1000  HA  GLN X  65      41.660  30.880  68.134  0.00  0.00            
ATOM   1001  CB  GLN X  65      40.333  29.421  67.646  0.00  0.00            
ATOM   1002  HB2 GLN X  65      40.066  28.424  68.166  0.00  0.00            
ATOM   1003  HB3 GLN X  65      39.396  30.099  67.385  0.00  0.00            
ATOM   1004  CG  GLN X  65      41.105  29.042  66.333  0.00  0.00            
ATOM   1005  HG2 GLN X  65      41.461  30.004  65.968  0.00  0.00            
ATOM   1006  HG3 GLN X  65      41.919  28.253  66.548  0.00  0.00            
ATOM   1007  CD  GLN X  65      40.001  28.527  65.476  0.00  0.00            
ATOM   1008  OE1 GLN X  65      38.868  28.191  65.890  0.00  0.00            
ATOM   1009  NE2 GLN X  65      40.305  28.460  64.165  0.00  0.00            
ATOM   1010 HE21 GLN X  65      39.508  28.146  63.551  0.00  0.00            
ATOM   1011 HE22 GLN X  65      41.140  28.962  63.856  0.00  0.00            
ATOM   1012  C   GLN X  65      40.335  30.947  69.729  0.00  0.00            
ATOM   1013  O   GLN X  65      39.770  30.412  70.619  0.00  0.00            
ATOM   1014  N   ILE X  66      40.316  32.287  69.513  0.00  0.00            
ATOM   1015  H   ILE X  66      40.852  32.616  68.739  0.00  0.00            
ATOM   1016  CA  ILE X  66      39.397  33.313  70.113  0.00  0.00            
ATOM   1017  HA  ILE X  66      39.230  33.023  71.223  0.00  0.00            
ATOM   1018  CB  ILE X  66      40.061  34.822  70.105  0.00  0.00            
ATOM   1019  HB  ILE X  66      40.163  35.025  69.080  0.00  0.00            
ATOM   1020  CG2 ILE X  66      39.246  35.955  70.771  0.00  0.00            
ATOM   1021 HG21 ILE X  66      39.051  35.857  71.819  0.00  0.00            
ATOM   1022 HG22 ILE X  66      39.635  36.985  70.626  0.00  0.00            
ATOM   1023 HG23 ILE X  66      38.261  35.950  70.183  0.00  0.00            
ATOM   1024  CG1 ILE X  66      41.484  34.707  70.727  0.00  0.00            
ATOM   1025 HG12 ILE X  66      41.376  34.319  71.775  0.00  0.00            
ATOM   1026 HG13 ILE X  66      42.048  34.145  69.970  0.00  0.00            
ATOM   1027  CD1 ILE X  66      42.176  36.099  70.769  0.00  0.00            
ATOM   1028 HD11 ILE X  66      41.718  36.474  71.651  0.00  0.00            
ATOM   1029 HD12 ILE X  66      43.270  36.075  70.948  0.00  0.00            
ATOM   1030 HD13 ILE X  66      41.850  36.740  69.984  0.00  0.00            
ATOM   1031  C   ILE X  66      38.058  33.410  69.415  0.00  0.00            
ATOM   1032  O   ILE X  66      38.157  33.604  68.197  0.00  0.00            
ATOM   1033  N   SER X  67      36.987  33.399  70.174  0.00  0.00            
ATOM   1034  H   SER X  67      36.941  33.429  71.177  0.00  0.00            
ATOM   1035  CA  SER X  67      35.710  33.953  69.691  0.00  0.00            
ATOM   1036  HA  SER X  67      35.981  34.150  68.609  0.00  0.00            
ATOM   1037  CB  SER X  67      34.568  32.987  69.864  0.00  0.00            
ATOM   1038  HB2 SER X  67      34.880  32.075  69.488  0.00  0.00            
ATOM   1039  HB3 SER X  67      34.468  32.997  70.947  0.00  0.00            
ATOM   1040  OG  SER X  67      33.380  33.354  69.182  0.00  0.00            
ATOM   1041  HG  SER X  67      32.865  32.508  69.040  0.00  0.00            
ATOM   1042  C   SER X  67      35.560  35.243  70.557  0.00  0.00            
ATOM   1043  O   SER X  67      35.599  35.147  71.788  0.00  0.00            
ATOM   1044  N   VAL X  68      35.518  36.420  69.958  0.00  0.00            
ATOM   1045  H   VAL X  68      35.585  36.358  69.000  0.00  0.00            
ATOM   1046  CA  VAL X  68      35.259  37.650  70.696  0.00  0.00            
ATOM   1047  HA  VAL X  68      35.767  37.651  71.606  0.00  0.00            
ATOM   1048  CB  VAL X  68      35.917  38.954  69.894  0.00  0.00            
ATOM   1049  HB  VAL X  68      35.814  39.809  70.493  0.00  0.00            
ATOM   1050  CG1 VAL X  68      37.423  38.656  69.992  0.00  0.00            
ATOM   1051 HG11 VAL X  68      37.678  37.830  69.254  0.00  0.00            
ATOM   1052 HG12 VAL X  68      37.819  39.585  69.839  0.00  0.00            
ATOM   1053 HG13 VAL X  68      37.581  38.388  71.010  0.00  0.00            
ATOM   1054  CG2 VAL X  68      35.475  39.255  68.403  0.00  0.00            
ATOM   1055 HG21 VAL X  68      35.550  38.308  67.934  0.00  0.00            
ATOM   1056 HG22 VAL X  68      34.400  39.529  68.487  0.00  0.00            
ATOM   1057 HG23 VAL X  68      36.069  40.049  67.881  0.00  0.00            
ATOM   1058  C   VAL X  68      33.741  37.828  70.781  0.00  0.00            
ATOM   1059  O   VAL X  68      33.014  37.440  69.843  0.00  0.00            
ATOM   1060  N   PRO X  69      33.315  38.414  71.906  0.00  0.00            
ATOM   1061  CD  PRO X  69      34.200  38.773  73.055  0.00  0.00            
ATOM   1062  HD2 PRO X  69      35.271  38.977  73.147  0.00  0.00            
ATOM   1063  HD3 PRO X  69      34.224  37.924  73.769  0.00  0.00            
ATOM   1064  CG  PRO X  69      33.393  39.803  73.795  0.00  0.00            
ATOM   1065  HG2 PRO X  69      33.541  40.684  73.283  0.00  0.00            
ATOM   1066  HG3 PRO X  69      33.635  39.829  74.847  0.00  0.00            
ATOM   1067  CB  PRO X  69      31.929  39.247  73.610  0.00  0.00            
ATOM   1068  HB2 PRO X  69      31.322  40.052  73.622  0.00  0.00            
ATOM   1069  HB3 PRO X  69      31.754  38.549  74.395  0.00  0.00            
ATOM   1070  CA  PRO X  69      31.935  38.573  72.182  0.00  0.00            
ATOM   1071  HA  PRO X  69      31.473  37.539  72.183  0.00  0.00            
ATOM   1072  C   PRO X  69      31.295  39.522  71.123  0.00  0.00            
ATOM   1073  O   PRO X  69      32.051  40.067  70.251  0.00  0.00            
ATOM   1074  N   ASP X  70      29.971  39.650  71.259  0.00  0.00            
ATOM   1075  H   ASP X  70      29.527  39.098  71.986  0.00  0.00            
ATOM   1076  CA  ASP X  70      29.016  40.478  70.501  0.00  0.00            
ATOM   1077  HA  ASP X  70      28.012  40.206  70.793  0.00  0.00            
ATOM   1078  CB  ASP X  70      29.454  41.874  70.987  0.00  0.00            
ATOM   1079  HB2 ASP X  70      30.540  41.987  70.920  0.00  0.00            
ATOM   1080  HB3 ASP X  70      29.055  42.643  70.374  0.00  0.00            
ATOM   1081  CG  ASP X  70      29.047  42.230  72.416  0.00  0.00            
ATOM   1082  OD1 ASP X  70      29.566  43.297  72.890  0.00  0.00            
ATOM   1083  OD2 ASP X  70      28.054  41.680  72.926  0.00  0.00            
ATOM   1084  C   ASP X  70      28.947  40.471  68.961  0.00  0.00            
ATOM   1085  O   ASP X  70      27.842  40.882  68.397  0.00  0.00            
ATOM   1086  N   LYS X  71      30.001  40.046  68.214  0.00  0.00            
ATOM   1087  H   LYS X  71      30.731  39.756  68.800  0.00  0.00            
ATOM   1088  CA  LYS X  71      29.926  39.741  66.729  0.00  0.00            
ATOM   1089  HA  LYS X  71      28.876  39.447  66.629  0.00  0.00            
ATOM   1090  CB  LYS X  71      30.088  41.045  65.903  0.00  0.00            
ATOM   1091  HB2 LYS X  71      30.392  41.924  66.504  0.00  0.00            
ATOM   1092  HB3 LYS X  71      30.976  40.959  65.167  0.00  0.00            
ATOM   1093  CG  LYS X  71      28.726  41.485  65.114  0.00  0.00            
ATOM   1094  HG2 LYS X  71      28.125  41.801  66.045  0.00  0.00            
ATOM   1095  HG3 LYS X  71      28.935  42.218  64.415  0.00  0.00            
ATOM   1096  CD  LYS X  71      27.918  40.345  64.412  0.00  0.00            
ATOM   1097  HD2 LYS X  71      28.438  39.962  63.546  0.00  0.00            
ATOM   1098  HD3 LYS X  71      27.436  39.721  65.205  0.00  0.00            
ATOM   1099  CE  LYS X  71      26.684  40.760  63.721  0.00  0.00            
ATOM   1100  HE2 LYS X  71      25.965  41.038  64.465  0.00  0.00            
ATOM   1101  HE3 LYS X  71      26.847  41.651  63.059  0.00  0.00            
ATOM   1102  NZ  LYS X  71      26.210  39.720  62.800  0.00  0.00            
ATOM   1103  HZ1 LYS X  71      25.281  39.815  62.353  0.00  0.00            
ATOM   1104  HZ2 LYS X  71      26.783  39.667  62.008  0.00  0.00            
ATOM   1105  HZ3 LYS X  71      26.173  38.868  63.310  0.00  0.00            
ATOM   1106  C   LYS X  71      30.643  38.487  66.331  0.00  0.00            
ATOM   1107  O   LYS X  71      30.711  38.269  65.142  0.00  0.00            
ATOM   1108  N   ASN X  72      31.149  37.795  67.263  0.00  0.00            
ATOM   1109  H   ASN X  72      30.780  38.014  68.237  0.00  0.00            
ATOM   1110  CA  ASN X  72      31.629  36.389  67.029  0.00  0.00            
ATOM   1111  HA  ASN X  72      32.191  36.135  68.001  0.00  0.00            
ATOM   1112  CB  ASN X  72      30.338  35.547  67.030  0.00  0.00            
ATOM   1113  HB2 ASN X  72      29.780  35.648  66.027  0.00  0.00            
ATOM   1114  HB3 ASN X  72      30.630  34.540  67.147  0.00  0.00            
ATOM   1115  CG  ASN X  72      29.314  35.766  68.107  0.00  0.00            
ATOM   1116  OD1 ASN X  72      29.704  35.904  69.246  0.00  0.00            
ATOM   1117  ND2 ASN X  72      28.017  35.662  67.887  0.00  0.00            
ATOM   1118 HD21 ASN X  72      27.407  35.958  68.635  0.00  0.00            
ATOM   1119 HD22 ASN X  72      27.657  35.783  66.983  0.00  0.00            
ATOM   1120  C   ASN X  72      32.639  36.169  65.886  0.00  0.00            
ATOM   1121  O   ASN X  72      32.553  35.231  65.212  0.00  0.00            
ATOM   1122  N   TYR X  73      33.616  37.060  65.791  0.00  0.00            
ATOM   1123  H   TYR X  73      33.530  37.955  66.304  0.00  0.00            
ATOM   1124  CA  TYR X  73      34.765  36.879  64.962  0.00  0.00            
ATOM   1125  HA  TYR X  73      34.344  36.704  63.923  0.00  0.00            
ATOM   1126  CB  TYR X  73      35.321  38.288  64.642  0.00  0.00            
ATOM   1127  HB2 TYR X  73      35.566  38.761  65.616  0.00  0.00            
ATOM   1128  HB3 TYR X  73      36.180  38.325  64.024  0.00  0.00            
ATOM   1129  CG  TYR X  73      34.410  39.352  63.942  0.00  0.00            
ATOM   1130  CD1 TYR X  73      34.673  40.729  64.035  0.00  0.00            
ATOM   1131  HD1 TYR X  73      35.304  41.154  64.762  0.00  0.00            
ATOM   1132  CE1 TYR X  73      33.944  41.623  63.123  0.00  0.00            
ATOM   1133  HE1 TYR X  73      34.411  42.635  63.073  0.00  0.00            
ATOM   1134  CZ  TYR X  73      32.884  41.232  62.414  0.00  0.00            
ATOM   1135  OH  TYR X  73      32.155  42.112  61.679  0.00  0.00            
ATOM   1136  HH  TYR X  73      31.309  41.832  61.392  0.00  0.00            
ATOM   1137  CE2 TYR X  73      32.500  39.899  62.504  0.00  0.00            
ATOM   1138  HE2 TYR X  73      31.558  39.555  61.993  0.00  0.00            
ATOM   1139  CD2 TYR X  73      33.317  38.979  63.179  0.00  0.00            
ATOM   1140  HD2 TYR X  73      33.078  37.920  63.090  0.00  0.00            
ATOM   1141  C   TYR X  73      35.727  35.817  65.482  0.00  0.00            
ATOM   1142  O   TYR X  73      35.900  35.840  66.664  0.00  0.00            
ATOM   1143  N   LYS X  74      36.391  35.031  64.588  0.00  0.00            
ATOM   1144  H   LYS X  74      36.252  35.249  63.653  0.00  0.00            
ATOM   1145  CA  LYS X  74      37.417  33.967  64.974  0.00  0.00            
ATOM   1146  HA  LYS X  74      37.185  33.601  65.984  0.00  0.00            
ATOM   1147  CB  LYS X  74      37.337  32.724  64.101  0.00  0.00            
ATOM   1148  HB2 LYS X  74      36.849  32.992  63.134  0.00  0.00            
ATOM   1149  HB3 LYS X  74      38.362  32.238  64.141  0.00  0.00            
ATOM   1150  CG  LYS X  74      36.401  31.729  64.815  0.00  0.00            
ATOM   1151  HG2 LYS X  74      36.748  31.545  65.884  0.00  0.00            
ATOM   1152  HG3 LYS X  74      35.371  32.151  64.670  0.00  0.00            
ATOM   1153  CD  LYS X  74      36.519  30.391  64.030  0.00  0.00            
ATOM   1154  HD2 LYS X  74      36.547  30.445  62.995  0.00  0.00            
ATOM   1155  HD3 LYS X  74      37.521  30.032  64.091  0.00  0.00            
ATOM   1156  CE  LYS X  74      35.533  29.320  64.485  0.00  0.00            
ATOM   1157  HE2 LYS X  74      34.509  29.798  64.596  0.00  0.00            
ATOM   1158  HE3 LYS X  74      35.314  28.613  63.600  0.00  0.00            
ATOM   1159  NZ  LYS X  74      35.725  28.661  65.739  0.00  0.00            
ATOM   1160  HZ1 LYS X  74      35.218  27.830  65.673  0.00  0.00            
ATOM   1161  HZ2 LYS X  74      36.614  28.299  65.760  0.00  0.00            
ATOM   1162  HZ3 LYS X  74      35.468  29.338  66.506  0.00  0.00            
ATOM   1163  C   LYS X  74      38.807  34.652  64.846  0.00  0.00            
ATOM   1164  O   LYS X  74      39.153  35.067  63.770  0.00  0.00            
ATOM   1165  N   ASN X  75      39.425  34.933  66.022  0.00  0.00            
ATOM   1166  H   ASN X  75      38.921  34.485  66.833  0.00  0.00            
ATOM   1167  CA  ASN X  75      40.729  35.431  66.163  0.00  0.00            
ATOM   1168  HA  ASN X  75      41.100  35.651  65.198  0.00  0.00            
ATOM   1169  CB  ASN X  75      40.612  36.845  66.907  0.00  0.00            
ATOM   1170  HB2 ASN X  75      40.036  36.631  67.719  0.00  0.00            
ATOM   1171  HB3 ASN X  75      41.661  37.161  67.353  0.00  0.00            
ATOM   1172  CG  ASN X  75      40.102  38.100  66.174  0.00  0.00            
ATOM   1173  OD1 ASN X  75      39.015  38.176  65.600  0.00  0.00            
ATOM   1174  ND2 ASN X  75      40.969  39.170  66.192  0.00  0.00            
ATOM   1175 HD21 ASN X  75      40.631  39.942  65.656  0.00  0.00            
ATOM   1176 HD22 ASN X  75      42.007  38.954  66.453  0.00  0.00            
ATOM   1177  C   ASN X  75      41.748  34.461  66.756  0.00  0.00            
ATOM   1178  O   ASN X  75      41.367  33.355  67.046  0.00  0.00            
ATOM   1179  N   ASP X  76      43.029  34.836  66.840  0.00  0.00            
ATOM   1180  H   ASP X  76      43.227  35.669  66.365  0.00  0.00            
ATOM   1181  CA  ASP X  76      44.225  34.003  67.232  0.00  0.00            
ATOM   1182  HA  ASP X  76      43.876  33.073  67.626  0.00  0.00            
ATOM   1183  CB  ASP X  76      45.216  33.740  66.053  0.00  0.00            
ATOM   1184  HB2 ASP X  76      46.058  33.165  66.564  0.00  0.00            
ATOM   1185  HB3 ASP X  76      44.748  33.142  65.223  0.00  0.00            
ATOM   1186  CG  ASP X  76      45.791  35.064  65.521  0.00  0.00            
ATOM   1187  OD1 ASP X  76      46.702  35.030  64.652  0.00  0.00            
ATOM   1188  OD2 ASP X  76      45.403  36.243  65.837  0.00  0.00            
ATOM   1189  C   ASP X  76      44.826  34.568  68.572  0.00  0.00            
ATOM   1190  O   ASP X  76      44.757  35.733  68.965  0.00  0.00            
ATOM   1191  N   VAL X  77      45.544  33.681  69.381  0.00  0.00            
ATOM   1192  H   VAL X  77      45.654  32.816  68.932  0.00  0.00            
ATOM   1193  CA  VAL X  77      46.489  33.914  70.485  0.00  0.00            
ATOM   1194  HA  VAL X  77      47.038  34.829  70.279  0.00  0.00            
ATOM   1195  CB  VAL X  77      46.009  33.903  72.023  0.00  0.00            
ATOM   1196  HB  VAL X  77      45.200  34.679  72.214  0.00  0.00            
ATOM   1197  CG1 VAL X  77      45.326  32.624  72.356  0.00  0.00            
ATOM   1198 HG11 VAL X  77      45.961  31.732  72.201  0.00  0.00            
ATOM   1199 HG12 VAL X  77      44.877  32.721  73.308  0.00  0.00            
ATOM   1200 HG13 VAL X  77      44.527  32.524  71.693  0.00  0.00            
ATOM   1201  CG2 VAL X  77      47.162  34.172  72.982  0.00  0.00            
ATOM   1202 HG21 VAL X  77      47.893  33.403  73.078  0.00  0.00            
ATOM   1203 HG22 VAL X  77      47.665  34.932  72.506  0.00  0.00            
ATOM   1204 HG23 VAL X  77      46.888  34.457  74.011  0.00  0.00            
ATOM   1205  C   VAL X  77      47.612  32.872  70.428  0.00  0.00            
ATOM   1206  O   VAL X  77      47.339  31.684  70.288  0.00  0.00            
ATOM   1207  N   ASN X  78      48.926  33.288  70.445  0.00  0.00            
ATOM   1208  H   ASN X  78      49.042  34.257  70.295  0.00  0.00            
ATOM   1209  CA  ASN X  78      50.077  32.362  70.561  0.00  0.00            
ATOM   1210  HA  ASN X  78      49.635  31.448  70.236  0.00  0.00            
ATOM   1211  CB  ASN X  78      51.035  32.722  69.458  0.00  0.00            
ATOM   1212  HB2 ASN X  78      50.550  32.705  68.451  0.00  0.00            
ATOM   1213  HB3 ASN X  78      51.402  33.785  69.412  0.00  0.00            
ATOM   1214  CG  ASN X  78      52.255  31.904  69.372  0.00  0.00            
ATOM   1215  OD1 ASN X  78      53.190  32.414  68.854  0.00  0.00            
ATOM   1216  ND2 ASN X  78      52.290  30.620  69.758  0.00  0.00            
ATOM   1217 HD21 ASN X  78      52.961  30.018  69.276  0.00  0.00            
ATOM   1218 HD22 ASN X  78      51.496  30.235  70.281  0.00  0.00            
ATOM   1219  C   ASN X  78      50.619  32.276  71.946  0.00  0.00            
ATOM   1220  O   ASN X  78      51.357  33.159  72.504  0.00  0.00            
ATOM   1221  N   PHE X  79      50.142  31.199  72.634  0.00  0.00            
ATOM   1222  H   PHE X  79      49.678  30.393  72.236  0.00  0.00            
ATOM   1223  CA  PHE X  79      50.769  30.860  73.944  0.00  0.00            
ATOM   1224  HA  PHE X  79      50.704  31.789  74.473  0.00  0.00            
ATOM   1225  CB  PHE X  79      49.720  30.011  74.710  0.00  0.00            
ATOM   1226  HB2 PHE X  79      49.532  29.082  74.269  0.00  0.00            
ATOM   1227  HB3 PHE X  79      50.396  29.695  75.584  0.00  0.00            
ATOM   1228  CG  PHE X  79      48.366  30.518  75.088  0.00  0.00            
ATOM   1229  CD1 PHE X  79      48.191  31.873  75.283  0.00  0.00            
ATOM   1230  HD1 PHE X  79      49.036  32.536  75.363  0.00  0.00            
ATOM   1231  CE1 PHE X  79      46.886  32.283  75.651  0.00  0.00            
ATOM   1232  HE1 PHE X  79      46.773  33.280  75.794  0.00  0.00            
ATOM   1233  CZ  PHE X  79      45.798  31.407  75.618  0.00  0.00            
ATOM   1234  HZ  PHE X  79      44.917  31.781  75.992  0.00  0.00            
ATOM   1235  CE2 PHE X  79      46.002  30.001  75.351  0.00  0.00            
ATOM   1236  HE2 PHE X  79      45.288  29.207  75.493  0.00  0.00            
ATOM   1237  CD2 PHE X  79      47.285  29.602  75.117  0.00  0.00            
ATOM   1238  HD2 PHE X  79      47.532  28.553  74.833  0.00  0.00            
ATOM   1239  C   PHE X  79      52.125  30.202  73.906  0.00  0.00            
ATOM   1240  O   PHE X  79      52.353  29.266  73.150  0.00  0.00            
ATOM   1241  N   LYS X  80      53.085  30.788  74.557  0.00  0.00            
ATOM   1242  H   LYS X  80      52.808  31.555  75.133  0.00  0.00            
ATOM   1243  CA  LYS X  80      54.457  30.234  74.660  0.00  0.00            
ATOM   1244  HA  LYS X  80      54.652  29.400  74.089  0.00  0.00            
ATOM   1245  CB  LYS X  80      55.515  31.260  74.142  0.00  0.00            
ATOM   1246  HB2 LYS X  80      55.858  31.936  74.859  0.00  0.00            
ATOM   1247  HB3 LYS X  80      56.444  30.677  74.078  0.00  0.00            
ATOM   1248  CG  LYS X  80      55.151  31.986  72.844  0.00  0.00            
ATOM   1249  HG2 LYS X  80      55.106  31.245  72.111  0.00  0.00            
ATOM   1250  HG3 LYS X  80      54.230  32.627  73.060  0.00  0.00            
ATOM   1251  CD  LYS X  80      56.195  32.960  72.271  0.00  0.00            
ATOM   1252  HD2 LYS X  80      55.685  33.770  71.776  0.00  0.00            
ATOM   1253  HD3 LYS X  80      56.612  33.606  72.969  0.00  0.00            
ATOM   1254  CE  LYS X  80      57.093  32.449  71.173  0.00  0.00            
ATOM   1255  HE2 LYS X  80      58.039  32.895  71.206  0.00  0.00            
ATOM   1256  HE3 LYS X  80      57.175  31.474  71.162  0.00  0.00            
ATOM   1257  NZ  LYS X  80      56.619  32.777  69.814  0.00  0.00            
ATOM   1258  HZ1 LYS X  80      56.949  32.136  69.113  0.00  0.00            
ATOM   1259  HZ2 LYS X  80      55.634  32.786  69.635  0.00  0.00            
ATOM   1260  HZ3 LYS X  80      56.873  33.677  69.567  0.00  0.00            
ATOM   1261  C   LYS X  80      54.602  29.776  76.154  0.00  0.00            
ATOM   1262  O   LYS X  80      54.066  30.392  76.944  0.00  0.00            
ATOM   1263  N   LEU X  81      55.369  28.698  76.357  0.00  0.00            
ATOM   1264  H   LEU X  81      55.862  28.362  75.473  0.00  0.00            
ATOM   1265  CA  LEU X  81      55.856  28.111  77.569  0.00  0.00            
ATOM   1266  HA  LEU X  81      54.923  27.951  78.184  0.00  0.00            
ATOM   1267  CB  LEU X  81      56.640  26.793  77.336  0.00  0.00            
ATOM   1268  HB2 LEU X  81      57.185  26.697  76.315  0.00  0.00            
ATOM   1269  HB3 LEU X  81      57.466  26.643  78.090  0.00  0.00            
ATOM   1270  CG  LEU X  81      55.824  25.495  77.517  0.00  0.00            
ATOM   1271  HG  LEU X  81      55.284  25.390  78.494  0.00  0.00            
ATOM   1272  CD1 LEU X  81      54.786  25.477  76.358  0.00  0.00            
ATOM   1273 HD11 LEU X  81      55.249  25.586  75.437  0.00  0.00            
ATOM   1274 HD12 LEU X  81      54.368  24.480  76.346  0.00  0.00            
ATOM   1275 HD13 LEU X  81      53.935  26.269  76.333  0.00  0.00            
ATOM   1276  CD2 LEU X  81      56.765  24.415  77.330  0.00  0.00            
ATOM   1277 HD21 LEU X  81      56.369  23.420  77.556  0.00  0.00            
ATOM   1278 HD22 LEU X  81      56.924  24.321  76.207  0.00  0.00            
ATOM   1279 HD23 LEU X  81      57.527  24.528  78.035  0.00  0.00            
ATOM   1280  C   LEU X  81      56.805  29.059  78.409  0.00  0.00            
ATOM   1281  O   LEU X  81      57.794  29.629  77.885  0.00  0.00            
ATOM   1282  N   ASN X  82      56.519  29.251  79.731  0.00  0.00            
ATOM   1283  H   ASN X  82      55.825  28.644  80.088  0.00  0.00            
ATOM   1284  CA  ASN X  82      57.260  29.885  80.731  0.00  0.00            
ATOM   1285  HA  ASN X  82      56.673  29.689  81.625  0.00  0.00            
ATOM   1286  CB  ASN X  82      58.644  29.184  80.834  0.00  0.00            
ATOM   1287  HB2 ASN X  82      59.096  29.011  79.912  0.00  0.00            
ATOM   1288  HB3 ASN X  82      59.338  29.816  81.482  0.00  0.00            
ATOM   1289  CG  ASN X  82      58.392  27.912  81.573  0.00  0.00            
ATOM   1290  OD1 ASN X  82      58.418  26.890  81.046  0.00  0.00            
ATOM   1291  ND2 ASN X  82      58.198  27.962  82.857  0.00  0.00            
ATOM   1292 HD21 ASN X  82      57.979  27.152  83.361  0.00  0.00            
ATOM   1293 HD22 ASN X  82      58.369  28.795  83.287  0.00  0.00            
ATOM   1294  C   ASN X  82      57.132  31.449  80.661  0.00  0.00            
ATOM   1295  O   ASN X  82      57.984  32.223  80.788  0.00  0.00            
ATOM   1296  N   GLU X  83      55.856  31.887  80.498  0.00  0.00            
ATOM   1297  H   GLU X  83      55.143  31.224  80.164  0.00  0.00            
ATOM   1298  CA  GLU X  83      55.502  33.308  80.030  0.00  0.00            
ATOM   1299  HA  GLU X  83      56.241  33.955  80.570  0.00  0.00            
ATOM   1300  CB  GLU X  83      55.798  33.423  78.539  0.00  0.00            
ATOM   1301  HB2 GLU X  83      56.922  33.562  78.420  0.00  0.00            
ATOM   1302  HB3 GLU X  83      55.640  32.509  77.848  0.00  0.00            
ATOM   1303  CG  GLU X  83      55.291  34.595  77.692  0.00  0.00            
ATOM   1304  HG2 GLU X  83      55.341  34.265  76.615  0.00  0.00            
ATOM   1305  HG3 GLU X  83      54.330  34.967  78.037  0.00  0.00            
ATOM   1306  CD  GLU X  83      55.945  35.932  77.961  0.00  0.00            
ATOM   1307  OE1 GLU X  83      56.042  36.800  77.032  0.00  0.00            
ATOM   1308  OE2 GLU X  83      56.366  36.133  79.102  0.00  0.00            
ATOM   1309  C   GLU X  83      54.121  33.752  80.477  0.00  0.00            
ATOM   1310  O   GLU X  83      53.178  32.946  80.585  0.00  0.00            
ATOM   1311  N   GLU X  84      53.918  35.106  80.577  0.00  0.00            
ATOM   1312  H   GLU X  84      54.736  35.663  80.303  0.00  0.00            
ATOM   1313  CA  GLU X  84      52.867  35.853  81.369  0.00  0.00            
ATOM   1314  HA  GLU X  84      52.499  35.198  82.197  0.00  0.00            
ATOM   1315  CB  GLU X  84      53.449  37.126  82.000  0.00  0.00            
ATOM   1316  HB2 GLU X  84      53.999  37.551  81.182  0.00  0.00            
ATOM   1317  HB3 GLU X  84      52.661  37.820  82.182  0.00  0.00            
ATOM   1318  CG  GLU X  84      54.268  37.066  83.320  0.00  0.00            
ATOM   1319  HG2 GLU X  84      55.363  37.056  83.063  0.00  0.00            
ATOM   1320  HG3 GLU X  84      54.209  38.085  83.700  0.00  0.00            
ATOM   1321  CD  GLU X  84      53.759  35.962  84.310  0.00  0.00            
ATOM   1322  OE1 GLU X  84      52.561  36.004  84.534  0.00  0.00            
ATOM   1323  OE2 GLU X  84      54.624  35.155  84.861  0.00  0.00            
ATOM   1324  C   GLU X  84      51.494  36.021  80.743  0.00  0.00            
ATOM   1325  O   GLU X  84      50.809  36.844  81.194  0.00  0.00            
ATOM   1326  N   GLY X  85      51.139  35.271  79.704  0.00  0.00            
ATOM   1327  H   GLY X  85      51.755  34.443  79.816  0.00  0.00            
ATOM   1328  CA  GLY X  85      49.816  35.314  78.805  0.00  0.00            
ATOM   1329  HA2 GLY X  85      49.392  36.352  78.762  0.00  0.00            
ATOM   1330  HA3 GLY X  85      50.037  35.110  77.699  0.00  0.00            
ATOM   1331  C   GLY X  85      48.701  34.419  79.259  0.00  0.00            
ATOM   1332  O   GLY X  85      48.676  33.920  80.422  0.00  0.00            
ATOM   1333  N   THR X  86      47.535  34.488  78.601  0.00  0.00            
ATOM   1334  H   THR X  86      47.531  34.793  77.668  0.00  0.00            
ATOM   1335  CA  THR X  86      46.288  34.438  79.308  0.00  0.00            
ATOM   1336  HA  THR X  86      46.472  33.992  80.227  0.00  0.00            
ATOM   1337  CB  THR X  86      45.809  35.849  79.907  0.00  0.00            
ATOM   1338  HB  THR X  86      45.766  35.836  81.021  0.00  0.00            
ATOM   1339  CG2 THR X  86      46.608  37.208  79.688  0.00  0.00            
ATOM   1340 HG21 THR X  86      46.229  37.777  78.880  0.00  0.00            
ATOM   1341 HG22 THR X  86      46.716  37.731  80.620  0.00  0.00            
ATOM   1342 HG23 THR X  86      47.634  37.076  79.547  0.00  0.00            
ATOM   1343  OG1 THR X  86      44.434  36.143  79.446  0.00  0.00            
ATOM   1344  HG1 THR X  86      43.739  36.578  80.017  0.00  0.00            
ATOM   1345  C   THR X  86      45.134  33.713  78.545  0.00  0.00            
ATOM   1346  O   THR X  86      45.177  33.685  77.278  0.00  0.00            
ATOM   1347  N   THR X  87      44.070  33.315  79.274  0.00  0.00            
ATOM   1348  H   THR X  87      44.368  33.221  80.310  0.00  0.00            
ATOM   1349  CA  THR X  87      42.737  32.758  78.798  0.00  0.00            
ATOM   1350  HA  THR X  87      42.926  31.801  78.226  0.00  0.00            
ATOM   1351  CB  THR X  87      41.804  32.323  79.987  0.00  0.00            
ATOM   1352  HB  THR X  87      42.419  31.720  80.682  0.00  0.00            
ATOM   1353  CG2 THR X  87      41.183  33.537  80.681  0.00  0.00            
ATOM   1354 HG21 THR X  87      41.872  34.372  80.693  0.00  0.00            
ATOM   1355 HG22 THR X  87      40.457  33.954  79.928  0.00  0.00            
ATOM   1356 HG23 THR X  87      40.783  33.170  81.579  0.00  0.00            
ATOM   1357  OG1 THR X  87      40.638  31.660  79.575  0.00  0.00            
ATOM   1358  HG1 THR X  87      40.900  30.661  79.565  0.00  0.00            
ATOM   1359  C   THR X  87      41.947  33.571  77.749  0.00  0.00            
ATOM   1360  O   THR X  87      42.064  34.825  77.892  0.00  0.00            
ATOM   1361  N   GLN X  88      41.039  33.059  76.853  0.00  0.00            
ATOM   1362  H   GLN X  88      40.783  32.069  77.034  0.00  0.00            
ATOM   1363  CA  GLN X  88      40.387  33.845  75.726  0.00  0.00            
ATOM   1364  HA  GLN X  88      41.203  34.491  75.334  0.00  0.00            
ATOM   1365  CB  GLN X  88      40.216  32.965  74.471  0.00  0.00            
ATOM   1366  HB2 GLN X  88      40.376  33.501  73.558  0.00  0.00            
ATOM   1367  HB3 GLN X  88      40.936  32.224  74.582  0.00  0.00            
ATOM   1368  CG  GLN X  88      38.961  32.258  73.979  0.00  0.00            
ATOM   1369  HG2 GLN X  88      38.571  32.922  73.179  0.00  0.00            
ATOM   1370  HG3 GLN X  88      39.162  31.287  73.436  0.00  0.00            
ATOM   1371  CD  GLN X  88      37.832  31.952  75.028  0.00  0.00            
ATOM   1372  OE1 GLN X  88      36.666  32.104  74.845  0.00  0.00            
ATOM   1373  NE2 GLN X  88      38.128  31.426  76.169  0.00  0.00            
ATOM   1374 HE21 GLN X  88      37.509  31.386  76.810  0.00  0.00            
ATOM   1375 HE22 GLN X  88      39.091  31.021  76.312  0.00  0.00            
ATOM   1376  C   GLN X  88      39.157  34.586  76.376  0.00  0.00            
ATOM   1377  O   GLN X  88      38.363  35.239  75.614  0.00  0.00            
ATOM   1378  N   HIE X  89      38.864  34.434  77.713  0.00  0.00            
ATOM   1379  H   HIE X  89      39.442  33.833  78.230  0.00  0.00            
ATOM   1380  CA  HIE X  89      37.597  34.976  78.304  0.00  0.00            
ATOM   1381  HA  HIE X  89      36.774  34.625  77.645  0.00  0.00            
ATOM   1382  CB  HIE X  89      37.427  34.420  79.679  0.00  0.00            
ATOM   1383  HB2 HIE X  89      38.244  34.289  80.380  0.00  0.00            
ATOM   1384  HB3 HIE X  89      36.780  35.166  80.185  0.00  0.00            
ATOM   1385  CG  HIE X  89      36.630  33.153  79.622  0.00  0.00            
ATOM   1386  ND1 HIE X  89      35.252  33.078  79.519  0.00  0.00            
ATOM   1387  CE1 HIE X  89      34.970  31.810  79.382  0.00  0.00            
ATOM   1388  HE1 HIE X  89      33.949  31.402  79.311  0.00  0.00            
ATOM   1389  NE2 HIE X  89      35.991  31.025  79.507  0.00  0.00            
ATOM   1390  HE2 HIE X  89      35.979  30.079  79.162  0.00  0.00            
ATOM   1391  CD2 HIE X  89      37.043  31.866  79.566  0.00  0.00            
ATOM   1392  HD2 HIE X  89      38.024  31.647  79.674  0.00  0.00            
ATOM   1393  C   HIE X  89      37.934  36.517  78.417  0.00  0.00            
ATOM   1394  O   HIE X  89      39.107  37.039  78.547  0.00  0.00            
ATOM   1395  N   ASN X  90      36.888  37.351  78.331  0.00  0.00            
ATOM   1396  H   ASN X  90      35.999  36.998  78.003  0.00  0.00            
ATOM   1397  CA  ASN X  90      36.848  38.801  78.855  0.00  0.00            
ATOM   1398  HA  ASN X  90      37.722  39.464  78.530  0.00  0.00            
ATOM   1399  CB  ASN X  90      35.486  39.512  78.549  0.00  0.00            
ATOM   1400  HB2 ASN X  90      35.536  40.578  78.809  0.00  0.00            
ATOM   1401  HB3 ASN X  90      35.414  39.489  77.536  0.00  0.00            
ATOM   1402  CG  ASN X  90      34.274  39.027  79.280  0.00  0.00            
ATOM   1403  OD1 ASN X  90      33.324  39.772  79.311  0.00  0.00            
ATOM   1404  ND2 ASN X  90      34.229  37.871  79.862  0.00  0.00            
ATOM   1405 HD21 ASN X  90      33.392  37.615  80.491  0.00  0.00            
ATOM   1406 HD22 ASN X  90      35.057  37.317  79.782  0.00  0.00            
ATOM   1407  C   ASN X  90      37.091  38.934  80.340  0.00  0.00            
ATOM   1408  O   ASN X  90      36.972  37.886  81.118  0.00  0.00            
ATOM   1409  N   ASN X  91      37.261  40.165  80.797  0.00  0.00            
ATOM   1410  H   ASN X  91      37.382  40.882  80.088  0.00  0.00            
ATOM   1411  CA  ASN X  91      37.252  40.720  82.197  0.00  0.00            
ATOM   1412  HA  ASN X  91      37.666  41.715  82.129  0.00  0.00            
ATOM   1413  CB  ASN X  91      35.774  40.495  82.723  0.00  0.00            
ATOM   1414  HB2 ASN X  91      35.262  41.318  82.198  0.00  0.00            
ATOM   1415  HB3 ASN X  91      35.432  39.496  82.533  0.00  0.00            
ATOM   1416  CG  ASN X  91      35.519  40.885  84.158  0.00  0.00            
ATOM   1417  OD1 ASN X  91      35.927  41.978  84.614  0.00  0.00            
ATOM   1418  ND2 ASN X  91      34.868  40.102  85.032  0.00  0.00            
ATOM   1419 HD21 ASN X  91      34.652  40.290  85.993  0.00  0.00            
ATOM   1420 HD22 ASN X  91      34.228  39.383  84.688  0.00  0.00            
ATOM   1421  C   ASN X  91      38.309  40.012  83.076  0.00  0.00            
ATOM   1422  O   ASN X  91      39.235  40.712  83.540  0.00  0.00            
ATOM   1423  N   THR X  92      38.259  38.715  83.294  0.00  0.00            
ATOM   1424  H   THR X  92      37.703  38.090  82.615  0.00  0.00            
ATOM   1425  CA  THR X  92      39.064  38.124  84.528  0.00  0.00            
ATOM   1426  HA  THR X  92      39.361  38.871  85.203  0.00  0.00            
ATOM   1427  CB  THR X  92      38.218  37.121  85.222  0.00  0.00            
ATOM   1428  HB  THR X  92      37.979  36.116  84.673  0.00  0.00            
ATOM   1429  CG2 THR X  92      38.565  36.969  86.603  0.00  0.00            
ATOM   1430 HG21 THR X  92      38.781  37.944  87.031  0.00  0.00            
ATOM   1431 HG22 THR X  92      37.908  36.436  87.261  0.00  0.00            
ATOM   1432 HG23 THR X  92      39.554  36.548  86.446  0.00  0.00            
ATOM   1433  OG1 THR X  92      37.080  37.950  85.596  0.00  0.00            
ATOM   1434  HG1 THR X  92      36.879  38.748  85.222  0.00  0.00            
ATOM   1435  C   THR X  92      40.295  37.438  83.967  0.00  0.00            
ATOM   1436  O   THR X  92      40.250  36.576  83.036  0.00  0.00            
ATOM   1437  N   GLU X  93      41.533  37.738  84.442  0.00  0.00            
ATOM   1438  H   GLU X  93      41.446  38.346  85.240  0.00  0.00            
ATOM   1439  CA  GLU X  93      42.932  37.267  84.078  0.00  0.00            
ATOM   1440  HA  GLU X  93      43.104  37.014  83.057  0.00  0.00            
ATOM   1441  CB  GLU X  93      43.685  38.577  84.275  0.00  0.00            
ATOM   1442  HB2 GLU X  93      44.702  38.121  84.588  0.00  0.00            
ATOM   1443  HB3 GLU X  93      43.801  39.019  83.334  0.00  0.00            
ATOM   1444  CG  GLU X  93      43.398  39.657  85.500  0.00  0.00            
ATOM   1445  HG2 GLU X  93      42.550  40.246  85.254  0.00  0.00            
ATOM   1446  HG3 GLU X  93      43.288  39.092  86.332  0.00  0.00            
ATOM   1447  CD  GLU X  93      44.725  40.610  85.739  0.00  0.00            
ATOM   1448  OE1 GLU X  93      45.903  40.191  85.668  0.00  0.00            
ATOM   1449  OE2 GLU X  93      44.481  41.730  86.143  0.00  0.00            
ATOM   1450  C   GLU X  93      43.372  36.051  84.798  0.00  0.00            
ATOM   1451  O   GLU X  93      44.222  36.178  85.745  0.00  0.00            
ATOM   1452  N   ILE X  94      42.751  34.875  84.459  0.00  0.00            
ATOM   1453  H   ILE X  94      41.898  34.955  83.941  0.00  0.00            
ATOM   1454  CA  ILE X  94      43.494  33.577  84.590  0.00  0.00            
ATOM   1455  HA  ILE X  94      43.988  33.534  85.505  0.00  0.00            
ATOM   1456  CB  ILE X  94      42.539  32.402  84.495  0.00  0.00            
ATOM   1457  HB  ILE X  94      41.820  32.445  83.611  0.00  0.00            
ATOM   1458  CG2 ILE X  94      43.291  31.012  84.222  0.00  0.00            
ATOM   1459 HG21 ILE X  94      43.758  31.015  83.227  0.00  0.00            
ATOM   1460 HG22 ILE X  94      44.000  30.740  84.948  0.00  0.00            
ATOM   1461 HG23 ILE X  94      42.621  30.146  84.147  0.00  0.00            
ATOM   1462  CG1 ILE X  94      41.815  32.297  85.743  0.00  0.00            
ATOM   1463 HG12 ILE X  94      42.571  32.336  86.494  0.00  0.00            
ATOM   1464 HG13 ILE X  94      41.125  33.128  85.650  0.00  0.00            
ATOM   1465  CD1 ILE X  94      40.940  30.934  85.715  0.00  0.00            
ATOM   1466 HD11 ILE X  94      40.727  30.510  84.703  0.00  0.00            
ATOM   1467 HD12 ILE X  94      41.406  30.130  86.230  0.00  0.00            
ATOM   1468 HD13 ILE X  94      39.999  31.169  86.202  0.00  0.00            
ATOM   1469  C   ILE X  94      44.626  33.422  83.545  0.00  0.00            
ATOM   1470  O   ILE X  94      44.310  33.413  82.342  0.00  0.00            
ATOM   1471  N   LYS X  95      45.848  33.049  84.066  0.00  0.00            
ATOM   1472  H   LYS X  95      45.800  33.091  85.034  0.00  0.00            
ATOM   1473  CA  LYS X  95      47.177  32.925  83.406  0.00  0.00            
ATOM   1474  HA  LYS X  95      47.355  33.616  82.553  0.00  0.00            
ATOM   1475  CB  LYS X  95      48.181  33.299  84.459  0.00  0.00            
ATOM   1476  HB2 LYS X  95      47.927  32.699  85.351  0.00  0.00            
ATOM   1477  HB3 LYS X  95      49.136  32.928  84.156  0.00  0.00            
ATOM   1478  CG  LYS X  95      48.272  34.744  85.016  0.00  0.00            
ATOM   1479  HG2 LYS X  95      47.300  35.175  84.957  0.00  0.00            
ATOM   1480  HG3 LYS X  95      48.582  34.792  86.068  0.00  0.00            
ATOM   1481  CD  LYS X  95      49.178  35.558  84.110  0.00  0.00            
ATOM   1482  HD2 LYS X  95      50.153  35.288  84.432  0.00  0.00            
ATOM   1483  HD3 LYS X  95      49.052  35.348  83.058  0.00  0.00            
ATOM   1484  CE  LYS X  95      49.196  37.061  84.510  0.00  0.00            
ATOM   1485  HE2 LYS X  95      48.264  37.584  84.146  0.00  0.00            
ATOM   1486  HE3 LYS X  95      49.251  37.058  85.650  0.00  0.00            
ATOM   1487  NZ  LYS X  95      50.351  37.695  83.792  0.00  0.00            
ATOM   1488  HZ1 LYS X  95      51.229  37.245  84.041  0.00  0.00            
ATOM   1489  HZ2 LYS X  95      50.192  37.648  82.731  0.00  0.00            
ATOM   1490  HZ3 LYS X  95      50.535  38.586  84.149  0.00  0.00            
ATOM   1491  C   LYS X  95      47.251  31.459  82.968  0.00  0.00            
ATOM   1492  O   LYS X  95      46.441  30.600  83.354  0.00  0.00            
ATOM   1493  N   TYR X  96      48.096  31.112  82.065  0.00  0.00            
ATOM   1494  H   TYR X  96      48.358  31.853  81.507  0.00  0.00            
ATOM   1495  CA  TYR X  96      48.495  29.772  81.607  0.00  0.00            
ATOM   1496  HA  TYR X  96      48.153  29.012  82.409  0.00  0.00            
ATOM   1497  CB  TYR X  96      47.649  29.468  80.324  0.00  0.00            
ATOM   1498  HB2 TYR X  96      47.880  30.205  79.654  0.00  0.00            
ATOM   1499  HB3 TYR X  96      48.045  28.549  79.914  0.00  0.00            
ATOM   1500  CG  TYR X  96      46.196  29.180  80.462  0.00  0.00            
ATOM   1501  CD1 TYR X  96      45.316  29.709  79.594  0.00  0.00            
ATOM   1502  HD1 TYR X  96      45.750  30.504  78.904  0.00  0.00            
ATOM   1503  CE1 TYR X  96      43.977  29.339  79.613  0.00  0.00            
ATOM   1504  HE1 TYR X  96      43.304  29.644  78.799  0.00  0.00            
ATOM   1505  CZ  TYR X  96      43.557  28.284  80.472  0.00  0.00            
ATOM   1506  OH  TYR X  96      42.317  27.843  80.367  0.00  0.00            
ATOM   1507  HH  TYR X  96      41.823  28.164  79.666  0.00  0.00            
ATOM   1508  CE2 TYR X  96      44.452  27.782  81.469  0.00  0.00            
ATOM   1509  HE2 TYR X  96      44.090  26.955  82.057  0.00  0.00            
ATOM   1510  CD2 TYR X  96      45.809  28.233  81.408  0.00  0.00            
ATOM   1511  HD2 TYR X  96      46.594  27.832  82.007  0.00  0.00            
ATOM   1512  C   TYR X  96      50.029  29.548  81.367  0.00  0.00            
ATOM   1513  O   TYR X  96      50.513  30.113  80.334  0.00  0.00            
ATOM   1514  N   LYS X  97      50.647  28.670  82.132  0.00  0.00            
ATOM   1515  H   LYS X  97      50.193  28.097  82.774  0.00  0.00            
ATOM   1516  CA  LYS X  97      51.973  28.249  81.729  0.00  0.00            
ATOM   1517  HA  LYS X  97      52.278  28.580  80.742  0.00  0.00            
ATOM   1518  CB  LYS X  97      52.986  28.670  82.808  0.00  0.00            
ATOM   1519  HB2 LYS X  97      52.500  28.594  83.806  0.00  0.00            
ATOM   1520  HB3 LYS X  97      53.867  28.016  82.847  0.00  0.00            
ATOM   1521  CG  LYS X  97      53.505  30.040  82.864  0.00  0.00            
ATOM   1522  HG2 LYS X  97      54.400  30.240  82.282  0.00  0.00            
ATOM   1523  HG3 LYS X  97      52.769  30.739  82.481  0.00  0.00            
ATOM   1524  CD  LYS X  97      53.831  30.640  84.289  0.00  0.00            
ATOM   1525  HD2 LYS X  97      52.945  30.789  84.938  0.00  0.00            
ATOM   1526  HD3 LYS X  97      54.709  30.062  84.716  0.00  0.00            
ATOM   1527  CE  LYS X  97      54.405  32.005  84.239  0.00  0.00            
ATOM   1528  HE2 LYS X  97      55.389  32.109  83.994  0.00  0.00            
ATOM   1529  HE3 LYS X  97      53.654  32.671  83.726  0.00  0.00            
ATOM   1530  NZ  LYS X  97      54.515  32.483  85.605  0.00  0.00            
ATOM   1531  HZ1 LYS X  97      53.667  32.470  86.124  0.00  0.00            
ATOM   1532  HZ2 LYS X  97      55.208  31.905  86.134  0.00  0.00            
ATOM   1533  HZ3 LYS X  97      54.861  33.420  85.558  0.00  0.00            
ATOM   1534  C   LYS X  97      51.874  26.723  81.699  0.00  0.00            
ATOM   1535  O   LYS X  97      51.102  26.111  82.387  0.00  0.00            
ATOM   1536  N   TYR X  98      52.749  26.011  80.961  0.00  0.00            
ATOM   1537  H   TYR X  98      53.520  26.489  80.614  0.00  0.00            
ATOM   1538  CA  TYR X  98      52.627  24.607  80.677  0.00  0.00            
ATOM   1539  HA  TYR X  98      51.876  24.233  81.341  0.00  0.00            
ATOM   1540  CB  TYR X  98      52.166  24.313  79.339  0.00  0.00            
ATOM   1541  HB2 TYR X  98      52.820  24.929  78.712  0.00  0.00            
ATOM   1542  HB3 TYR X  98      52.171  23.250  79.298  0.00  0.00            
ATOM   1543  CG  TYR X  98      50.665  24.840  79.125  0.00  0.00            
ATOM   1544  CD1 TYR X  98      49.563  23.982  79.187  0.00  0.00            
ATOM   1545  HD1 TYR X  98      49.678  22.971  79.587  0.00  0.00            
ATOM   1546  CE1 TYR X  98      48.300  24.407  78.755  0.00  0.00            
ATOM   1547  HE1 TYR X  98      47.497  23.747  78.488  0.00  0.00            
ATOM   1548  CZ  TYR X  98      48.199  25.750  78.241  0.00  0.00            
ATOM   1549  OH  TYR X  98      47.177  26.186  77.562  0.00  0.00            
ATOM   1550  HH  TYR X  98      46.740  25.458  77.073  0.00  0.00            
ATOM   1551  CE2 TYR X  98      49.203  26.749  78.267  0.00  0.00            
ATOM   1552  HE2 TYR X  98      49.115  27.713  77.851  0.00  0.00            
ATOM   1553  CD2 TYR X  98      50.478  26.273  78.764  0.00  0.00            
ATOM   1554  HD2 TYR X  98      51.342  26.887  78.692  0.00  0.00            
ATOM   1555  C   TYR X  98      53.876  23.889  81.231  0.00  0.00            
ATOM   1556  O   TYR X  98      54.925  23.939  80.516  0.00  0.00            
ATOM   1557  N   THR X  99      53.846  23.186  82.446  0.00  0.00            
ATOM   1558  H   THR X  99      52.933  23.142  82.835  0.00  0.00            
ATOM   1559  CA  THR X  99      55.014  22.454  82.961  0.00  0.00            
ATOM   1560  HA  THR X  99      55.814  23.022  82.609  0.00  0.00            
ATOM   1561  CB  THR X  99      54.982  22.656  84.504  0.00  0.00            
ATOM   1562  HB  THR X  99      55.795  22.143  85.044  0.00  0.00            
ATOM   1563  CG2 THR X  99      54.994  24.137  85.005  0.00  0.00            
ATOM   1564 HG21 THR X  99      55.953  24.617  85.117  0.00  0.00            
ATOM   1565 HG22 THR X  99      54.540  24.894  84.413  0.00  0.00            
ATOM   1566 HG23 THR X  99      54.714  24.211  86.015  0.00  0.00            
ATOM   1567  OG1 THR X  99      53.852  22.046  84.916  0.00  0.00            
ATOM   1568  HG1 THR X  99      53.818  22.302  85.863  0.00  0.00            
ATOM   1569  C   THR X  99      55.179  21.009  82.506  0.00  0.00            
ATOM   1570  O   THR X  99      54.338  20.226  82.437  0.00  0.00            
ATOM   1571  N   GLU X 100      56.318  20.652  82.000  0.00  0.00            
ATOM   1572  H   GLU X 100      57.008  21.398  81.961  0.00  0.00            
ATOM   1573  CA  GLU X 100      56.415  19.430  81.196  0.00  0.00            
ATOM   1574  HA  GLU X 100      55.714  18.713  81.690  0.00  0.00            
ATOM   1575  CB  GLU X 100      55.774  19.591  79.780  0.00  0.00            
ATOM   1576  HB2 GLU X 100      55.429  18.708  79.248  0.00  0.00            
ATOM   1577  HB3 GLU X 100      54.824  20.069  79.982  0.00  0.00            
ATOM   1578  CG  GLU X 100      56.522  20.585  78.883  0.00  0.00            
ATOM   1579  HG2 GLU X 100      55.869  21.415  78.611  0.00  0.00            
ATOM   1580  HG3 GLU X 100      57.456  20.977  79.409  0.00  0.00            
ATOM   1581  CD  GLU X 100      57.207  19.858  77.652  0.00  0.00            
ATOM   1582  OE1 GLU X 100      57.425  20.536  76.566  0.00  0.00            
ATOM   1583  OE2 GLU X 100      57.364  18.614  77.576  0.00  0.00            
ATOM   1584  C   GLU X 100      57.848  18.799  81.094  0.00  0.00            
ATOM   1585  O   GLU X 100      58.788  19.569  81.115  0.00  0.00            
ATOM   1586  N   ASP X 101      57.976  17.464  80.999  0.00  0.00            
ATOM   1587  H   ASP X 101      57.138  16.894  80.956  0.00  0.00            
ATOM   1588  CA  ASP X 101      59.354  16.893  80.855  0.00  0.00            
ATOM   1589  HA  ASP X 101      60.120  17.821  80.773  0.00  0.00            
ATOM   1590  CB  ASP X 101      59.719  16.210  82.258  0.00  0.00            
ATOM   1591  HB2 ASP X 101      60.772  15.816  82.424  0.00  0.00            
ATOM   1592  HB3 ASP X 101      59.479  16.856  83.096  0.00  0.00            
ATOM   1593  CG  ASP X 101      58.957  14.829  82.589  0.00  0.00            
ATOM   1594  OD1 ASP X 101      58.304  14.353  81.646  0.00  0.00            
ATOM   1595  OD2 ASP X 101      59.061  14.259  83.658  0.00  0.00            
ATOM   1596  C   ASP X 101      59.565  15.979  79.678  0.00  0.00            
ATOM   1597  O   ASP X 101      60.401  15.058  79.667  0.00  0.00            
ATOM   1598  N   GLY X 102      58.714  16.043  78.613  0.00  0.00            
ATOM   1599  H   GLY X 102      58.101  16.813  78.476  0.00  0.00            
ATOM   1600  CA  GLY X 102      58.681  15.032  77.622  0.00  0.00            
ATOM   1601  HA2 GLY X 102      58.309  15.419  76.637  0.00  0.00            
ATOM   1602  HA3 GLY X 102      59.634  14.529  77.607  0.00  0.00            
ATOM   1603  C   GLY X 102      57.731  13.873  77.943  0.00  0.00            
ATOM   1604  O   GLY X 102      57.036  13.268  77.106  0.00  0.00            
ATOM   1605  N   GLY X 103      57.709  13.412  79.195  0.00  0.00            
ATOM   1606  H   GLY X 103      58.199  14.024  79.831  0.00  0.00            
ATOM   1607  CA  GLY X 103      57.087  12.165  79.574  0.00  0.00            
ATOM   1608  HA2 GLY X 103      57.114  11.434  78.740  0.00  0.00            
ATOM   1609  HA3 GLY X 103      57.454  11.782  80.567  0.00  0.00            
ATOM   1610  C   GLY X 103      55.611  12.562  79.791  0.00  0.00            
ATOM   1611  O   GLY X 103      54.782  11.833  79.153  0.00  0.00            
ATOM   1612  N   ASN X 104      55.213  13.732  80.420  0.00  0.00            
ATOM   1613  H   ASN X 104      55.830  14.477  80.711  0.00  0.00            
ATOM   1614  CA  ASN X 104      53.782  14.139  80.650  0.00  0.00            
ATOM   1615  HA  ASN X 104      53.141  13.603  79.906  0.00  0.00            
ATOM   1616  CB  ASN X 104      53.383  13.796  82.124  0.00  0.00            
ATOM   1617  HB2 ASN X 104      53.789  14.669  82.664  0.00  0.00            
ATOM   1618  HB3 ASN X 104      52.296  13.840  82.251  0.00  0.00            
ATOM   1619  CG  ASN X 104      53.913  12.468  82.452  0.00  0.00            
ATOM   1620  OD1 ASN X 104      53.340  11.454  82.179  0.00  0.00            
ATOM   1621  ND2 ASN X 104      55.005  12.355  83.088  0.00  0.00            
ATOM   1622 HD21 ASN X 104      55.150  11.458  83.502  0.00  0.00            
ATOM   1623 HD22 ASN X 104      55.615  13.092  83.190  0.00  0.00            
ATOM   1624  C   ASN X 104      53.672  15.693  80.429  0.00  0.00            
ATOM   1625  O   ASN X 104      54.626  16.512  80.433  0.00  0.00            
ATOM   1626  N   LEU X 105      52.410  16.197  80.315  0.00  0.00            
ATOM   1627  H   LEU X 105      51.669  15.445  80.463  0.00  0.00            
ATOM   1628  CA  LEU X 105      51.953  17.684  80.230  0.00  0.00            
ATOM   1629  HA  LEU X 105      52.663  18.518  80.259  0.00  0.00            
ATOM   1630  CB  LEU X 105      51.275  17.759  78.878  0.00  0.00            
ATOM   1631  HB2 LEU X 105      52.089  17.524  78.156  0.00  0.00            
ATOM   1632  HB3 LEU X 105      50.560  16.981  78.966  0.00  0.00            
ATOM   1633  CG  LEU X 105      50.543  19.064  78.502  0.00  0.00            
ATOM   1634  HG  LEU X 105      50.805  19.771  79.360  0.00  0.00            
ATOM   1635  CD1 LEU X 105      51.195  19.709  77.192  0.00  0.00            
ATOM   1636 HD11 LEU X 105      52.331  19.578  77.074  0.00  0.00            
ATOM   1637 HD12 LEU X 105      50.756  19.182  76.274  0.00  0.00            
ATOM   1638 HD13 LEU X 105      51.026  20.716  76.945  0.00  0.00            
ATOM   1639  CD2 LEU X 105      49.011  18.906  78.350  0.00  0.00            
ATOM   1640 HD21 LEU X 105      48.605  18.719  79.357  0.00  0.00            
ATOM   1641 HD22 LEU X 105      48.709  19.830  77.839  0.00  0.00            
ATOM   1642 HD23 LEU X 105      48.736  18.093  77.648  0.00  0.00            
ATOM   1643  C   LEU X 105      50.904  18.024  81.268  0.00  0.00            
ATOM   1644  O   LEU X 105      49.989  17.256  81.420  0.00  0.00            
ATOM   1645  N   LYS X 106      51.103  19.123  81.947  0.00  0.00            
ATOM   1646  H   LYS X 106      51.930  19.549  81.682  0.00  0.00            
ATOM   1647  CA  LYS X 106      50.134  19.850  82.736  0.00  0.00            
ATOM   1648  HA  LYS X 106      49.123  19.630  82.370  0.00  0.00            
ATOM   1649  CB  LYS X 106      50.166  19.505  84.229  0.00  0.00            
ATOM   1650  HB2 LYS X 106      49.339  19.823  84.823  0.00  0.00            
ATOM   1651  HB3 LYS X 106      50.139  18.432  84.342  0.00  0.00            
ATOM   1652  CG  LYS X 106      51.465  19.900  84.946  0.00  0.00            
ATOM   1653  HG2 LYS X 106      52.342  19.739  84.230  0.00  0.00            
ATOM   1654  HG3 LYS X 106      51.502  20.948  85.201  0.00  0.00            
ATOM   1655  CD  LYS X 106      51.672  18.923  86.157  0.00  0.00            
ATOM   1656  HD2 LYS X 106      51.629  17.845  85.948  0.00  0.00            
ATOM   1657  HD3 LYS X 106      52.674  19.151  86.467  0.00  0.00            
ATOM   1658  CE  LYS X 106      50.704  19.351  87.333  0.00  0.00            
ATOM   1659  HE2 LYS X 106      50.846  20.406  87.465  0.00  0.00            
ATOM   1660  HE3 LYS X 106      49.690  19.188  87.030  0.00  0.00            
ATOM   1661  NZ  LYS X 106      50.886  18.566  88.611  0.00  0.00            
ATOM   1662  HZ1 LYS X 106      49.950  18.630  89.129  0.00  0.00            
ATOM   1663  HZ2 LYS X 106      51.036  17.677  88.283  0.00  0.00            
ATOM   1664  HZ3 LYS X 106      51.711  18.793  89.135  0.00  0.00            
ATOM   1665  C   LYS X 106      50.047  21.384  82.385  0.00  0.00            
ATOM   1666  O   LYS X 106      51.086  22.027  82.263  0.00  0.00            
ATOM   1667  N   ALA X 107      48.837  21.988  82.166  0.00  0.00            
ATOM   1668  H   ALA X 107      48.047  21.479  82.689  0.00  0.00            
ATOM   1669  CA  ALA X 107      48.610  23.406  82.412  0.00  0.00            
ATOM   1670  HA  ALA X 107      49.420  23.956  81.766  0.00  0.00            
ATOM   1671  CB  ALA X 107      47.184  23.805  81.803  0.00  0.00            
ATOM   1672  HB1 ALA X 107      47.127  24.821  81.599  0.00  0.00            
ATOM   1673  HB2 ALA X 107      47.107  23.300  80.899  0.00  0.00            
ATOM   1674  HB3 ALA X 107      46.319  23.389  82.515  0.00  0.00            
ATOM   1675  C   ALA X 107      48.788  23.788  83.863  0.00  0.00            
ATOM   1676  O   ALA X 107      48.395  22.903  84.604  0.00  0.00            
ATOM   1677  N   GLU X 108      49.404  24.925  84.214  0.00  0.00            
ATOM   1678  H   GLU X 108      49.699  25.556  83.550  0.00  0.00            
ATOM   1679  CA  GLU X 108      49.713  25.243  85.603  0.00  0.00            
ATOM   1680  HA  GLU X 108      49.046  24.568  86.065  0.00  0.00            
ATOM   1681  CB  GLU X 108      51.179  25.028  85.866  0.00  0.00            
ATOM   1682  HB2 GLU X 108      51.467  23.998  85.740  0.00  0.00            
ATOM   1683  HB3 GLU X 108      51.712  25.563  85.113  0.00  0.00            
ATOM   1684  CG  GLU X 108      51.658  25.410  87.278  0.00  0.00            
ATOM   1685  HG2 GLU X 108      52.681  25.140  87.331  0.00  0.00            
ATOM   1686  HG3 GLU X 108      51.487  26.415  87.411  0.00  0.00            
ATOM   1687  CD  GLU X 108      50.976  24.567  88.387  0.00  0.00            
ATOM   1688  OE1 GLU X 108      49.758  24.530  88.563  0.00  0.00            
ATOM   1689  OE2 GLU X 108      51.685  23.854  89.219  0.00  0.00            
ATOM   1690  C   GLU X 108      49.244  26.562  86.002  0.00  0.00            
ATOM   1691  O   GLU X 108      49.543  27.528  85.282  0.00  0.00            
ATOM   1692  N   VAL X 109      48.588  26.698  87.190  0.00  0.00            
ATOM   1693  H   VAL X 109      48.313  25.838  87.595  0.00  0.00            
ATOM   1694  CA  VAL X 109      47.734  27.905  87.459  0.00  0.00            
ATOM   1695  HA  VAL X 109      47.856  28.596  86.567  0.00  0.00            
ATOM   1696  CB  VAL X 109      46.182  27.716  87.292  0.00  0.00            
ATOM   1697  HB  VAL X 109      45.691  28.503  87.830  0.00  0.00            
ATOM   1698  CG1 VAL X 109      45.622  27.914  85.871  0.00  0.00            
ATOM   1699 HG11 VAL X 109      45.350  26.951  85.425  0.00  0.00            
ATOM   1700 HG12 VAL X 109      44.817  28.709  85.883  0.00  0.00            
ATOM   1701 HG13 VAL X 109      46.338  28.329  85.169  0.00  0.00            
ATOM   1702  CG2 VAL X 109      45.558  26.580  87.935  0.00  0.00            
ATOM   1703 HG21 VAL X 109      44.488  26.581  87.905  0.00  0.00            
ATOM   1704 HG22 VAL X 109      45.906  25.654  87.467  0.00  0.00            
ATOM   1705 HG23 VAL X 109      45.829  26.486  89.028  0.00  0.00            
ATOM   1706  C   VAL X 109      48.060  28.685  88.642  0.00  0.00            
ATOM   1707  O   VAL X 109      47.976  28.099  89.658  0.00  0.00            
ATOM   1708  N   HIE X 110      48.210  29.972  88.686  0.00  0.00            
ATOM   1709  H   HIE X 110      47.681  30.536  88.026  0.00  0.00            
ATOM   1710  CA  HIE X 110      48.720  30.696  89.920  0.00  0.00            
ATOM   1711  HA  HIE X 110      49.669  30.325  90.272  0.00  0.00            
ATOM   1712  CB  HIE X 110      48.939  32.097  89.342  0.00  0.00            
ATOM   1713  HB2 HIE X 110      49.789  32.573  89.824  0.00  0.00            
ATOM   1714  HB3 HIE X 110      49.405  32.152  88.360  0.00  0.00            
ATOM   1715  CG  HIE X 110      47.743  33.020  89.042  0.00  0.00            
ATOM   1716  ND1 HIE X 110      46.799  32.665  88.040  0.00  0.00            
ATOM   1717  CE1 HIE X 110      45.926  33.672  87.898  0.00  0.00            
ATOM   1718  HE1 HIE X 110      45.229  33.637  86.978  0.00  0.00            
ATOM   1719  NE2 HIE X 110      46.379  34.753  88.505  0.00  0.00            
ATOM   1720  HE2 HIE X 110      46.174  35.705  88.385  0.00  0.00            
ATOM   1721  CD2 HIE X 110      47.444  34.357  89.274  0.00  0.00            
ATOM   1722  HD2 HIE X 110      48.072  35.059  89.868  0.00  0.00            
ATOM   1723  C   HIE X 110      47.683  30.666  91.149  0.00  0.00            
ATOM   1724  O   HIE X 110      48.016  31.401  92.070  0.00  0.00            
ATOM   1725  N   VAL X 111      46.649  29.792  91.320  0.00  0.00            
ATOM   1726  H   VAL X 111      46.364  29.167  90.623  0.00  0.00            
ATOM   1727  CA  VAL X 111      45.654  29.792  92.345  0.00  0.00            
ATOM   1728  HA  VAL X 111      45.678  30.634  92.999  0.00  0.00            
ATOM   1729  CB  VAL X 111      44.293  29.700  91.600  0.00  0.00            
ATOM   1730  HB  VAL X 111      43.539  30.008  92.366  0.00  0.00            
ATOM   1731  CG1 VAL X 111      44.166  30.553  90.309  0.00  0.00            
ATOM   1732 HG11 VAL X 111      44.596  31.580  90.327  0.00  0.00            
ATOM   1733 HG12 VAL X 111      44.484  30.117  89.341  0.00  0.00            
ATOM   1734 HG13 VAL X 111      43.074  30.804  89.977  0.00  0.00            
ATOM   1735  CG2 VAL X 111      43.761  28.309  91.237  0.00  0.00            
ATOM   1736 HG21 VAL X 111      43.260  28.265  90.339  0.00  0.00            
ATOM   1737 HG22 VAL X 111      44.527  27.529  91.059  0.00  0.00            
ATOM   1738 HG23 VAL X 111      43.104  27.907  91.910  0.00  0.00            
ATOM   1739  C   VAL X 111      45.820  28.644  93.344  0.00  0.00            
ATOM   1740  O   VAL X 111      46.582  27.729  93.037  0.00  0.00            
ATOM   1741  N   PRO X 112      45.095  28.428  94.442  0.00  0.00            
ATOM   1742  CD  PRO X 112      44.165  29.416  94.943  0.00  0.00            
ATOM   1743  HD2 PRO X 112      43.217  29.247  94.533  0.00  0.00            
ATOM   1744  HD3 PRO X 112      44.435  30.428  94.578  0.00  0.00            
ATOM   1745  CG  PRO X 112      44.165  29.446  96.462  0.00  0.00            
ATOM   1746  HG2 PRO X 112      43.162  29.801  96.726  0.00  0.00            
ATOM   1747  HG3 PRO X 112      44.947  30.163  96.794  0.00  0.00            
ATOM   1748  CB  PRO X 112      44.421  27.938  96.767  0.00  0.00            
ATOM   1749  HB2 PRO X 112      43.533  27.450  96.702  0.00  0.00            
ATOM   1750  HB3 PRO X 112      44.968  27.889  97.685  0.00  0.00            
ATOM   1751  CA  PRO X 112      45.424  27.582  95.640  0.00  0.00            
ATOM   1752  HA  PRO X 112      46.423  27.886  95.925  0.00  0.00            
ATOM   1753  C   PRO X 112      45.556  26.087  95.449  0.00  0.00            
ATOM   1754  O   PRO X 112      45.870  25.333  96.375  0.00  0.00            
ATOM   1755  N   SER X 113      45.266  25.544  94.271  0.00  0.00            
ATOM   1756  H   SER X 113      45.420  26.067  93.388  0.00  0.00            
ATOM   1757  CA  SER X 113      44.941  24.093  93.984  0.00  0.00            
ATOM   1758  HA  SER X 113      44.012  23.848  94.481  0.00  0.00            
ATOM   1759  CB  SER X 113      44.609  24.054  92.523  0.00  0.00            
ATOM   1760  HB2 SER X 113      43.627  24.357  92.451  0.00  0.00            
ATOM   1761  HB3 SER X 113      45.332  24.612  91.926  0.00  0.00            
ATOM   1762  OG  SER X 113      44.644  22.768  92.132  0.00  0.00            
ATOM   1763  HG  SER X 113      44.651  22.858  91.182  0.00  0.00            
ATOM   1764  C   SER X 113      46.186  23.316  94.436  0.00  0.00            
ATOM   1765  O   SER X 113      45.953  22.200  95.046  0.00  0.00            
ATOM   1766  N   ARG X 114      47.406  23.820  94.202  0.00  0.00            
ATOM   1767  H   ARG X 114      47.492  24.673  93.712  0.00  0.00            
ATOM   1768  CA  ARG X 114      48.553  23.046  94.694  0.00  0.00            
ATOM   1769  HA  ARG X 114      48.337  22.011  94.288  0.00  0.00            
ATOM   1770  CB  ARG X 114      49.910  23.573  94.003  0.00  0.00            
ATOM   1771  HB2 ARG X 114      50.086  24.604  94.368  0.00  0.00            
ATOM   1772  HB3 ARG X 114      50.722  22.941  94.442  0.00  0.00            
ATOM   1773  CG  ARG X 114      49.868  23.617  92.506  0.00  0.00            
ATOM   1774  HG2 ARG X 114      49.170  24.317  92.104  0.00  0.00            
ATOM   1775  HG3 ARG X 114      50.869  23.948  92.089  0.00  0.00            
ATOM   1776  CD  ARG X 114      49.433  22.264  91.874  0.00  0.00            
ATOM   1777  HD2 ARG X 114      50.103  21.429  92.121  0.00  0.00            
ATOM   1778  HD3 ARG X 114      48.510  22.067  92.245  0.00  0.00            
ATOM   1779  NE  ARG X 114      49.387  22.349  90.427  0.00  0.00            
ATOM   1780  HE  ARG X 114      49.985  23.151  90.063  0.00  0.00            
ATOM   1781  CZ  ARG X 114      48.649  21.681  89.521  0.00  0.00            
ATOM   1782  NH1 ARG X 114      47.906  20.655  89.908  0.00  0.00            
ATOM   1783 HH11 ARG X 114      47.577  20.678  90.858  0.00  0.00            
ATOM   1784 HH12 ARG X 114      47.606  20.020  89.251  0.00  0.00            
ATOM   1785  NH2 ARG X 114      48.802  21.830  88.197  0.00  0.00            
ATOM   1786 HH21 ARG X 114      49.211  22.799  87.964  0.00  0.00            
ATOM   1787 HH22 ARG X 114      48.299  21.271  87.571  0.00  0.00            
ATOM   1788  C   ARG X 114      48.695  22.920  96.185  0.00  0.00            
ATOM   1789  O   ARG X 114      49.745  22.424  96.577  0.00  0.00            
ATOM   1790  N   ASN X 115      47.676  23.186  97.020  0.00  0.00            
ATOM   1791  H   ASN X 115      46.750  23.507  96.631  0.00  0.00            
ATOM   1792  CA  ASN X 115      47.619  22.798  98.424  0.00  0.00            
ATOM   1793  HA  ASN X 115      48.574  22.500  98.882  0.00  0.00            
ATOM   1794  CB  ASN X 115      47.057  23.974  99.249  0.00  0.00            
ATOM   1795  HB2 ASN X 115      47.698  24.789  98.994  0.00  0.00            
ATOM   1796  HB3 ASN X 115      46.015  24.204  98.962  0.00  0.00            
ATOM   1797  CG  ASN X 115      47.170  23.710 100.712  0.00  0.00            
ATOM   1798  OD1 ASN X 115      48.330  23.659 101.225  0.00  0.00            
ATOM   1799  ND2 ASN X 115      46.069  23.820 101.482  0.00  0.00            
ATOM   1800 HD21 ASN X 115      46.251  23.813 102.490  0.00  0.00            
ATOM   1801 HD22 ASN X 115      45.087  23.733 101.045  0.00  0.00            
ATOM   1802  C   ASN X 115      47.082  21.283  98.533  0.00  0.00            
ATOM   1803  O   ASN X 115      47.508  20.560  99.412  0.00  0.00            
ATOM   1804  N   LYS X 116      46.187  20.732  97.687  0.00  0.00            
ATOM   1805  H   LYS X 116      45.914  21.357  96.921  0.00  0.00            
ATOM   1806  CA  LYS X 116      45.493  19.419  97.758  0.00  0.00            
ATOM   1807  HA  LYS X 116      45.900  18.699  98.505  0.00  0.00            
ATOM   1808  CB  LYS X 116      44.010  19.607  98.240  0.00  0.00            
ATOM   1809  HB2 LYS X 116      43.374  19.873  97.432  0.00  0.00            
ATOM   1810  HB3 LYS X 116      43.640  18.641  98.506  0.00  0.00            
ATOM   1811  CG  LYS X 116      43.835  20.409  99.601  0.00  0.00            
ATOM   1812  HG2 LYS X 116      44.186  19.787 100.432  0.00  0.00            
ATOM   1813  HG3 LYS X 116      44.279  21.430  99.628  0.00  0.00            
ATOM   1814  CD  LYS X 116      42.310  20.497  99.740  0.00  0.00            
ATOM   1815  HD2 LYS X 116      41.890  21.010  98.818  0.00  0.00            
ATOM   1816  HD3 LYS X 116      41.853  19.521  99.775  0.00  0.00            
ATOM   1817  CE  LYS X 116      41.856  21.283 100.982  0.00  0.00            
ATOM   1818  HE2 LYS X 116      42.399  22.187 101.234  0.00  0.00            
ATOM   1819  HE3 LYS X 116      40.827  21.736 100.973  0.00  0.00            
ATOM   1820  NZ  LYS X 116      41.739  20.375 102.127  0.00  0.00            
ATOM   1821  HZ1 LYS X 116      40.768  20.127 102.444  0.00  0.00            
ATOM   1822  HZ2 LYS X 116      42.033  19.504 101.766  0.00  0.00            
ATOM   1823  HZ3 LYS X 116      42.350  20.558 102.949  0.00  0.00            
ATOM   1824  C   LYS X 116      45.450  18.746  96.392  0.00  0.00            
ATOM   1825  O   LYS X 116      45.499  17.495  96.341  0.00  0.00            
ATOM   1826  N   VAL X 117      45.438  19.473  95.251  0.00  0.00            
ATOM   1827  H   VAL X 117      45.473  20.415  95.339  0.00  0.00            
ATOM   1828  CA  VAL X 117      45.244  18.867  93.945  0.00  0.00            
ATOM   1829  HA  VAL X 117      44.796  17.928  93.966  0.00  0.00            
ATOM   1830  CB  VAL X 117      44.218  19.813  93.178  0.00  0.00            
ATOM   1831  HB  VAL X 117      44.684  20.757  93.165  0.00  0.00            
ATOM   1832  CG1 VAL X 117      44.113  19.488  91.767  0.00  0.00            
ATOM   1833 HG11 VAL X 117      43.370  20.116  91.395  0.00  0.00            
ATOM   1834 HG12 VAL X 117      45.060  19.481  91.197  0.00  0.00            
ATOM   1835 HG13 VAL X 117      43.803  18.361  91.771  0.00  0.00            
ATOM   1836  CG2 VAL X 117      42.756  19.888  93.729  0.00  0.00            
ATOM   1837 HG21 VAL X 117      42.855  20.342  94.722  0.00  0.00            
ATOM   1838 HG22 VAL X 117      42.237  20.743  93.338  0.00  0.00            
ATOM   1839 HG23 VAL X 117      42.293  18.903  93.818  0.00  0.00            
ATOM   1840  C   VAL X 117      46.613  19.026  93.261  0.00  0.00            
ATOM   1841  O   VAL X 117      46.925  20.041  92.646  0.00  0.00            
ATOM   1842  N   ILE X 118      47.428  17.965  93.422  0.00  0.00            
ATOM   1843  H   ILE X 118      47.059  17.072  93.746  0.00  0.00            
ATOM   1844  CA  ILE X 118      48.702  17.918  92.809  0.00  0.00            
ATOM   1845  HA  ILE X 118      48.918  18.920  92.383  0.00  0.00            
ATOM   1846  CB  ILE X 118      49.625  17.462  93.963  0.00  0.00            
ATOM   1847  HB  ILE X 118      49.528  18.119  94.902  0.00  0.00            
ATOM   1848  CG2 ILE X 118      49.304  16.031  94.503  0.00  0.00            
ATOM   1849 HG21 ILE X 118      48.279  15.856  94.808  0.00  0.00            
ATOM   1850 HG22 ILE X 118      49.313  15.112  93.860  0.00  0.00            
ATOM   1851 HG23 ILE X 118      49.989  15.864  95.340  0.00  0.00            
ATOM   1852  CG1 ILE X 118      51.071  17.694  93.377  0.00  0.00            
ATOM   1853 HG12 ILE X 118      51.257  16.840  92.636  0.00  0.00            
ATOM   1854 HG13 ILE X 118      51.129  18.680  92.824  0.00  0.00            
ATOM   1855  CD1 ILE X 118      52.126  17.711  94.536  0.00  0.00            
ATOM   1856 HD11 ILE X 118      51.639  18.165  95.334  0.00  0.00            
ATOM   1857 HD12 ILE X 118      52.329  16.625  94.561  0.00  0.00            
ATOM   1858 HD13 ILE X 118      52.996  18.292  94.170  0.00  0.00            
ATOM   1859  C   ILE X 118      48.770  17.144  91.577  0.00  0.00            
ATOM   1860  O   ILE X 118      49.555  17.585  90.718  0.00  0.00            
ATOM   1861  N   HIE X 119      47.897  16.115  91.322  0.00  0.00            
ATOM   1862  H   HIE X 119      47.372  15.798  92.141  0.00  0.00            
ATOM   1863  CA  HIE X 119      47.801  15.277  90.076  0.00  0.00            
ATOM   1864  HA  HIE X 119      48.830  15.444  89.717  0.00  0.00            
ATOM   1865  CB  HIE X 119      47.523  13.791  90.440  0.00  0.00            
ATOM   1866  HB2 HIE X 119      46.546  13.530  90.819  0.00  0.00            
ATOM   1867  HB3 HIE X 119      47.743  13.197  89.565  0.00  0.00            
ATOM   1868  CG  HIE X 119      48.507  13.313  91.507  0.00  0.00            
ATOM   1869  ND1 HIE X 119      49.903  13.389  91.428  0.00  0.00            
ATOM   1870  CE1 HIE X 119      50.384  12.827  92.544  0.00  0.00            
ATOM   1871  HE1 HIE X 119      51.421  12.566  92.772  0.00  0.00            
ATOM   1872  NE2 HIE X 119      49.402  12.611  93.410  0.00  0.00            
ATOM   1873  HE2 HIE X 119      49.456  12.076  94.212  0.00  0.00            
ATOM   1874  CD2 HIE X 119      48.189  12.838  92.699  0.00  0.00            
ATOM   1875  HD2 HIE X 119      47.213  12.639  93.250  0.00  0.00            
ATOM   1876  C   HIE X 119      46.622  15.786  89.180  0.00  0.00            
ATOM   1877  O   HIE X 119      45.496  15.959  89.681  0.00  0.00            
ATOM   1878  N   ASP X 120      46.822  15.884  87.896  0.00  0.00            
ATOM   1879  H   ASP X 120      47.801  15.519  87.517  0.00  0.00            
ATOM   1880  CA  ASP X 120      45.917  16.544  86.896  0.00  0.00            
ATOM   1881  HA  ASP X 120      44.982  16.149  87.031  0.00  0.00            
ATOM   1882  CB  ASP X 120      45.658  18.019  87.267  0.00  0.00            
ATOM   1883  HB2 ASP X 120      45.056  18.545  86.535  0.00  0.00            
ATOM   1884  HB3 ASP X 120      45.064  17.999  88.192  0.00  0.00            
ATOM   1885  CG  ASP X 120      46.822  18.987  87.549  0.00  0.00            
ATOM   1886  OD1 ASP X 120      46.814  20.072  86.983  0.00  0.00            
ATOM   1887  OD2 ASP X 120      47.882  18.757  88.160  0.00  0.00            
ATOM   1888  C   ASP X 120      46.367  16.419  85.455  0.00  0.00            
ATOM   1889  O   ASP X 120      45.876  17.110  84.530  0.00  0.00            
ATOM   1890  N   GLU X 121      47.381  15.660  85.202  0.00  0.00            
ATOM   1891  H   GLU X 121      47.589  14.938  85.895  0.00  0.00            
ATOM   1892  CA  GLU X 121      48.103  15.541  84.002  0.00  0.00            
ATOM   1893  HA  GLU X 121      48.160  16.562  83.511  0.00  0.00            
ATOM   1894  CB  GLU X 121      49.578  15.275  84.365  0.00  0.00            
ATOM   1895  HB2 GLU X 121      50.184  15.461  83.469  0.00  0.00            
ATOM   1896  HB3 GLU X 121      49.821  16.049  85.139  0.00  0.00            
ATOM   1897  CG  GLU X 121      49.733  13.827  84.869  0.00  0.00            
ATOM   1898  HG2 GLU X 121      49.244  13.033  84.360  0.00  0.00            
ATOM   1899  HG3 GLU X 121      50.784  13.617  84.628  0.00  0.00            
ATOM   1900  CD  GLU X 121      49.608  13.518  86.451  0.00  0.00            
ATOM   1901  OE1 GLU X 121      49.228  14.484  87.178  0.00  0.00            
ATOM   1902  OE2 GLU X 121      49.673  12.363  86.779  0.00  0.00            
ATOM   1903  C   GLU X 121      47.497  14.707  82.788  0.00  0.00            
ATOM   1904  O   GLU X 121      46.685  13.803  82.993  0.00  0.00            
ATOM   1905  N   TYR X 122      48.128  14.935  81.652  0.00  0.00            
ATOM   1906  H   TYR X 122      48.828  15.700  81.579  0.00  0.00            
ATOM   1907  CA  TYR X 122      48.192  14.142  80.401  0.00  0.00            
ATOM   1908  HA  TYR X 122      47.459  13.358  80.521  0.00  0.00            
ATOM   1909  CB  TYR X 122      47.889  14.907  79.204  0.00  0.00            
ATOM   1910  HB2 TYR X 122      47.111  15.590  79.341  0.00  0.00            
ATOM   1911  HB3 TYR X 122      48.728  15.507  78.982  0.00  0.00            
ATOM   1912  CG  TYR X 122      47.540  14.273  77.994  0.00  0.00            
ATOM   1913  CD1 TYR X 122      46.153  14.222  77.699  0.00  0.00            
ATOM   1914  HD1 TYR X 122      45.514  14.713  78.431  0.00  0.00            
ATOM   1915  CE1 TYR X 122      45.766  13.672  76.444  0.00  0.00            
ATOM   1916  HE1 TYR X 122      44.815  13.670  76.118  0.00  0.00            
ATOM   1917  CZ  TYR X 122      46.730  13.041  75.594  0.00  0.00            
ATOM   1918  OH  TYR X 122      46.456  12.497  74.352  0.00  0.00            
ATOM   1919  HH  TYR X 122      47.191  12.145  74.009  0.00  0.00            
ATOM   1920  CE2 TYR X 122      48.077  13.152  75.961  0.00  0.00            
ATOM   1921  HE2 TYR X 122      48.868  12.863  75.321  0.00  0.00            
ATOM   1922  CD2 TYR X 122      48.478  13.656  77.175  0.00  0.00            
ATOM   1923  HD2 TYR X 122      49.588  13.842  77.292  0.00  0.00            
ATOM   1924  C   TYR X 122      49.555  13.422  80.326  0.00  0.00            
ATOM   1925  O   TYR X 122      50.549  14.070  80.140  0.00  0.00            
ATOM   1926  N   LYS X 123      49.613  12.052  80.514  0.00  0.00            
ATOM   1927  H   LYS X 123      48.792  11.475  80.763  0.00  0.00            
ATOM   1928  CA  LYS X 123      50.791  11.227  80.069  0.00  0.00            
ATOM   1929  HA  LYS X 123      51.604  11.606  80.597  0.00  0.00            
ATOM   1930  CB  LYS X 123      50.525   9.766  80.458  0.00  0.00            
ATOM   1931  HB2 LYS X 123      49.549   9.490  80.044  0.00  0.00            
ATOM   1932  HB3 LYS X 123      51.364   9.334  79.875  0.00  0.00            
ATOM   1933  CG  LYS X 123      50.628   9.595  81.965  0.00  0.00            
ATOM   1934  HG2 LYS X 123      51.127  10.426  82.440  0.00  0.00            
ATOM   1935  HG3 LYS X 123      49.711   9.613  82.334  0.00  0.00            
ATOM   1936  CD  LYS X 123      51.328   8.257  82.370  0.00  0.00            
ATOM   1937  HD2 LYS X 123      51.134   8.051  83.403  0.00  0.00            
ATOM   1938  HD3 LYS X 123      50.927   7.417  81.909  0.00  0.00            
ATOM   1939  CE  LYS X 123      52.828   8.398  82.165  0.00  0.00            
ATOM   1940  HE2 LYS X 123      53.079   8.382  81.110  0.00  0.00            
ATOM   1941  HE3 LYS X 123      52.953   9.416  82.411  0.00  0.00            
ATOM   1942  NZ  LYS X 123      53.575   7.451  83.049  0.00  0.00            
ATOM   1943  HZ1 LYS X 123      53.228   6.527  82.815  0.00  0.00            
ATOM   1944  HZ2 LYS X 123      54.616   7.286  82.864  0.00  0.00            
ATOM   1945  HZ3 LYS X 123      53.524   7.609  84.010  0.00  0.00            
ATOM   1946  C   LYS X 123      50.944  11.395  78.530  0.00  0.00            
ATOM   1947  O   LYS X 123      50.116  10.797  77.792  0.00  0.00            
ATOM   1948  N   VAL X 124      51.958  12.099  78.121  0.00  0.00            
ATOM   1949  H   VAL X 124      52.565  12.471  78.833  0.00  0.00            
ATOM   1950  CA  VAL X 124      52.276  12.358  76.752  0.00  0.00            
ATOM   1951  HA  VAL X 124      51.410  12.405  76.176  0.00  0.00            
ATOM   1952  CB  VAL X 124      53.024  13.706  76.579  0.00  0.00            
ATOM   1953  HB  VAL X 124      53.905  13.687  77.140  0.00  0.00            
ATOM   1954  CG1 VAL X 124      53.483  13.860  75.130  0.00  0.00            
ATOM   1955 HG11 VAL X 124      54.158  13.122  74.784  0.00  0.00            
ATOM   1956 HG12 VAL X 124      52.611  14.041  74.575  0.00  0.00            
ATOM   1957 HG13 VAL X 124      54.054  14.889  75.011  0.00  0.00            
ATOM   1958  CG2 VAL X 124      52.140  14.854  77.018  0.00  0.00            
ATOM   1959 HG21 VAL X 124      51.233  14.776  76.408  0.00  0.00            
ATOM   1960 HG22 VAL X 124      51.884  14.956  78.138  0.00  0.00            
ATOM   1961 HG23 VAL X 124      52.676  15.736  76.605  0.00  0.00            
ATOM   1962  C   VAL X 124      52.871  11.046  76.042  0.00  0.00            
ATOM   1963  O   VAL X 124      52.424  10.650  75.027  0.00  0.00            
ATOM   1964  N   ASN X 125      53.717  10.412  76.783  0.00  0.00            
ATOM   1965  H   ASN X 125      53.765  10.766  77.714  0.00  0.00            
ATOM   1966  CA  ASN X 125      54.546   9.250  76.261  0.00  0.00            
ATOM   1967  HA  ASN X 125      54.383   9.306  75.224  0.00  0.00            
ATOM   1968  CB  ASN X 125      55.932   9.143  76.857  0.00  0.00            
ATOM   1969  HB2 ASN X 125      56.444  10.143  76.677  0.00  0.00            
ATOM   1970  HB3 ASN X 125      55.891   9.014  77.935  0.00  0.00            
ATOM   1971  CG  ASN X 125      56.890   8.203  76.194  0.00  0.00            
ATOM   1972  OD1 ASN X 125      56.643   7.808  75.034  0.00  0.00            
ATOM   1973  ND2 ASN X 125      57.961   7.956  76.790  0.00  0.00            
ATOM   1974 HD21 ASN X 125      58.485   7.094  76.550  0.00  0.00            
ATOM   1975 HD22 ASN X 125      58.155   8.233  77.650  0.00  0.00            
ATOM   1976  C   ASN X 125      53.721   7.928  76.610  0.00  0.00            
ATOM   1977  O   ASN X 125      53.304   7.676  77.747  0.00  0.00            
ATOM   1978  N   GLY X 126      53.513   7.154  75.508  0.00  0.00            
ATOM   1979  H   GLY X 126      53.872   7.425  74.622  0.00  0.00            
ATOM   1980  CA  GLY X 126      52.926   5.809  75.867  0.00  0.00            
ATOM   1981  HA2 GLY X 126      53.409   5.108  75.112  0.00  0.00            
ATOM   1982  HA3 GLY X 126      53.111   5.526  76.963  0.00  0.00            
ATOM   1983  C   GLY X 126      51.338   5.884  75.599  0.00  0.00            
ATOM   1984  O   GLY X 126      50.773   6.976  75.379  0.00  0.00            
ATOM   1985  N   ASP X 127      50.870   4.696  75.176  0.00  0.00            
ATOM   1986  H   ASP X 127      51.363   3.813  75.199  0.00  0.00            
ATOM   1987  CA  ASP X 127      49.686   4.477  74.454  0.00  0.00            
ATOM   1988  HA  ASP X 127      49.626   5.229  73.772  0.00  0.00            
ATOM   1989  CB  ASP X 127      49.800   3.000  73.739  0.00  0.00            
ATOM   1990  HB2 ASP X 127      50.781   2.762  73.433  0.00  0.00            
ATOM   1991  HB3 ASP X 127      49.603   2.367  74.532  0.00  0.00            
ATOM   1992  CG  ASP X 127      48.756   2.947  72.687  0.00  0.00            
ATOM   1993  OD1 ASP X 127      48.269   1.896  72.436  0.00  0.00            
ATOM   1994  OD2 ASP X 127      48.416   3.993  72.047  0.00  0.00            
ATOM   1995  C   ASP X 127      48.545   4.600  75.408  0.00  0.00            
ATOM   1996  O   ASP X 127      47.833   3.662  75.783  0.00  0.00            
ATOM   1997  N   GLU X 128      48.358   5.836  75.831  0.00  0.00            
ATOM   1998  H   GLU X 128      49.036   6.522  75.365  0.00  0.00            
ATOM   1999  CA  GLU X 128      47.459   6.325  76.858  0.00  0.00            
ATOM   2000  HA  GLU X 128      47.061   5.369  77.433  0.00  0.00            
ATOM   2001  CB  GLU X 128      48.239   7.257  77.896  0.00  0.00            
ATOM   2002  HB2 GLU X 128      48.561   8.160  77.497  0.00  0.00            
ATOM   2003  HB3 GLU X 128      47.526   7.380  78.662  0.00  0.00            
ATOM   2004  CG  GLU X 128      49.502   6.651  78.578  0.00  0.00            
ATOM   2005  HG2 GLU X 128      50.347   6.800  77.886  0.00  0.00            
ATOM   2006  HG3 GLU X 128      49.691   7.287  79.478  0.00  0.00            
ATOM   2007  CD  GLU X 128      49.668   5.137  78.877  0.00  0.00            
ATOM   2008  OE1 GLU X 128      50.840   4.645  78.906  0.00  0.00            
ATOM   2009  OE2 GLU X 128      48.619   4.515  79.191  0.00  0.00            
ATOM   2010  C   GLU X 128      46.302   7.108  76.202  0.00  0.00            
ATOM   2011  O   GLU X 128      46.588   8.121  75.490  0.00  0.00            
ATOM   2012  N   LEU X 129      45.051   6.525  76.205  0.00  0.00            
ATOM   2013  H   LEU X 129      44.847   5.726  76.816  0.00  0.00            
ATOM   2014  CA  LEU X 129      43.743   7.180  75.709  0.00  0.00            
ATOM   2015  HA  LEU X 129      44.029   7.753  74.792  0.00  0.00            
ATOM   2016  CB  LEU X 129      42.695   6.145  75.321  0.00  0.00            
ATOM   2017  HB2 LEU X 129      42.182   5.718  76.126  0.00  0.00            
ATOM   2018  HB3 LEU X 129      41.794   6.502  74.757  0.00  0.00            
ATOM   2019  CG  LEU X 129      43.376   5.041  74.415  0.00  0.00            
ATOM   2020  HG  LEU X 129      42.511   4.694  73.866  0.00  0.00            
ATOM   2021  CD1 LEU X 129      44.393   5.550  73.337  0.00  0.00            
ATOM   2022 HD11 LEU X 129      43.953   6.461  72.791  0.00  0.00            
ATOM   2023 HD12 LEU X 129      45.315   5.761  73.878  0.00  0.00            
ATOM   2024 HD13 LEU X 129      44.360   4.666  72.646  0.00  0.00            
ATOM   2025  CD2 LEU X 129      43.972   3.783  75.153  0.00  0.00            
ATOM   2026 HD21 LEU X 129      43.348   3.518  75.965  0.00  0.00            
ATOM   2027 HD22 LEU X 129      44.258   2.989  74.412  0.00  0.00            
ATOM   2028 HD23 LEU X 129      44.923   4.078  75.637  0.00  0.00            
ATOM   2029  C   LEU X 129      43.129   8.234  76.658  0.00  0.00            
ATOM   2030  O   LEU X 129      42.207   8.916  76.255  0.00  0.00            
ATOM   2031  N   GLU X 130      43.677   8.273  77.849  0.00  0.00            
ATOM   2032  H   GLU X 130      44.406   7.648  77.999  0.00  0.00            
ATOM   2033  CA  GLU X 130      43.237   8.753  79.111  0.00  0.00            
ATOM   2034  HA  GLU X 130      42.119   8.484  79.032  0.00  0.00            
ATOM   2035  CB  GLU X 130      43.790   7.931  80.279  0.00  0.00            
ATOM   2036  HB2 GLU X 130      44.911   8.034  80.499  0.00  0.00            
ATOM   2037  HB3 GLU X 130      43.194   8.333  81.176  0.00  0.00            
ATOM   2038  CG  GLU X 130      43.428   6.494  80.064  0.00  0.00            
ATOM   2039  HG2 GLU X 130      43.066   6.485  81.108  0.00  0.00            
ATOM   2040  HG3 GLU X 130      42.566   6.205  79.377  0.00  0.00            
ATOM   2041  CD  GLU X 130      44.638   5.632  79.854  0.00  0.00            
ATOM   2042  OE1 GLU X 130      44.731   4.977  78.778  0.00  0.00            
ATOM   2043  OE2 GLU X 130      45.517   5.595  80.710  0.00  0.00            
ATOM   2044  C   GLU X 130      43.519  10.168  79.357  0.00  0.00            
ATOM   2045  O   GLU X 130      44.691  10.487  79.387  0.00  0.00            
ATOM   2046  N   LYS X 131      42.470  10.922  79.445  0.00  0.00            
ATOM   2047  H   LYS X 131      41.575  10.378  79.456  0.00  0.00            
ATOM   2048  CA  LYS X 131      42.431  12.411  79.829  0.00  0.00            
ATOM   2049  HA  LYS X 131      43.310  13.025  79.832  0.00  0.00            
ATOM   2050  CB  LYS X 131      41.565  13.169  78.779  0.00  0.00            
ATOM   2051  HB2 LYS X 131      41.601  12.520  77.848  0.00  0.00            
ATOM   2052  HB3 LYS X 131      40.590  13.137  79.240  0.00  0.00            
ATOM   2053  CG  LYS X 131      41.835  14.679  78.742  0.00  0.00            
ATOM   2054  HG2 LYS X 131      41.841  14.965  79.772  0.00  0.00            
ATOM   2055  HG3 LYS X 131      42.902  14.733  78.587  0.00  0.00            
ATOM   2056  CD  LYS X 131      41.041  15.701  77.801  0.00  0.00            
ATOM   2057  HD2 LYS X 131      41.600  15.817  76.867  0.00  0.00            
ATOM   2058  HD3 LYS X 131      40.076  15.353  77.590  0.00  0.00            
ATOM   2059  CE  LYS X 131      41.016  17.019  78.448  0.00  0.00            
ATOM   2060  HE2 LYS X 131      41.982  17.281  78.851  0.00  0.00            
ATOM   2061  HE3 LYS X 131      40.696  17.707  77.744  0.00  0.00            
ATOM   2062  NZ  LYS X 131      40.159  17.138  79.627  0.00  0.00            
ATOM   2063  HZ1 LYS X 131      39.254  16.776  79.429  0.00  0.00            
ATOM   2064  HZ2 LYS X 131      40.623  16.624  80.443  0.00  0.00            
ATOM   2065  HZ3 LYS X 131      40.125  18.173  79.964  0.00  0.00            
ATOM   2066  C   LYS X 131      41.876  12.681  81.337  0.00  0.00            
ATOM   2067  O   LYS X 131      41.126  11.841  81.839  0.00  0.00            
ATOM   2068  N   THR X 132      42.237  13.747  82.016  0.00  0.00            
ATOM   2069  H   THR X 132      42.963  14.287  81.503  0.00  0.00            
ATOM   2070  CA  THR X 132      41.618  14.195  83.252  0.00  0.00            
ATOM   2071  HA  THR X 132      41.403  13.249  83.803  0.00  0.00            
ATOM   2072  CB  THR X 132      42.605  15.003  84.195  0.00  0.00            
ATOM   2073  HB  THR X 132      42.947  15.826  83.510  0.00  0.00            
ATOM   2074  CG2 THR X 132      42.000  15.715  85.413  0.00  0.00            
ATOM   2075 HG21 THR X 132      42.670  16.425  85.691  0.00  0.00            
ATOM   2076 HG22 THR X 132      41.061  16.087  85.265  0.00  0.00            
ATOM   2077 HG23 THR X 132      41.787  14.866  86.065  0.00  0.00            
ATOM   2078  OG1 THR X 132      43.679  14.075  84.526  0.00  0.00            
ATOM   2079  HG1 THR X 132      44.596  14.394  84.175  0.00  0.00            
ATOM   2080  C   THR X 132      40.207  14.867  83.118  0.00  0.00            
ATOM   2081  O   THR X 132      40.235  15.789  82.236  0.00  0.00            
ATOM   2082  N   TYR X 133      39.286  14.452  83.876  0.00  0.00            
ATOM   2083  H   TYR X 133      39.295  13.604  84.451  0.00  0.00            
ATOM   2084  CA  TYR X 133      37.998  15.220  83.815  0.00  0.00            
ATOM   2085  HA  TYR X 133      38.122  15.880  83.051  0.00  0.00            
ATOM   2086  CB  TYR X 133      37.020  14.215  83.259  0.00  0.00            
ATOM   2087  HB2 TYR X 133      37.230  13.252  83.753  0.00  0.00            
ATOM   2088  HB3 TYR X 133      35.932  14.439  83.485  0.00  0.00            
ATOM   2089  CG  TYR X 133      37.134  14.076  81.797  0.00  0.00            
ATOM   2090  CD1 TYR X 133      38.080  13.206  81.169  0.00  0.00            
ATOM   2091  HD1 TYR X 133      38.536  12.419  81.789  0.00  0.00            
ATOM   2092  CE1 TYR X 133      38.099  13.115  79.734  0.00  0.00            
ATOM   2093  HE1 TYR X 133      38.719  12.294  79.245  0.00  0.00            
ATOM   2094  CZ  TYR X 133      37.403  14.034  78.933  0.00  0.00            
ATOM   2095  OH  TYR X 133      37.307  13.990  77.614  0.00  0.00            
ATOM   2096  HH  TYR X 133      36.413  13.729  77.275  0.00  0.00            
ATOM   2097  CE2 TYR X 133      36.542  14.938  79.603  0.00  0.00            
ATOM   2098  HE2 TYR X 133      35.949  15.676  79.069  0.00  0.00            
ATOM   2099  CD2 TYR X 133      36.431  14.934  81.014  0.00  0.00            
ATOM   2100  HD2 TYR X 133      35.793  15.595  81.613  0.00  0.00            
ATOM   2101  C   TYR X 133      37.630  15.949  85.115  0.00  0.00            
ATOM   2102  O   TYR X 133      37.798  15.384  86.240  0.00  0.00            
ATOM   2103  N   LYS X 134      37.060  17.158  85.099  0.00  0.00            
ATOM   2104  H   LYS X 134      36.818  17.301  84.123  0.00  0.00            
ATOM   2105  CA  LYS X 134      36.353  17.809  86.276  0.00  0.00            
ATOM   2106  HA  LYS X 134      37.048  17.640  87.011  0.00  0.00            
ATOM   2107  CB  LYS X 134      36.309  19.325  86.350  0.00  0.00            
ATOM   2108  HB2 LYS X 134      37.284  19.808  85.996  0.00  0.00            
ATOM   2109  HB3 LYS X 134      35.732  19.643  85.474  0.00  0.00            
ATOM   2110  CG  LYS X 134      35.573  19.849  87.609  0.00  0.00            
ATOM   2111  HG2 LYS X 134      34.796  19.253  87.922  0.00  0.00            
ATOM   2112  HG3 LYS X 134      36.332  19.688  88.413  0.00  0.00            
ATOM   2113  CD  LYS X 134      35.439  21.358  87.526  0.00  0.00            
ATOM   2114  HD2 LYS X 134      35.120  21.829  88.422  0.00  0.00            
ATOM   2115  HD3 LYS X 134      36.544  21.553  87.498  0.00  0.00            
ATOM   2116  CE  LYS X 134      34.648  21.927  86.249  0.00  0.00            
ATOM   2117  HE2 LYS X 134      34.733  23.054  86.202  0.00  0.00            
ATOM   2118  HE3 LYS X 134      34.823  21.456  85.368  0.00  0.00            
ATOM   2119  NZ  LYS X 134      33.265  21.647  86.713  0.00  0.00            
ATOM   2120  HZ1 LYS X 134      32.938  20.763  86.444  0.00  0.00            
ATOM   2121  HZ2 LYS X 134      33.133  21.589  87.697  0.00  0.00            
ATOM   2122  HZ3 LYS X 134      32.701  22.365  86.375  0.00  0.00            
ATOM   2123  C   LYS X 134      35.142  17.087  86.631  0.00  0.00            
ATOM   2124  O   LYS X 134      34.018  17.444  86.271  0.00  0.00            
ATOM   2125  N   VAL X 135      35.339  16.202  87.591  0.00  0.00            
ATOM   2126  H   VAL X 135      36.248  16.196  87.944  0.00  0.00            
ATOM   2127  CA  VAL X 135      34.268  15.547  88.424  0.00  0.00            
ATOM   2128  HA  VAL X 135      33.472  15.255  87.721  0.00  0.00            
ATOM   2129  CB  VAL X 135      34.611  14.249  89.069  0.00  0.00            
ATOM   2130  HB  VAL X 135      35.489  14.326  89.681  0.00  0.00            
ATOM   2131  CG1 VAL X 135      33.349  13.771  89.901  0.00  0.00            
ATOM   2132 HG11 VAL X 135      33.200  14.469  90.707  0.00  0.00            
ATOM   2133 HG12 VAL X 135      32.506  13.642  89.174  0.00  0.00            
ATOM   2134 HG13 VAL X 135      33.620  12.789  90.277  0.00  0.00            
ATOM   2135  CG2 VAL X 135      35.033  13.352  87.890  0.00  0.00            
ATOM   2136 HG21 VAL X 135      36.084  13.758  87.561  0.00  0.00            
ATOM   2137 HG22 VAL X 135      35.021  12.317  88.316  0.00  0.00            
ATOM   2138 HG23 VAL X 135      34.291  13.418  87.097  0.00  0.00            
ATOM   2139  C   VAL X 135      33.903  16.473  89.591  0.00  0.00            
ATOM   2140  O   VAL X 135      32.685  16.703  89.751  0.00  0.00            
ATOM   2141  N   GLY X 136      34.849  17.096  90.335  0.00  0.00            
ATOM   2142  H   GLY X 136      35.756  17.017  89.952  0.00  0.00            
ATOM   2143  CA  GLY X 136      34.634  17.995  91.491  0.00  0.00            
ATOM   2144  HA2 GLY X 136      33.964  18.771  91.278  0.00  0.00            
ATOM   2145  HA3 GLY X 136      34.255  17.422  92.290  0.00  0.00            
ATOM   2146  C   GLY X 136      36.050  18.365  91.973  0.00  0.00            
ATOM   2147  O   GLY X 136      36.998  18.413  91.044  0.00  0.00            
ATOM   2148  N   ASP X 137      36.315  18.497  93.294  0.00  0.00            
ATOM   2149  H   ASP X 137      35.538  18.512  94.015  0.00  0.00            
ATOM   2150  CA  ASP X 137      37.681  18.431  93.915  0.00  0.00            
ATOM   2151  HA  ASP X 137      38.330  19.111  93.404  0.00  0.00            
ATOM   2152  CB  ASP X 137      37.745  18.971  95.336  0.00  0.00            
ATOM   2153  HB2 ASP X 137      38.719  19.009  95.845  0.00  0.00            
ATOM   2154  HB3 ASP X 137      37.518  20.032  95.410  0.00  0.00            
ATOM   2155  CG  ASP X 137      36.820  18.152  96.240  0.00  0.00            
ATOM   2156  OD1 ASP X 137      37.222  17.790  97.402  0.00  0.00            
ATOM   2157  OD2 ASP X 137      35.738  17.839  95.752  0.00  0.00            
ATOM   2158  C   ASP X 137      38.332  17.006  93.710  0.00  0.00            
ATOM   2159  O   ASP X 137      39.296  16.748  94.444  0.00  0.00            
ATOM   2160  N   VAL X 138      37.983  16.105  92.814  0.00  0.00            
ATOM   2161  H   VAL X 138      37.044  16.243  92.341  0.00  0.00            
ATOM   2162  CA  VAL X 138      38.770  14.920  92.397  0.00  0.00            
ATOM   2163  HA  VAL X 138      39.807  14.973  92.837  0.00  0.00            
ATOM   2164  CB  VAL X 138      38.217  13.590  93.156  0.00  0.00            
ATOM   2165  HB  VAL X 138      38.313  13.550  94.230  0.00  0.00            
ATOM   2166  CG1 VAL X 138      36.850  13.303  92.785  0.00  0.00            
ATOM   2167 HG11 VAL X 138      36.862  12.950  91.728  0.00  0.00            
ATOM   2168 HG12 VAL X 138      36.505  12.475  93.433  0.00  0.00            
ATOM   2169 HG13 VAL X 138      36.163  14.104  93.032  0.00  0.00            
ATOM   2170  CG2 VAL X 138      38.964  12.308  92.679  0.00  0.00            
ATOM   2171 HG21 VAL X 138      38.961  12.160  91.602  0.00  0.00            
ATOM   2172 HG22 VAL X 138      39.967  12.644  92.942  0.00  0.00            
ATOM   2173 HG23 VAL X 138      38.813  11.388  93.179  0.00  0.00            
ATOM   2174  C   VAL X 138      38.902  14.959  90.926  0.00  0.00            
ATOM   2175  O   VAL X 138      37.965  14.880  90.180  0.00  0.00            
ATOM   2176  N   THR X 139      40.199  15.058  90.536  0.00  0.00            
ATOM   2177  H   THR X 139      40.995  15.066  91.162  0.00  0.00            
ATOM   2178  CA  THR X 139      40.491  15.011  89.109  0.00  0.00            
ATOM   2179  HA  THR X 139      39.849  15.487  88.563  0.00  0.00            
ATOM   2180  CB  THR X 139      41.825  15.752  88.961  0.00  0.00            
ATOM   2181  HB  THR X 139      42.166  15.584  87.952  0.00  0.00            
ATOM   2182  CG2 THR X 139      41.522  17.188  88.954  0.00  0.00            
ATOM   2183 HG21 THR X 139      40.893  17.401  89.769  0.00  0.00            
ATOM   2184 HG22 THR X 139      42.381  17.872  88.975  0.00  0.00            
ATOM   2185 HG23 THR X 139      41.003  17.447  88.043  0.00  0.00            
ATOM   2186  OG1 THR X 139      42.941  15.409  89.827  0.00  0.00            
ATOM   2187  HG1 THR X 139      43.729  15.952  89.710  0.00  0.00            
ATOM   2188  C   THR X 139      40.475  13.543  88.748  0.00  0.00            
ATOM   2189  O   THR X 139      41.381  12.780  89.151  0.00  0.00            
ATOM   2190  N   ALA X 140      39.437  13.021  88.094  0.00  0.00            
ATOM   2191  H   ALA X 140      38.824  13.748  87.624  0.00  0.00            
ATOM   2192  CA  ALA X 140      39.258  11.651  87.682  0.00  0.00            
ATOM   2193  HA  ALA X 140      39.582  10.971  88.411  0.00  0.00            
ATOM   2194  CB  ALA X 140      37.747  11.354  87.705  0.00  0.00            
ATOM   2195  HB1 ALA X 140      37.304  10.359  87.768  0.00  0.00            
ATOM   2196  HB2 ALA X 140      37.305  12.140  88.399  0.00  0.00            
ATOM   2197  HB3 ALA X 140      37.444  11.430  86.699  0.00  0.00            
ATOM   2198  C   ALA X 140      39.891  11.479  86.303  0.00  0.00            
ATOM   2199  O   ALA X 140      39.322  12.186  85.409  0.00  0.00            
ATOM   2200  N   LYS X 141      41.007  10.712  86.095  0.00  0.00            
ATOM   2201  H   LYS X 141      41.331  10.131  86.874  0.00  0.00            
ATOM   2202  CA  LYS X 141      41.414  10.262  84.767  0.00  0.00            
ATOM   2203  HA  LYS X 141      41.508  11.222  84.243  0.00  0.00            
ATOM   2204  CB  LYS X 141      42.751   9.515  84.789  0.00  0.00            
ATOM   2205  HB2 LYS X 141      42.760   8.770  85.599  0.00  0.00            
ATOM   2206  HB3 LYS X 141      42.990   9.105  83.842  0.00  0.00            
ATOM   2207  CG  LYS X 141      43.713  10.565  85.229  0.00  0.00            
ATOM   2208  HG2 LYS X 141      43.829  11.197  84.394  0.00  0.00            
ATOM   2209  HG3 LYS X 141      43.258  11.337  85.968  0.00  0.00            
ATOM   2210  CD  LYS X 141      45.137  10.125  85.695  0.00  0.00            
ATOM   2211  HD2 LYS X 141      45.218   9.319  86.483  0.00  0.00            
ATOM   2212  HD3 LYS X 141      45.663   9.734  84.749  0.00  0.00            
ATOM   2213  CE  LYS X 141      45.902  11.399  86.168  0.00  0.00            
ATOM   2214  HE2 LYS X 141      45.435  12.169  85.558  0.00  0.00            
ATOM   2215  HE3 LYS X 141      45.794  11.581  87.177  0.00  0.00            
ATOM   2216  NZ  LYS X 141      47.307  11.196  85.816  0.00  0.00            
ATOM   2217  HZ1 LYS X 141      47.942  11.847  86.291  0.00  0.00            
ATOM   2218  HZ2 LYS X 141      47.489  10.330  86.255  0.00  0.00            
ATOM   2219  HZ3 LYS X 141      47.440  11.175  84.804  0.00  0.00            
ATOM   2220  C   LYS X 141      40.382   9.318  84.043  0.00  0.00            
ATOM   2221  O   LYS X 141      39.943   8.315  84.504  0.00  0.00            
ATOM   2222  N   ARG X 142      39.888   9.628  82.872  0.00  0.00            
ATOM   2223  H   ARG X 142      40.232  10.429  82.382  0.00  0.00            
ATOM   2224  CA  ARG X 142      39.040   8.676  82.076  0.00  0.00            
ATOM   2225  HA  ARG X 142      39.354   7.684  82.411  0.00  0.00            
ATOM   2226  CB  ARG X 142      37.587   8.870  82.475  0.00  0.00            
ATOM   2227  HB2 ARG X 142      37.068   7.923  82.326  0.00  0.00            
ATOM   2228  HB3 ARG X 142      37.502   9.001  83.483  0.00  0.00            
ATOM   2229  CG  ARG X 142      36.765   9.958  82.002  0.00  0.00            
ATOM   2230  HG2 ARG X 142      35.804   9.875  82.499  0.00  0.00            
ATOM   2231  HG3 ARG X 142      37.165  10.852  82.473  0.00  0.00            
ATOM   2232  CD  ARG X 142      36.602  10.167  80.413  0.00  0.00            
ATOM   2233  HD2 ARG X 142      37.544  10.375  79.945  0.00  0.00            
ATOM   2234  HD3 ARG X 142      36.405   9.147  79.860  0.00  0.00            
ATOM   2235  NE  ARG X 142      35.442  11.137  80.184  0.00  0.00            
ATOM   2236  HE  ARG X 142      34.699  11.226  80.829  0.00  0.00            
ATOM   2237  CZ  ARG X 142      35.173  11.665  78.976  0.00  0.00            
ATOM   2238  NH1 ARG X 142      35.651  11.098  77.921  0.00  0.00            
ATOM   2239 HH11 ARG X 142      36.104  10.202  78.022  0.00  0.00            
ATOM   2240 HH12 ARG X 142      35.394  11.637  77.118  0.00  0.00            
ATOM   2241  NH2 ARG X 142      34.383  12.690  78.870  0.00  0.00            
ATOM   2242 HH21 ARG X 142      33.957  13.114  79.714  0.00  0.00            
ATOM   2243 HH22 ARG X 142      33.998  12.988  77.931  0.00  0.00            
ATOM   2244  C   ARG X 142      39.414   8.687  80.569  0.00  0.00            
ATOM   2245  O   ARG X 142      40.217   9.497  80.060  0.00  0.00            
ATOM   2246  N   TRP X 143      38.784   7.787  79.842  0.00  0.00            
ATOM   2247  H   TRP X 143      38.022   7.333  80.259  0.00  0.00            
ATOM   2248  CA  TRP X 143      39.160   7.510  78.444  0.00  0.00            
ATOM   2249  HA  TRP X 143      40.251   7.421  78.297  0.00  0.00            
ATOM   2250  CB  TRP X 143      38.616   6.147  78.095  0.00  0.00            
ATOM   2251  HB2 TRP X 143      37.525   6.135  78.226  0.00  0.00            
ATOM   2252  HB3 TRP X 143      38.850   5.941  77.006  0.00  0.00            
ATOM   2253  CG  TRP X 143      39.110   4.920  78.902  0.00  0.00            
ATOM   2254  CD1 TRP X 143      40.167   4.176  78.596  0.00  0.00            
ATOM   2255  HD1 TRP X 143      40.556   4.430  77.654  0.00  0.00            
ATOM   2256  NE1 TRP X 143      40.631   3.468  79.711  0.00  0.00            
ATOM   2257  HE1 TRP X 143      41.641   3.123  79.758  0.00  0.00            
ATOM   2258  CE2 TRP X 143      39.704   3.590  80.736  0.00  0.00            
ATOM   2259  CZ2 TRP X 143      39.575   3.124  81.975  0.00  0.00            
ATOM   2260  HZ2 TRP X 143      40.455   2.576  82.310  0.00  0.00            
ATOM   2261  CH2 TRP X 143      38.474   3.400  82.752  0.00  0.00            
ATOM   2262  HH2 TRP X 143      38.239   2.748  83.623  0.00  0.00            
ATOM   2263  CZ3 TRP X 143      37.491   4.296  82.270  0.00  0.00            
ATOM   2264  HZ3 TRP X 143      36.583   4.393  82.777  0.00  0.00            
ATOM   2265  CE3 TRP X 143      37.640   4.829  80.989  0.00  0.00            
ATOM   2266  HE3 TRP X 143      36.887   5.441  80.656  0.00  0.00            
ATOM   2267  CD2 TRP X 143      38.746   4.481  80.214  0.00  0.00            
ATOM   2268  C   TRP X 143      38.639   8.540  77.456  0.00  0.00            
ATOM   2269  O   TRP X 143      37.671   9.187  77.777  0.00  0.00            
ATOM   2270  N   TYR X 144      39.325   8.794  76.344  0.00  0.00            
ATOM   2271  H   TYR X 144      40.285   8.471  76.347  0.00  0.00            
ATOM   2272  CA  TYR X 144      39.170   9.961  75.488  0.00  0.00            
ATOM   2273  HA  TYR X 144      38.083  10.042  75.478  0.00  0.00            
ATOM   2274  CB  TYR X 144      39.969  11.182  76.263  0.00  0.00            
ATOM   2275  HB2 TYR X 144      39.229  11.443  77.023  0.00  0.00            
ATOM   2276  HB3 TYR X 144      40.770  10.749  76.893  0.00  0.00            
ATOM   2277  CG  TYR X 144      40.415  12.357  75.524  0.00  0.00            
ATOM   2278  CD1 TYR X 144      39.425  13.303  75.225  0.00  0.00            
ATOM   2279  HD1 TYR X 144      38.440  13.181  75.575  0.00  0.00            
ATOM   2280  CE1 TYR X 144      39.721  14.473  74.544  0.00  0.00            
ATOM   2281  HE1 TYR X 144      39.066  15.279  74.243  0.00  0.00            
ATOM   2282  CZ  TYR X 144      41.051  14.821  74.237  0.00  0.00            
ATOM   2283  OH  TYR X 144      41.241  15.932  73.547  0.00  0.00            
ATOM   2284  HH  TYR X 144      41.786  15.775  72.691  0.00  0.00            
ATOM   2285  CE2 TYR X 144      42.058  13.872  74.537  0.00  0.00            
ATOM   2286  HE2 TYR X 144      42.967  13.947  73.954  0.00  0.00            
ATOM   2287  CD2 TYR X 144      41.705  12.629  75.204  0.00  0.00            
ATOM   2288  HD2 TYR X 144      42.577  11.991  75.590  0.00  0.00            
ATOM   2289  C   TYR X 144      39.628   9.754  74.006  0.00  0.00            
ATOM   2290  O   TYR X 144      39.341   8.715  73.440  0.00  0.00            
ATOM   2291  N   LYS X 145      40.506  10.548  73.373  0.00  0.00            
ATOM   2292  H   LYS X 145      40.770  11.414  73.897  0.00  0.00            
ATOM   2293  CA  LYS X 145      41.155  10.408  71.990  0.00  0.00            
ATOM   2294  HA  LYS X 145      41.344   9.378  71.801  0.00  0.00            
ATOM   2295  CB  LYS X 145      40.322  11.093  70.911  0.00  0.00            
ATOM   2296  HB2 LYS X 145      39.373  10.504  70.730  0.00  0.00            
ATOM   2297  HB3 LYS X 145      40.276  12.155  71.332  0.00  0.00            
ATOM   2298  CG  LYS X 145      40.959  11.132  69.487  0.00  0.00            
ATOM   2299  HG2 LYS X 145      41.832  11.789  69.418  0.00  0.00            
ATOM   2300  HG3 LYS X 145      41.432  10.064  69.416  0.00  0.00            
ATOM   2301  CD  LYS X 145      40.187  11.508  68.264  0.00  0.00            
ATOM   2302  HD2 LYS X 145      39.880  12.533  68.383  0.00  0.00            
ATOM   2303  HD3 LYS X 145      40.882  11.452  67.391  0.00  0.00            
ATOM   2304  CE  LYS X 145      38.943  10.642  67.889  0.00  0.00            
ATOM   2305  HE2 LYS X 145      39.073   9.627  68.114  0.00  0.00            
ATOM   2306  HE3 LYS X 145      38.284  10.866  68.637  0.00  0.00            
ATOM   2307  NZ  LYS X 145      38.330  10.911  66.527  0.00  0.00            
ATOM   2308  HZ1 LYS X 145      37.375  10.612  66.549  0.00  0.00            
ATOM   2309  HZ2 LYS X 145      38.194  11.893  66.407  0.00  0.00            
ATOM   2310  HZ3 LYS X 145      38.775  10.444  65.694  0.00  0.00            
ATOM   2311  C   LYS X 145      42.606  11.011  71.899  0.00  0.00            
ATOM   2312  O   LYS X 145      42.830  12.152  72.186  0.00  0.00            
ATOM   2313  N   LYS X 146      43.631  10.240  71.573  0.00  0.00            
ATOM   2314  H   LYS X 146      43.261   9.244  71.360  0.00  0.00            
ATOM   2315  CA  LYS X 146      45.063  10.641  71.782  0.00  0.00            
ATOM   2316  HA  LYS X 146      45.324  10.935  72.811  0.00  0.00            
ATOM   2317  CB  LYS X 146      45.794   9.317  71.618  0.00  0.00            
ATOM   2318  HB2 LYS X 146      45.552   8.549  72.334  0.00  0.00            
ATOM   2319  HB3 LYS X 146      45.631   8.795  70.683  0.00  0.00            
ATOM   2320  CG  LYS X 146      47.356   9.584  71.914  0.00  0.00            
ATOM   2321  HG2 LYS X 146      47.860  10.128  71.107  0.00  0.00            
ATOM   2322  HG3 LYS X 146      47.444  10.054  72.905  0.00  0.00            
ATOM   2323  CD  LYS X 146      48.086   8.212  71.953  0.00  0.00            
ATOM   2324  HD2 LYS X 146      47.711   7.590  72.742  0.00  0.00            
ATOM   2325  HD3 LYS X 146      48.049   7.707  70.943  0.00  0.00            
ATOM   2326  CE  LYS X 146      49.555   8.264  72.297  0.00  0.00            
ATOM   2327  HE2 LYS X 146      50.112   7.340  72.121  0.00  0.00            
ATOM   2328  HE3 LYS X 146      49.908   8.782  71.396  0.00  0.00            
ATOM   2329  NZ  LYS X 146      49.959   9.183  73.412  0.00  0.00            
ATOM   2330  HZ1 LYS X 146      49.352   9.938  73.571  0.00  0.00            
ATOM   2331  HZ2 LYS X 146      50.088   8.532  74.198  0.00  0.00            
ATOM   2332  HZ3 LYS X 146      50.839   9.571  73.188  0.00  0.00            
ATOM   2333  C   LYS X 146      45.570  11.655  70.637  0.00  0.00            
ATOM   2334  O   LYS X 146      45.372  11.434  69.459  0.00  0.00            
ATOM   2335  N   SER X 147      46.216  12.663  71.015  0.00  0.00            
ATOM   2336  H   SER X 147      45.995  13.045  71.897  0.00  0.00            
ATOM   2337  CA  SER X 147      46.682  13.749  70.076  0.00  0.00            
ATOM   2338  HA  SER X 147      45.886  13.913  69.331  0.00  0.00            
ATOM   2339  CB  SER X 147      46.831  14.873  71.039  0.00  0.00            
ATOM   2340  HB2 SER X 147      47.595  14.775  71.749  0.00  0.00            
ATOM   2341  HB3 SER X 147      47.198  15.691  70.431  0.00  0.00            
ATOM   2342  OG  SER X 147      45.557  15.317  71.577  0.00  0.00            
ATOM   2343  HG  SER X 147      45.774  16.244  71.877  0.00  0.00            
ATOM   2344  C   SER X 147      48.060  13.506  69.421  0.00  0.00            
ATOM   2345  O   SER X 147      48.845  12.587  69.741  0.00  0.00            
ATOM   2346  N   SER X 148      48.506  14.408  68.539  0.00  0.00            
ATOM   2347  H   SER X 148      47.712  14.770  68.076  0.00  0.00            
ATOM   2348  CA  SER X 148      49.714  14.412  67.740  0.00  0.00            
ATOM   2349  HA  SER X 148      49.804  13.549  67.091  0.00  0.00            
ATOM   2350  CB  SER X 148      49.717  15.573  66.720  0.00  0.00            
ATOM   2351  HB2 SER X 148      48.936  15.570  65.949  0.00  0.00            
ATOM   2352  HB3 SER X 148      49.686  16.402  67.415  0.00  0.00            
ATOM   2353  OG  SER X 148      51.013  15.587  66.072  0.00  0.00            
ATOM   2354  HG  SER X 148      51.067  16.249  65.465  0.00  0.00            
ATOM   2355  C   SER X 148      50.962  14.280  68.597  0.00  0.00            
ATOM   2356  O   SER X 148      51.024  14.760  69.787  0.00  0.00            
ATOM   2357  N   SER X 149      52.003  13.636  68.157  0.00  0.00            
ATOM   2358  H   SER X 149      51.991  13.206  67.288  0.00  0.00            
ATOM   2359  CA  SER X 149      53.106  13.466  69.108  0.00  0.00            
ATOM   2360  HA  SER X 149      52.786  13.085  69.999  0.00  0.00            
ATOM   2361  CB  SER X 149      53.914  12.240  68.679  0.00  0.00            
ATOM   2362  HB2 SER X 149      54.964  12.328  69.094  0.00  0.00            
ATOM   2363  HB3 SER X 149      53.320  11.337  68.847  0.00  0.00            
ATOM   2364  OG  SER X 149      54.129  12.292  67.262  0.00  0.00            
ATOM   2365  HG  SER X 149      54.082  11.370  66.954  0.00  0.00            
ATOM   2366  C   SER X 149      54.016  14.665  69.201  0.00  0.00            
ATOM   2367  O   SER X 149      54.848  14.805  70.146  0.00  0.00            
ATOM   2368  N   SER X 150      54.070  15.509  68.124  0.00  0.00            
ATOM   2369  H   SER X 150      53.440  15.383  67.380  0.00  0.00            
ATOM   2370  CA  SER X 150      54.930  16.668  68.034  0.00  0.00            
ATOM   2371  HA  SER X 150      55.925  16.424  68.470  0.00  0.00            
ATOM   2372  CB  SER X 150      55.159  16.951  66.564  0.00  0.00            
ATOM   2373  HB2 SER X 150      55.624  17.924  66.221  0.00  0.00            
ATOM   2374  HB3 SER X 150      55.666  16.062  66.126  0.00  0.00            
ATOM   2375  OG  SER X 150      53.947  16.980  65.843  0.00  0.00            
ATOM   2376  HG  SER X 150      54.189  16.709  64.946  0.00  0.00            
ATOM   2377  C   SER X 150      54.343  17.964  68.693  0.00  0.00            
ATOM   2378  O   SER X 150      55.016  18.923  68.428  0.00  0.00            
ATOM   2379  OXT SER X 150      53.136  17.976  69.101  0.00  0.00            
ATOM   2380  N   ALA X 151      44.019  63.072  93.729  0.00  0.00            
ATOM   2381  H1  ALA X 151      44.486  63.731  94.306  0.00  0.00            
ATOM   2382  H2  ALA X 151      44.774  62.311  93.822  0.00  0.00            
ATOM   2383  H3  ALA X 151      43.165  62.750  94.160  0.00  0.00            
ATOM   2384  CA  ALA X 151      43.829  63.584  92.315  0.00  0.00            
ATOM   2385  HA  ALA X 151      43.555  62.720  91.733  0.00  0.00            
ATOM   2386  CB  ALA X 151      42.714  64.748  92.136  0.00  0.00            
ATOM   2387  HB1 ALA X 151      41.798  64.313  92.498  0.00  0.00            
ATOM   2388  HB2 ALA X 151      42.962  65.605  92.735  0.00  0.00            
ATOM   2389  HB3 ALA X 151      42.777  65.085  91.113  0.00  0.00            
ATOM   2390  C   ALA X 151      45.219  63.996  91.775  0.00  0.00            
ATOM   2391  O   ALA X 151      45.930  64.508  92.682  0.00  0.00            
ATOM   2392  N   PRO X 152      45.484  63.728  90.503  0.00  0.00            
ATOM   2393  CD  PRO X 152      44.519  63.148  89.515  0.00  0.00            
ATOM   2394  HD2 PRO X 152      43.613  63.743  89.235  0.00  0.00            
ATOM   2395  HD3 PRO X 152      44.164  62.269  89.987  0.00  0.00            
ATOM   2396  CG  PRO X 152      45.319  62.956  88.270  0.00  0.00            
ATOM   2397  HG2 PRO X 152      44.907  63.684  87.619  0.00  0.00            
ATOM   2398  HG3 PRO X 152      45.220  61.989  87.767  0.00  0.00            
ATOM   2399  CB  PRO X 152      46.802  63.243  88.610  0.00  0.00            
ATOM   2400  HB2 PRO X 152      47.388  63.664  87.895  0.00  0.00            
ATOM   2401  HB3 PRO X 152      47.149  62.417  89.201  0.00  0.00            
ATOM   2402  CA  PRO X 152      46.694  64.204  89.851  0.00  0.00            
ATOM   2403  HA  PRO X 152      47.548  64.080  90.476  0.00  0.00            
ATOM   2404  C   PRO X 152      46.496  65.718  89.532  0.00  0.00            
ATOM   2405  O   PRO X 152      45.436  66.291  89.755  0.00  0.00            
ATOM   2406  N   ALA X 153      47.465  66.279  88.765  0.00  0.00            
ATOM   2407  H   ALA X 153      48.279  65.729  88.521  0.00  0.00            
ATOM   2408  CA  ALA X 153      47.404  67.511  87.931  0.00  0.00            
ATOM   2409  HA  ALA X 153      46.938  68.279  88.474  0.00  0.00            
ATOM   2410  CB  ALA X 153      48.812  68.235  87.814  0.00  0.00            
ATOM   2411  HB1 ALA X 153      49.655  67.602  87.400  0.00  0.00            
ATOM   2412  HB2 ALA X 153      48.563  69.033  87.063  0.00  0.00            
ATOM   2413  HB3 ALA X 153      49.031  68.786  88.714  0.00  0.00            
ATOM   2414  C   ALA X 153      46.740  67.346  86.558  0.00  0.00            
ATOM   2415  O   ALA X 153      46.402  68.365  85.901  0.00  0.00            
ATOM   2416  N   GLU X 154      46.293  66.110  86.135  0.00  0.00            
ATOM   2417  H   GLU X 154      46.405  65.255  86.732  0.00  0.00            
ATOM   2418  CA  GLU X 154      45.631  65.951  84.852  0.00  0.00            
ATOM   2419  HA  GLU X 154      46.273  66.517  84.153  0.00  0.00            
ATOM   2420  CB  GLU X 154      45.544  64.426  84.736  0.00  0.00            
ATOM   2421  HB2 GLU X 154      46.493  63.956  85.146  0.00  0.00            
ATOM   2422  HB3 GLU X 154      44.710  64.059  85.160  0.00  0.00            
ATOM   2423  CG  GLU X 154      45.706  64.064  83.215  0.00  0.00            
ATOM   2424  HG2 GLU X 154      46.633  64.445  82.923  0.00  0.00            
ATOM   2425  HG3 GLU X 154      45.843  62.965  83.130  0.00  0.00            
ATOM   2426  CD  GLU X 154      44.489  64.455  82.412  0.00  0.00            
ATOM   2427  OE1 GLU X 154      43.428  64.053  82.855  0.00  0.00            
ATOM   2428  OE2 GLU X 154      44.647  65.047  81.338  0.00  0.00            
ATOM   2429  C   GLU X 154      44.326  66.607  84.880  0.00  0.00            
ATOM   2430  O   GLU X 154      43.323  66.142  85.404  0.00  0.00            
ATOM   2431  N   GLY X 155      44.172  67.834  84.322  0.00  0.00            
ATOM   2432  H   GLY X 155      44.988  68.182  83.745  0.00  0.00            
ATOM   2433  CA  GLY X 155      42.868  68.421  84.124  0.00  0.00            
ATOM   2434  HA2 GLY X 155      42.331  68.532  85.076  0.00  0.00            
ATOM   2435  HA3 GLY X 155      43.006  69.436  83.764  0.00  0.00            
ATOM   2436  C   GLY X 155      41.979  67.684  83.051  0.00  0.00            
ATOM   2437  O   GLY X 155      41.486  66.634  83.228  0.00  0.00            
ATOM   2438  N   HIE X 156      41.501  68.480  82.085  0.00  0.00            
ATOM   2439  H   HIE X 156      41.602  69.475  82.175  0.00  0.00            
ATOM   2440  CA  HIE X 156      40.325  68.188  81.209  0.00  0.00            
ATOM   2441  HA  HIE X 156      39.520  68.212  81.905  0.00  0.00            
ATOM   2442  CB  HIE X 156      39.801  69.288  80.286  0.00  0.00            
ATOM   2443  HB2 HIE X 156      40.575  69.783  79.737  0.00  0.00            
ATOM   2444  HB3 HIE X 156      39.061  68.954  79.534  0.00  0.00            
ATOM   2445  CG  HIE X 156      39.247  70.358  81.128  0.00  0.00            
ATOM   2446  ND1 HIE X 156      38.005  70.281  81.942  0.00  0.00            
ATOM   2447  CE1 HIE X 156      37.907  71.438  82.486  0.00  0.00            
ATOM   2448  HE1 HIE X 156      37.165  71.811  83.096  0.00  0.00            
ATOM   2449  NE2 HIE X 156      38.947  72.194  82.197  0.00  0.00            
ATOM   2450  HE2 HIE X 156      38.890  73.239  82.291  0.00  0.00            
ATOM   2451  CD2 HIE X 156      39.842  71.539  81.467  0.00  0.00            
ATOM   2452  HD2 HIE X 156      40.702  71.820  80.974  0.00  0.00            
ATOM   2453  C   HIE X 156      40.412  66.876  80.420  0.00  0.00            
ATOM   2454  O   HIE X 156      41.497  66.485  80.065  0.00  0.00            
ATOM   2455  N   ASP X 157      39.325  66.186  80.108  0.00  0.00            
ATOM   2456  H   ASP X 157      38.479  66.737  80.287  0.00  0.00            
ATOM   2457  CA  ASP X 157      39.188  64.974  79.242  0.00  0.00            
ATOM   2458  HA  ASP X 157      40.207  64.731  79.474  0.00  0.00            
ATOM   2459  CB  ASP X 157      38.700  63.952  80.514  0.00  0.00            
ATOM   2460  HB2 ASP X 157      37.570  64.023  80.480  0.00  0.00            
ATOM   2461  HB3 ASP X 157      39.063  62.944  80.231  0.00  0.00            
ATOM   2462  CG  ASP X 157      39.168  64.223  81.942  0.00  0.00            
ATOM   2463  OD1 ASP X 157      40.401  64.067  82.178  0.00  0.00            
ATOM   2464  OD2 ASP X 157      38.314  64.583  82.859  0.00  0.00            
ATOM   2465  C   ASP X 157      38.530  64.877  76.345  0.00  0.00            
ATOM   2466  O   ASP X 157      38.972  64.120  75.436  0.00  0.00            
ATOM   2467  N   ASP X 158      37.757  65.747  75.545  0.00  0.00            
ATOM   2468  H   ASP X 158      37.450  66.581  76.026  0.00  0.00            
ATOM   2469  CA  ASP X 158      37.270  65.594  74.164  0.00  0.00            
ATOM   2470  HA  ASP X 158      36.575  64.751  74.144  0.00  0.00            
ATOM   2471  CB  ASP X 158      36.490  66.842  73.555  0.00  0.00            
ATOM   2472  HB2 ASP X 158      37.085  67.751  73.491  0.00  0.00            
ATOM   2473  HB3 ASP X 158      36.177  66.582  72.629  0.00  0.00            
ATOM   2474  CG  ASP X 158      35.207  67.164  74.289  0.00  0.00            
ATOM   2475  OD1 ASP X 158      35.375  67.715  75.354  0.00  0.00            
ATOM   2476  OD2 ASP X 158      34.107  66.984  73.728  0.00  0.00            
ATOM   2477  C   ASP X 158      38.484  65.462  73.135  0.00  0.00            
ATOM   2478  O   ASP X 158      38.577  64.730  72.182  0.00  0.00            
ATOM   2479  N   ALA X 159      39.422  66.422  73.328  0.00  0.00            
ATOM   2480  H   ALA X 159      39.414  66.839  74.237  0.00  0.00            
ATOM   2481  CA  ALA X 159      40.538  66.741  72.425  0.00  0.00            
ATOM   2482  HA  ALA X 159      40.041  67.087  71.430  0.00  0.00            
ATOM   2483  CB  ALA X 159      41.434  67.882  72.991  0.00  0.00            
ATOM   2484  HB1 ALA X 159      40.944  68.869  72.964  0.00  0.00            
ATOM   2485  HB2 ALA X 159      41.897  67.666  73.968  0.00  0.00            
ATOM   2486  HB3 ALA X 159      42.065  68.124  72.223  0.00  0.00            
ATOM   2487  C   ALA X 159      41.466  65.542  71.958  0.00  0.00            
ATOM   2488  O   ALA X 159      42.273  65.005  72.709  0.00  0.00            
ATOM   2489  N   LYS X 160      41.371  65.136  70.668  0.00  0.00            
ATOM   2490  H   LYS X 160      40.954  65.859  70.088  0.00  0.00            
ATOM   2491  CA  LYS X 160      41.816  63.973  69.826  0.00  0.00            
ATOM   2492  HA  LYS X 160      41.985  63.071  70.462  0.00  0.00            
ATOM   2493  CB  LYS X 160      41.015  63.790  68.594  0.00  0.00            
ATOM   2494  HB2 LYS X 160      40.883  64.769  68.164  0.00  0.00            
ATOM   2495  HB3 LYS X 160      41.431  62.945  67.943  0.00  0.00            
ATOM   2496  CG  LYS X 160      39.577  63.488  68.902  0.00  0.00            
ATOM   2497  HG2 LYS X 160      38.925  64.370  69.103  0.00  0.00            
ATOM   2498  HG3 LYS X 160      39.197  63.169  67.878  0.00  0.00            
ATOM   2499  CD  LYS X 160      39.320  62.377  69.907  0.00  0.00            
ATOM   2500  HD2 LYS X 160      39.966  61.556  69.734  0.00  0.00            
ATOM   2501  HD3 LYS X 160      39.774  62.716  70.870  0.00  0.00            
ATOM   2502  CE  LYS X 160      37.770  61.957  70.032  0.00  0.00            
ATOM   2503  HE2 LYS X 160      37.545  61.475  71.011  0.00  0.00            
ATOM   2504  HE3 LYS X 160      37.152  62.908  69.972  0.00  0.00            
ATOM   2505  NZ  LYS X 160      37.472  60.876  68.955  0.00  0.00            
ATOM   2506  HZ1 LYS X 160      38.327  60.233  68.825  0.00  0.00            
ATOM   2507  HZ2 LYS X 160      36.869  60.143  69.372  0.00  0.00            
ATOM   2508  HZ3 LYS X 160      36.850  61.166  68.164  0.00  0.00            
ATOM   2509  C   LYS X 160      43.249  64.298  69.379  0.00  0.00            
ATOM   2510  O   LYS X 160      43.457  65.227  68.642  0.00  0.00            
ATOM   2511  N   ALA X 161      44.234  63.461  69.761  0.00  0.00            
ATOM   2512  H   ALA X 161      44.018  62.831  70.461  0.00  0.00            
ATOM   2513  CA  ALA X 161      45.703  63.595  69.375  0.00  0.00            
ATOM   2514  HA  ALA X 161      46.146  64.515  69.719  0.00  0.00            
ATOM   2515  CB  ALA X 161      46.463  62.513  70.169  0.00  0.00            
ATOM   2516  HB1 ALA X 161      46.237  61.638  69.574  0.00  0.00            
ATOM   2517  HB2 ALA X 161      47.483  62.453  69.839  0.00  0.00            
ATOM   2518  HB3 ALA X 161      46.228  62.405  71.163  0.00  0.00            
ATOM   2519  C   ALA X 161      46.003  63.878  67.898  0.00  0.00            
ATOM   2520  O   ALA X 161      46.957  64.501  67.660  0.00  0.00            
ATOM   2521  N   GLU X 162      45.078  63.434  67.031  0.00  0.00            
ATOM   2522  H   GLU X 162      44.262  62.964  67.465  0.00  0.00            
ATOM   2523  CA  GLU X 162      45.296  63.744  65.646  0.00  0.00            
ATOM   2524  HA  GLU X 162      46.313  63.339  65.405  0.00  0.00            
ATOM   2525  CB  GLU X 162      44.310  62.964  64.704  0.00  0.00            
ATOM   2526  HB2 GLU X 162      43.395  63.446  64.762  0.00  0.00            
ATOM   2527  HB3 GLU X 162      44.715  62.974  63.709  0.00  0.00            
ATOM   2528  CG  GLU X 162      44.190  61.420  64.969  0.00  0.00            
ATOM   2529  HG2 GLU X 162      43.958  60.863  64.035  0.00  0.00            
ATOM   2530  HG3 GLU X 162      45.155  61.186  65.395  0.00  0.00            
ATOM   2531  CD  GLU X 162      42.987  61.175  65.934  0.00  0.00            
ATOM   2532  OE1 GLU X 162      43.105  60.447  66.962  0.00  0.00            
ATOM   2533  OE2 GLU X 162      41.867  61.648  65.680  0.00  0.00            
ATOM   2534  C   GLU X 162      45.453  65.197  65.252  0.00  0.00            
ATOM   2535  O   GLU X 162      46.121  65.543  64.227  0.00  0.00            
ATOM   2536  N   TRP X 163      44.818  66.128  66.065  0.00  0.00            
ATOM   2537  H   TRP X 163      44.212  65.886  66.859  0.00  0.00            
ATOM   2538  CA  TRP X 163      45.079  67.555  65.890  0.00  0.00            
ATOM   2539  HA  TRP X 163      45.176  67.530  64.870  0.00  0.00            
ATOM   2540  CB  TRP X 163      43.800  68.402  66.257  0.00  0.00            
ATOM   2541  HB2 TRP X 163      43.564  68.256  67.324  0.00  0.00            
ATOM   2542  HB3 TRP X 163      44.050  69.476  66.267  0.00  0.00            
ATOM   2543  CG  TRP X 163      42.453  68.046  65.573  0.00  0.00            
ATOM   2544  CD1 TRP X 163      41.858  69.111  65.079  0.00  0.00            
ATOM   2545  HD1 TRP X 163      42.269  70.114  65.191  0.00  0.00            
ATOM   2546  NE1 TRP X 163      40.662  68.745  64.479  0.00  0.00            
ATOM   2547  HE1 TRP X 163      40.038  69.424  64.129  0.00  0.00            
ATOM   2548  CE2 TRP X 163      40.468  67.354  64.606  0.00  0.00            
ATOM   2549  CZ2 TRP X 163      39.439  66.549  64.190  0.00  0.00            
ATOM   2550  HZ2 TRP X 163      38.690  66.979  63.514  0.00  0.00            
ATOM   2551  CH2 TRP X 163      39.572  65.221  64.368  0.00  0.00            
ATOM   2552  HH2 TRP X 163      38.794  64.707  63.777  0.00  0.00            
ATOM   2553  CZ3 TRP X 163      40.596  64.701  65.195  0.00  0.00            
ATOM   2554  HZ3 TRP X 163      40.445  63.667  65.477  0.00  0.00            
ATOM   2555  CE3 TRP X 163      41.641  65.547  65.705  0.00  0.00            
ATOM   2556  HE3 TRP X 163      42.297  65.355  66.510  0.00  0.00            
ATOM   2557  CD2 TRP X 163      41.664  66.892  65.302  0.00  0.00            
ATOM   2558  C   TRP X 163      46.246  68.068  66.738  0.00  0.00            
ATOM   2559  O   TRP X 163      47.123  68.754  66.314  0.00  0.00            
ATOM   2560  N   THR X 164      46.279  67.750  68.023  0.00  0.00            
ATOM   2561  H   THR X 164      45.525  67.014  68.361  0.00  0.00            
ATOM   2562  CA  THR X 164      47.215  68.262  69.033  0.00  0.00            
ATOM   2563  HA  THR X 164      47.074  69.267  69.211  0.00  0.00            
ATOM   2564  CB  THR X 164      46.882  67.778  70.416  0.00  0.00            
ATOM   2565  HB  THR X 164      47.364  68.367  71.217  0.00  0.00            
ATOM   2566  CG2 THR X 164      45.373  68.012  70.863  0.00  0.00            
ATOM   2567 HG21 THR X 164      45.151  69.063  70.911  0.00  0.00            
ATOM   2568 HG22 THR X 164      44.687  67.529  70.223  0.00  0.00            
ATOM   2569 HG23 THR X 164      45.321  67.832  71.925  0.00  0.00            
ATOM   2570  OG1 THR X 164      47.211  66.469  70.470  0.00  0.00            
ATOM   2571  HG1 THR X 164      47.825  66.289  71.206  0.00  0.00            
ATOM   2572  C   THR X 164      48.650  68.050  68.574  0.00  0.00            
ATOM   2573  O   THR X 164      49.437  68.960  68.682  0.00  0.00            
ATOM   2574  N   GLY X 165      49.042  66.793  68.235  0.00  0.00            
ATOM   2575  H   GLY X 165      48.419  65.997  68.270  0.00  0.00            
ATOM   2576  CA  GLY X 165      50.436  66.328  68.045  0.00  0.00            
ATOM   2577  HA2 GLY X 165      50.906  66.772  68.922  0.00  0.00            
ATOM   2578  HA3 GLY X 165      50.473  65.299  67.846  0.00  0.00            
ATOM   2579  C   GLY X 165      51.216  66.979  66.834  0.00  0.00            
ATOM   2580  O   GLY X 165      51.983  66.307  66.108  0.00  0.00            
ATOM   2581  N   LYS X 166      50.929  68.286  66.515  0.00  0.00            
ATOM   2582  H   LYS X 166      50.162  68.702  67.139  0.00  0.00            
ATOM   2583  CA  LYS X 166      51.398  68.915  65.266  0.00  0.00            
ATOM   2584  HA  LYS X 166      50.986  68.417  64.354  0.00  0.00            
ATOM   2585  CB  LYS X 166      51.065  70.361  65.207  0.00  0.00            
ATOM   2586  HB2 LYS X 166      51.543  70.885  66.012  0.00  0.00            
ATOM   2587  HB3 LYS X 166      51.377  70.844  64.246  0.00  0.00            
ATOM   2588  CG  LYS X 166      49.589  70.663  65.556  0.00  0.00            
ATOM   2589  HG2 LYS X 166      48.938  70.312  64.796  0.00  0.00            
ATOM   2590  HG3 LYS X 166      49.191  70.191  66.537  0.00  0.00            
ATOM   2591  CD  LYS X 166      49.320  72.156  65.749  0.00  0.00            
ATOM   2592  HD2 LYS X 166      48.280  72.047  65.582  0.00  0.00            
ATOM   2593  HD3 LYS X 166      49.708  72.533  66.713  0.00  0.00            
ATOM   2594  CE  LYS X 166      49.715  73.019  64.506  0.00  0.00            
ATOM   2595  HE2 LYS X 166      49.628  72.242  63.689  0.00  0.00            
ATOM   2596  HE3 LYS X 166      49.021  73.873  64.416  0.00  0.00            
ATOM   2597  NZ  LYS X 166      51.078  73.574  64.568  0.00  0.00            
ATOM   2598  HZ1 LYS X 166      51.183  74.450  64.048  0.00  0.00            
ATOM   2599  HZ2 LYS X 166      51.332  73.803  65.566  0.00  0.00            
ATOM   2600  HZ3 LYS X 166      51.792  72.907  64.258  0.00  0.00            
ATOM   2601  C   LYS X 166      53.003  68.969  65.148  0.00  0.00            
ATOM   2602  O   LYS X 166      53.682  69.352  66.095  0.00  0.00            
ATOM   2603  N   SER X 167      53.551  68.478  64.054  0.00  0.00            
ATOM   2604  H   SER X 167      52.933  68.099  63.379  0.00  0.00            
ATOM   2605  CA  SER X 167      54.944  68.346  63.667  0.00  0.00            
ATOM   2606  HA  SER X 167      54.892  67.660  62.785  0.00  0.00            
ATOM   2607  CB  SER X 167      55.500  69.653  63.156  0.00  0.00            
ATOM   2608  HB2 SER X 167      54.893  70.119  62.354  0.00  0.00            
ATOM   2609  HB3 SER X 167      55.651  70.288  63.987  0.00  0.00            
ATOM   2610  OG  SER X 167      56.764  69.502  62.555  0.00  0.00            
ATOM   2611  HG  SER X 167      57.096  70.367  62.635  0.00  0.00            
ATOM   2612  C   SER X 167      55.770  67.621  64.792  0.00  0.00            
ATOM   2613  O   SER X 167      55.463  66.421  64.985  0.00  0.00            
ATOM   2614  N   TRP X 168      56.703  68.246  65.470  0.00  0.00            
ATOM   2615  H   TRP X 168      57.074  69.080  65.131  0.00  0.00            
ATOM   2616  CA  TRP X 168      57.466  67.729  66.656  0.00  0.00            
ATOM   2617  HA  TRP X 168      58.306  66.913  66.321  0.00  0.00            
ATOM   2618  CB  TRP X 168      58.101  69.041  67.215  0.00  0.00            
ATOM   2619  HB2 TRP X 168      58.809  69.500  66.575  0.00  0.00            
ATOM   2620  HB3 TRP X 168      57.333  69.763  67.571  0.00  0.00            
ATOM   2621  CG  TRP X 168      58.864  68.800  68.558  0.00  0.00            
ATOM   2622  CD1 TRP X 168      59.445  67.688  68.961  0.00  0.00            
ATOM   2623  HD1 TRP X 168      59.466  66.739  68.388  0.00  0.00            
ATOM   2624  NE1 TRP X 168      60.179  67.937  70.128  0.00  0.00            
ATOM   2625  HE1 TRP X 168      60.460  67.180  70.806  0.00  0.00            
ATOM   2626  CE2 TRP X 168      60.190  69.272  70.441  0.00  0.00            
ATOM   2627  CZ2 TRP X 168      60.988  70.035  71.365  0.00  0.00            
ATOM   2628  HZ2 TRP X 168      61.744  69.599  71.949  0.00  0.00            
ATOM   2629  CH2 TRP X 168      60.778  71.410  71.413  0.00  0.00            
ATOM   2630  HH2 TRP X 168      61.305  72.041  72.171  0.00  0.00            
ATOM   2631  CZ3 TRP X 168      59.895  72.043  70.525  0.00  0.00            
ATOM   2632  HZ3 TRP X 168      59.767  73.065  70.589  0.00  0.00            
ATOM   2633  CE3 TRP X 168      59.234  71.285  69.569  0.00  0.00            
ATOM   2634  HE3 TRP X 168      58.482  71.851  68.887  0.00  0.00            
ATOM   2635  CD2 TRP X 168      59.335  69.890  69.445  0.00  0.00            
ATOM   2636  C   TRP X 168      56.751  66.957  67.796  0.00  0.00            
ATOM   2637  O   TRP X 168      57.210  65.929  68.263  0.00  0.00            
ATOM   2638  N   MET X 169      55.594  67.489  68.206  0.00  0.00            
ATOM   2639  H   MET X 169      55.281  68.282  67.686  0.00  0.00            
ATOM   2640  CA  MET X 169      54.690  66.911  69.058  0.00  0.00            
ATOM   2641  HA  MET X 169      55.183  66.595  70.060  0.00  0.00            
ATOM   2642  CB  MET X 169      53.572  67.929  69.533  0.00  0.00            
ATOM   2643  HB2 MET X 169      53.037  68.346  68.645  0.00  0.00            
ATOM   2644  HB3 MET X 169      52.921  67.375  70.212  0.00  0.00            
ATOM   2645  CG  MET X 169      54.183  69.095  70.280  0.00  0.00            
ATOM   2646  HG2 MET X 169      54.811  69.650  69.651  0.00  0.00            
ATOM   2647  HG3 MET X 169      53.352  69.731  70.511  0.00  0.00            
ATOM   2648  SD  MET X 169      55.098  68.959  71.862  0.00  0.00            
ATOM   2649  CE  MET X 169      56.823  68.444  71.477  0.00  0.00            
ATOM   2650  HE1 MET X 169      56.965  67.620  70.758  0.00  0.00            
ATOM   2651  HE2 MET X 169      57.286  69.369  71.090  0.00  0.00            
ATOM   2652  HE3 MET X 169      57.359  68.195  72.388  0.00  0.00            
ATOM   2653  C   MET X 169      54.131  65.535  68.592  0.00  0.00            
ATOM   2654  O   MET X 169      53.194  65.068  69.227  0.00  0.00            
ATOM   2655  N   GLY X 170      54.640  65.058  67.539  0.00  0.00            
ATOM   2656  H   GLY X 170      55.268  65.783  67.073  0.00  0.00            
ATOM   2657  CA  GLY X 170      54.125  63.882  66.876  0.00  0.00            
ATOM   2658  HA2 GLY X 170      53.760  63.208  67.642  0.00  0.00            
ATOM   2659  HA3 GLY X 170      53.200  64.111  66.247  0.00  0.00            
ATOM   2660  C   GLY X 170      55.146  63.187  65.906  0.00  0.00            
ATOM   2661  O   GLY X 170      54.652  62.394  65.071  0.00  0.00            
ATOM   2662  N   LYS X 171      56.499  63.474  65.981  0.00  0.00            
ATOM   2663  H   LYS X 171      56.802  64.264  66.653  0.00  0.00            
ATOM   2664  CA  LYS X 171      57.534  63.024  65.004  0.00  0.00            
ATOM   2665  HA  LYS X 171      57.266  63.325  64.019  0.00  0.00            
ATOM   2666  CB  LYS X 171      58.980  63.456  65.357  0.00  0.00            
ATOM   2667  HB2 LYS X 171      58.981  64.488  65.519  0.00  0.00            
ATOM   2668  HB3 LYS X 171      59.298  62.885  66.305  0.00  0.00            
ATOM   2669  CG  LYS X 171      59.918  63.093  64.273  0.00  0.00            
ATOM   2670  HG2 LYS X 171      59.977  62.076  64.288  0.00  0.00            
ATOM   2671  HG3 LYS X 171      59.614  63.488  63.343  0.00  0.00            
ATOM   2672  CD  LYS X 171      61.313  63.634  64.435  0.00  0.00            
ATOM   2673  HD2 LYS X 171      61.431  64.664  64.079  0.00  0.00            
ATOM   2674  HD3 LYS X 171      61.595  63.407  65.419  0.00  0.00            
ATOM   2675  CE  LYS X 171      62.270  62.858  63.574  0.00  0.00            
ATOM   2676  HE2 LYS X 171      62.104  62.963  62.507  0.00  0.00            
ATOM   2677  HE3 LYS X 171      63.353  63.239  63.928  0.00  0.00            
ATOM   2678  NZ  LYS X 171      62.347  61.366  63.939  0.00  0.00            
ATOM   2679  HZ1 LYS X 171      61.588  60.860  63.493  0.00  0.00            
ATOM   2680  HZ2 LYS X 171      63.235  61.042  63.742  0.00  0.00            
ATOM   2681  HZ3 LYS X 171      62.183  61.231  64.898  0.00  0.00            
ATOM   2682  C   LYS X 171      57.523  61.526  64.839  0.00  0.00            
ATOM   2683  O   LYS X 171      58.202  60.795  65.537  0.00  0.00            
ATOM   2684  N   TRP X 172      56.700  60.854  64.028  0.00  0.00            
ATOM   2685  H   TRP X 172      56.100  61.416  63.376  0.00  0.00            
ATOM   2686  CA  TRP X 172      56.735  59.386  63.867  0.00  0.00            
ATOM   2687  HA  TRP X 172      57.607  58.959  64.419  0.00  0.00            
ATOM   2688  CB  TRP X 172      55.466  58.734  64.559  0.00  0.00            
ATOM   2689  HB2 TRP X 172      55.432  59.026  65.632  0.00  0.00            
ATOM   2690  HB3 TRP X 172      54.434  58.829  64.124  0.00  0.00            
ATOM   2691  CG  TRP X 172      55.661  57.228  64.795  0.00  0.00            
ATOM   2692  CD1 TRP X 172      54.929  56.266  64.187  0.00  0.00            
ATOM   2693  HD1 TRP X 172      54.609  56.404  63.202  0.00  0.00            
ATOM   2694  NE1 TRP X 172      55.302  54.971  64.623  0.00  0.00            
ATOM   2695  HE1 TRP X 172      54.754  54.268  64.358  0.00  0.00            
ATOM   2696  CE2 TRP X 172      56.377  55.052  65.453  0.00  0.00            
ATOM   2697  CZ2 TRP X 172      57.265  54.093  66.053  0.00  0.00            
ATOM   2698  HZ2 TRP X 172      57.123  53.056  65.703  0.00  0.00            
ATOM   2699  CH2 TRP X 172      58.297  54.521  67.007  0.00  0.00            
ATOM   2700  HH2 TRP X 172      58.915  53.831  67.514  0.00  0.00            
ATOM   2701  CZ3 TRP X 172      58.320  55.905  67.352  0.00  0.00            
ATOM   2702  HZ3 TRP X 172      58.917  56.168  68.281  0.00  0.00            
ATOM   2703  CE3 TRP X 172      57.512  56.809  66.697  0.00  0.00            
ATOM   2704  HE3 TRP X 172      57.522  57.920  66.890  0.00  0.00            
ATOM   2705  CD2 TRP X 172      56.565  56.435  65.653  0.00  0.00            
ATOM   2706  C   TRP X 172      56.898  59.013  62.426  0.00  0.00            
ATOM   2707  O   TRP X 172      55.900  58.908  61.733  0.00  0.00            
ATOM   2708  N   GLU X 173      58.063  58.592  62.013  0.00  0.00            
ATOM   2709  H   GLU X 173      58.848  58.532  62.771  0.00  0.00            
ATOM   2710  CA  GLU X 173      58.299  57.823  60.839  0.00  0.00            
ATOM   2711  HA  GLU X 173      57.750  58.280  59.990  0.00  0.00            
ATOM   2712  CB  GLU X 173      59.832  57.799  60.412  0.00  0.00            
ATOM   2713  HB2 GLU X 173      60.454  57.356  61.086  0.00  0.00            
ATOM   2714  HB3 GLU X 173      59.976  57.224  59.513  0.00  0.00            
ATOM   2715  CG  GLU X 173      60.443  59.194  60.060  0.00  0.00            
ATOM   2716  HG2 GLU X 173      61.240  59.097  59.381  0.00  0.00            
ATOM   2717  HG3 GLU X 173      59.713  59.814  59.580  0.00  0.00            
ATOM   2718  CD  GLU X 173      61.028  60.086  61.284  0.00  0.00            
ATOM   2719  OE1 GLU X 173      60.745  59.806  62.526  0.00  0.00            
ATOM   2720  OE2 GLU X 173      61.578  61.213  61.076  0.00  0.00            
ATOM   2721  C   GLU X 173      58.036  56.278  60.878  0.00  0.00            
ATOM   2722  O   GLU X 173      57.879  55.625  59.851  0.00  0.00            
ATOM   2723  N   SER X 174      58.046  55.572  62.039  0.00  0.00            
ATOM   2724  H   SER X 174      58.088  56.015  62.959  0.00  0.00            
ATOM   2725  CA  SER X 174      58.299  54.085  62.170  0.00  0.00            
ATOM   2726  HA  SER X 174      58.604  53.979  63.224  0.00  0.00            
ATOM   2727  CB  SER X 174      57.058  53.226  61.898  0.00  0.00            
ATOM   2728  HB2 SER X 174      56.336  53.836  62.445  0.00  0.00            
ATOM   2729  HB3 SER X 174      56.832  53.052  60.814  0.00  0.00            
ATOM   2730  OG  SER X 174      57.093  51.803  62.438  0.00  0.00            
ATOM   2731  HG  SER X 174      56.910  51.233  61.639  0.00  0.00            
ATOM   2732  C   SER X 174      59.522  53.452  61.398  0.00  0.00            
ATOM   2733  O   SER X 174      59.772  53.706  60.235  0.00  0.00            
ATOM   2734  N   THR X 175      60.336  52.724  62.145  0.00  0.00            
ATOM   2735  H   THR X 175      60.131  52.647  63.095  0.00  0.00            
ATOM   2736  CA  THR X 175      61.526  51.957  61.579  0.00  0.00            
ATOM   2737  HA  THR X 175      61.638  52.409  60.547  0.00  0.00            
ATOM   2738  CB  THR X 175      62.803  52.197  62.337  0.00  0.00            
ATOM   2739  HB  THR X 175      62.860  53.167  62.589  0.00  0.00            
ATOM   2740  CG2 THR X 175      62.622  51.515  63.675  0.00  0.00            
ATOM   2741 HG21 THR X 175      62.649  50.359  63.496  0.00  0.00            
ATOM   2742 HG22 THR X 175      63.446  51.672  64.363  0.00  0.00            
ATOM   2743 HG23 THR X 175      61.685  51.787  64.181  0.00  0.00            
ATOM   2744  OG1 THR X 175      63.927  51.961  61.598  0.00  0.00            
ATOM   2745  HG1 THR X 175      63.890  52.343  60.678  0.00  0.00            
ATOM   2746  C   THR X 175      61.217  50.505  61.347  0.00  0.00            
ATOM   2747  O   THR X 175      62.007  49.791  60.627  0.00  0.00            
ATOM   2748  N   ASP X 176      60.141  49.939  61.853  0.00  0.00            
ATOM   2749  H   ASP X 176      59.441  50.613  62.167  0.00  0.00            
ATOM   2750  CA  ASP X 176      59.846  48.508  61.581  0.00  0.00            
ATOM   2751  HA  ASP X 176      60.337  47.912  62.327  0.00  0.00            
ATOM   2752  CB  ASP X 176      58.455  48.254  62.268  0.00  0.00            
ATOM   2753  HB2 ASP X 176      58.348  47.163  62.403  0.00  0.00            
ATOM   2754  HB3 ASP X 176      58.449  48.763  63.215  0.00  0.00            
ATOM   2755  CG  ASP X 176      57.217  48.647  61.509  0.00  0.00            
ATOM   2756  OD1 ASP X 176      57.218  49.699  60.753  0.00  0.00            
ATOM   2757  OD2 ASP X 176      56.233  47.939  61.770  0.00  0.00            
ATOM   2758  C   ASP X 176      59.907  48.143  60.121  0.00  0.00            
ATOM   2759  O   ASP X 176      60.068  46.917  59.816  0.00  0.00            
ATOM   2760  N   ARG X 177      59.731  49.053  59.166  0.00  0.00            
ATOM   2761  H   ARG X 177      59.912  49.950  59.550  0.00  0.00            
ATOM   2762  CA  ARG X 177      59.445  49.042  57.695  0.00  0.00            
ATOM   2763  HA  ARG X 177      59.065  47.998  57.493  0.00  0.00            
ATOM   2764  CB  ARG X 177      58.331  50.097  57.434  0.00  0.00            
ATOM   2765  HB2 ARG X 177      57.977  50.138  56.421  0.00  0.00            
ATOM   2766  HB3 ARG X 177      57.602  49.879  58.235  0.00  0.00            
ATOM   2767  CG  ARG X 177      58.767  51.550  57.744  0.00  0.00            
ATOM   2768  HG2 ARG X 177      58.988  51.695  58.817  0.00  0.00            
ATOM   2769  HG3 ARG X 177      59.619  51.738  57.197  0.00  0.00            
ATOM   2770  CD  ARG X 177      57.891  52.596  57.412  0.00  0.00            
ATOM   2771  HD2 ARG X 177      57.564  52.423  56.353  0.00  0.00            
ATOM   2772  HD3 ARG X 177      57.077  52.590  58.111  0.00  0.00            
ATOM   2773  NE  ARG X 177      58.607  53.840  57.663  0.00  0.00            
ATOM   2774  HE  ARG X 177      58.745  54.119  58.621  0.00  0.00            
ATOM   2775  CZ  ARG X 177      58.665  54.804  56.821  0.00  0.00            
ATOM   2776  NH1 ARG X 177      58.751  55.943  57.355  0.00  0.00            
ATOM   2777 HH11 ARG X 177      58.797  56.034  58.411  0.00  0.00            
ATOM   2778 HH12 ARG X 177      58.846  56.638  56.656  0.00  0.00            
ATOM   2779  NH2 ARG X 177      58.744  54.710  55.478  0.00  0.00            
ATOM   2780 HH21 ARG X 177      58.929  53.754  55.136  0.00  0.00            
ATOM   2781 HH22 ARG X 177      58.858  55.585  54.894  0.00  0.00            
ATOM   2782  C   ARG X 177      60.476  49.296  56.667  0.00  0.00            
ATOM   2783  O   ARG X 177      61.629  49.532  56.947  0.00  0.00            
ATOM   2784  N   ILE X 178      59.941  49.111  55.446  0.00  0.00            
ATOM   2785  H   ILE X 178      59.146  48.581  55.503  0.00  0.00            
ATOM   2786  CA  ILE X 178      60.542  49.668  54.204  0.00  0.00            
ATOM   2787  HA  ILE X 178      61.624  49.428  54.226  0.00  0.00            
ATOM   2788  CB  ILE X 178      59.846  49.199  52.896  0.00  0.00            
ATOM   2789  HB  ILE X 178      59.811  48.127  53.170  0.00  0.00            
ATOM   2790  CG2 ILE X 178      58.539  49.633  52.736  0.00  0.00            
ATOM   2791 HG21 ILE X 178      58.267  50.157  51.847  0.00  0.00            
ATOM   2792 HG22 ILE X 178      58.074  48.674  52.800  0.00  0.00            
ATOM   2793 HG23 ILE X 178      58.179  50.224  53.618  0.00  0.00            
ATOM   2794  CG1 ILE X 178      60.825  49.258  51.753  0.00  0.00            
ATOM   2795 HG12 ILE X 178      60.281  49.147  50.806  0.00  0.00            
ATOM   2796 HG13 ILE X 178      61.415  50.238  51.688  0.00  0.00            
ATOM   2797  CD1 ILE X 178      61.916  48.194  51.738  0.00  0.00            
ATOM   2798 HD11 ILE X 178      61.825  47.395  52.516  0.00  0.00            
ATOM   2799 HD12 ILE X 178      61.893  47.658  50.752  0.00  0.00            
ATOM   2800 HD13 ILE X 178      62.913  48.654  51.805  0.00  0.00            
ATOM   2801  C   ILE X 178      60.690  51.159  54.316  0.00  0.00            
ATOM   2802  O   ILE X 178      59.750  51.859  54.695  0.00  0.00            
ATOM   2803  N   GLU X 179      61.768  51.722  53.735  0.00  0.00            
ATOM   2804  H   GLU X 179      62.493  51.118  53.313  0.00  0.00            
ATOM   2805  CA  GLU X 179      62.103  53.151  53.675  0.00  0.00            
ATOM   2806  HA  GLU X 179      61.251  53.756  53.802  0.00  0.00            
ATOM   2807  CB  GLU X 179      63.012  53.364  54.908  0.00  0.00            
ATOM   2808  HB2 GLU X 179      62.487  52.946  55.754  0.00  0.00            
ATOM   2809  HB3 GLU X 179      63.946  52.831  54.662  0.00  0.00            
ATOM   2810  CG  GLU X 179      63.480  54.794  55.386  0.00  0.00            
ATOM   2811  HG2 GLU X 179      63.634  54.570  56.418  0.00  0.00            
ATOM   2812  HG3 GLU X 179      64.542  54.953  55.030  0.00  0.00            
ATOM   2813  CD  GLU X 179      62.580  55.928  55.195  0.00  0.00            
ATOM   2814  OE1 GLU X 179      62.686  56.594  54.146  0.00  0.00            
ATOM   2815  OE2 GLU X 179      61.653  56.203  56.053  0.00  0.00            
ATOM   2816  C   GLU X 179      62.868  53.368  52.326  0.00  0.00            
ATOM   2817  O   GLU X 179      63.082  52.369  51.549  0.00  0.00            
ATOM   2818  N   ASN X 180      63.431  54.619  52.025  0.00  0.00            
ATOM   2819  H   ASN X 180      63.500  55.284  52.780  0.00  0.00            
ATOM   2820  CA  ASN X 180      64.086  55.157  50.826  0.00  0.00            
ATOM   2821  HA  ASN X 180      64.115  56.189  51.044  0.00  0.00            
ATOM   2822  CB  ASN X 180      65.502  54.758  50.613  0.00  0.00            
ATOM   2823  HB2 ASN X 180      65.643  53.714  50.718  0.00  0.00            
ATOM   2824  HB3 ASN X 180      65.741  55.093  49.607  0.00  0.00            
ATOM   2825  CG  ASN X 180      66.503  55.285  51.591  0.00  0.00            
ATOM   2826  OD1 ASN X 180      66.821  56.444  51.403  0.00  0.00            
ATOM   2827  ND2 ASN X 180      67.098  54.563  52.465  0.00  0.00            
ATOM   2828 HD21 ASN X 180      67.591  55.093  53.182  0.00  0.00            
ATOM   2829 HD22 ASN X 180      67.073  53.578  52.386  0.00  0.00            
ATOM   2830  C   ASN X 180      63.191  55.050  49.531  0.00  0.00            
ATOM   2831  O   ASN X 180      62.760  55.983  48.913  0.00  0.00            
ATOM   2832  N   PHE X 181      62.780  53.797  49.135  0.00  0.00            
ATOM   2833  H   PHE X 181      62.997  53.072  49.852  0.00  0.00            
ATOM   2834  CA  PHE X 181      61.883  53.437  48.022  0.00  0.00            
ATOM   2835  HA  PHE X 181      61.653  54.468  47.647  0.00  0.00            
ATOM   2836  CB  PHE X 181      62.573  52.496  46.960  0.00  0.00            
ATOM   2837  HB2 PHE X 181      62.345  51.500  47.260  0.00  0.00            
ATOM   2838  HB3 PHE X 181      62.161  52.715  45.913  0.00  0.00            
ATOM   2839  CG  PHE X 181      64.164  52.633  46.837  0.00  0.00            
ATOM   2840  CD1 PHE X 181      64.865  53.827  46.535  0.00  0.00            
ATOM   2841  HD1 PHE X 181      64.288  54.719  46.344  0.00  0.00            
ATOM   2842  CE1 PHE X 181      66.296  53.825  46.447  0.00  0.00            
ATOM   2843  HE1 PHE X 181      66.915  54.696  46.321  0.00  0.00            
ATOM   2844  CZ  PHE X 181      67.030  52.703  46.813  0.00  0.00            
ATOM   2845  HZ  PHE X 181      68.115  52.846  46.705  0.00  0.00            
ATOM   2846  CE2 PHE X 181      66.342  51.491  46.960  0.00  0.00            
ATOM   2847  HE2 PHE X 181      66.728  50.531  46.923  0.00  0.00            
ATOM   2848  CD2 PHE X 181      64.982  51.463  47.156  0.00  0.00            
ATOM   2849  HD2 PHE X 181      64.509  50.610  47.564  0.00  0.00            
ATOM   2850  C   PHE X 181      60.520  52.810  48.445  0.00  0.00            
ATOM   2851  O   PHE X 181      59.622  52.562  47.626  0.00  0.00            
ATOM   2852  N   ASP X 182      60.193  52.931  49.749  0.00  0.00            
ATOM   2853  H   ASP X 182      60.956  53.178  50.346  0.00  0.00            
ATOM   2854  CA  ASP X 182      58.853  52.900  50.391  0.00  0.00            
ATOM   2855  HA  ASP X 182      58.452  51.949  50.675  0.00  0.00            
ATOM   2856  CB  ASP X 182      58.877  53.634  51.751  0.00  0.00            
ATOM   2857  HB2 ASP X 182      58.006  53.536  52.328  0.00  0.00            
ATOM   2858  HB3 ASP X 182      59.521  53.139  52.345  0.00  0.00            
ATOM   2859  CG  ASP X 182      59.241  55.127  51.780  0.00  0.00            
ATOM   2860  OD1 ASP X 182      59.283  55.757  52.900  0.00  0.00            
ATOM   2861  OD2 ASP X 182      59.612  55.628  50.725  0.00  0.00            
ATOM   2862  C   ASP X 182      57.726  53.598  49.556  0.00  0.00            
ATOM   2863  O   ASP X 182      56.547  53.155  49.619  0.00  0.00            
ATOM   2864  N   ALA X 183      58.024  54.539  48.700  0.00  0.00            
ATOM   2865  H   ALA X 183      59.035  54.818  48.708  0.00  0.00            
ATOM   2866  CA  ALA X 183      57.116  55.306  47.900  0.00  0.00            
ATOM   2867  HA  ALA X 183      56.510  56.030  48.418  0.00  0.00            
ATOM   2868  CB  ALA X 183      57.990  56.363  47.163  0.00  0.00            
ATOM   2869  HB1 ALA X 183      58.574  56.000  46.319  0.00  0.00            
ATOM   2870  HB2 ALA X 183      57.429  57.272  47.060  0.00  0.00            
ATOM   2871  HB3 ALA X 183      58.714  56.815  47.872  0.00  0.00            
ATOM   2872  C   ALA X 183      56.273  54.628  46.643  0.00  0.00            
ATOM   2873  O   ALA X 183      55.425  55.282  46.020  0.00  0.00            
ATOM   2874  N   PHE X 184      56.441  53.295  46.482  0.00  0.00            
ATOM   2875  H   PHE X 184      57.226  52.824  47.018  0.00  0.00            
ATOM   2876  CA  PHE X 184      55.677  52.490  45.551  0.00  0.00            
ATOM   2877  HA  PHE X 184      55.716  52.893  44.570  0.00  0.00            
ATOM   2878  CB  PHE X 184      56.445  51.139  45.467  0.00  0.00            
ATOM   2879  HB2 PHE X 184      56.210  50.610  44.553  0.00  0.00            
ATOM   2880  HB3 PHE X 184      57.519  51.317  45.386  0.00  0.00            
ATOM   2881  CG  PHE X 184      56.289  50.143  46.611  0.00  0.00            
ATOM   2882  CD1 PHE X 184      55.354  49.114  46.568  0.00  0.00            
ATOM   2883  HD1 PHE X 184      54.519  49.092  45.816  0.00  0.00            
ATOM   2884  CE1 PHE X 184      55.229  48.358  47.737  0.00  0.00            
ATOM   2885  HE1 PHE X 184      54.494  47.565  47.749  0.00  0.00            
ATOM   2886  CZ  PHE X 184      56.064  48.385  48.861  0.00  0.00            
ATOM   2887  HZ  PHE X 184      56.202  47.569  49.545  0.00  0.00            
ATOM   2888  CE2 PHE X 184      57.039  49.349  48.905  0.00  0.00            
ATOM   2889  HE2 PHE X 184      57.735  49.370  49.790  0.00  0.00            
ATOM   2890  CD2 PHE X 184      57.116  50.201  47.778  0.00  0.00            
ATOM   2891  HD2 PHE X 184      57.863  50.939  47.942  0.00  0.00            
ATOM   2892  C   PHE X 184      54.248  52.226  45.962  0.00  0.00            
ATOM   2893  O   PHE X 184      53.481  51.891  45.027  0.00  0.00            
ATOM   2894  N   ILE X 185      53.782  52.421  47.241  0.00  0.00            
ATOM   2895  H   ILE X 185      54.393  52.434  48.070  0.00  0.00            
ATOM   2896  CA  ILE X 185      52.373  52.594  47.510  0.00  0.00            
ATOM   2897  HA  ILE X 185      51.821  52.273  46.615  0.00  0.00            
ATOM   2898  CB  ILE X 185      52.095  51.815  48.762  0.00  0.00            
ATOM   2899  HB  ILE X 185      51.079  51.950  49.093  0.00  0.00            
ATOM   2900  CG2 ILE X 185      52.136  50.262  48.494  0.00  0.00            
ATOM   2901 HG21 ILE X 185      51.499  50.083  47.603  0.00  0.00            
ATOM   2902 HG22 ILE X 185      53.110  50.013  48.273  0.00  0.00            
ATOM   2903 HG23 ILE X 185      51.665  49.749  49.219  0.00  0.00            
ATOM   2904  CG1 ILE X 185      52.892  52.099  49.977  0.00  0.00            
ATOM   2905 HG12 ILE X 185      53.921  51.712  49.943  0.00  0.00            
ATOM   2906 HG13 ILE X 185      52.801  53.265  50.092  0.00  0.00            
ATOM   2907  CD1 ILE X 185      52.259  51.398  51.214  0.00  0.00            
ATOM   2908 HD11 ILE X 185      52.129  50.405  51.056  0.00  0.00            
ATOM   2909 HD12 ILE X 185      52.756  51.627  52.057  0.00  0.00            
ATOM   2910 HD13 ILE X 185      51.333  51.961  51.352  0.00  0.00            
ATOM   2911  C   ILE X 185      51.998  54.070  47.806  0.00  0.00            
ATOM   2912  O   ILE X 185      50.864  54.225  48.285  0.00  0.00            
ATOM   2913  N   SER X 186      52.829  55.063  47.843  0.00  0.00            
ATOM   2914  H   SER X 186      53.792  54.819  47.542  0.00  0.00            
ATOM   2915  CA  SER X 186      52.304  56.464  47.690  0.00  0.00            
ATOM   2916  HA  SER X 186      51.623  56.734  48.431  0.00  0.00            
ATOM   2917  CB  SER X 186      53.519  57.489  47.753  0.00  0.00            
ATOM   2918  HB2 SER X 186      53.864  57.506  48.820  0.00  0.00            
ATOM   2919  HB3 SER X 186      54.419  56.965  47.474  0.00  0.00            
ATOM   2920  OG  SER X 186      53.420  58.809  47.301  0.00  0.00            
ATOM   2921  HG  SER X 186      53.909  59.336  47.922  0.00  0.00            
ATOM   2922  C   SER X 186      51.670  56.616  46.300  0.00  0.00            
ATOM   2923  O   SER X 186      52.306  56.231  45.347  0.00  0.00            
ATOM   2924  N   ALA X 187      50.512  57.190  46.144  0.00  0.00            
ATOM   2925  H   ALA X 187      49.914  57.483  46.957  0.00  0.00            
ATOM   2926  CA  ALA X 187      49.929  57.326  44.824  0.00  0.00            
ATOM   2927  HA  ALA X 187      50.069  56.457  44.184  0.00  0.00            
ATOM   2928  CB  ALA X 187      48.380  57.386  45.043  0.00  0.00            
ATOM   2929  HB1 ALA X 187      48.046  56.410  45.267  0.00  0.00            
ATOM   2930  HB2 ALA X 187      48.177  58.007  45.856  0.00  0.00            
ATOM   2931  HB3 ALA X 187      48.006  57.640  44.146  0.00  0.00            
ATOM   2932  C   ALA X 187      50.376  58.421  43.913  0.00  0.00            
ATOM   2933  O   ALA X 187      50.108  58.334  42.752  0.00  0.00            
ATOM   2934  N   LEU X 188      51.346  59.271  44.343  0.00  0.00            
ATOM   2935  H   LEU X 188      51.368  59.414  45.362  0.00  0.00            
ATOM   2936  CA  LEU X 188      52.197  60.044  43.469  0.00  0.00            
ATOM   2937  HA  LEU X 188      52.168  59.795  42.433  0.00  0.00            
ATOM   2938  CB  LEU X 188      51.602  61.526  43.450  0.00  0.00            
ATOM   2939  HB2 LEU X 188      51.802  61.800  44.520  0.00  0.00            
ATOM   2940  HB3 LEU X 188      52.166  62.200  42.836  0.00  0.00            
ATOM   2941  CG  LEU X 188      50.094  61.572  42.963  0.00  0.00            
ATOM   2942  HG  LEU X 188      49.359  60.896  43.505  0.00  0.00            
ATOM   2943  CD1 LEU X 188      49.588  62.978  43.578  0.00  0.00            
ATOM   2944 HD11 LEU X 188      49.874  63.301  44.529  0.00  0.00            
ATOM   2945 HD12 LEU X 188      50.011  63.760  42.993  0.00  0.00            
ATOM   2946 HD13 LEU X 188      48.526  63.145  43.465  0.00  0.00            
ATOM   2947  CD2 LEU X 188      49.799  61.353  41.473  0.00  0.00            
ATOM   2948 HD21 LEU X 188      48.801  61.726  41.377  0.00  0.00            
ATOM   2949 HD22 LEU X 188      50.413  61.817  40.781  0.00  0.00            
ATOM   2950 HD23 LEU X 188      49.937  60.256  41.366  0.00  0.00            
ATOM   2951  C   LEU X 188      53.720  59.925  43.818  0.00  0.00            
ATOM   2952  O   LEU X 188      54.502  60.675  43.174  0.00  0.00            
ATOM   2953  N   GLY X 189      54.176  59.055  44.762  0.00  0.00            
ATOM   2954  H   GLY X 189      53.587  58.279  45.109  0.00  0.00            
ATOM   2955  CA  GLY X 189      55.555  58.959  45.253  0.00  0.00            
ATOM   2956  HA2 GLY X 189      55.623  58.026  45.790  0.00  0.00            
ATOM   2957  HA3 GLY X 189      55.993  58.806  44.320  0.00  0.00            
ATOM   2958  C   GLY X 189      56.191  59.937  46.147  0.00  0.00            
ATOM   2959  O   GLY X 189      57.439  59.848  46.323  0.00  0.00            
ATOM   2960  N   LEU X 190      55.397  60.860  46.704  0.00  0.00            
ATOM   2961  H   LEU X 190      54.401  60.829  46.530  0.00  0.00            
ATOM   2962  CA  LEU X 190      55.867  61.466  47.894  0.00  0.00            
ATOM   2963  HA  LEU X 190      56.929  61.792  47.612  0.00  0.00            
ATOM   2964  CB  LEU X 190      55.078  62.677  48.287  0.00  0.00            
ATOM   2965  HB2 LEU X 190      54.051  62.266  48.299  0.00  0.00            
ATOM   2966  HB3 LEU X 190      55.593  62.905  49.143  0.00  0.00            
ATOM   2967  CG  LEU X 190      54.995  64.036  47.608  0.00  0.00            
ATOM   2968  HG  LEU X 190      55.945  64.526  47.874  0.00  0.00            
ATOM   2969  CD1 LEU X 190      54.895  64.059  46.068  0.00  0.00            
ATOM   2970 HD11 LEU X 190      55.511  63.209  45.609  0.00  0.00            
ATOM   2971 HD12 LEU X 190      53.862  63.938  45.670  0.00  0.00            
ATOM   2972 HD13 LEU X 190      55.257  65.006  45.767  0.00  0.00            
ATOM   2973  CD2 LEU X 190      53.704  64.764  48.028  0.00  0.00            
ATOM   2974 HD21 LEU X 190      52.969  63.933  48.170  0.00  0.00            
ATOM   2975 HD22 LEU X 190      53.728  64.895  49.101  0.00  0.00            
ATOM   2976 HD23 LEU X 190      53.243  65.625  47.475  0.00  0.00            
ATOM   2977  C   LEU X 190      56.140  60.501  49.052  0.00  0.00            
ATOM   2978  O   LEU X 190      55.288  59.669  49.094  0.00  0.00            
ATOM   2979  N   PRO X 191      57.128  60.648  49.997  0.00  0.00            
ATOM   2980  CD  PRO X 191      58.003  61.817  50.092  0.00  0.00            
ATOM   2981  HD2 PRO X 191      57.399  62.665  50.235  0.00  0.00            
ATOM   2982  HD3 PRO X 191      58.504  61.664  49.167  0.00  0.00            
ATOM   2983  CG  PRO X 191      58.839  61.661  51.420  0.00  0.00            
ATOM   2984  HG2 PRO X 191      58.563  62.506  52.122  0.00  0.00            
ATOM   2985  HG3 PRO X 191      59.933  61.666  51.281  0.00  0.00            
ATOM   2986  CB  PRO X 191      58.529  60.329  52.000  0.00  0.00            
ATOM   2987  HB2 PRO X 191      58.290  60.472  53.065  0.00  0.00            
ATOM   2988  HB3 PRO X 191      59.505  59.728  51.849  0.00  0.00            
ATOM   2989  CA  PRO X 191      57.434  59.680  51.062  0.00  0.00            
ATOM   2990  HA  PRO X 191      57.880  58.863  50.526  0.00  0.00            
ATOM   2991  C   PRO X 191      56.218  59.138  51.885  0.00  0.00            
ATOM   2992  O   PRO X 191      55.472  60.017  52.229  0.00  0.00            
ATOM   2993  N   LEU X 192      56.256  57.809  52.313  0.00  0.00            
ATOM   2994  H   LEU X 192      57.141  57.275  52.180  0.00  0.00            
ATOM   2995  CA  LEU X 192      55.210  57.110  53.143  0.00  0.00            
ATOM   2996  HA  LEU X 192      54.299  57.169  52.534  0.00  0.00            
ATOM   2997  CB  LEU X 192      55.766  55.629  53.259  0.00  0.00            
ATOM   2998  HB2 LEU X 192      55.922  55.198  52.277  0.00  0.00            
ATOM   2999  HB3 LEU X 192      56.646  55.607  53.788  0.00  0.00            
ATOM   3000  CG  LEU X 192      54.698  54.687  54.013  0.00  0.00            
ATOM   3001  HG  LEU X 192      54.681  55.134  55.045  0.00  0.00            
ATOM   3002  CD1 LEU X 192      53.245  54.829  53.410  0.00  0.00            
ATOM   3003 HD11 LEU X 192      53.365  54.815  52.310  0.00  0.00            
ATOM   3004 HD12 LEU X 192      52.725  53.950  53.795  0.00  0.00            
ATOM   3005 HD13 LEU X 192      52.793  55.773  53.680  0.00  0.00            
ATOM   3006  CD2 LEU X 192      55.180  53.216  54.097  0.00  0.00            
ATOM   3007 HD21 LEU X 192      55.401  52.947  53.053  0.00  0.00            
ATOM   3008 HD22 LEU X 192      56.119  53.290  54.612  0.00  0.00            
ATOM   3009 HD23 LEU X 192      54.581  52.555  54.675  0.00  0.00            
ATOM   3010  C   LEU X 192      54.960  57.816  54.404  0.00  0.00            
ATOM   3011  O   LEU X 192      53.816  58.105  54.745  0.00  0.00            
ATOM   3012  N   GLU X 193      55.958  58.357  55.074  0.00  0.00            
ATOM   3013  H   GLU X 193      56.850  58.064  54.761  0.00  0.00            
ATOM   3014  CA  GLU X 193      55.851  59.263  56.196  0.00  0.00            
ATOM   3015  HA  GLU X 193      55.116  58.781  56.813  0.00  0.00            
ATOM   3016  CB  GLU X 193      57.046  59.139  57.089  0.00  0.00            
ATOM   3017  HB2 GLU X 193      56.917  59.603  57.977  0.00  0.00            
ATOM   3018  HB3 GLU X 193      57.337  58.126  57.313  0.00  0.00            
ATOM   3019  CG  GLU X 193      58.355  59.673  56.427  0.00  0.00            
ATOM   3020  HG2 GLU X 193      58.311  60.684  55.999  0.00  0.00            
ATOM   3021  HG3 GLU X 193      59.143  59.650  57.140  0.00  0.00            
ATOM   3022  CD  GLU X 193      59.033  58.872  55.291  0.00  0.00            
ATOM   3023  OE1 GLU X 193      59.899  59.506  54.516  0.00  0.00            
ATOM   3024  OE2 GLU X 193      58.663  57.709  55.139  0.00  0.00            
ATOM   3025  C   GLU X 193      55.344  60.721  56.064  0.00  0.00            
ATOM   3026  O   GLU X 193      55.166  61.388  57.068  0.00  0.00            
ATOM   3027  N   GLN X 194      55.305  61.099  54.791  0.00  0.00            
ATOM   3028  H   GLN X 194      55.513  60.376  54.034  0.00  0.00            
ATOM   3029  CA  GLN X 194      54.726  62.352  54.513  0.00  0.00            
ATOM   3030  HA  GLN X 194      54.821  62.976  55.422  0.00  0.00            
ATOM   3031  CB  GLN X 194      55.630  63.055  53.453  0.00  0.00            
ATOM   3032  HB2 GLN X 194      56.518  63.410  53.914  0.00  0.00            
ATOM   3033  HB3 GLN X 194      55.816  62.476  52.644  0.00  0.00            
ATOM   3034  CG  GLN X 194      54.827  64.356  53.041  0.00  0.00            
ATOM   3035  HG2 GLN X 194      54.059  64.097  52.510  0.00  0.00            
ATOM   3036  HG3 GLN X 194      54.641  64.980  54.019  0.00  0.00            
ATOM   3037  CD  GLN X 194      55.561  65.129  51.994  0.00  0.00            
ATOM   3038  OE1 GLN X 194      56.642  64.817  51.494  0.00  0.00            
ATOM   3039  NE2 GLN X 194      55.128  66.281  51.647  0.00  0.00            
ATOM   3040 HE21 GLN X 194      55.518  66.750  50.868  0.00  0.00            
ATOM   3041 HE22 GLN X 194      54.273  66.626  52.116  0.00  0.00            
ATOM   3042  C   GLN X 194      53.176  62.202  54.069  0.00  0.00            
ATOM   3043  O   GLN X 194      52.325  62.993  54.350  0.00  0.00            
ATOM   3044  N   TYR X 195      53.054  61.134  53.247  0.00  0.00            
ATOM   3045  H   TYR X 195      53.976  60.798  52.911  0.00  0.00            
ATOM   3046  CA  TYR X 195      51.924  60.786  52.421  0.00  0.00            
ATOM   3047  HA  TYR X 195      51.558  61.665  51.926  0.00  0.00            
ATOM   3048  CB  TYR X 195      52.371  59.620  51.537  0.00  0.00            
ATOM   3049  HB2 TYR X 195      52.912  59.886  50.656  0.00  0.00            
ATOM   3050  HB3 TYR X 195      52.911  59.062  52.253  0.00  0.00            
ATOM   3051  CG  TYR X 195      51.262  58.731  50.939  0.00  0.00            
ATOM   3052  CD1 TYR X 195      51.300  57.334  51.216  0.00  0.00            
ATOM   3053  HD1 TYR X 195      51.933  56.824  51.925  0.00  0.00            
ATOM   3054  CE1 TYR X 195      50.377  56.492  50.584  0.00  0.00            
ATOM   3055  HE1 TYR X 195      50.300  55.479  50.920  0.00  0.00            
ATOM   3056  CZ  TYR X 195      49.408  57.052  49.689  0.00  0.00            
ATOM   3057  OH  TYR X 195      48.493  56.251  49.054  0.00  0.00            
ATOM   3058  HH  TYR X 195      48.341  55.416  49.631  0.00  0.00            
ATOM   3059  CE2 TYR X 195      49.524  58.403  49.374  0.00  0.00            
ATOM   3060  HE2 TYR X 195      48.797  58.944  48.691  0.00  0.00            
ATOM   3061  CD2 TYR X 195      50.497  59.277  49.927  0.00  0.00            
ATOM   3062  HD2 TYR X 195      50.467  60.421  49.671  0.00  0.00            
ATOM   3063  C   TYR X 195      50.758  60.297  53.404  0.00  0.00            
ATOM   3064  O   TYR X 195      49.764  60.887  53.457  0.00  0.00            
ATOM   3065  N   GLY X 196      51.111  59.318  54.296  0.00  0.00            
ATOM   3066  H   GLY X 196      52.104  59.034  54.255  0.00  0.00            
ATOM   3067  CA  GLY X 196      50.110  58.563  55.156  0.00  0.00            
ATOM   3068  HA2 GLY X 196      50.556  57.712  55.894  0.00  0.00            
ATOM   3069  HA3 GLY X 196      49.627  59.382  55.792  0.00  0.00            
ATOM   3070  C   GLY X 196      48.989  57.897  54.316  0.00  0.00            
ATOM   3071  O   GLY X 196      49.246  56.861  53.810  0.00  0.00            
ATOM   3072  N   GLY X 197      47.772  58.453  54.251  0.00  0.00            
ATOM   3073  H   GLY X 197      47.893  59.458  54.180  0.00  0.00            
ATOM   3074  CA  GLY X 197      46.600  57.828  53.551  0.00  0.00            
ATOM   3075  HA2 GLY X 197      45.726  58.453  53.721  0.00  0.00            
ATOM   3076  HA3 GLY X 197      46.866  57.748  52.473  0.00  0.00            
ATOM   3077  C   GLY X 197      46.385  56.470  54.010  0.00  0.00            
ATOM   3078  O   GLY X 197      45.602  56.302  54.921  0.00  0.00            
ATOM   3079  N   ASN X 198      46.804  55.454  53.181  0.00  0.00            
ATOM   3080  H   ASN X 198      47.326  55.724  52.308  0.00  0.00            
ATOM   3081  CA  ASN X 198      46.464  54.106  53.477  0.00  0.00            
ATOM   3082  HA  ASN X 198      45.442  53.961  53.807  0.00  0.00            
ATOM   3083  CB  ASN X 198      46.373  53.318  52.046  0.00  0.00            
ATOM   3084  HB2 ASN X 198      45.995  52.317  52.160  0.00  0.00            
ATOM   3085  HB3 ASN X 198      45.892  53.907  51.285  0.00  0.00            
ATOM   3086  CG  ASN X 198      47.884  53.061  51.578  0.00  0.00            
ATOM   3087  OD1 ASN X 198      48.357  53.553  50.601  0.00  0.00            
ATOM   3088  ND2 ASN X 198      48.614  52.234  52.301  0.00  0.00            
ATOM   3089 HD21 ASN X 198      49.579  52.237  51.949  0.00  0.00            
ATOM   3090 HD22 ASN X 198      48.195  51.398  52.550  0.00  0.00            
ATOM   3091  C   ASN X 198      47.312  53.559  54.573  0.00  0.00            
ATOM   3092  O   ASN X 198      47.090  52.351  54.854  0.00  0.00            
ATOM   3093  N   HIE X 199      48.215  54.326  55.188  0.00  0.00            
ATOM   3094  H   HIE X 199      48.105  55.288  54.966  0.00  0.00            
ATOM   3095  CA  HIE X 199      49.163  53.839  56.275  0.00  0.00            
ATOM   3096  HA  HIE X 199      49.582  52.918  55.898  0.00  0.00            
ATOM   3097  CB  HIE X 199      50.290  54.994  56.289  0.00  0.00            
ATOM   3098  HB2 HIE X 199      50.606  55.325  55.316  0.00  0.00            
ATOM   3099  HB3 HIE X 199      49.637  55.755  56.637  0.00  0.00            
ATOM   3100  CG  HIE X 199      51.605  54.741  57.139  0.00  0.00            
ATOM   3101  ND1 HIE X 199      52.702  55.480  57.191  0.00  0.00            
ATOM   3102  CE1 HIE X 199      53.512  54.896  58.147  0.00  0.00            
ATOM   3103  HE1 HIE X 199      54.371  55.395  58.454  0.00  0.00            
ATOM   3104  NE2 HIE X 199      53.031  53.759  58.600  0.00  0.00            
ATOM   3105  HE2 HIE X 199      53.563  53.122  59.163  0.00  0.00            
ATOM   3106  CD2 HIE X 199      51.736  53.664  57.989  0.00  0.00            
ATOM   3107  HD2 HIE X 199      50.901  53.006  58.116  0.00  0.00            
ATOM   3108  C   HIE X 199      48.535  53.769  57.676  0.00  0.00            
ATOM   3109  O   HIE X 199      48.758  54.694  58.487  0.00  0.00            
ATOM   3110  N   LYS X 200      47.808  52.621  57.979  0.00  0.00            
ATOM   3111  H   LYS X 200      47.779  51.928  57.231  0.00  0.00            
ATOM   3112  CA  LYS X 200      47.244  52.346  59.326  0.00  0.00            
ATOM   3113  HA  LYS X 200      46.497  53.000  59.538  0.00  0.00            
ATOM   3114  CB  LYS X 200      46.570  50.958  59.445  0.00  0.00            
ATOM   3115  HB2 LYS X 200      47.301  50.182  59.497  0.00  0.00            
ATOM   3116  HB3 LYS X 200      45.926  51.115  60.369  0.00  0.00            
ATOM   3117  CG  LYS X 200      45.473  50.748  58.441  0.00  0.00            
ATOM   3118  HG2 LYS X 200      44.904  51.608  58.287  0.00  0.00            
ATOM   3119  HG3 LYS X 200      45.937  50.343  57.633  0.00  0.00            
ATOM   3120  CD  LYS X 200      44.504  49.657  58.978  0.00  0.00            
ATOM   3121  HD2 LYS X 200      45.094  48.769  59.144  0.00  0.00            
ATOM   3122  HD3 LYS X 200      44.134  49.885  59.925  0.00  0.00            
ATOM   3123  CE  LYS X 200      43.222  49.404  58.162  0.00  0.00            
ATOM   3124  HE2 LYS X 200      43.466  48.769  57.285  0.00  0.00            
ATOM   3125  HE3 LYS X 200      42.507  48.862  58.917  0.00  0.00            
ATOM   3126  NZ  LYS X 200      42.592  50.665  57.643  0.00  0.00            
ATOM   3127  HZ1 LYS X 200      42.767  51.287  58.380  0.00  0.00            
ATOM   3128  HZ2 LYS X 200      43.198  51.110  56.903  0.00  0.00            
ATOM   3129  HZ3 LYS X 200      41.716  50.588  57.155  0.00  0.00            
ATOM   3130  C   LYS X 200      48.198  52.597  60.502  0.00  0.00            
ATOM   3131  O   LYS X 200      49.404  52.357  60.476  0.00  0.00            
ATOM   3132  N   THR X 201      47.704  53.353  61.548  0.00  0.00            
ATOM   3133  H   THR X 201      46.754  53.722  61.376  0.00  0.00            
ATOM   3134  CA  THR X 201      48.626  54.144  62.431  0.00  0.00            
ATOM   3135  HA  THR X 201      49.470  54.571  61.868  0.00  0.00            
ATOM   3136  CB  THR X 201      47.908  55.405  62.902  0.00  0.00            
ATOM   3137  HB  THR X 201      48.449  56.026  63.686  0.00  0.00            
ATOM   3138  CG2 THR X 201      47.493  56.270  61.718  0.00  0.00            
ATOM   3139 HG21 THR X 201      46.773  57.032  62.066  0.00  0.00            
ATOM   3140 HG22 THR X 201      48.336  56.735  61.206  0.00  0.00            
ATOM   3141 HG23 THR X 201      47.052  55.751  60.851  0.00  0.00            
ATOM   3142  OG1 THR X 201      46.657  55.026  63.462  0.00  0.00            
ATOM   3143  HG1 THR X 201      46.579  55.354  64.354  0.00  0.00            
ATOM   3144  C   THR X 201      49.311  53.283  63.525  0.00  0.00            
ATOM   3145  O   THR X 201      49.072  53.463  64.725  0.00  0.00            
ATOM   3146  N   PHE X 202      50.228  52.410  63.113  0.00  0.00            
ATOM   3147  H   PHE X 202      50.580  52.511  62.181  0.00  0.00            
ATOM   3148  CA  PHE X 202      50.875  51.335  63.827  0.00  0.00            
ATOM   3149  HA  PHE X 202      50.128  50.851  64.478  0.00  0.00            
ATOM   3150  CB  PHE X 202      51.540  50.274  62.957  0.00  0.00            
ATOM   3151  HB2 PHE X 202      51.906  50.714  62.018  0.00  0.00            
ATOM   3152  HB3 PHE X 202      52.390  49.923  63.692  0.00  0.00            
ATOM   3153  CG  PHE X 202      50.781  49.105  62.384  0.00  0.00            
ATOM   3154  CD1 PHE X 202      51.273  47.861  62.786  0.00  0.00            
ATOM   3155  HD1 PHE X 202      52.078  47.838  63.403  0.00  0.00            
ATOM   3156  CE1 PHE X 202      50.800  46.696  62.065  0.00  0.00            
ATOM   3157  HE1 PHE X 202      51.295  45.735  62.131  0.00  0.00            
ATOM   3158  CZ  PHE X 202      49.784  46.778  61.086  0.00  0.00            
ATOM   3159  HZ  PHE X 202      49.440  45.869  60.515  0.00  0.00            
ATOM   3160  CE2 PHE X 202      49.270  48.089  60.782  0.00  0.00            
ATOM   3161  HE2 PHE X 202      48.624  48.248  59.941  0.00  0.00            
ATOM   3162  CD2 PHE X 202      49.693  49.165  61.505  0.00  0.00            
ATOM   3163  HD2 PHE X 202      49.376  50.195  61.217  0.00  0.00            
ATOM   3164  C   PHE X 202      51.982  52.062  64.633  0.00  0.00            
ATOM   3165  O   PHE X 202      52.673  52.792  63.975  0.00  0.00            
ATOM   3166  N   HIE X 203      51.919  51.881  65.930  0.00  0.00            
ATOM   3167  H   HIE X 203      51.241  51.219  66.343  0.00  0.00            
ATOM   3168  CA  HIE X 203      52.923  52.450  66.879  0.00  0.00            
ATOM   3169  HA  HIE X 203      52.976  52.031  67.793  0.00  0.00            
ATOM   3170  CB  HIE X 203      54.272  52.181  66.311  0.00  0.00            
ATOM   3171  HB2 HIE X 203      54.513  52.818  65.539  0.00  0.00            
ATOM   3172  HB3 HIE X 203      55.103  52.378  66.978  0.00  0.00            
ATOM   3173  CG  HIE X 203      54.457  50.824  65.846  0.00  0.00            
ATOM   3174  ND1 HIE X 203      54.473  49.584  66.490  0.00  0.00            
ATOM   3175  CE1 HIE X 203      54.583  48.569  65.601  0.00  0.00            
ATOM   3176  HE1 HIE X 203      54.772  47.506  65.817  0.00  0.00            
ATOM   3177  NE2 HIE X 203      54.844  49.169  64.421  0.00  0.00            
ATOM   3178  HE2 HIE X 203      55.246  48.567  63.704  0.00  0.00            
ATOM   3179  CD2 HIE X 203      54.745  50.553  64.514  0.00  0.00            
ATOM   3180  HD2 HIE X 203      54.952  51.352  63.754  0.00  0.00            
ATOM   3181  C   HIE X 203      52.728  53.936  67.283  0.00  0.00            
ATOM   3182  O   HIE X 203      53.351  54.420  68.229  0.00  0.00            
ATOM   3183  N   LYS X 204      51.838  54.587  66.554  0.00  0.00            
ATOM   3184  H   LYS X 204      51.031  54.171  66.127  0.00  0.00            
ATOM   3185  CA  LYS X 204      51.896  56.073  66.482  0.00  0.00            
ATOM   3186  HA  LYS X 204      52.930  56.374  66.202  0.00  0.00            
ATOM   3187  CB  LYS X 204      50.853  56.560  65.497  0.00  0.00            
ATOM   3188  HB2 LYS X 204      51.232  56.252  64.463  0.00  0.00            
ATOM   3189  HB3 LYS X 204      49.931  55.985  65.763  0.00  0.00            
ATOM   3190  CG  LYS X 204      50.408  58.028  65.558  0.00  0.00            
ATOM   3191  HG2 LYS X 204      49.365  58.224  65.281  0.00  0.00            
ATOM   3192  HG3 LYS X 204      50.429  58.406  66.581  0.00  0.00            
ATOM   3193  CD  LYS X 204      51.285  58.796  64.690  0.00  0.00            
ATOM   3194  HD2 LYS X 204      52.038  58.126  64.396  0.00  0.00            
ATOM   3195  HD3 LYS X 204      50.773  59.028  63.733  0.00  0.00            
ATOM   3196  CE  LYS X 204      52.045  60.061  65.284  0.00  0.00            
ATOM   3197  HE2 LYS X 204      51.425  60.608  66.105  0.00  0.00            
ATOM   3198  HE3 LYS X 204      52.969  59.732  65.847  0.00  0.00            
ATOM   3199  NZ  LYS X 204      52.332  61.030  64.231  0.00  0.00            
ATOM   3200  HZ1 LYS X 204      53.006  61.703  64.542  0.00  0.00            
ATOM   3201  HZ2 LYS X 204      52.865  60.522  63.477  0.00  0.00            
ATOM   3202  HZ3 LYS X 204      51.474  61.541  63.945  0.00  0.00            
ATOM   3203  C   LYS X 204      51.946  56.835  67.900  0.00  0.00            
ATOM   3204  O   LYS X 204      51.034  56.737  68.691  0.00  0.00            
ATOM   3205  N   ILE X 205      52.917  57.697  68.031  0.00  0.00            
ATOM   3206  H   ILE X 205      53.733  57.588  67.413  0.00  0.00            
ATOM   3207  CA  ILE X 205      53.003  58.758  69.088  0.00  0.00            
ATOM   3208  HA  ILE X 205      52.292  58.439  69.896  0.00  0.00            
ATOM   3209  CB  ILE X 205      54.531  58.681  69.553  0.00  0.00            
ATOM   3210  HB  ILE X 205      55.207  58.545  68.617  0.00  0.00            
ATOM   3211  CG2 ILE X 205      55.145  59.996  70.134  0.00  0.00            
ATOM   3212 HG21 ILE X 205      56.231  59.876  70.505  0.00  0.00            
ATOM   3213 HG22 ILE X 205      55.337  60.604  69.302  0.00  0.00            
ATOM   3214 HG23 ILE X 205      54.423  60.419  70.820  0.00  0.00            
ATOM   3215  CG1 ILE X 205      54.801  57.435  70.439  0.00  0.00            
ATOM   3216 HG12 ILE X 205      54.459  56.591  69.881  0.00  0.00            
ATOM   3217 HG13 ILE X 205      55.899  57.378  70.452  0.00  0.00            
ATOM   3218  CD1 ILE X 205      54.323  57.517  71.853  0.00  0.00            
ATOM   3219 HD11 ILE X 205      54.431  56.538  72.379  0.00  0.00            
ATOM   3220 HD12 ILE X 205      54.909  58.263  72.341  0.00  0.00            
ATOM   3221 HD13 ILE X 205      53.232  57.666  71.845  0.00  0.00            
ATOM   3222  C   ILE X 205      52.591  60.220  68.724  0.00  0.00            
ATOM   3223  O   ILE X 205      53.069  60.777  67.740  0.00  0.00            
ATOM   3224  N   TRP X 206      51.799  60.840  69.569  0.00  0.00            
ATOM   3225  H   TRP X 206      51.246  60.424  70.303  0.00  0.00            
ATOM   3226  CA  TRP X 206      51.633  62.300  69.660  0.00  0.00            
ATOM   3227  HA  TRP X 206      52.409  62.739  69.041  0.00  0.00            
ATOM   3228  CB  TRP X 206      50.145  62.634  69.269  0.00  0.00            
ATOM   3229  HB2 TRP X 206      49.604  62.326  70.075  0.00  0.00            
ATOM   3230  HB3 TRP X 206      49.974  63.651  69.275  0.00  0.00            
ATOM   3231  CG  TRP X 206      49.551  61.996  68.055  0.00  0.00            
ATOM   3232  CD1 TRP X 206      48.848  60.857  68.006  0.00  0.00            
ATOM   3233  HD1 TRP X 206      48.512  60.301  68.885  0.00  0.00            
ATOM   3234  NE1 TRP X 206      48.477  60.599  66.829  0.00  0.00            
ATOM   3235  HE1 TRP X 206      47.819  59.899  66.606  0.00  0.00            
ATOM   3236  CE2 TRP X 206      49.006  61.535  65.834  0.00  0.00            
ATOM   3237  CZ2 TRP X 206      49.139  61.436  64.456  0.00  0.00            
ATOM   3238  HZ2 TRP X 206      48.537  60.748  63.924  0.00  0.00            
ATOM   3239  CH2 TRP X 206      49.895  62.390  63.826  0.00  0.00            
ATOM   3240  HH2 TRP X 206      50.016  62.137  62.808  0.00  0.00            
ATOM   3241  CZ3 TRP X 206      50.427  63.462  64.521  0.00  0.00            
ATOM   3242  HZ3 TRP X 206      50.965  64.121  63.842  0.00  0.00            
ATOM   3243  CE3 TRP X 206      50.426  63.474  65.918  0.00  0.00            
ATOM   3244  HE3 TRP X 206      50.962  64.124  66.445  0.00  0.00            
ATOM   3245  CD2 TRP X 206      49.745  62.436  66.623  0.00  0.00            
ATOM   3246  C   TRP X 206      51.823  62.773  71.220  0.00  0.00            
ATOM   3247  O   TRP X 206      52.047  61.991  72.144  0.00  0.00            
ATOM   3248  N   LYS X 207      51.469  64.083  71.545  0.00  0.00            
ATOM   3249  H   LYS X 207      51.342  64.729  70.741  0.00  0.00            
ATOM   3250  CA  LYS X 207      51.047  64.525  72.870  0.00  0.00            
ATOM   3251  HA  LYS X 207      51.229  63.849  73.659  0.00  0.00            
ATOM   3252  CB  LYS X 207      51.982  65.763  73.288  0.00  0.00            
ATOM   3253  HB2 LYS X 207      52.051  66.298  72.415  0.00  0.00            
ATOM   3254  HB3 LYS X 207      51.443  66.306  74.132  0.00  0.00            
ATOM   3255  CG  LYS X 207      53.375  65.485  73.769  0.00  0.00            
ATOM   3256  HG2 LYS X 207      53.306  64.506  74.387  0.00  0.00            
ATOM   3257  HG3 LYS X 207      54.024  65.473  72.860  0.00  0.00            
ATOM   3258  CD  LYS X 207      54.020  66.566  74.582  0.00  0.00            
ATOM   3259  HD2 LYS X 207      54.052  67.502  74.141  0.00  0.00            
ATOM   3260  HD3 LYS X 207      53.300  66.552  75.492  0.00  0.00            
ATOM   3261  CE  LYS X 207      55.395  66.219  75.172  0.00  0.00            
ATOM   3262  HE2 LYS X 207      55.234  65.224  75.580  0.00  0.00            
ATOM   3263  HE3 LYS X 207      56.181  66.205  74.430  0.00  0.00            
ATOM   3264  NZ  LYS X 207      55.684  67.047  76.397  0.00  0.00            
ATOM   3265  HZ1 LYS X 207      56.554  66.777  76.741  0.00  0.00            
ATOM   3266  HZ2 LYS X 207      55.737  67.991  76.165  0.00  0.00            
ATOM   3267  HZ3 LYS X 207      54.977  66.852  77.168  0.00  0.00            
ATOM   3268  C   LYS X 207      49.618  64.947  72.892  0.00  0.00            
ATOM   3269  O   LYS X 207      48.988  65.136  71.764  0.00  0.00            
ATOM   3270  N   GLU X 208      48.961  64.980  74.070  0.00  0.00            
ATOM   3271  H   GLU X 208      49.285  64.518  74.903  0.00  0.00            
ATOM   3272  CA  GLU X 208      47.577  65.444  74.221  0.00  0.00            
ATOM   3273  HA  GLU X 208      47.090  65.369  73.230  0.00  0.00            
ATOM   3274  CB  GLU X 208      46.812  64.308  75.013  0.00  0.00            
ATOM   3275  HB2 GLU X 208      46.857  63.325  74.542  0.00  0.00            
ATOM   3276  HB3 GLU X 208      47.326  64.121  76.073  0.00  0.00            
ATOM   3277  CG  GLU X 208      45.299  64.654  75.411  0.00  0.00            
ATOM   3278  HG2 GLU X 208      45.111  65.586  75.892  0.00  0.00            
ATOM   3279  HG3 GLU X 208      44.826  64.658  74.377  0.00  0.00            
ATOM   3280  CD  GLU X 208      44.702  63.671  76.261  0.00  0.00            
ATOM   3281  OE1 GLU X 208      43.452  63.418  76.231  0.00  0.00            
ATOM   3282  OE2 GLU X 208      45.404  62.980  76.884  0.00  0.00            
ATOM   3283  C   GLU X 208      47.492  66.715  74.923  0.00  0.00            
ATOM   3284  O   GLU X 208      46.949  67.646  74.320  0.00  0.00            
ATOM   3285  N   GLY X 209      48.035  66.796  76.149  0.00  0.00            
ATOM   3286  H   GLY X 209      48.227  65.927  76.597  0.00  0.00            
ATOM   3287  CA  GLY X 209      47.898  68.003  76.987  0.00  0.00            
ATOM   3288  HA2 GLY X 209      47.477  68.829  76.422  0.00  0.00            
ATOM   3289  HA3 GLY X 209      47.111  67.702  77.826  0.00  0.00            
ATOM   3290  C   GLY X 209      49.284  68.434  77.518  0.00  0.00            
ATOM   3291  O   GLY X 209      49.923  69.392  77.099  0.00  0.00            
ATOM   3292  N   ASP X 210      49.827  67.667  78.449  0.00  0.00            
ATOM   3293  H   ASP X 210      49.314  66.831  78.808  0.00  0.00            
ATOM   3294  CA  ASP X 210      51.185  67.815  79.031  0.00  0.00            
ATOM   3295  HA  ASP X 210      51.837  68.246  78.211  0.00  0.00            
ATOM   3296  CB  ASP X 210      51.112  68.621  80.328  0.00  0.00            
ATOM   3297  HB2 ASP X 210      50.500  69.492  80.303  0.00  0.00            
ATOM   3298  HB3 ASP X 210      50.797  67.918  80.926  0.00  0.00            
ATOM   3299  CG  ASP X 210      52.549  68.848  80.847  0.00  0.00            
ATOM   3300  OD1 ASP X 210      53.553  68.509  80.207  0.00  0.00            
ATOM   3301  OD2 ASP X 210      52.647  69.446  81.911  0.00  0.00            
ATOM   3302  C   ASP X 210      51.856  66.464  79.246  0.00  0.00            
ATOM   3303  O   ASP X 210      52.417  66.109  80.267  0.00  0.00            
ATOM   3304  N   HIE X 211      51.450  65.566  78.335  0.00  0.00            
ATOM   3305  H   HIE X 211      50.935  65.916  77.400  0.00  0.00            
ATOM   3306  CA  HIE X 211      51.663  64.180  78.368  0.00  0.00            
ATOM   3307  HA  HIE X 211      52.672  63.811  78.577  0.00  0.00            
ATOM   3308  CB  HIE X 211      50.831  63.578  79.508  0.00  0.00            
ATOM   3309  HB2 HIE X 211      51.133  62.538  79.670  0.00  0.00            
ATOM   3310  HB3 HIE X 211      51.000  63.992  80.421  0.00  0.00            
ATOM   3311  CG  HIE X 211      49.335  63.763  79.250  0.00  0.00            
ATOM   3312  ND1 HIE X 211      48.645  64.866  79.553  0.00  0.00            
ATOM   3313  CE1 HIE X 211      47.411  64.515  79.346  0.00  0.00            
ATOM   3314  HE1 HIE X 211      46.638  65.210  79.165  0.00  0.00            
ATOM   3315  NE2 HIE X 211      47.271  63.251  78.828  0.00  0.00            
ATOM   3316  HE2 HIE X 211      46.386  63.010  78.419  0.00  0.00            
ATOM   3317  CD2 HIE X 211      48.525  62.767  78.698  0.00  0.00            
ATOM   3318  HD2 HIE X 211      48.854  61.733  78.370  0.00  0.00            
ATOM   3319  C   HIE X 211      51.188  63.521  76.996  0.00  0.00            
ATOM   3320  O   HIE X 211      50.402  64.029  76.207  0.00  0.00            
ATOM   3321  N   TYR X 212      51.835  62.463  76.745  0.00  0.00            
ATOM   3322  H   TYR X 212      52.405  62.070  77.392  0.00  0.00            
ATOM   3323  CA  TYR X 212      51.731  61.706  75.488  0.00  0.00            
ATOM   3324  HA  TYR X 212      51.639  62.338  74.596  0.00  0.00            
ATOM   3325  CB  TYR X 212      53.073  60.976  75.307  0.00  0.00            
ATOM   3326  HB2 TYR X 212      53.323  60.529  76.197  0.00  0.00            
ATOM   3327  HB3 TYR X 212      52.951  60.138  74.700  0.00  0.00            
ATOM   3328  CG  TYR X 212      54.334  61.702  75.087  0.00  0.00            
ATOM   3329  CD1 TYR X 212      55.069  62.334  76.099  0.00  0.00            
ATOM   3330  HD1 TYR X 212      54.781  62.061  77.150  0.00  0.00            
ATOM   3331  CE1 TYR X 212      56.280  63.092  75.870  0.00  0.00            
ATOM   3332  HE1 TYR X 212      56.887  63.243  76.708  0.00  0.00            
ATOM   3333  CZ  TYR X 212      56.669  63.205  74.488  0.00  0.00            
ATOM   3334  OH  TYR X 212      57.823  63.875  74.209  0.00  0.00            
ATOM   3335  HH  TYR X 212      58.394  64.206  74.834  0.00  0.00            
ATOM   3336  CE2 TYR X 212      55.938  62.555  73.514  0.00  0.00            
ATOM   3337  HE2 TYR X 212      56.176  62.972  72.539  0.00  0.00            
ATOM   3338  CD2 TYR X 212      54.770  61.750  73.753  0.00  0.00            
ATOM   3339  HD2 TYR X 212      54.193  61.422  73.003  0.00  0.00            
ATOM   3340  C   TYR X 212      50.528  60.719  75.418  0.00  0.00            
ATOM   3341  O   TYR X 212      50.240  59.828  76.259  0.00  0.00            
ATOM   3342  N   HIE X 213      50.009  60.701  74.170  0.00  0.00            
ATOM   3343  H   HIE X 213      50.627  61.098  73.435  0.00  0.00            
ATOM   3344  CA  HIE X 213      48.911  59.809  73.683  0.00  0.00            
ATOM   3345  HA  HIE X 213      48.672  59.182  74.568  0.00  0.00            
ATOM   3346  CB  HIE X 213      47.757  60.597  73.211  0.00  0.00            
ATOM   3347  HB2 HIE X 213      47.375  61.176  74.056  0.00  0.00            
ATOM   3348  HB3 HIE X 213      48.180  61.186  72.379  0.00  0.00            
ATOM   3349  CG  HIE X 213      46.728  59.587  72.787  0.00  0.00            
ATOM   3350  ND1 HIE X 213      45.802  59.143  73.655  0.00  0.00            
ATOM   3351  CE1 HIE X 213      44.839  58.619  72.819  0.00  0.00            
ATOM   3352  HE1 HIE X 213      43.938  58.140  73.186  0.00  0.00            
ATOM   3353  NE2 HIE X 213      45.273  58.545  71.553  0.00  0.00            
ATOM   3354  HE2 HIE X 213      44.709  58.282  70.760  0.00  0.00            
ATOM   3355  CD2 HIE X 213      46.424  59.315  71.535  0.00  0.00            
ATOM   3356  HD2 HIE X 213      47.027  59.652  70.661  0.00  0.00            
ATOM   3357  C   HIE X 213      49.464  58.833  72.532  0.00  0.00            
ATOM   3358  O   HIE X 213      50.282  59.293  71.720  0.00  0.00            
ATOM   3359  N   HIE X 214      49.128  57.505  72.512  0.00  0.00            
ATOM   3360  H   HIE X 214      48.342  57.334  73.113  0.00  0.00            
ATOM   3361  CA  HIE X 214      49.542  56.321  71.775  0.00  0.00            
ATOM   3362  HA  HIE X 214      50.299  56.661  70.912  0.00  0.00            
ATOM   3363  CB  HIE X 214      50.354  55.234  72.641  0.00  0.00            
ATOM   3364  HB2 HIE X 214      51.039  55.695  73.401  0.00  0.00            
ATOM   3365  HB3 HIE X 214      49.557  54.761  73.201  0.00  0.00            
ATOM   3366  CG  HIE X 214      51.091  54.052  71.845  0.00  0.00            
ATOM   3367  ND1 HIE X 214      50.746  52.670  71.958  0.00  0.00            
ATOM   3368  CE1 HIE X 214      51.713  51.954  71.302  0.00  0.00            
ATOM   3369  HE1 HIE X 214      51.757  50.851  71.186  0.00  0.00            
ATOM   3370  NE2 HIE X 214      52.561  52.762  70.757  0.00  0.00            
ATOM   3371  HE2 HIE X 214      53.440  52.523  70.330  0.00  0.00            
ATOM   3372  CD2 HIE X 214      52.199  54.099  71.030  0.00  0.00            
ATOM   3373  HD2 HIE X 214      52.776  54.957  70.854  0.00  0.00            
ATOM   3374  C   HIE X 214      48.385  55.588  70.947  0.00  0.00            
ATOM   3375  O   HIE X 214      47.250  55.380  71.392  0.00  0.00            
ATOM   3376  N   GLN X 215      48.652  55.425  69.681  0.00  0.00            
ATOM   3377  H   GLN X 215      49.481  55.893  69.314  0.00  0.00            
ATOM   3378  CA  GLN X 215      47.845  54.592  68.749  0.00  0.00            
ATOM   3379  HA  GLN X 215      46.942  54.169  69.185  0.00  0.00            
ATOM   3380  CB  GLN X 215      47.371  55.408  67.544  0.00  0.00            
ATOM   3381  HB2 GLN X 215      48.239  55.734  66.918  0.00  0.00            
ATOM   3382  HB3 GLN X 215      46.660  54.897  66.926  0.00  0.00            
ATOM   3383  CG  GLN X 215      46.728  56.718  67.923  0.00  0.00            
ATOM   3384  HG2 GLN X 215      46.070  56.612  68.700  0.00  0.00            
ATOM   3385  HG3 GLN X 215      47.449  57.470  68.189  0.00  0.00            
ATOM   3386  CD  GLN X 215      45.943  57.283  66.719  0.00  0.00            
ATOM   3387  OE1 GLN X 215      46.460  58.187  66.032  0.00  0.00            
ATOM   3388  NE2 GLN X 215      44.705  56.954  66.504  0.00  0.00            
ATOM   3389 HE21 GLN X 215      44.175  57.558  65.871  0.00  0.00            
ATOM   3390 HE22 GLN X 215      44.358  56.144  66.974  0.00  0.00            
ATOM   3391  C   GLN X 215      48.615  53.270  68.307  0.00  0.00            
ATOM   3392  O   GLN X 215      49.798  53.149  67.962  0.00  0.00            
ATOM   3393  N   ILE X 216      47.786  52.245  68.055  0.00  0.00            
ATOM   3394  H   ILE X 216      46.817  52.371  68.197  0.00  0.00            
ATOM   3395  CA  ILE X 216      48.356  50.938  67.492  0.00  0.00            
ATOM   3396  HA  ILE X 216      49.068  51.163  66.694  0.00  0.00            
ATOM   3397  CB  ILE X 216      48.979  50.191  68.713  0.00  0.00            
ATOM   3398  HB  ILE X 216      49.776  50.829  69.171  0.00  0.00            
ATOM   3399  CG2 ILE X 216      48.095  49.723  69.925  0.00  0.00            
ATOM   3400 HG21 ILE X 216      47.096  49.169  69.695  0.00  0.00            
ATOM   3401 HG22 ILE X 216      48.533  49.106  70.734  0.00  0.00            
ATOM   3402 HG23 ILE X 216      47.715  50.622  70.417  0.00  0.00            
ATOM   3403  CG1 ILE X 216      49.616  48.872  68.128  0.00  0.00            
ATOM   3404 HG12 ILE X 216      49.340  47.965  68.689  0.00  0.00            
ATOM   3405 HG13 ILE X 216      49.301  48.764  67.093  0.00  0.00            
ATOM   3406  CD1 ILE X 216      51.219  49.005  68.141  0.00  0.00            
ATOM   3407 HD11 ILE X 216      51.549  49.257  67.115  0.00  0.00            
ATOM   3408 HD12 ILE X 216      51.529  49.801  68.917  0.00  0.00            
ATOM   3409 HD13 ILE X 216      51.677  48.172  68.458  0.00  0.00            
ATOM   3410  C   ILE X 216      47.213  50.237  66.708  0.00  0.00            
ATOM   3411  O   ILE X 216      46.552  49.390  67.255  0.00  0.00            
ATOM   3412  N   SER X 217      46.943  50.621  65.461  0.00  0.00            
ATOM   3413  H   SER X 217      47.392  51.427  65.054  0.00  0.00            
ATOM   3414  CA  SER X 217      46.100  49.956  64.486  0.00  0.00            
ATOM   3415  HA  SER X 217      45.138  49.686  65.004  0.00  0.00            
ATOM   3416  CB  SER X 217      46.015  50.673  63.169  0.00  0.00            
ATOM   3417  HB2 SER X 217      46.925  50.682  62.586  0.00  0.00            
ATOM   3418  HB3 SER X 217      45.030  50.395  62.684  0.00  0.00            
ATOM   3419  OG  SER X 217      45.833  52.007  63.493  0.00  0.00            
ATOM   3420  HG  SER X 217      45.020  52.221  63.058  0.00  0.00            
ATOM   3421  C   SER X 217      46.456  48.503  64.193  0.00  0.00            
ATOM   3422  O   SER X 217      46.135  47.980  63.107  0.00  0.00            
ATOM   3423  N   VAL X 218      47.083  47.773  65.134  0.00  0.00            
ATOM   3424  H   VAL X 218      47.351  48.104  66.064  0.00  0.00            
ATOM   3425  CA  VAL X 218      47.396  46.420  64.846  0.00  0.00            
ATOM   3426  HA  VAL X 218      47.826  46.461  63.748  0.00  0.00            
ATOM   3427  CB  VAL X 218      48.410  45.765  65.731  0.00  0.00            
ATOM   3428  HB  VAL X 218      48.576  44.739  65.397  0.00  0.00            
ATOM   3429  CG1 VAL X 218      49.839  46.250  65.500  0.00  0.00            
ATOM   3430 HG11 VAL X 218      49.831  47.302  65.416  0.00  0.00            
ATOM   3431 HG12 VAL X 218      50.600  45.998  66.355  0.00  0.00            
ATOM   3432 HG13 VAL X 218      50.304  45.758  64.468  0.00  0.00            
ATOM   3433  CG2 VAL X 218      48.077  45.847  67.238  0.00  0.00            
ATOM   3434 HG21 VAL X 218      47.221  45.288  67.556  0.00  0.00            
ATOM   3435 HG22 VAL X 218      48.955  45.595  67.954  0.00  0.00            
ATOM   3436 HG23 VAL X 218      47.753  46.890  67.609  0.00  0.00            
ATOM   3437  C   VAL X 218      46.051  45.521  64.930  0.00  0.00            
ATOM   3438  O   VAL X 218      45.310  45.671  65.897  0.00  0.00            
ATOM   3439  N   PRO X 219      45.897  44.336  64.365  0.00  0.00            
ATOM   3440  CD  PRO X 219      46.830  43.692  63.493  0.00  0.00            
ATOM   3441  HD2 PRO X 219      47.305  43.013  64.151  0.00  0.00            
ATOM   3442  HD3 PRO X 219      47.548  44.408  63.021  0.00  0.00            
ATOM   3443  CG  PRO X 219      46.095  42.852  62.316  0.00  0.00            
ATOM   3444  HG2 PRO X 219      46.255  41.755  62.375  0.00  0.00            
ATOM   3445  HG3 PRO X 219      46.344  43.237  61.242  0.00  0.00            
ATOM   3446  CB  PRO X 219      44.703  43.323  62.566  0.00  0.00            
ATOM   3447  HB2 PRO X 219      43.999  42.529  62.280  0.00  0.00            
ATOM   3448  HB3 PRO X 219      44.638  44.321  62.123  0.00  0.00            
ATOM   3449  CA  PRO X 219      44.681  43.593  64.104  0.00  0.00            
ATOM   3450  HA  PRO X 219      43.767  44.126  64.190  0.00  0.00            
ATOM   3451  C   PRO X 219      44.646  42.355  65.062  0.00  0.00            
ATOM   3452  O   PRO X 219      43.685  41.560  64.907  0.00  0.00            
ATOM   3453  N   ASP X 220      45.537  42.058  66.064  0.00  0.00            
ATOM   3454  H   ASP X 220      46.481  42.395  65.957  0.00  0.00            
ATOM   3455  CA  ASP X 220      45.389  40.957  66.964  0.00  0.00            
ATOM   3456  HA  ASP X 220      44.899  40.066  66.585  0.00  0.00            
ATOM   3457  CB  ASP X 220      46.855  40.487  67.392  0.00  0.00            
ATOM   3458  HB2 ASP X 220      47.246  40.423  66.333  0.00  0.00            
ATOM   3459  HB3 ASP X 220      47.297  41.370  67.839  0.00  0.00            
ATOM   3460  CG  ASP X 220      46.966  39.158  68.002  0.00  0.00            
ATOM   3461  OD1 ASP X 220      47.427  39.007  69.176  0.00  0.00            
ATOM   3462  OD2 ASP X 220      46.422  38.211  67.344  0.00  0.00            
ATOM   3463  C   ASP X 220      44.542  41.290  68.256  0.00  0.00            
ATOM   3464  O   ASP X 220      44.701  40.585  69.264  0.00  0.00            
ATOM   3465  N   LYS X 221      43.745  42.353  68.171  0.00  0.00            
ATOM   3466  H   LYS X 221      43.759  42.677  67.258  0.00  0.00            
ATOM   3467  CA  LYS X 221      42.590  42.607  68.997  0.00  0.00            
ATOM   3468  HA  LYS X 221      42.358  41.609  69.402  0.00  0.00            
ATOM   3469  CB  LYS X 221      42.943  43.457  70.310  0.00  0.00            
ATOM   3470  HB2 LYS X 221      42.230  43.392  71.138  0.00  0.00            
ATOM   3471  HB3 LYS X 221      43.885  43.250  70.724  0.00  0.00            
ATOM   3472  CG  LYS X 221      43.261  44.960  70.085  0.00  0.00            
ATOM   3473  HG2 LYS X 221      42.511  45.413  69.451  0.00  0.00            
ATOM   3474  HG3 LYS X 221      43.310  45.606  71.000  0.00  0.00            
ATOM   3475  CD  LYS X 221      44.606  45.206  69.480  0.00  0.00            
ATOM   3476  HD2 LYS X 221      45.387  44.762  70.015  0.00  0.00            
ATOM   3477  HD3 LYS X 221      44.548  44.820  68.489  0.00  0.00            
ATOM   3478  CE  LYS X 221      44.945  46.724  69.255  0.00  0.00            
ATOM   3479  HE2 LYS X 221      44.471  47.425  69.989  0.00  0.00            
ATOM   3480  HE3 LYS X 221      46.062  46.931  69.279  0.00  0.00            
ATOM   3481  NZ  LYS X 221      44.436  47.189  67.970  0.00  0.00            
ATOM   3482  HZ1 LYS X 221      44.733  48.097  67.889  0.00  0.00            
ATOM   3483  HZ2 LYS X 221      44.879  46.659  67.137  0.00  0.00            
ATOM   3484  HZ3 LYS X 221      43.467  47.101  68.003  0.00  0.00            
ATOM   3485  C   LYS X 221      41.497  43.185  68.108  0.00  0.00            
ATOM   3486  O   LYS X 221      41.818  43.869  67.138  0.00  0.00            
ATOM   3487  N   ASN X 222      40.282  42.840  68.389  0.00  0.00            
ATOM   3488  H   ASN X 222      40.194  42.163  69.240  0.00  0.00            
ATOM   3489  CA  ASN X 222      39.041  43.490  67.785  0.00  0.00            
ATOM   3490  HA  ASN X 222      38.965  43.375  66.695  0.00  0.00            
ATOM   3491  CB  ASN X 222      37.850  42.646  68.195  0.00  0.00            
ATOM   3492  HB2 ASN X 222      38.188  41.547  68.202  0.00  0.00            
ATOM   3493  HB3 ASN X 222      37.516  42.994  69.101  0.00  0.00            
ATOM   3494  CG  ASN X 222      36.706  42.769  67.288  0.00  0.00            
ATOM   3495  OD1 ASN X 222      36.846  42.264  66.175  0.00  0.00            
ATOM   3496  ND2 ASN X 222      35.591  43.446  67.584  0.00  0.00            
ATOM   3497 HD21 ASN X 222      34.976  43.795  66.918  0.00  0.00            
ATOM   3498 HD22 ASN X 222      35.418  43.722  68.515  0.00  0.00            
ATOM   3499  C   ASN X 222      38.918  44.973  68.147  0.00  0.00            
ATOM   3500  O   ASN X 222      38.535  45.787  67.322  0.00  0.00            
ATOM   3501  N   TYR X 223      39.169  45.261  69.396  0.00  0.00            
ATOM   3502  H   TYR X 223      39.426  44.539  70.091  0.00  0.00            
ATOM   3503  CA  TYR X 223      38.990  46.506  70.160  0.00  0.00            
ATOM   3504  HA  TYR X 223      37.982  46.810  70.009  0.00  0.00            
ATOM   3505  CB  TYR X 223      39.229  46.226  71.651  0.00  0.00            
ATOM   3506  HB2 TYR X 223      40.271  46.076  71.754  0.00  0.00            
ATOM   3507  HB3 TYR X 223      39.107  47.155  72.229  0.00  0.00            
ATOM   3508  CG  TYR X 223      38.407  45.077  72.144  0.00  0.00            
ATOM   3509  CD1 TYR X 223      37.034  44.896  71.998  0.00  0.00            
ATOM   3510  HD1 TYR X 223      36.437  45.739  71.483  0.00  0.00            
ATOM   3511  CE1 TYR X 223      36.345  43.675  72.293  0.00  0.00            
ATOM   3512  HE1 TYR X 223      35.231  43.568  72.113  0.00  0.00            
ATOM   3513  CZ  TYR X 223      36.996  42.683  72.884  0.00  0.00            
ATOM   3514  OH  TYR X 223      36.346  41.499  73.211  0.00  0.00            
ATOM   3515  HH  TYR X 223      36.763  41.005  73.856  0.00  0.00            
ATOM   3516  CE2 TYR X 223      38.390  42.875  73.000  0.00  0.00            
ATOM   3517  HE2 TYR X 223      39.002  42.138  73.424  0.00  0.00            
ATOM   3518  CD2 TYR X 223      39.091  44.052  72.700  0.00  0.00            
ATOM   3519  HD2 TYR X 223      40.152  44.045  72.796  0.00  0.00            
ATOM   3520  C   TYR X 223      39.911  47.582  69.548  0.00  0.00            
ATOM   3521  O   TYR X 223      41.106  47.345  69.457  0.00  0.00            
ATOM   3522  N   LYS X 224      39.382  48.725  69.045  0.00  0.00            
ATOM   3523  H   LYS X 224      38.477  48.978  69.294  0.00  0.00            
ATOM   3524  CA  LYS X 224      40.265  49.839  68.640  0.00  0.00            
ATOM   3525  HA  LYS X 224      41.073  49.412  67.880  0.00  0.00            
ATOM   3526  CB  LYS X 224      39.528  50.742  67.608  0.00  0.00            
ATOM   3527  HB2 LYS X 224      39.175  50.228  66.761  0.00  0.00            
ATOM   3528  HB3 LYS X 224      38.624  50.989  68.206  0.00  0.00            
ATOM   3529  CG  LYS X 224      40.388  51.950  67.228  0.00  0.00            
ATOM   3530  HG2 LYS X 224      40.731  52.523  68.069  0.00  0.00            
ATOM   3531  HG3 LYS X 224      41.420  51.566  66.857  0.00  0.00            
ATOM   3532  CD  LYS X 224      39.733  52.951  66.215  0.00  0.00            
ATOM   3533  HD2 LYS X 224      40.397  53.153  65.464  0.00  0.00            
ATOM   3534  HD3 LYS X 224      38.827  52.418  65.914  0.00  0.00            
ATOM   3535  CE  LYS X 224      39.396  54.272  66.827  0.00  0.00            
ATOM   3536  HE2 LYS X 224      38.845  54.684  66.005  0.00  0.00            
ATOM   3537  HE3 LYS X 224      38.747  54.229  67.683  0.00  0.00            
ATOM   3538  NZ  LYS X 224      40.641  55.058  66.948  0.00  0.00            
ATOM   3539  HZ1 LYS X 224      41.337  55.008  66.236  0.00  0.00            
ATOM   3540  HZ2 LYS X 224      40.344  55.971  66.898  0.00  0.00            
ATOM   3541  HZ3 LYS X 224      41.162  54.873  67.786  0.00  0.00            
ATOM   3542  C   LYS X 224      40.786  50.602  69.805  0.00  0.00            
ATOM   3543  O   LYS X 224      39.962  51.447  70.299  0.00  0.00            
ATOM   3544  N   ASN X 225      41.920  50.384  70.425  0.00  0.00            
ATOM   3545  H   ASN X 225      42.635  50.128  69.842  0.00  0.00            
ATOM   3546  CA  ASN X 225      42.233  50.867  71.785  0.00  0.00            
ATOM   3547  HA  ASN X 225      41.418  51.526  72.185  0.00  0.00            
ATOM   3548  CB  ASN X 225      42.613  49.774  72.801  0.00  0.00            
ATOM   3549  HB2 ASN X 225      43.482  49.221  72.374  0.00  0.00            
ATOM   3550  HB3 ASN X 225      42.983  50.182  73.742  0.00  0.00            
ATOM   3551  CG  ASN X 225      41.452  48.883  73.144  0.00  0.00            
ATOM   3552  OD1 ASN X 225      41.338  47.689  72.889  0.00  0.00            
ATOM   3553  ND2 ASN X 225      40.410  49.541  73.710  0.00  0.00            
ATOM   3554 HD21 ASN X 225      39.535  49.132  73.562  0.00  0.00            
ATOM   3555 HD22 ASN X 225      40.511  50.517  73.884  0.00  0.00            
ATOM   3556  C   ASN X 225      43.375  51.978  71.566  0.00  0.00            
ATOM   3557  O   ASN X 225      44.471  51.700  71.091  0.00  0.00            
ATOM   3558  N   ASP X 226      43.076  53.199  72.000  0.00  0.00            
ATOM   3559  H   ASP X 226      42.263  53.357  72.420  0.00  0.00            
ATOM   3560  CA  ASP X 226      44.039  54.385  71.903  0.00  0.00            
ATOM   3561  HA  ASP X 226      45.088  54.075  71.623  0.00  0.00            
ATOM   3562  CB  ASP X 226      43.486  55.415  70.861  0.00  0.00            
ATOM   3563  HB2 ASP X 226      42.592  55.924  71.166  0.00  0.00            
ATOM   3564  HB3 ASP X 226      44.234  56.147  70.778  0.00  0.00            
ATOM   3565  CG  ASP X 226      43.056  54.999  69.444  0.00  0.00            
ATOM   3566  OD1 ASP X 226      43.758  55.074  68.429  0.00  0.00            
ATOM   3567  OD2 ASP X 226      41.876  54.400  69.339  0.00  0.00            
ATOM   3568  C   ASP X 226      44.103  55.030  73.340  0.00  0.00            
ATOM   3569  O   ASP X 226      42.951  55.144  73.935  0.00  0.00            
ATOM   3570  N   VAL X 227      45.221  55.456  73.866  0.00  0.00            
ATOM   3571  H   VAL X 227      46.016  55.191  73.311  0.00  0.00            
ATOM   3572  CA  VAL X 227      45.426  55.551  75.319  0.00  0.00            
ATOM   3573  HA  VAL X 227      44.576  55.978  75.802  0.00  0.00            
ATOM   3574  CB  VAL X 227      45.816  54.180  75.937  0.00  0.00            
ATOM   3575  HB  VAL X 227      46.287  54.600  76.860  0.00  0.00            
ATOM   3576  CG1 VAL X 227      44.714  53.172  76.283  0.00  0.00            
ATOM   3577 HG11 VAL X 227      45.152  52.295  76.717  0.00  0.00            
ATOM   3578 HG12 VAL X 227      43.903  53.616  76.860  0.00  0.00            
ATOM   3579 HG13 VAL X 227      44.276  52.815  75.359  0.00  0.00            
ATOM   3580  CG2 VAL X 227      46.875  53.386  75.223  0.00  0.00            
ATOM   3581 HG21 VAL X 227      46.403  52.854  74.501  0.00  0.00            
ATOM   3582 HG22 VAL X 227      47.820  54.074  74.901  0.00  0.00            
ATOM   3583 HG23 VAL X 227      47.297  52.759  76.077  0.00  0.00            
ATOM   3584  C   VAL X 227      46.532  56.661  75.547  0.00  0.00            
ATOM   3585  O   VAL X 227      47.584  56.610  74.835  0.00  0.00            
ATOM   3586  N   ASN X 228      46.393  57.534  76.467  0.00  0.00            
ATOM   3587  H   ASN X 228      45.446  57.658  76.806  0.00  0.00            
ATOM   3588  CA  ASN X 228      47.433  58.401  76.995  0.00  0.00            
ATOM   3589  HA  ASN X 228      48.215  58.244  76.279  0.00  0.00            
ATOM   3590  CB  ASN X 228      46.984  59.871  77.253  0.00  0.00            
ATOM   3591  HB2 ASN X 228      47.582  60.357  77.895  0.00  0.00            
ATOM   3592  HB3 ASN X 228      46.881  60.452  76.238  0.00  0.00            
ATOM   3593  CG  ASN X 228      45.689  59.909  77.943  0.00  0.00            
ATOM   3594  OD1 ASN X 228      44.630  59.708  77.404  0.00  0.00            
ATOM   3595  ND2 ASN X 228      45.739  59.912  79.209  0.00  0.00            
ATOM   3596 HD21 ASN X 228      44.981  59.813  79.861  0.00  0.00            
ATOM   3597 HD22 ASN X 228      46.564  60.029  79.729  0.00  0.00            
ATOM   3598  C   ASN X 228      48.118  57.732  78.196  0.00  0.00            
ATOM   3599  O   ASN X 228      47.502  57.158  79.058  0.00  0.00            
ATOM   3600  N   PHE X 229      49.397  57.953  78.342  0.00  0.00            
ATOM   3601  H   PHE X 229      49.871  58.630  77.786  0.00  0.00            
ATOM   3602  CA  PHE X 229      50.295  57.414  79.402  0.00  0.00            
ATOM   3603  HA  PHE X 229      49.714  56.630  79.880  0.00  0.00            
ATOM   3604  CB  PHE X 229      51.462  56.665  78.731  0.00  0.00            
ATOM   3605  HB2 PHE X 229      52.182  56.206  79.357  0.00  0.00            
ATOM   3606  HB3 PHE X 229      50.998  55.748  78.195  0.00  0.00            
ATOM   3607  CG  PHE X 229      52.231  57.295  77.659  0.00  0.00            
ATOM   3608  CD1 PHE X 229      51.970  57.000  76.282  0.00  0.00            
ATOM   3609  HD1 PHE X 229      51.092  56.442  76.017  0.00  0.00            
ATOM   3610  CE1 PHE X 229      52.969  57.235  75.317  0.00  0.00            
ATOM   3611  HE1 PHE X 229      52.756  56.854  74.268  0.00  0.00            
ATOM   3612  CZ  PHE X 229      54.204  57.839  75.584  0.00  0.00            
ATOM   3613  HZ  PHE X 229      54.931  57.938  74.766  0.00  0.00            
ATOM   3614  CE2 PHE X 229      54.420  58.172  76.943  0.00  0.00            
ATOM   3615  HE2 PHE X 229      55.360  58.644  77.277  0.00  0.00            
ATOM   3616  CD2 PHE X 229      53.491  57.921  77.992  0.00  0.00            
ATOM   3617  HD2 PHE X 229      53.639  58.144  78.985  0.00  0.00            
ATOM   3618  C   PHE X 229      50.828  58.508  80.348  0.00  0.00            
ATOM   3619  O   PHE X 229      51.270  59.504  79.759  0.00  0.00            
ATOM   3620  N   LYS X 230      50.921  58.210  81.692  0.00  0.00            
ATOM   3621  H   LYS X 230      50.610  57.300  81.994  0.00  0.00            
ATOM   3622  CA  LYS X 230      51.535  59.056  82.766  0.00  0.00            
ATOM   3623  HA  LYS X 230      51.215  60.009  82.545  0.00  0.00            
ATOM   3624  CB  LYS X 230      50.978  58.603  84.153  0.00  0.00            
ATOM   3625  HB2 LYS X 230      51.323  59.226  85.033  0.00  0.00            
ATOM   3626  HB3 LYS X 230      49.852  58.681  84.011  0.00  0.00            
ATOM   3627  CG  LYS X 230      51.341  57.072  84.554  0.00  0.00            
ATOM   3628  HG2 LYS X 230      51.235  56.339  83.728  0.00  0.00            
ATOM   3629  HG3 LYS X 230      52.277  57.054  85.079  0.00  0.00            
ATOM   3630  CD  LYS X 230      50.332  56.582  85.680  0.00  0.00            
ATOM   3631  HD2 LYS X 230      50.702  56.968  86.525  0.00  0.00            
ATOM   3632  HD3 LYS X 230      49.343  56.925  85.388  0.00  0.00            
ATOM   3633  CE  LYS X 230      50.493  54.972  85.567  0.00  0.00            
ATOM   3634  HE2 LYS X 230      49.576  54.639  85.000  0.00  0.00            
ATOM   3635  HE3 LYS X 230      51.446  54.631  85.225  0.00  0.00            
ATOM   3636  NZ  LYS X 230      50.281  54.414  86.811  0.00  0.00            
ATOM   3637  HZ1 LYS X 230      50.183  53.481  86.705  0.00  0.00            
ATOM   3638  HZ2 LYS X 230      50.818  54.762  87.619  0.00  0.00            
ATOM   3639  HZ3 LYS X 230      49.324  54.729  86.905  0.00  0.00            
ATOM   3640  C   LYS X 230      53.083  59.059  82.567  0.00  0.00            
ATOM   3641  O   LYS X 230      53.734  58.112  82.109  0.00  0.00            
ATOM   3642  N   LEU X 231      53.780  60.155  82.905  0.00  0.00            
ATOM   3643  H   LEU X 231      53.266  60.960  83.211  0.00  0.00            
ATOM   3644  CA  LEU X 231      55.279  60.247  82.916  0.00  0.00            
ATOM   3645  HA  LEU X 231      55.803  59.413  82.409  0.00  0.00            
ATOM   3646  CB  LEU X 231      55.706  61.613  82.504  0.00  0.00            
ATOM   3647  HB2 LEU X 231      55.189  62.319  83.115  0.00  0.00            
ATOM   3648  HB3 LEU X 231      56.808  61.617  82.724  0.00  0.00            
ATOM   3649  CG  LEU X 231      55.599  62.009  81.023  0.00  0.00            
ATOM   3650  HG  LEU X 231      54.596  61.855  80.602  0.00  0.00            
ATOM   3651  CD1 LEU X 231      55.903  63.433  80.782  0.00  0.00            
ATOM   3652 HD11 LEU X 231      55.127  64.053  81.259  0.00  0.00            
ATOM   3653 HD12 LEU X 231      56.886  63.598  81.277  0.00  0.00            
ATOM   3654 HD13 LEU X 231      55.817  63.758  79.789  0.00  0.00            
ATOM   3655  CD2 LEU X 231      56.519  61.130  80.269  0.00  0.00            
ATOM   3656 HD21 LEU X 231      55.930  60.262  80.126  0.00  0.00            
ATOM   3657 HD22 LEU X 231      56.844  61.713  79.332  0.00  0.00            
ATOM   3658 HD23 LEU X 231      57.493  60.869  80.723  0.00  0.00            
ATOM   3659  C   LEU X 231      55.960  60.151  84.348  0.00  0.00            
ATOM   3660  O   LEU X 231      55.482  60.779  85.346  0.00  0.00            
ATOM   3661  N   ASN X 232      57.184  59.518  84.276  0.00  0.00            
ATOM   3662  H   ASN X 232      57.556  59.191  83.339  0.00  0.00            
ATOM   3663  CA  ASN X 232      58.063  59.240  85.421  0.00  0.00            
ATOM   3664  HA  ASN X 232      58.823  58.502  85.168  0.00  0.00            
ATOM   3665  CB  ASN X 232      58.883  60.487  85.931  0.00  0.00            
ATOM   3666  HB2 ASN X 232      58.200  61.145  86.593  0.00  0.00            
ATOM   3667  HB3 ASN X 232      59.652  60.202  86.658  0.00  0.00            
ATOM   3668  CG  ASN X 232      59.540  61.218  84.806  0.00  0.00            
ATOM   3669  OD1 ASN X 232      60.228  60.592  84.058  0.00  0.00            
ATOM   3670  ND2 ASN X 232      59.378  62.522  84.636  0.00  0.00            
ATOM   3671 HD21 ASN X 232      59.821  62.844  83.805  0.00  0.00            
ATOM   3672 HD22 ASN X 232      58.787  63.020  85.260  0.00  0.00            
ATOM   3673  C   ASN X 232      57.252  58.591  86.539  0.00  0.00            
ATOM   3674  O   ASN X 232      57.498  58.801  87.669  0.00  0.00            
ATOM   3675  N   GLU X 233      56.321  57.795  86.128  0.00  0.00            
ATOM   3676  H   GLU X 233      56.054  57.759  85.208  0.00  0.00            
ATOM   3677  CA  GLU X 233      55.377  57.023  86.901  0.00  0.00            
ATOM   3678  HA  GLU X 233      55.805  56.609  87.816  0.00  0.00            
ATOM   3679  CB  GLU X 233      54.022  57.668  87.102  0.00  0.00            
ATOM   3680  HB2 GLU X 233      53.733  58.175  86.187  0.00  0.00            
ATOM   3681  HB3 GLU X 233      53.185  56.985  87.436  0.00  0.00            
ATOM   3682  CG  GLU X 233      54.009  58.672  88.310  0.00  0.00            
ATOM   3683  HG2 GLU X 233      54.696  59.467  88.170  0.00  0.00            
ATOM   3684  HG3 GLU X 233      53.055  59.183  88.359  0.00  0.00            
ATOM   3685  CD  GLU X 233      54.488  58.025  89.556  0.00  0.00            
ATOM   3686  OE1 GLU X 233      54.011  56.898  89.795  0.00  0.00            
ATOM   3687  OE2 GLU X 233      55.455  58.325  90.139  0.00  0.00            
ATOM   3688  C   GLU X 233      55.074  55.687  86.090  0.00  0.00            
ATOM   3689  O   GLU X 233      54.841  55.839  84.852  0.00  0.00            
ATOM   3690  N   GLU X 234      55.028  54.542  86.759  0.00  0.00            
ATOM   3691  H   GLU X 234      55.225  54.601  87.744  0.00  0.00            
ATOM   3692  CA  GLU X 234      54.921  53.175  86.346  0.00  0.00            
ATOM   3693  HA  GLU X 234      55.436  53.120  85.370  0.00  0.00            
ATOM   3694  CB  GLU X 234      55.757  52.197  87.218  0.00  0.00            
ATOM   3695  HB2 GLU X 234      55.566  51.191  86.801  0.00  0.00            
ATOM   3696  HB3 GLU X 234      56.844  52.471  87.060  0.00  0.00            
ATOM   3697  CG  GLU X 234      55.465  52.213  88.795  0.00  0.00            
ATOM   3698  HG2 GLU X 234      54.524  51.714  88.980  0.00  0.00            
ATOM   3699  HG3 GLU X 234      56.132  51.575  89.423  0.00  0.00            
ATOM   3700  CD  GLU X 234      55.476  53.440  89.546  0.00  0.00            
ATOM   3701  OE1 GLU X 234      54.945  53.561  90.643  0.00  0.00            
ATOM   3702  OE2 GLU X 234      56.196  54.357  89.236  0.00  0.00            
ATOM   3703  C   GLU X 234      53.473  52.699  86.181  0.00  0.00            
ATOM   3704  O   GLU X 234      52.654  53.130  87.046  0.00  0.00            
ATOM   3705  N   GLY X 235      53.299  51.813  85.227  0.00  0.00            
ATOM   3706  H   GLY X 235      54.075  51.450  84.765  0.00  0.00            
ATOM   3707  CA  GLY X 235      52.080  51.022  85.031  0.00  0.00            
ATOM   3708  HA2 GLY X 235      51.395  51.284  85.852  0.00  0.00            
ATOM   3709  HA3 GLY X 235      51.733  51.455  84.131  0.00  0.00            
ATOM   3710  C   GLY X 235      52.405  49.616  84.838  0.00  0.00            
ATOM   3711  O   GLY X 235      53.575  49.091  85.008  0.00  0.00            
ATOM   3712  N   THR X 236      51.370  48.873  84.439  0.00  0.00            
ATOM   3713  H   THR X 236      50.476  49.299  84.494  0.00  0.00            
ATOM   3714  CA  THR X 236      51.299  47.453  84.296  0.00  0.00            
ATOM   3715  HA  THR X 236      52.286  47.188  83.817  0.00  0.00            
ATOM   3716  CB  THR X 236      51.191  46.674  85.622  0.00  0.00            
ATOM   3717  HB  THR X 236      50.423  47.043  86.248  0.00  0.00            
ATOM   3718  CG2 THR X 236      51.177  45.064  85.482  0.00  0.00            
ATOM   3719 HG21 THR X 236      51.317  44.723  86.551  0.00  0.00            
ATOM   3720 HG22 THR X 236      50.353  44.607  85.023  0.00  0.00            
ATOM   3721 HG23 THR X 236      51.842  44.842  84.741  0.00  0.00            
ATOM   3722  OG1 THR X 236      52.302  47.066  86.386  0.00  0.00            
ATOM   3723  HG1 THR X 236      52.775  47.721  85.712  0.00  0.00            
ATOM   3724  C   THR X 236      50.093  47.170  83.401  0.00  0.00            
ATOM   3725  O   THR X 236      49.050  47.818  83.515  0.00  0.00            
ATOM   3726  N   THR X 237      50.316  46.143  82.503  0.00  0.00            
ATOM   3727  H   THR X 237      51.262  45.728  82.408  0.00  0.00            
ATOM   3728  CA  THR X 237      49.308  45.771  81.464  0.00  0.00            
ATOM   3729  HA  THR X 237      48.468  45.673  82.102  0.00  0.00            
ATOM   3730  CB  THR X 237      49.138  46.962  80.486  0.00  0.00            
ATOM   3731  HB  THR X 237      49.179  47.980  80.900  0.00  0.00            
ATOM   3732  CG2 THR X 237      50.297  47.146  79.464  0.00  0.00            
ATOM   3733 HG21 THR X 237      50.963  46.291  79.213  0.00  0.00            
ATOM   3734 HG22 THR X 237      49.837  47.572  78.583  0.00  0.00            
ATOM   3735 HG23 THR X 237      50.918  47.928  80.052  0.00  0.00            
ATOM   3736  OG1 THR X 237      47.842  46.917  79.872  0.00  0.00            
ATOM   3737  HG1 THR X 237      47.802  47.844  79.520  0.00  0.00            
ATOM   3738  C   THR X 237      49.638  44.464  80.819  0.00  0.00            
ATOM   3739  O   THR X 237      50.748  43.874  80.920  0.00  0.00            
ATOM   3740  N   GLN X 238      48.693  44.055  80.085  0.00  0.00            
ATOM   3741  H   GLN X 238      47.848  44.586  79.931  0.00  0.00            
ATOM   3742  CA  GLN X 238      48.681  42.801  79.259  0.00  0.00            
ATOM   3743  HA  GLN X 238      49.727  42.557  79.162  0.00  0.00            
ATOM   3744  CB  GLN X 238      47.964  41.731  80.162  0.00  0.00            
ATOM   3745  HB2 GLN X 238      48.170  40.726  79.870  0.00  0.00            
ATOM   3746  HB3 GLN X 238      48.299  41.729  81.196  0.00  0.00            
ATOM   3747  CG  GLN X 238      46.448  42.069  80.176  0.00  0.00            
ATOM   3748  HG2 GLN X 238      46.144  42.454  79.296  0.00  0.00            
ATOM   3749  HG3 GLN X 238      45.903  41.103  80.231  0.00  0.00            
ATOM   3750  CD  GLN X 238      46.144  43.043  81.374  0.00  0.00            
ATOM   3751  OE1 GLN X 238      46.404  42.802  82.544  0.00  0.00            
ATOM   3752  NE2 GLN X 238      45.504  44.194  81.005  0.00  0.00            
ATOM   3753 HE21 GLN X 238      45.007  44.592  81.777  0.00  0.00            
ATOM   3754 HE22 GLN X 238      44.831  44.219  80.258  0.00  0.00            
ATOM   3755  C   GLN X 238      48.263  42.892  77.815  0.00  0.00            
ATOM   3756  O   GLN X 238      47.759  43.952  77.403  0.00  0.00            
ATOM   3757  N   HIE X 239      48.313  41.790  77.070  0.00  0.00            
ATOM   3758  H   HIE X 239      49.094  41.093  77.460  0.00  0.00            
ATOM   3759  CA  HIE X 239      47.755  41.471  75.778  0.00  0.00            
ATOM   3760  HA  HIE X 239      46.680  41.445  75.737  0.00  0.00            
ATOM   3761  CB  HIE X 239      48.395  42.256  74.683  0.00  0.00            
ATOM   3762  HB2 HIE X 239      48.210  43.374  74.742  0.00  0.00            
ATOM   3763  HB3 HIE X 239      49.500  42.313  74.666  0.00  0.00            
ATOM   3764  CG  HIE X 239      47.783  41.863  73.268  0.00  0.00            
ATOM   3765  ND1 HIE X 239      46.471  41.257  73.163  0.00  0.00            
ATOM   3766  CE1 HIE X 239      46.627  40.643  71.943  0.00  0.00            
ATOM   3767  HE1 HIE X 239      46.070  39.799  71.641  0.00  0.00            
ATOM   3768  NE2 HIE X 239      47.849  40.866  71.387  0.00  0.00            
ATOM   3769  HE2 HIE X 239      48.228  40.249  70.589  0.00  0.00            
ATOM   3770  CD2 HIE X 239      48.650  41.506  72.218  0.00  0.00            
ATOM   3771  HD2 HIE X 239      49.711  41.538  72.150  0.00  0.00            
ATOM   3772  C   HIE X 239      48.106  39.955  75.633  0.00  0.00            
ATOM   3773  O   HIE X 239      49.228  39.504  75.961  0.00  0.00            
ATOM   3774  N   ASN X 240      47.172  39.048  75.409  0.00  0.00            
ATOM   3775  H   ASN X 240      46.313  39.366  75.007  0.00  0.00            
ATOM   3776  CA  ASN X 240      47.240  37.697  76.176  0.00  0.00            
ATOM   3777  HA  ASN X 240      47.783  37.761  77.160  0.00  0.00            
ATOM   3778  CB  ASN X 240      45.751  37.191  76.295  0.00  0.00            
ATOM   3779  HB2 ASN X 240      45.658  36.391  77.017  0.00  0.00            
ATOM   3780  HB3 ASN X 240      45.097  38.093  76.453  0.00  0.00            
ATOM   3781  CG  ASN X 240      45.356  36.421  75.069  0.00  0.00            
ATOM   3782  OD1 ASN X 240      45.595  36.986  73.990  0.00  0.00            
ATOM   3783  ND2 ASN X 240      44.744  35.302  75.114  0.00  0.00            
ATOM   3784 HD21 ASN X 240      44.600  34.852  74.286  0.00  0.00            
ATOM   3785 HD22 ASN X 240      44.820  34.661  75.961  0.00  0.00            
ATOM   3786  C   ASN X 240      48.169  36.608  75.588  0.00  0.00            
ATOM   3787  O   ASN X 240      48.063  35.409  75.842  0.00  0.00            
ATOM   3788  N   ASN X 241      49.225  37.064  74.876  0.00  0.00            
ATOM   3789  H   ASN X 241      49.243  38.115  74.645  0.00  0.00            
ATOM   3790  CA  ASN X 241      50.516  36.452  74.638  0.00  0.00            
ATOM   3791  HA  ASN X 241      50.473  35.411  74.239  0.00  0.00            
ATOM   3792  CB  ASN X 241      51.054  37.253  73.456  0.00  0.00            
ATOM   3793  HB2 ASN X 241      50.854  38.381  73.618  0.00  0.00            
ATOM   3794  HB3 ASN X 241      52.089  37.160  73.320  0.00  0.00            
ATOM   3795  CG  ASN X 241      50.375  36.889  72.175  0.00  0.00            
ATOM   3796  OD1 ASN X 241      49.322  37.483  71.880  0.00  0.00            
ATOM   3797  ND2 ASN X 241      50.989  36.135  71.227  0.00  0.00            
ATOM   3798 HD21 ASN X 241      50.433  36.209  70.450  0.00  0.00            
ATOM   3799 HD22 ASN X 241      51.790  35.469  71.378  0.00  0.00            
ATOM   3800  C   ASN X 241      51.449  36.536  75.766  0.00  0.00            
ATOM   3801  O   ASN X 241      52.480  35.854  75.773  0.00  0.00            
ATOM   3802  N   THR X 242      51.204  37.549  76.729  0.00  0.00            
ATOM   3803  H   THR X 242      50.384  38.142  76.844  0.00  0.00            
ATOM   3804  CA  THR X 242      52.224  37.903  77.668  0.00  0.00            
ATOM   3805  HA  THR X 242      52.471  37.058  78.223  0.00  0.00            
ATOM   3806  CB  THR X 242      53.360  38.546  76.880  0.00  0.00            
ATOM   3807  HB  THR X 242      53.769  37.770  76.239  0.00  0.00            
ATOM   3808  CG2 THR X 242      52.859  39.750  76.192  0.00  0.00            
ATOM   3809 HG21 THR X 242      52.163  40.393  76.668  0.00  0.00            
ATOM   3810 HG22 THR X 242      53.701  40.433  75.932  0.00  0.00            
ATOM   3811 HG23 THR X 242      52.350  39.369  75.321  0.00  0.00            
ATOM   3812  OG1 THR X 242      54.550  38.854  77.612  0.00  0.00            
ATOM   3813  HG1 THR X 242      55.186  38.206  77.445  0.00  0.00            
ATOM   3814  C   THR X 242      51.708  38.979  78.650  0.00  0.00            
ATOM   3815  O   THR X 242      50.521  39.247  78.683  0.00  0.00            
ATOM   3816  N   GLU X 243      52.541  39.589  79.502  0.00  0.00            
ATOM   3817  H   GLU X 243      53.556  39.391  79.296  0.00  0.00            
ATOM   3818  CA  GLU X 243      52.278  40.846  80.306  0.00  0.00            
ATOM   3819  HA  GLU X 243      51.479  41.404  79.846  0.00  0.00            
ATOM   3820  CB  GLU X 243      51.961  40.500  81.727  0.00  0.00            
ATOM   3821  HB2 GLU X 243      51.010  39.841  81.634  0.00  0.00            
ATOM   3822  HB3 GLU X 243      52.846  39.889  82.138  0.00  0.00            
ATOM   3823  CG  GLU X 243      51.837  41.576  82.821  0.00  0.00            
ATOM   3824  HG2 GLU X 243      52.793  42.183  82.825  0.00  0.00            
ATOM   3825  HG3 GLU X 243      51.104  42.267  82.390  0.00  0.00            
ATOM   3826  CD  GLU X 243      51.480  41.115  84.209  0.00  0.00            
ATOM   3827  OE1 GLU X 243      52.035  41.510  85.273  0.00  0.00            
ATOM   3828  OE2 GLU X 243      50.472  40.283  84.390  0.00  0.00            
ATOM   3829  C   GLU X 243      53.583  41.649  80.381  0.00  0.00            
ATOM   3830  O   GLU X 243      54.735  41.178  80.387  0.00  0.00            
ATOM   3831  N   ILE X 244      53.362  42.968  80.442  0.00  0.00            
ATOM   3832  H   ILE X 244      52.348  43.307  80.464  0.00  0.00            
ATOM   3833  CA  ILE X 244      54.474  43.953  80.633  0.00  0.00            
ATOM   3834  HA  ILE X 244      55.445  43.412  81.040  0.00  0.00            
ATOM   3835  CB  ILE X 244      55.144  44.786  79.444  0.00  0.00            
ATOM   3836  HB  ILE X 244      55.958  45.381  79.832  0.00  0.00            
ATOM   3837  CG2 ILE X 244      55.623  43.742  78.450  0.00  0.00            
ATOM   3838 HG21 ILE X 244      54.819  43.007  78.158  0.00  0.00            
ATOM   3839 HG22 ILE X 244      56.222  44.104  77.530  0.00  0.00            
ATOM   3840 HG23 ILE X 244      56.309  43.114  79.132  0.00  0.00            
ATOM   3841  CG1 ILE X 244      54.168  45.768  78.777  0.00  0.00            
ATOM   3842 HG12 ILE X 244      53.258  45.227  78.425  0.00  0.00            
ATOM   3843 HG13 ILE X 244      53.869  46.555  79.483  0.00  0.00            
ATOM   3844  CD1 ILE X 244      54.733  46.574  77.616  0.00  0.00            
ATOM   3845 HD11 ILE X 244      54.182  47.407  77.148  0.00  0.00            
ATOM   3846 HD12 ILE X 244      55.679  46.969  78.052  0.00  0.00            
ATOM   3847 HD13 ILE X 244      55.111  45.971  76.811  0.00  0.00            
ATOM   3848  C   ILE X 244      54.197  45.041  81.666  0.00  0.00            
ATOM   3849  O   ILE X 244      53.130  45.535  81.956  0.00  0.00            
ATOM   3850  N   LYS X 245      55.209  45.389  82.437  0.00  0.00            
ATOM   3851  H   LYS X 245      55.970  45.055  81.981  0.00  0.00            
ATOM   3852  CA  LYS X 245      55.310  46.541  83.331  0.00  0.00            
ATOM   3853  HA  LYS X 245      54.357  46.875  83.706  0.00  0.00            
ATOM   3854  CB  LYS X 245      56.146  46.155  84.579  0.00  0.00            
ATOM   3855  HB2 LYS X 245      55.645  45.410  85.091  0.00  0.00            
ATOM   3856  HB3 LYS X 245      57.108  45.870  84.307  0.00  0.00            
ATOM   3857  CG  LYS X 245      56.331  47.343  85.551  0.00  0.00            
ATOM   3858  HG2 LYS X 245      56.560  48.212  84.939  0.00  0.00            
ATOM   3859  HG3 LYS X 245      55.326  47.432  85.945  0.00  0.00            
ATOM   3860  CD  LYS X 245      57.339  47.059  86.730  0.00  0.00            
ATOM   3861  HD2 LYS X 245      57.070  46.252  87.458  0.00  0.00            
ATOM   3862  HD3 LYS X 245      58.367  46.834  86.332  0.00  0.00            
ATOM   3863  CE  LYS X 245      57.344  48.319  87.572  0.00  0.00            
ATOM   3864  HE2 LYS X 245      56.639  49.025  87.155  0.00  0.00            
ATOM   3865  HE3 LYS X 245      56.940  48.160  88.635  0.00  0.00            
ATOM   3866  NZ  LYS X 245      58.663  48.885  87.568  0.00  0.00            
ATOM   3867  HZ1 LYS X 245      58.759  49.757  88.133  0.00  0.00            
ATOM   3868  HZ2 LYS X 245      59.467  48.354  88.089  0.00  0.00            
ATOM   3869  HZ3 LYS X 245      58.902  49.109  86.607  0.00  0.00            
ATOM   3870  C   LYS X 245      56.013  47.640  82.523  0.00  0.00            
ATOM   3871  O   LYS X 245      56.828  47.362  81.657  0.00  0.00            
ATOM   3872  N   TYR X 246      55.714  48.932  82.701  0.00  0.00            
ATOM   3873  H   TYR X 246      55.306  49.136  83.493  0.00  0.00            
ATOM   3874  CA  TYR X 246      56.305  49.969  81.858  0.00  0.00            
ATOM   3875  HA  TYR X 246      57.305  49.693  81.565  0.00  0.00            
ATOM   3876  CB  TYR X 246      55.484  50.061  80.536  0.00  0.00            
ATOM   3877  HB2 TYR X 246      56.243  50.387  79.799  0.00  0.00            
ATOM   3878  HB3 TYR X 246      55.245  49.050  80.261  0.00  0.00            
ATOM   3879  CG  TYR X 246      54.181  50.966  80.730  0.00  0.00            
ATOM   3880  CD1 TYR X 246      52.995  50.208  80.921  0.00  0.00            
ATOM   3881  HD1 TYR X 246      53.051  49.126  80.984  0.00  0.00            
ATOM   3882  CE1 TYR X 246      51.805  50.917  80.904  0.00  0.00            
ATOM   3883  HE1 TYR X 246      50.858  50.376  81.030  0.00  0.00            
ATOM   3884  CZ  TYR X 246      51.726  52.275  80.562  0.00  0.00            
ATOM   3885  OH  TYR X 246      50.473  52.846  80.628  0.00  0.00            
ATOM   3886  HH  TYR X 246      49.847  52.125  80.389  0.00  0.00            
ATOM   3887  CE2 TYR X 246      52.908  52.956  80.318  0.00  0.00            
ATOM   3888  HE2 TYR X 246      52.953  53.993  79.963  0.00  0.00            
ATOM   3889  CD2 TYR X 246      54.137  52.293  80.360  0.00  0.00            
ATOM   3890  HD2 TYR X 246      54.983  52.905  80.150  0.00  0.00            
ATOM   3891  C   TYR X 246      56.591  51.249  82.723  0.00  0.00            
ATOM   3892  O   TYR X 246      56.238  51.305  83.931  0.00  0.00            
ATOM   3893  N   LYS X 247      57.123  52.175  81.971  0.00  0.00            
ATOM   3894  H   LYS X 247      57.377  51.805  81.044  0.00  0.00            
ATOM   3895  CA  LYS X 247      57.510  53.548  82.402  0.00  0.00            
ATOM   3896  HA  LYS X 247      56.573  53.808  82.919  0.00  0.00            
ATOM   3897  CB  LYS X 247      58.768  53.499  83.300  0.00  0.00            
ATOM   3898  HB2 LYS X 247      58.470  52.896  84.198  0.00  0.00            
ATOM   3899  HB3 LYS X 247      59.602  53.030  82.737  0.00  0.00            
ATOM   3900  CG  LYS X 247      59.107  54.878  83.813  0.00  0.00            
ATOM   3901  HG2 LYS X 247      59.631  55.449  83.069  0.00  0.00            
ATOM   3902  HG3 LYS X 247      58.175  55.412  83.963  0.00  0.00            
ATOM   3903  CD  LYS X 247      59.852  55.057  85.118  0.00  0.00            
ATOM   3904  HD2 LYS X 247      60.111  56.089  85.425  0.00  0.00            
ATOM   3905  HD3 LYS X 247      59.033  54.819  85.837  0.00  0.00            
ATOM   3906  CE  LYS X 247      60.872  54.020  85.421  0.00  0.00            
ATOM   3907  HE2 LYS X 247      60.439  53.098  85.670  0.00  0.00            
ATOM   3908  HE3 LYS X 247      61.550  54.047  84.664  0.00  0.00            
ATOM   3909  NZ  LYS X 247      61.595  54.425  86.654  0.00  0.00            
ATOM   3910  HZ1 LYS X 247      62.134  53.615  87.026  0.00  0.00            
ATOM   3911  HZ2 LYS X 247      62.136  55.252  86.569  0.00  0.00            
ATOM   3912  HZ3 LYS X 247      60.929  54.731  87.351  0.00  0.00            
ATOM   3913  C   LYS X 247      57.905  54.216  81.074  0.00  0.00            
ATOM   3914  O   LYS X 247      58.449  53.534  80.169  0.00  0.00            
ATOM   3915  N   TYR X 248      57.773  55.535  81.086  0.00  0.00            
ATOM   3916  H   TYR X 248      57.046  55.959  81.726  0.00  0.00            
ATOM   3917  CA  TYR X 248      58.302  56.375  79.994  0.00  0.00            
ATOM   3918  HA  TYR X 248      59.060  55.825  79.383  0.00  0.00            
ATOM   3919  CB  TYR X 248      57.242  56.611  78.983  0.00  0.00            
ATOM   3920  HB2 TYR X 248      56.287  56.916  79.399  0.00  0.00            
ATOM   3921  HB3 TYR X 248      57.549  57.493  78.383  0.00  0.00            
ATOM   3922  CG  TYR X 248      56.828  55.737  77.779  0.00  0.00            
ATOM   3923  CD1 TYR X 248      57.756  55.473  76.736  0.00  0.00            
ATOM   3924  HD1 TYR X 248      58.710  56.018  76.652  0.00  0.00            
ATOM   3925  CE1 TYR X 248      57.317  54.669  75.621  0.00  0.00            
ATOM   3926  HE1 TYR X 248      58.007  54.663  74.803  0.00  0.00            
ATOM   3927  CZ  TYR X 248      56.019  54.254  75.474  0.00  0.00            
ATOM   3928  OH  TYR X 248      55.595  53.563  74.356  0.00  0.00            
ATOM   3929  HH  TYR X 248      56.295  52.964  73.979  0.00  0.00            
ATOM   3930  CE2 TYR X 248      55.097  54.380  76.510  0.00  0.00            
ATOM   3931  HE2 TYR X 248      54.125  54.060  76.402  0.00  0.00            
ATOM   3932  CD2 TYR X 248      55.473  55.318  77.585  0.00  0.00            
ATOM   3933  HD2 TYR X 248      54.883  55.645  78.396  0.00  0.00            
ATOM   3934  C   TYR X 248      58.877  57.653  80.668  0.00  0.00            
ATOM   3935  O   TYR X 248      58.407  58.296  81.652  0.00  0.00            
ATOM   3936  N   THR X 249      59.915  58.231  80.060  0.00  0.00            
ATOM   3937  H   THR X 249      60.143  57.865  79.170  0.00  0.00            
ATOM   3938  CA  THR X 249      60.595  59.563  80.503  0.00  0.00            
ATOM   3939  HA  THR X 249      60.017  60.090  81.289  0.00  0.00            
ATOM   3940  CB  THR X 249      61.872  59.248  81.259  0.00  0.00            
ATOM   3941  HB  THR X 249      62.674  58.704  80.656  0.00  0.00            
ATOM   3942  CG2 THR X 249      62.677  60.363  81.780  0.00  0.00            
ATOM   3943 HG21 THR X 249      63.298  59.925  82.514  0.00  0.00            
ATOM   3944 HG22 THR X 249      63.264  60.851  80.892  0.00  0.00            
ATOM   3945 HG23 THR X 249      61.928  61.004  82.118  0.00  0.00            
ATOM   3946  OG1 THR X 249      61.518  58.472  82.303  0.00  0.00            
ATOM   3947  HG1 THR X 249      61.495  59.157  83.034  0.00  0.00            
ATOM   3948  C   THR X 249      60.934  60.513  79.325  0.00  0.00            
ATOM   3949  O   THR X 249      61.807  60.303  78.529  0.00  0.00            
ATOM   3950  N   GLU X 250      60.257  61.656  79.280  0.00  0.00            
ATOM   3951  H   GLU X 250      59.434  61.736  79.841  0.00  0.00            
ATOM   3952  CA  GLU X 250      60.746  62.791  78.459  0.00  0.00            
ATOM   3953  HA  GLU X 250      60.883  62.467  77.434  0.00  0.00            
ATOM   3954  CB  GLU X 250      59.559  63.751  78.390  0.00  0.00            
ATOM   3955  HB2 GLU X 250      58.540  63.454  77.997  0.00  0.00            
ATOM   3956  HB3 GLU X 250      59.212  64.054  79.406  0.00  0.00            
ATOM   3957  CG  GLU X 250      59.941  65.239  77.996  0.00  0.00            
ATOM   3958  HG2 GLU X 250      60.187  65.865  78.851  0.00  0.00            
ATOM   3959  HG3 GLU X 250      60.888  65.237  77.433  0.00  0.00            
ATOM   3960  CD  GLU X 250      58.918  66.006  77.089  0.00  0.00            
ATOM   3961  OE1 GLU X 250      58.711  65.507  75.968  0.00  0.00            
ATOM   3962  OE2 GLU X 250      58.114  66.892  77.521  0.00  0.00            
ATOM   3963  C   GLU X 250      61.989  63.490  79.096  0.00  0.00            
ATOM   3964  O   GLU X 250      61.886  64.041  80.186  0.00  0.00            
ATOM   3965  N   ASP X 251      63.052  63.456  78.330  0.00  0.00            
ATOM   3966  H   ASP X 251      62.916  62.941  77.475  0.00  0.00            
ATOM   3967  CA  ASP X 251      64.408  64.016  78.724  0.00  0.00            
ATOM   3968  HA  ASP X 251      64.231  64.755  79.499  0.00  0.00            
ATOM   3969  CB  ASP X 251      65.140  62.860  79.380  0.00  0.00            
ATOM   3970  HB2 ASP X 251      64.701  62.430  80.266  0.00  0.00            
ATOM   3971  HB3 ASP X 251      65.446  62.112  78.660  0.00  0.00            
ATOM   3972  CG  ASP X 251      66.440  63.401  79.934  0.00  0.00            
ATOM   3973  OD1 ASP X 251      66.565  64.670  80.070  0.00  0.00            
ATOM   3974  OD2 ASP X 251      67.265  62.583  80.384  0.00  0.00            
ATOM   3975  C   ASP X 251      65.078  64.623  77.402  0.00  0.00            
ATOM   3976  O   ASP X 251      65.206  64.011  76.347  0.00  0.00            
ATOM   3977  N   GLY X 252      65.503  65.876  77.577  0.00  0.00            
ATOM   3978  H   GLY X 252      65.512  66.298  78.530  0.00  0.00            
ATOM   3979  CA  GLY X 252      66.029  66.789  76.532  0.00  0.00            
ATOM   3980  HA2 GLY X 252      66.273  67.663  77.069  0.00  0.00            
ATOM   3981  HA3 GLY X 252      66.912  66.330  76.045  0.00  0.00            
ATOM   3982  C   GLY X 252      65.007  67.096  75.470  0.00  0.00            
ATOM   3983  O   GLY X 252      65.342  67.562  74.392  0.00  0.00            
ATOM   3984  N   GLY X 253      63.704  66.900  75.715  0.00  0.00            
ATOM   3985  H   GLY X 253      63.481  66.484  76.621  0.00  0.00            
ATOM   3986  CA  GLY X 253      62.535  67.062  74.778  0.00  0.00            
ATOM   3987  HA2 GLY X 253      61.611  67.220  75.312  0.00  0.00            
ATOM   3988  HA3 GLY X 253      62.715  67.987  74.245  0.00  0.00            
ATOM   3989  C   GLY X 253      62.422  65.905  73.718  0.00  0.00            
ATOM   3990  O   GLY X 253      61.520  65.944  72.893  0.00  0.00            
ATOM   3991  N   ASN X 254      63.107  64.766  73.784  0.00  0.00            
ATOM   3992  H   ASN X 254      63.826  64.709  74.483  0.00  0.00            
ATOM   3993  CA  ASN X 254      62.815  63.528  73.228  0.00  0.00            
ATOM   3994  HA  ASN X 254      62.049  63.807  72.395  0.00  0.00            
ATOM   3995  CB  ASN X 254      64.163  63.123  72.660  0.00  0.00            
ATOM   3996  HB2 ASN X 254      64.721  63.893  72.081  0.00  0.00            
ATOM   3997  HB3 ASN X 254      64.811  62.836  73.472  0.00  0.00            
ATOM   3998  CG  ASN X 254      64.096  61.803  71.852  0.00  0.00            
ATOM   3999  OD1 ASN X 254      63.119  61.532  71.243  0.00  0.00            
ATOM   4000  ND2 ASN X 254      65.249  61.135  71.922  0.00  0.00            
ATOM   4001 HD21 ASN X 254      65.325  60.158  71.587  0.00  0.00            
ATOM   4002 HD22 ASN X 254      65.982  61.553  72.461  0.00  0.00            
ATOM   4003  C   ASN X 254      62.328  62.482  74.322  0.00  0.00            
ATOM   4004  O   ASN X 254      62.636  62.565  75.505  0.00  0.00            
ATOM   4005  N   LEU X 255      61.542  61.566  73.905  0.00  0.00            
ATOM   4006  H   LEU X 255      61.153  61.621  72.920  0.00  0.00            
ATOM   4007  CA  LEU X 255      61.121  60.310  74.744  0.00  0.00            
ATOM   4008  HA  LEU X 255      60.950  60.708  75.731  0.00  0.00            
ATOM   4009  CB  LEU X 255      59.881  59.570  74.322  0.00  0.00            
ATOM   4010  HB2 LEU X 255      59.848  59.645  73.273  0.00  0.00            
ATOM   4011  HB3 LEU X 255      59.901  58.502  74.530  0.00  0.00            
ATOM   4012  CG  LEU X 255      58.607  60.055  74.961  0.00  0.00            
ATOM   4013  HG  LEU X 255      58.313  61.040  74.727  0.00  0.00            
ATOM   4014  CD1 LEU X 255      57.347  59.185  74.605  0.00  0.00            
ATOM   4015 HD11 LEU X 255      56.424  59.450  75.173  0.00  0.00            
ATOM   4016 HD12 LEU X 255      57.156  59.354  73.500  0.00  0.00            
ATOM   4017 HD13 LEU X 255      57.708  58.218  74.903  0.00  0.00            
ATOM   4018  CD2 LEU X 255      58.549  59.983  76.534  0.00  0.00            
ATOM   4019 HD21 LEU X 255      57.884  60.747  76.959  0.00  0.00            
ATOM   4020 HD22 LEU X 255      58.067  59.030  76.801  0.00  0.00            
ATOM   4021 HD23 LEU X 255      59.480  60.024  76.969  0.00  0.00            
ATOM   4022  C   LEU X 255      62.240  59.308  74.855  0.00  0.00            
ATOM   4023  O   LEU X 255      62.559  58.734  73.806  0.00  0.00            
ATOM   4024  N   LYS X 256      62.540  58.981  76.141  0.00  0.00            
ATOM   4025  H   LYS X 256      62.158  59.578  76.771  0.00  0.00            
ATOM   4026  CA  LYS X 256      63.091  57.645  76.397  0.00  0.00            
ATOM   4027  HA  LYS X 256      63.485  57.105  75.515  0.00  0.00            
ATOM   4028  CB  LYS X 256      64.258  57.941  77.355  0.00  0.00            
ATOM   4029  HB2 LYS X 256      64.346  58.962  77.762  0.00  0.00            
ATOM   4030  HB3 LYS X 256      64.022  57.490  78.298  0.00  0.00            
ATOM   4031  CG  LYS X 256      65.774  57.646  76.823  0.00  0.00            
ATOM   4032  HG2 LYS X 256      66.135  57.055  77.708  0.00  0.00            
ATOM   4033  HG3 LYS X 256      65.841  56.919  76.040  0.00  0.00            
ATOM   4034  CD  LYS X 256      66.652  58.975  76.651  0.00  0.00            
ATOM   4035  HD2 LYS X 256      67.647  58.680  76.366  0.00  0.00            
ATOM   4036  HD3 LYS X 256      66.243  59.646  75.928  0.00  0.00            
ATOM   4037  CE  LYS X 256      66.695  59.838  77.907  0.00  0.00            
ATOM   4038  HE2 LYS X 256      65.835  60.471  78.115  0.00  0.00            
ATOM   4039  HE3 LYS X 256      66.652  59.114  78.773  0.00  0.00            
ATOM   4040  NZ  LYS X 256      68.044  60.621  78.147  0.00  0.00            
ATOM   4041  HZ1 LYS X 256      68.046  61.501  77.551  0.00  0.00            
ATOM   4042  HZ2 LYS X 256      68.175  61.016  79.087  0.00  0.00            
ATOM   4043  HZ3 LYS X 256      68.816  60.108  77.870  0.00  0.00            
ATOM   4044  C   LYS X 256      62.124  56.697  76.992  0.00  0.00            
ATOM   4045  O   LYS X 256      61.008  57.125  77.219  0.00  0.00            
ATOM   4046  N   ALA X 257      62.375  55.420  77.125  0.00  0.00            
ATOM   4047  H   ALA X 257      63.342  55.057  77.004  0.00  0.00            
ATOM   4048  CA  ALA X 257      61.281  54.444  77.442  0.00  0.00            
ATOM   4049  HA  ALA X 257      60.428  54.872  78.046  0.00  0.00            
ATOM   4050  CB  ALA X 257      60.672  53.962  76.105  0.00  0.00            
ATOM   4051  HB1 ALA X 257      61.395  53.511  75.453  0.00  0.00            
ATOM   4052  HB2 ALA X 257      60.060  53.086  76.466  0.00  0.00            
ATOM   4053  HB3 ALA X 257      60.095  54.623  75.458  0.00  0.00            
ATOM   4054  C   ALA X 257      61.913  53.278  78.277  0.00  0.00            
ATOM   4055  O   ALA X 257      63.190  53.124  78.366  0.00  0.00            
ATOM   4056  N   GLU X 258      61.055  52.429  78.917  0.00  0.00            
ATOM   4057  H   GLU X 258      60.014  52.740  78.815  0.00  0.00            
ATOM   4058  CA  GLU X 258      61.434  51.232  79.725  0.00  0.00            
ATOM   4059  HA  GLU X 258      62.419  50.940  79.194  0.00  0.00            
ATOM   4060  CB  GLU X 258      61.944  51.664  81.156  0.00  0.00            
ATOM   4061  HB2 GLU X 258      62.644  52.541  81.171  0.00  0.00            
ATOM   4062  HB3 GLU X 258      61.265  52.245  81.743  0.00  0.00            
ATOM   4063  CG  GLU X 258      62.418  50.621  82.109  0.00  0.00            
ATOM   4064  HG2 GLU X 258      61.756  49.691  82.045  0.00  0.00            
ATOM   4065  HG3 GLU X 258      63.402  50.156  81.919  0.00  0.00            
ATOM   4066  CD  GLU X 258      62.327  51.124  83.616  0.00  0.00            
ATOM   4067  OE1 GLU X 258      63.343  51.754  84.015  0.00  0.00            
ATOM   4068  OE2 GLU X 258      61.257  50.892  84.290  0.00  0.00            
ATOM   4069  C   GLU X 258      60.327  50.122  79.633  0.00  0.00            
ATOM   4070  O   GLU X 258      59.118  50.511  79.932  0.00  0.00            
ATOM   4071  N   VAL X 259      60.738  48.919  79.414  0.00  0.00            
ATOM   4072  H   VAL X 259      61.746  48.748  79.495  0.00  0.00            
ATOM   4073  CA  VAL X 259      59.813  47.750  79.395  0.00  0.00            
ATOM   4074  HA  VAL X 259      58.798  47.961  79.635  0.00  0.00            
ATOM   4075  CB  VAL X 259      59.591  47.006  78.008  0.00  0.00            
ATOM   4076  HB  VAL X 259      60.645  46.708  77.762  0.00  0.00            
ATOM   4077  CG1 VAL X 259      58.767  45.630  78.047  0.00  0.00            
ATOM   4078 HG11 VAL X 259      59.395  44.792  78.434  0.00  0.00            
ATOM   4079 HG12 VAL X 259      57.833  45.803  78.647  0.00  0.00            
ATOM   4080 HG13 VAL X 259      58.505  45.347  77.053  0.00  0.00            
ATOM   4081  CG2 VAL X 259      59.169  47.898  76.838  0.00  0.00            
ATOM   4082 HG21 VAL X 259      58.144  48.138  76.975  0.00  0.00            
ATOM   4083 HG22 VAL X 259      59.709  48.785  76.655  0.00  0.00            
ATOM   4084 HG23 VAL X 259      59.450  47.364  75.865  0.00  0.00            
ATOM   4085  C   VAL X 259      60.419  46.843  80.512  0.00  0.00            
ATOM   4086  O   VAL X 259      61.485  46.390  80.424  0.00  0.00            
ATOM   4087  N   HIE X 260      59.605  46.375  81.462  0.00  0.00            
ATOM   4088  H   HIE X 260      58.732  46.818  81.744  0.00  0.00            
ATOM   4089  CA  HIE X 260      60.026  45.289  82.414  0.00  0.00            
ATOM   4090  HA  HIE X 260      60.948  44.870  82.215  0.00  0.00            
ATOM   4091  CB  HIE X 260      60.066  45.666  83.813  0.00  0.00            
ATOM   4092  HB2 HIE X 260      60.919  46.317  83.878  0.00  0.00            
ATOM   4093  HB3 HIE X 260      59.121  46.219  84.083  0.00  0.00            
ATOM   4094  CG  HIE X 260      60.284  44.561  84.897  0.00  0.00            
ATOM   4095  ND1 HIE X 260      59.451  43.447  85.066  0.00  0.00            
ATOM   4096  CE1 HIE X 260      59.832  42.780  86.157  0.00  0.00            
ATOM   4097  HE1 HIE X 260      59.247  41.969  86.599  0.00  0.00            
ATOM   4098  NE2 HIE X 260      60.721  43.463  86.830  0.00  0.00            
ATOM   4099  HE2 HIE X 260      61.222  43.215  87.682  0.00  0.00            
ATOM   4100  CD2 HIE X 260      60.993  44.611  86.055  0.00  0.00            
ATOM   4101  HD2 HIE X 260      61.656  45.424  86.193  0.00  0.00            
ATOM   4102  C   HIE X 260      58.983  44.220  82.148  0.00  0.00            
ATOM   4103  O   HIE X 260      57.797  44.509  81.948  0.00  0.00            
ATOM   4104  N   VAL X 261      59.422  42.939  81.975  0.00  0.00            
ATOM   4105  H   VAL X 261      60.390  42.781  82.158  0.00  0.00            
ATOM   4106  CA  VAL X 261      58.732  41.661  81.650  0.00  0.00            
ATOM   4107  HA  VAL X 261      57.726  41.985  81.280  0.00  0.00            
ATOM   4108  CB  VAL X 261      59.345  40.685  80.503  0.00  0.00            
ATOM   4109  HB  VAL X 261      59.067  39.615  80.628  0.00  0.00            
ATOM   4110  CG1 VAL X 261      58.817  41.134  79.104  0.00  0.00            
ATOM   4111 HG11 VAL X 261      59.387  40.602  78.362  0.00  0.00            
ATOM   4112 HG12 VAL X 261      57.667  40.910  79.011  0.00  0.00            
ATOM   4113 HG13 VAL X 261      58.855  42.140  79.019  0.00  0.00            
ATOM   4114  CG2 VAL X 261      60.877  40.521  80.627  0.00  0.00            
ATOM   4115 HG21 VAL X 261      61.313  41.538  80.545  0.00  0.00            
ATOM   4116 HG22 VAL X 261      61.228  39.991  81.531  0.00  0.00            
ATOM   4117 HG23 VAL X 261      61.230  39.906  79.795  0.00  0.00            
ATOM   4118  C   VAL X 261      58.616  40.834  83.006  0.00  0.00            
ATOM   4119  O   VAL X 261      59.680  40.344  83.494  0.00  0.00            
ATOM   4120  N   PRO X 262      57.422  40.483  83.521  0.00  0.00            
ATOM   4121  CD  PRO X 262      56.102  40.931  83.040  0.00  0.00            
ATOM   4122  HD2 PRO X 262      55.849  40.259  82.215  0.00  0.00            
ATOM   4123  HD3 PRO X 262      56.009  42.027  82.671  0.00  0.00            
ATOM   4124  CG  PRO X 262      55.038  40.760  84.103  0.00  0.00            
ATOM   4125  HG2 PRO X 262      54.072  40.257  83.737  0.00  0.00            
ATOM   4126  HG3 PRO X 262      54.808  41.681  84.480  0.00  0.00            
ATOM   4127  CB  PRO X 262      55.703  39.851  85.082  0.00  0.00            
ATOM   4128  HB2 PRO X 262      55.139  38.953  85.157  0.00  0.00            
ATOM   4129  HB3 PRO X 262      55.787  40.403  86.083  0.00  0.00            
ATOM   4130  CA  PRO X 262      57.237  39.672  84.699  0.00  0.00            
ATOM   4131  HA  PRO X 262      57.790  40.007  85.578  0.00  0.00            
ATOM   4132  C   PRO X 262      57.623  38.217  84.584  0.00  0.00            
ATOM   4133  O   PRO X 262      57.516  37.444  85.582  0.00  0.00            
ATOM   4134  N   SER X 263      58.091  37.783  83.358  0.00  0.00            
ATOM   4135  H   SER X 263      58.279  38.375  82.577  0.00  0.00            
ATOM   4136  CA  SER X 263      58.279  36.348  83.228  0.00  0.00            
ATOM   4137  HA  SER X 263      57.858  35.694  84.026  0.00  0.00            
ATOM   4138  CB  SER X 263      57.631  35.688  81.999  0.00  0.00            
ATOM   4139  HB2 SER X 263      57.816  34.624  81.996  0.00  0.00            
ATOM   4140  HB3 SER X 263      56.556  35.746  81.964  0.00  0.00            
ATOM   4141  OG  SER X 263      58.205  36.256  80.919  0.00  0.00            
ATOM   4142  HG  SER X 263      57.512  36.172  80.230  0.00  0.00            
ATOM   4143  C   SER X 263      59.790  35.964  83.115  0.00  0.00            
ATOM   4144  O   SER X 263      60.086  34.743  83.131  0.00  0.00            
ATOM   4145  N   ARG X 264      60.621  37.027  83.032  0.00  0.00            
ATOM   4146  H   ARG X 264      60.234  37.937  82.700  0.00  0.00            
ATOM   4147  CA  ARG X 264      62.147  36.967  83.452  0.00  0.00            
ATOM   4148  HA  ARG X 264      62.239  35.964  83.817  0.00  0.00            
ATOM   4149  CB  ARG X 264      63.068  37.132  82.214  0.00  0.00            
ATOM   4150  HB2 ARG X 264      62.327  37.366  81.434  0.00  0.00            
ATOM   4151  HB3 ARG X 264      63.867  37.845  82.248  0.00  0.00            
ATOM   4152  CG  ARG X 264      63.634  35.895  81.560  0.00  0.00            
ATOM   4153  HG2 ARG X 264      63.962  36.233  80.552  0.00  0.00            
ATOM   4154  HG3 ARG X 264      64.617  35.584  81.884  0.00  0.00            
ATOM   4155  CD  ARG X 264      62.814  34.662  81.455  0.00  0.00            
ATOM   4156  HD2 ARG X 264      63.656  33.966  81.083  0.00  0.00            
ATOM   4157  HD3 ARG X 264      62.413  34.402  82.440  0.00  0.00            
ATOM   4158  NE  ARG X 264      61.673  34.932  80.585  0.00  0.00            
ATOM   4159  HE  ARG X 264      60.752  35.101  81.111  0.00  0.00            
ATOM   4160  CZ  ARG X 264      61.444  34.689  79.353  0.00  0.00            
ATOM   4161  NH1 ARG X 264      62.410  34.226  78.519  0.00  0.00            
ATOM   4162 HH11 ARG X 264      62.138  33.901  77.532  0.00  0.00            
ATOM   4163 HH12 ARG X 264      63.390  34.117  78.717  0.00  0.00            
ATOM   4164  NH2 ARG X 264      60.206  34.877  78.910  0.00  0.00            
ATOM   4165 HH21 ARG X 264      60.114  34.876  77.894  0.00  0.00            
ATOM   4166 HH22 ARG X 264      59.421  35.318  79.417  0.00  0.00            
ATOM   4167  C   ARG X 264      62.638  37.886  84.443  0.00  0.00            
ATOM   4168  O   ARG X 264      63.727  37.709  84.851  0.00  0.00            
ATOM   4169  N   ASN X 265      61.819  38.879  84.851  0.00  0.00            
ATOM   4170  H   ASN X 265      61.029  39.110  84.277  0.00  0.00            
ATOM   4171  CA  ASN X 265      62.251  39.887  85.823  0.00  0.00            
ATOM   4172  HA  ASN X 265      61.435  40.585  85.819  0.00  0.00            
ATOM   4173  CB  ASN X 265      62.167  39.207  87.222  0.00  0.00            
ATOM   4174  HB2 ASN X 265      62.948  38.380  87.324  0.00  0.00            
ATOM   4175  HB3 ASN X 265      62.501  39.996  87.939  0.00  0.00            
ATOM   4176  CG  ASN X 265      60.784  38.674  87.655  0.00  0.00            
ATOM   4177  OD1 ASN X 265      59.775  39.138  87.459  0.00  0.00            
ATOM   4178  ND2 ASN X 265      60.909  37.461  88.174  0.00  0.00            
ATOM   4179 HD21 ASN X 265      60.091  36.775  88.309  0.00  0.00            
ATOM   4180 HD22 ASN X 265      61.828  37.128  88.375  0.00  0.00            
ATOM   4181  C   ASN X 265      63.520  40.620  85.403  0.00  0.00            
ATOM   4182  O   ASN X 265      64.250  41.021  86.358  0.00  0.00            
ATOM   4183  N   LYS X 266      63.849  40.754  84.057  0.00  0.00            
ATOM   4184  H   LYS X 266      63.132  40.305  83.534  0.00  0.00            
ATOM   4185  CA  LYS X 266      64.943  41.527  83.386  0.00  0.00            
ATOM   4186  HA  LYS X 266      65.592  41.972  84.070  0.00  0.00            
ATOM   4187  CB  LYS X 266      65.688  40.563  82.363  0.00  0.00            
ATOM   4188  HB2 LYS X 266      64.877  39.996  81.892  0.00  0.00            
ATOM   4189  HB3 LYS X 266      66.257  41.096  81.639  0.00  0.00            
ATOM   4190  CG  LYS X 266      66.651  39.621  83.218  0.00  0.00            
ATOM   4191  HG2 LYS X 266      66.102  39.358  84.115  0.00  0.00            
ATOM   4192  HG3 LYS X 266      66.600  38.779  82.516  0.00  0.00            
ATOM   4193  CD  LYS X 266      68.188  40.035  83.613  0.00  0.00            
ATOM   4194  HD2 LYS X 266      68.299  40.600  84.646  0.00  0.00            
ATOM   4195  HD3 LYS X 266      68.617  38.934  83.740  0.00  0.00            
ATOM   4196  CE  LYS X 266      68.909  40.710  82.422  0.00  0.00            
ATOM   4197  HE2 LYS X 266      68.997  39.902  81.725  0.00  0.00            
ATOM   4198  HE3 LYS X 266      68.342  41.547  81.952  0.00  0.00            
ATOM   4199  NZ  LYS X 266      70.277  41.102  82.876  0.00  0.00            
ATOM   4200  HZ1 LYS X 266      70.806  40.230  82.846  0.00  0.00            
ATOM   4201  HZ2 LYS X 266      70.761  41.726  82.209  0.00  0.00            
ATOM   4202  HZ3 LYS X 266      70.236  41.402  83.852  0.00  0.00            
ATOM   4203  C   LYS X 266      64.311  42.641  82.546  0.00  0.00            
ATOM   4204  O   LYS X 266      63.139  42.528  82.238  0.00  0.00            
ATOM   4205  N   VAL X 267      65.102  43.661  82.325  0.00  0.00            
ATOM   4206  H   VAL X 267      66.080  43.616  82.668  0.00  0.00            
ATOM   4207  CA  VAL X 267      64.543  44.954  82.075  0.00  0.00            
ATOM   4208  HA  VAL X 267      63.515  44.848  82.008  0.00  0.00            
ATOM   4209  CB  VAL X 267      64.646  45.806  83.328  0.00  0.00            
ATOM   4210  HB  VAL X 267      65.673  45.887  83.511  0.00  0.00            
ATOM   4211  CG1 VAL X 267      64.284  47.247  83.251  0.00  0.00            
ATOM   4212 HG11 VAL X 267      65.073  47.758  82.681  0.00  0.00            
ATOM   4213 HG12 VAL X 267      63.319  47.476  82.729  0.00  0.00            
ATOM   4214 HG13 VAL X 267      64.381  47.831  84.161  0.00  0.00            
ATOM   4215  CG2 VAL X 267      64.129  45.099  84.603  0.00  0.00            
ATOM   4216 HG21 VAL X 267      62.984  44.898  84.518  0.00  0.00            
ATOM   4217 HG22 VAL X 267      64.749  44.084  84.900  0.00  0.00            
ATOM   4218 HG23 VAL X 267      64.254  45.833  85.370  0.00  0.00            
ATOM   4219  C   VAL X 267      65.129  45.655  80.820  0.00  0.00            
ATOM   4220  O   VAL X 267      66.334  45.617  80.595  0.00  0.00            
ATOM   4221  N   ILE X 268      64.310  46.374  80.022  0.00  0.00            
ATOM   4222  H   ILE X 268      63.329  46.321  80.291  0.00  0.00            
ATOM   4223  CA  ILE X 268      64.720  46.761  78.689  0.00  0.00            
ATOM   4224  HA  ILE X 268      65.739  46.725  78.370  0.00  0.00            
ATOM   4225  CB  ILE X 268      63.676  46.075  77.748  0.00  0.00            
ATOM   4226  HB  ILE X 268      62.711  46.419  78.095  0.00  0.00            
ATOM   4227  CG2 ILE X 268      64.020  46.670  76.321  0.00  0.00            
ATOM   4228 HG21 ILE X 268      64.996  46.701  76.047  0.00  0.00            
ATOM   4229 HG22 ILE X 268      63.459  46.147  75.516  0.00  0.00            
ATOM   4230 HG23 ILE X 268      63.466  47.619  76.331  0.00  0.00            
ATOM   4231  CG1 ILE X 268      63.931  44.525  77.811  0.00  0.00            
ATOM   4232 HG12 ILE X 268      63.991  43.936  76.892  0.00  0.00            
ATOM   4233 HG13 ILE X 268      64.943  44.410  78.136  0.00  0.00            
ATOM   4234  CD1 ILE X 268      63.171  43.728  78.786  0.00  0.00            
ATOM   4235 HD11 ILE X 268      62.759  42.910  78.201  0.00  0.00            
ATOM   4236 HD12 ILE X 268      63.929  43.341  79.437  0.00  0.00            
ATOM   4237 HD13 ILE X 268      62.288  44.220  79.287  0.00  0.00            
ATOM   4238  C   ILE X 268      64.510  48.279  78.632  0.00  0.00            
ATOM   4239  O   ILE X 268      63.394  48.636  78.887  0.00  0.00            
ATOM   4240  N   HIE X 269      65.603  48.980  78.391  0.00  0.00            
ATOM   4241  H   HIE X 269      66.419  48.432  78.032  0.00  0.00            
ATOM   4242  CA  HIE X 269      65.458  50.384  77.852  0.00  0.00            
ATOM   4243  HA  HIE X 269      64.516  50.707  78.118  0.00  0.00            
ATOM   4244  CB  HIE X 269      66.495  51.363  78.483  0.00  0.00            
ATOM   4245  HB2 HIE X 269      67.543  50.908  78.378  0.00  0.00            
ATOM   4246  HB3 HIE X 269      66.352  52.418  78.139  0.00  0.00            
ATOM   4247  CG  HIE X 269      66.430  51.591  79.966  0.00  0.00            
ATOM   4248  ND1 HIE X 269      67.397  51.270  80.880  0.00  0.00            
ATOM   4249  CE1 HIE X 269      67.045  51.513  82.111  0.00  0.00            
ATOM   4250  HE1 HIE X 269      67.523  51.049  82.963  0.00  0.00            
ATOM   4251  NE2 HIE X 269      65.774  52.025  81.998  0.00  0.00            
ATOM   4252  HE2 HIE X 269      65.276  52.057  82.884  0.00  0.00            
ATOM   4253  CD2 HIE X 269      65.428  52.084  80.651  0.00  0.00            
ATOM   4254  HD2 HIE X 269      64.414  52.406  80.345  0.00  0.00            
ATOM   4255  C   HIE X 269      65.604  50.541  76.367  0.00  0.00            
ATOM   4256  O   HIE X 269      66.468  49.922  75.642  0.00  0.00            
ATOM   4257  N   ASP X 270      64.807  51.532  75.823  0.00  0.00            
ATOM   4258  H   ASP X 270      64.183  52.027  76.531  0.00  0.00            
ATOM   4259  CA  ASP X 270      64.524  51.857  74.360  0.00  0.00            
ATOM   4260  HA  ASP X 270      65.429  51.684  73.860  0.00  0.00            
ATOM   4261  CB  ASP X 270      63.230  51.218  73.915  0.00  0.00            
ATOM   4262  HB2 ASP X 270      63.275  50.211  74.098  0.00  0.00            
ATOM   4263  HB3 ASP X 270      62.317  51.613  74.474  0.00  0.00            
ATOM   4264  CG  ASP X 270      62.812  51.331  72.379  0.00  0.00            
ATOM   4265  OD1 ASP X 270      63.785  51.659  71.641  0.00  0.00            
ATOM   4266  OD2 ASP X 270      61.647  51.028  71.971  0.00  0.00            
ATOM   4267  C   ASP X 270      64.426  53.458  74.270  0.00  0.00            
ATOM   4268  O   ASP X 270      64.243  54.092  75.321  0.00  0.00            
ATOM   4269  N   GLU X 271      64.469  54.053  73.024  0.00  0.00            
ATOM   4270  H   GLU X 271      64.677  53.267  72.313  0.00  0.00            
ATOM   4271  CA  GLU X 271      64.503  55.562  72.751  0.00  0.00            
ATOM   4272  HA  GLU X 271      64.119  56.153  73.594  0.00  0.00            
ATOM   4273  CB  GLU X 271      66.005  56.049  72.608  0.00  0.00            
ATOM   4274  HB2 GLU X 271      66.627  55.477  73.366  0.00  0.00            
ATOM   4275  HB3 GLU X 271      66.340  55.740  71.604  0.00  0.00            
ATOM   4276  CG  GLU X 271      66.284  57.519  72.720  0.00  0.00            
ATOM   4277  HG2 GLU X 271      65.334  57.929  73.093  0.00  0.00            
ATOM   4278  HG3 GLU X 271      67.156  57.884  73.355  0.00  0.00            
ATOM   4279  CD  GLU X 271      66.558  58.052  71.364  0.00  0.00            
ATOM   4280  OE1 GLU X 271      65.857  58.911  70.677  0.00  0.00            
ATOM   4281  OE2 GLU X 271      67.628  57.718  70.869  0.00  0.00            
ATOM   4282  C   GLU X 271      63.772  55.873  71.428  0.00  0.00            
ATOM   4283  O   GLU X 271      64.017  55.124  70.495  0.00  0.00            
ATOM   4284  N   TYR X 272      62.807  56.803  71.421  0.00  0.00            
ATOM   4285  H   TYR X 272      62.470  57.236  72.300  0.00  0.00            
ATOM   4286  CA  TYR X 272      61.877  56.950  70.218  0.00  0.00            
ATOM   4287  HA  TYR X 272      61.823  56.058  69.560  0.00  0.00            
ATOM   4288  CB  TYR X 272      60.510  57.037  70.908  0.00  0.00            
ATOM   4289  HB2 TYR X 272      60.538  57.720  71.745  0.00  0.00            
ATOM   4290  HB3 TYR X 272      59.842  57.457  70.141  0.00  0.00            
ATOM   4291  CG  TYR X 272      59.908  55.742  71.448  0.00  0.00            
ATOM   4292  CD1 TYR X 272      60.621  54.732  72.222  0.00  0.00            
ATOM   4293  HD1 TYR X 272      61.625  54.858  72.445  0.00  0.00            
ATOM   4294  CE1 TYR X 272      59.903  53.562  72.631  0.00  0.00            
ATOM   4295  HE1 TYR X 272      60.356  52.841  73.241  0.00  0.00            
ATOM   4296  CZ  TYR X 272      58.481  53.496  72.366  0.00  0.00            
ATOM   4297  OH  TYR X 272      57.815  52.431  72.900  0.00  0.00            
ATOM   4298  HH  TYR X 272      58.416  51.715  73.220  0.00  0.00            
ATOM   4299  CE2 TYR X 272      57.803  54.543  71.640  0.00  0.00            
ATOM   4300  HE2 TYR X 272      56.723  54.568  71.470  0.00  0.00            
ATOM   4301  CD2 TYR X 272      58.509  55.614  71.276  0.00  0.00            
ATOM   4302  HD2 TYR X 272      57.977  56.402  70.747  0.00  0.00            
ATOM   4303  C   TYR X 272      62.125  58.178  69.290  0.00  0.00            
ATOM   4304  O   TYR X 272      61.254  58.304  68.423  0.00  0.00            
ATOM   4305  N   LYS X 273      63.184  58.953  69.507  0.00  0.00            
ATOM   4306  H   LYS X 273      63.719  58.868  70.305  0.00  0.00            
ATOM   4307  CA  LYS X 273      63.532  60.061  68.603  0.00  0.00            
ATOM   4308  HA  LYS X 273      64.052  60.672  69.297  0.00  0.00            
ATOM   4309  CB  LYS X 273      64.423  59.633  67.393  0.00  0.00            
ATOM   4310  HB2 LYS X 273      64.876  58.573  67.501  0.00  0.00            
ATOM   4311  HB3 LYS X 273      63.790  59.586  66.449  0.00  0.00            
ATOM   4312  CG  LYS X 273      65.384  60.772  67.079  0.00  0.00            
ATOM   4313  HG2 LYS X 273      65.899  60.770  66.087  0.00  0.00            
ATOM   4314  HG3 LYS X 273      64.844  61.691  67.058  0.00  0.00            
ATOM   4315  CD  LYS X 273      66.559  60.865  68.167  0.00  0.00            
ATOM   4316  HD2 LYS X 273      67.212  61.795  67.975  0.00  0.00            
ATOM   4317  HD3 LYS X 273      66.129  60.997  69.185  0.00  0.00            
ATOM   4318  CE  LYS X 273      67.468  59.671  68.269  0.00  0.00            
ATOM   4319  HE2 LYS X 273      66.915  58.755  68.610  0.00  0.00            
ATOM   4320  HE3 LYS X 273      67.971  59.420  67.351  0.00  0.00            
ATOM   4321  NZ  LYS X 273      68.298  59.757  69.441  0.00  0.00            
ATOM   4322  HZ1 LYS X 273      68.459  60.763  69.684  0.00  0.00            
ATOM   4323  HZ2 LYS X 273      67.803  59.210  70.222  0.00  0.00            
ATOM   4324  HZ3 LYS X 273      69.230  59.397  69.216  0.00  0.00            
ATOM   4325  C   LYS X 273      62.388  61.001  68.241  0.00  0.00            
ATOM   4326  O   LYS X 273      62.108  61.273  67.080  0.00  0.00            
ATOM   4327  N   VAL X 274      61.438  61.269  69.175  0.00  0.00            
ATOM   4328  H   VAL X 274      61.622  60.810  70.056  0.00  0.00            
ATOM   4329  CA  VAL X 274      60.483  62.419  69.146  0.00  0.00            
ATOM   4330  HA  VAL X 274      59.775  62.063  68.437  0.00  0.00            
ATOM   4331  CB  VAL X 274      59.785  62.626  70.523  0.00  0.00            
ATOM   4332  HB  VAL X 274      60.507  62.674  71.352  0.00  0.00            
ATOM   4333  CG1 VAL X 274      58.923  63.976  70.520  0.00  0.00            
ATOM   4334 HG11 VAL X 274      59.515  64.805  70.221  0.00  0.00            
ATOM   4335 HG12 VAL X 274      58.005  64.055  69.863  0.00  0.00            
ATOM   4336 HG13 VAL X 274      58.629  64.203  71.465  0.00  0.00            
ATOM   4337  CG2 VAL X 274      58.893  61.375  70.796  0.00  0.00            
ATOM   4338 HG21 VAL X 274      57.976  61.780  71.259  0.00  0.00            
ATOM   4339 HG22 VAL X 274      58.663  60.827  69.914  0.00  0.00            
ATOM   4340 HG23 VAL X 274      59.242  60.785  71.683  0.00  0.00            
ATOM   4341  C   VAL X 274      61.110  63.796  68.603  0.00  0.00            
ATOM   4342  O   VAL X 274      60.392  64.676  67.982  0.00  0.00            
ATOM   4343  N   ASN X 275      62.321  64.005  69.038  0.00  0.00            
ATOM   4344  H   ASN X 275      62.878  63.261  69.490  0.00  0.00            
ATOM   4345  CA  ASN X 275      63.179  65.010  68.357  0.00  0.00            
ATOM   4346  HA  ASN X 275      62.967  65.259  67.340  0.00  0.00            
ATOM   4347  CB  ASN X 275      63.119  66.189  69.300  0.00  0.00            
ATOM   4348  HB2 ASN X 275      62.071  66.432  69.291  0.00  0.00            
ATOM   4349  HB3 ASN X 275      63.320  65.696  70.237  0.00  0.00            
ATOM   4350  CG  ASN X 275      64.161  67.267  69.234  0.00  0.00            
ATOM   4351  OD1 ASN X 275      64.602  67.613  68.205  0.00  0.00            
ATOM   4352  ND2 ASN X 275      64.806  67.625  70.289  0.00  0.00            
ATOM   4353 HD21 ASN X 275      65.695  68.002  70.187  0.00  0.00            
ATOM   4354 HD22 ASN X 275      64.515  67.383  71.244  0.00  0.00            
ATOM   4355  C   ASN X 275      64.600  64.493  68.199  0.00  0.00            
ATOM   4356  O   ASN X 275      64.895  63.572  68.909  0.00  0.00            
ATOM   4357  N   GLY X 276      65.490  65.166  67.446  0.00  0.00            
ATOM   4358  H   GLY X 276      65.177  66.035  67.084  0.00  0.00            
ATOM   4359  CA  GLY X 276      66.881  64.898  67.502  0.00  0.00            
ATOM   4360  HA2 GLY X 276      67.208  63.819  67.581  0.00  0.00            
ATOM   4361  HA3 GLY X 276      67.318  65.444  66.602  0.00  0.00            
ATOM   4362  C   GLY X 276      67.558  65.637  68.693  0.00  0.00            
ATOM   4363  O   GLY X 276      67.687  66.804  68.694  0.00  0.00            
ATOM   4364  N   ASP X 277      68.064  64.760  69.607  0.00  0.00            
ATOM   4365  H   ASP X 277      67.692  63.863  69.533  0.00  0.00            
ATOM   4366  CA  ASP X 277      69.136  64.975  70.684  0.00  0.00            
ATOM   4367  HA  ASP X 277      69.082  66.079  70.777  0.00  0.00            
ATOM   4368  CB  ASP X 277      68.602  64.329  71.971  0.00  0.00            
ATOM   4369  HB2 ASP X 277      69.322  64.508  72.878  0.00  0.00            
ATOM   4370  HB3 ASP X 277      67.639  64.883  72.303  0.00  0.00            
ATOM   4371  CG  ASP X 277      68.250  62.861  71.850  0.00  0.00            
ATOM   4372  OD1 ASP X 277      68.160  62.256  72.959  0.00  0.00            
ATOM   4373  OD2 ASP X 277      68.122  62.313  70.724  0.00  0.00            
ATOM   4374  C   ASP X 277      70.535  64.694  70.173  0.00  0.00            
ATOM   4375  O   ASP X 277      71.413  65.507  70.193  0.00  0.00            
ATOM   4376  N   GLU X 278      70.573  63.679  69.280  0.00  0.00            
ATOM   4377  H   GLU X 278      69.650  63.267  69.089  0.00  0.00            
ATOM   4378  CA  GLU X 278      71.631  63.106  68.579  0.00  0.00            
ATOM   4379  HA  GLU X 278      72.217  63.886  68.315  0.00  0.00            
ATOM   4380  CB  GLU X 278      72.383  61.967  69.428  0.00  0.00            
ATOM   4381  HB2 GLU X 278      72.816  62.383  70.347  0.00  0.00            
ATOM   4382  HB3 GLU X 278      71.777  61.218  69.867  0.00  0.00            
ATOM   4383  CG  GLU X 278      73.566  61.202  68.789  0.00  0.00            
ATOM   4384  HG2 GLU X 278      73.521  60.209  69.123  0.00  0.00            
ATOM   4385  HG3 GLU X 278      73.389  61.078  67.687  0.00  0.00            
ATOM   4386  CD  GLU X 278      74.918  61.874  69.160  0.00  0.00            
ATOM   4387  OE1 GLU X 278      75.788  61.319  69.902  0.00  0.00            
ATOM   4388  OE2 GLU X 278      74.954  63.051  68.701  0.00  0.00            
ATOM   4389  C   GLU X 278      70.997  62.467  67.296  0.00  0.00            
ATOM   4390  O   GLU X 278      70.085  61.687  67.532  0.00  0.00            
ATOM   4391  N   LEU X 279      71.562  62.666  66.094  0.00  0.00            
ATOM   4392  H   LEU X 279      72.026  63.548  65.960  0.00  0.00            
ATOM   4393  CA  LEU X 279      71.061  61.996  64.848  0.00  0.00            
ATOM   4394  HA  LEU X 279      70.066  62.424  64.559  0.00  0.00            
ATOM   4395  CB  LEU X 279      71.996  62.361  63.647  0.00  0.00            
ATOM   4396  HB2 LEU X 279      72.574  63.245  63.937  0.00  0.00            
ATOM   4397  HB3 LEU X 279      72.607  61.472  63.524  0.00  0.00            
ATOM   4398  CG  LEU X 279      71.083  62.763  62.431  0.00  0.00            
ATOM   4399  HG  LEU X 279      70.128  62.303  62.464  0.00  0.00            
ATOM   4400  CD1 LEU X 279      70.835  64.274  62.531  0.00  0.00            
ATOM   4401 HD11 LEU X 279      71.761  64.890  62.401  0.00  0.00            
ATOM   4402 HD12 LEU X 279      70.231  64.659  61.646  0.00  0.00            
ATOM   4403 HD13 LEU X 279      70.397  64.641  63.406  0.00  0.00            
ATOM   4404  CD2 LEU X 279      71.600  62.516  60.944  0.00  0.00            
ATOM   4405 HD21 LEU X 279      71.317  63.223  60.185  0.00  0.00            
ATOM   4406 HD22 LEU X 279      72.744  62.297  60.961  0.00  0.00            
ATOM   4407 HD23 LEU X 279      71.066  61.609  60.429  0.00  0.00            
ATOM   4408  C   LEU X 279      71.019  60.384  64.860  0.00  0.00            
ATOM   4409  O   LEU X 279      70.787  59.800  63.841  0.00  0.00            
ATOM   4410  N   GLU X 280      71.387  59.606  65.882  0.00  0.00            
ATOM   4411  H   GLU X 280      71.657  60.081  66.713  0.00  0.00            
ATOM   4412  CA  GLU X 280      71.380  58.144  66.051  0.00  0.00            
ATOM   4413  HA  GLU X 280      70.820  57.602  65.256  0.00  0.00            
ATOM   4414  CB  GLU X 280      72.748  57.492  66.400  0.00  0.00            
ATOM   4415  HB2 GLU X 280      73.147  57.936  67.351  0.00  0.00            
ATOM   4416  HB3 GLU X 280      72.579  56.472  66.413  0.00  0.00            
ATOM   4417  CG  GLU X 280      73.971  57.730  65.564  0.00  0.00            
ATOM   4418  HG2 GLU X 280      73.714  57.376  64.565  0.00  0.00            
ATOM   4419  HG3 GLU X 280      74.317  58.675  65.623  0.00  0.00            
ATOM   4420  CD  GLU X 280      75.250  56.901  66.111  0.00  0.00            
ATOM   4421  OE1 GLU X 280      75.375  56.510  67.307  0.00  0.00            
ATOM   4422  OE2 GLU X 280      75.973  56.395  65.225  0.00  0.00            
ATOM   4423  C   GLU X 280      70.587  57.943  67.280  0.00  0.00            
ATOM   4424  O   GLU X 280      70.809  58.678  68.246  0.00  0.00            
ATOM   4425  N   LYS X 281      69.775  56.889  67.212  0.00  0.00            
ATOM   4426  H   LYS X 281      69.928  56.303  66.406  0.00  0.00            
ATOM   4427  CA  LYS X 281      68.765  56.217  68.041  0.00  0.00            
ATOM   4428  HA  LYS X 281      68.257  56.965  68.443  0.00  0.00            
ATOM   4429  CB  LYS X 281      67.839  55.510  67.015  0.00  0.00            
ATOM   4430  HB2 LYS X 281      67.670  56.354  66.213  0.00  0.00            
ATOM   4431  HB3 LYS X 281      68.457  54.595  66.665  0.00  0.00            
ATOM   4432  CG  LYS X 281      66.471  55.151  67.563  0.00  0.00            
ATOM   4433  HG2 LYS X 281      66.667  54.704  68.529  0.00  0.00            
ATOM   4434  HG3 LYS X 281      65.915  56.180  67.620  0.00  0.00            
ATOM   4435  CD  LYS X 281      65.734  54.002  66.769  0.00  0.00            
ATOM   4436  HD2 LYS X 281      65.458  54.451  65.798  0.00  0.00            
ATOM   4437  HD3 LYS X 281      66.323  53.242  66.501  0.00  0.00            
ATOM   4438  CE  LYS X 281      64.451  53.535  67.460  0.00  0.00            
ATOM   4439  HE2 LYS X 281      63.781  54.367  67.661  0.00  0.00            
ATOM   4440  HE3 LYS X 281      63.825  52.924  66.724  0.00  0.00            
ATOM   4441  NZ  LYS X 281      64.707  52.891  68.689  0.00  0.00            
ATOM   4442  HZ1 LYS X 281      64.474  51.877  68.740  0.00  0.00            
ATOM   4443  HZ2 LYS X 281      65.739  52.962  68.841  0.00  0.00            
ATOM   4444  HZ3 LYS X 281      64.104  53.433  69.383  0.00  0.00            
ATOM   4445  C   LYS X 281      69.183  55.233  69.141  0.00  0.00            
ATOM   4446  O   LYS X 281      69.996  54.347  68.827  0.00  0.00            
ATOM   4447  N   THR X 282      68.915  55.419  70.368  0.00  0.00            
ATOM   4448  H   THR X 282      68.216  56.212  70.608  0.00  0.00            
ATOM   4449  CA  THR X 282      69.526  54.750  71.614  0.00  0.00            
ATOM   4450  HA  THR X 282      70.600  54.458  71.333  0.00  0.00            
ATOM   4451  CB  THR X 282      69.614  55.742  72.789  0.00  0.00            
ATOM   4452  HB  THR X 282      68.668  56.005  73.067  0.00  0.00            
ATOM   4453  CG2 THR X 282      70.458  55.267  74.056  0.00  0.00            
ATOM   4454 HG21 THR X 282      70.247  55.971  74.834  0.00  0.00            
ATOM   4455 HG22 THR X 282      70.074  54.274  74.355  0.00  0.00            
ATOM   4456 HG23 THR X 282      71.459  55.084  74.030  0.00  0.00            
ATOM   4457  OG1 THR X 282      70.127  56.965  72.367  0.00  0.00            
ATOM   4458  HG1 THR X 282      69.545  57.358  71.678  0.00  0.00            
ATOM   4459  C   THR X 282      68.775  53.515  71.836  0.00  0.00            
ATOM   4460  O   THR X 282      67.538  53.528  71.767  0.00  0.00            
ATOM   4461  N   TYR X 283      69.363  52.412  72.306  0.00  0.00            
ATOM   4462  H   TYR X 283      70.353  52.498  72.475  0.00  0.00            
ATOM   4463  CA  TYR X 283      68.722  51.240  72.896  0.00  0.00            
ATOM   4464  HA  TYR X 283      67.926  51.622  73.493  0.00  0.00            
ATOM   4465  CB  TYR X 283      68.066  50.278  71.786  0.00  0.00            
ATOM   4466  HB2 TYR X 283      67.225  50.887  71.461  0.00  0.00            
ATOM   4467  HB3 TYR X 283      68.664  50.225  70.962  0.00  0.00            
ATOM   4468  CG  TYR X 283      67.613  48.861  72.262  0.00  0.00            
ATOM   4469  CD1 TYR X 283      68.345  47.731  71.973  0.00  0.00            
ATOM   4470  HD1 TYR X 283      69.374  47.896  71.601  0.00  0.00            
ATOM   4471  CE1 TYR X 283      67.860  46.452  72.383  0.00  0.00            
ATOM   4472  HE1 TYR X 283      68.501  45.586  72.333  0.00  0.00            
ATOM   4473  CZ  TYR X 283      66.519  46.350  72.891  0.00  0.00            
ATOM   4474  OH  TYR X 283      66.173  45.136  73.273  0.00  0.00            
ATOM   4475  HH  TYR X 283      66.797  44.508  72.800  0.00  0.00            
ATOM   4476  CE2 TYR X 283      65.695  47.571  73.107  0.00  0.00            
ATOM   4477  HE2 TYR X 283      64.656  47.662  73.460  0.00  0.00            
ATOM   4478  CD2 TYR X 283      66.275  48.765  72.630  0.00  0.00            
ATOM   4479  HD2 TYR X 283      65.673  49.707  72.658  0.00  0.00            
ATOM   4480  C   TYR X 283      69.841  50.475  73.784  0.00  0.00            
ATOM   4481  O   TYR X 283      71.028  50.656  73.708  0.00  0.00            
ATOM   4482  N   LYS X 284      69.408  49.435  74.545  0.00  0.00            
ATOM   4483  H   LYS X 284      68.371  49.225  74.482  0.00  0.00            
ATOM   4484  CA  LYS X 284      70.239  48.665  75.449  0.00  0.00            
ATOM   4485  HA  LYS X 284      71.295  48.976  75.576  0.00  0.00            
ATOM   4486  CB  LYS X 284      69.704  48.658  76.915  0.00  0.00            
ATOM   4487  HB2 LYS X 284      69.381  49.665  77.078  0.00  0.00            
ATOM   4488  HB3 LYS X 284      68.751  48.138  76.974  0.00  0.00            
ATOM   4489  CG  LYS X 284      70.730  48.156  78.002  0.00  0.00            
ATOM   4490  HG2 LYS X 284      71.237  47.349  77.668  0.00  0.00            
ATOM   4491  HG3 LYS X 284      71.443  49.018  78.168  0.00  0.00            
ATOM   4492  CD  LYS X 284      70.143  47.825  79.421  0.00  0.00            
ATOM   4493  HD2 LYS X 284      71.014  47.841  80.147  0.00  0.00            
ATOM   4494  HD3 LYS X 284      69.260  48.498  79.604  0.00  0.00            
ATOM   4495  CE  LYS X 284      69.662  46.414  79.726  0.00  0.00            
ATOM   4496  HE2 LYS X 284      68.961  46.029  78.884  0.00  0.00            
ATOM   4497  HE3 LYS X 284      70.561  45.745  79.597  0.00  0.00            
ATOM   4498  NZ  LYS X 284      69.163  46.195  81.157  0.00  0.00            
ATOM   4499  HZ1 LYS X 284      69.511  46.801  81.882  0.00  0.00            
ATOM   4500  HZ2 LYS X 284      68.140  46.459  81.135  0.00  0.00            
ATOM   4501  HZ3 LYS X 284      69.150  45.237  81.459  0.00  0.00            
ATOM   4502  C   LYS X 284      70.281  47.219  74.902  0.00  0.00            
ATOM   4503  O   LYS X 284      69.366  46.415  75.317  0.00  0.00            
ATOM   4504  N   VAL X 285      71.414  47.004  74.158  0.00  0.00            
ATOM   4505  H   VAL X 285      72.149  47.701  74.197  0.00  0.00            
ATOM   4506  CA  VAL X 285      71.768  45.719  73.529  0.00  0.00            
ATOM   4507  HA  VAL X 285      70.933  45.357  72.978  0.00  0.00            
ATOM   4508  CB  VAL X 285      72.822  45.986  72.488  0.00  0.00            
ATOM   4509  HB  VAL X 285      73.682  46.513  73.004  0.00  0.00            
ATOM   4510  CG1 VAL X 285      73.465  44.777  71.946  0.00  0.00            
ATOM   4511 HG11 VAL X 285      73.738  44.005  72.758  0.00  0.00            
ATOM   4512 HG12 VAL X 285      72.845  44.222  71.208  0.00  0.00            
ATOM   4513 HG13 VAL X 285      74.428  45.082  71.475  0.00  0.00            
ATOM   4514  CG2 VAL X 285      72.337  46.784  71.343  0.00  0.00            
ATOM   4515 HG21 VAL X 285      73.074  46.990  70.600  0.00  0.00            
ATOM   4516 HG22 VAL X 285      71.616  46.119  70.891  0.00  0.00            
ATOM   4517 HG23 VAL X 285      71.983  47.771  71.719  0.00  0.00            
ATOM   4518  C   VAL X 285      72.243  44.780  74.672  0.00  0.00            
ATOM   4519  O   VAL X 285      73.342  44.900  75.262  0.00  0.00            
ATOM   4520  N   GLY X 286      71.245  43.973  75.077  0.00  0.00            
ATOM   4521  H   GLY X 286      70.417  43.978  74.567  0.00  0.00            
ATOM   4522  CA  GLY X 286      71.471  43.035  76.187  0.00  0.00            
ATOM   4523  HA2 GLY X 286      70.799  42.217  76.232  0.00  0.00            
ATOM   4524  HA3 GLY X 286      72.351  42.512  75.855  0.00  0.00            
ATOM   4525  C   GLY X 286      71.806  43.790  77.543  0.00  0.00            
ATOM   4526  O   GLY X 286      71.013  44.536  78.043  0.00  0.00            
ATOM   4527  N   ASP X 287      73.070  43.652  78.039  0.00  0.00            
ATOM   4528  H   ASP X 287      73.732  43.133  77.542  0.00  0.00            
ATOM   4529  CA  ASP X 287      73.389  44.365  79.296  0.00  0.00            
ATOM   4530  HA  ASP X 287      72.525  44.597  79.864  0.00  0.00            
ATOM   4531  CB  ASP X 287      74.192  43.444  80.189  0.00  0.00            
ATOM   4532  HB2 ASP X 287      75.078  43.203  79.583  0.00  0.00            
ATOM   4533  HB3 ASP X 287      74.477  43.941  81.069  0.00  0.00            
ATOM   4534  CG  ASP X 287      73.242  42.301  80.596  0.00  0.00            
ATOM   4535  OD1 ASP X 287      72.168  42.431  81.260  0.00  0.00            
ATOM   4536  OD2 ASP X 287      73.586  41.110  80.405  0.00  0.00            
ATOM   4537  C   ASP X 287      74.046  45.671  79.074  0.00  0.00            
ATOM   4538  O   ASP X 287      74.081  46.484  80.006  0.00  0.00            
ATOM   4539  N   VAL X 288      74.195  46.064  77.789  0.00  0.00            
ATOM   4540  H   VAL X 288      73.871  45.433  77.117  0.00  0.00            
ATOM   4541  CA  VAL X 288      75.167  47.117  77.442  0.00  0.00            
ATOM   4542  HA  VAL X 288      75.592  47.633  78.314  0.00  0.00            
ATOM   4543  CB  VAL X 288      76.385  46.571  76.610  0.00  0.00            
ATOM   4544  HB  VAL X 288      76.920  47.474  76.363  0.00  0.00            
ATOM   4545  CG1 VAL X 288      77.336  45.737  77.455  0.00  0.00            
ATOM   4546 HG11 VAL X 288      77.544  44.700  77.037  0.00  0.00            
ATOM   4547 HG12 VAL X 288      78.357  46.049  77.597  0.00  0.00            
ATOM   4548 HG13 VAL X 288      77.058  45.628  78.552  0.00  0.00            
ATOM   4549  CG2 VAL X 288      76.068  45.901  75.249  0.00  0.00            
ATOM   4550 HG21 VAL X 288      76.947  45.529  74.707  0.00  0.00            
ATOM   4551 HG22 VAL X 288      75.631  44.978  75.341  0.00  0.00            
ATOM   4552 HG23 VAL X 288      75.547  46.458  74.493  0.00  0.00            
ATOM   4553  C   VAL X 288      74.447  48.232  76.533  0.00  0.00            
ATOM   4554  O   VAL X 288      73.623  47.825  75.712  0.00  0.00            
ATOM   4555  N   THR X 289      74.680  49.467  76.894  0.00  0.00            
ATOM   4556  H   THR X 289      75.191  49.533  77.749  0.00  0.00            
ATOM   4557  CA  THR X 289      74.096  50.650  76.131  0.00  0.00            
ATOM   4558  HA  THR X 289      73.019  50.489  75.934  0.00  0.00            
ATOM   4559  CB  THR X 289      74.293  51.866  76.969  0.00  0.00            
ATOM   4560  HB  THR X 289      74.127  51.550  78.034  0.00  0.00            
ATOM   4561  CG2 THR X 289      75.613  52.669  76.788  0.00  0.00            
ATOM   4562 HG21 THR X 289      75.756  53.388  77.621  0.00  0.00            
ATOM   4563 HG22 THR X 289      76.382  51.928  76.679  0.00  0.00            
ATOM   4564 HG23 THR X 289      75.519  53.234  75.856  0.00  0.00            
ATOM   4565  OG1 THR X 289      73.376  52.800  76.690  0.00  0.00            
ATOM   4566  HG1 THR X 289      73.760  53.551  77.155  0.00  0.00            
ATOM   4567  C   THR X 289      74.727  50.810  74.715  0.00  0.00            
ATOM   4568  O   THR X 289      75.908  50.563  74.551  0.00  0.00            
ATOM   4569  N   ALA X 290      73.948  50.900  73.623  0.00  0.00            
ATOM   4570  H   ALA X 290      72.983  50.882  73.838  0.00  0.00            
ATOM   4571  CA  ALA X 290      74.321  51.289  72.231  0.00  0.00            
ATOM   4572  HA  ALA X 290      75.227  51.821  72.383  0.00  0.00            
ATOM   4573  CB  ALA X 290      74.933  49.990  71.550  0.00  0.00            
ATOM   4574  HB1 ALA X 290      74.240  49.173  71.638  0.00  0.00            
ATOM   4575  HB2 ALA X 290      75.106  50.191  70.535  0.00  0.00            
ATOM   4576  HB3 ALA X 290      75.893  49.785  72.086  0.00  0.00            
ATOM   4577  C   ALA X 290      73.379  52.202  71.450  0.00  0.00            
ATOM   4578  O   ALA X 290      72.126  52.164  71.533  0.00  0.00            
ATOM   4579  N   LYS X 291      73.953  53.034  70.598  0.00  0.00            
ATOM   4580  H   LYS X 291      74.965  53.003  70.459  0.00  0.00            
ATOM   4581  CA  LYS X 291      73.219  53.899  69.740  0.00  0.00            
ATOM   4582  HA  LYS X 291      72.161  53.729  69.923  0.00  0.00            
ATOM   4583  CB  LYS X 291      73.698  55.367  70.202  0.00  0.00            
ATOM   4584  HB2 LYS X 291      74.794  55.525  70.262  0.00  0.00            
ATOM   4585  HB3 LYS X 291      73.285  56.175  69.585  0.00  0.00            
ATOM   4586  CG  LYS X 291      73.179  55.863  71.621  0.00  0.00            
ATOM   4587  HG2 LYS X 291      72.199  55.395  71.778  0.00  0.00            
ATOM   4588  HG3 LYS X 291      73.828  55.447  72.341  0.00  0.00            
ATOM   4589  CD  LYS X 291      73.099  57.422  71.888  0.00  0.00            
ATOM   4590  HD2 LYS X 291      72.198  57.697  71.320  0.00  0.00            
ATOM   4591  HD3 LYS X 291      72.972  57.672  72.860  0.00  0.00            
ATOM   4592  CE  LYS X 291      74.127  58.290  71.264  0.00  0.00            
ATOM   4593  HE2 LYS X 291      74.092  58.210  70.150  0.00  0.00            
ATOM   4594  HE3 LYS X 291      73.945  59.327  71.481  0.00  0.00            
ATOM   4595  NZ  LYS X 291      75.539  58.064  71.653  0.00  0.00            
ATOM   4596  HZ1 LYS X 291      75.626  58.171  72.649  0.00  0.00            
ATOM   4597  HZ2 LYS X 291      75.938  57.113  71.297  0.00  0.00            
ATOM   4598  HZ3 LYS X 291      76.134  58.679  71.197  0.00  0.00            
ATOM   4599  C   LYS X 291      73.359  53.623  68.233  0.00  0.00            
ATOM   4600  O   LYS X 291      74.333  53.067  67.774  0.00  0.00            
ATOM   4601  N   ARG X 292      72.391  53.956  67.319  0.00  0.00            
ATOM   4602  H   ARG X 292      71.475  54.283  67.673  0.00  0.00            
ATOM   4603  CA  ARG X 292      72.285  53.401  65.863  0.00  0.00            
ATOM   4604  HA  ARG X 292      73.251  53.242  65.522  0.00  0.00            
ATOM   4605  CB  ARG X 292      71.536  52.033  65.761  0.00  0.00            
ATOM   4606  HB2 ARG X 292      71.989  51.352  66.496  0.00  0.00            
ATOM   4607  HB3 ARG X 292      70.489  52.240  65.967  0.00  0.00            
ATOM   4608  CG  ARG X 292      71.731  51.376  64.364  0.00  0.00            
ATOM   4609  HG2 ARG X 292      70.861  51.649  63.708  0.00  0.00            
ATOM   4610  HG3 ARG X 292      72.673  51.660  63.881  0.00  0.00            
ATOM   4611  CD  ARG X 292      71.606  49.845  64.310  0.00  0.00            
ATOM   4612  HD2 ARG X 292      72.039  49.237  65.148  0.00  0.00            
ATOM   4613  HD3 ARG X 292      70.548  49.636  64.492  0.00  0.00            
ATOM   4614  NE  ARG X 292      72.105  49.513  62.968  0.00  0.00            
ATOM   4615  HE  ARG X 292      71.440  49.697  62.225  0.00  0.00            
ATOM   4616  CZ  ARG X 292      73.377  49.173  62.557  0.00  0.00            
ATOM   4617  NH1 ARG X 292      74.392  49.208  63.326  0.00  0.00            
ATOM   4618 HH11 ARG X 292      74.224  49.335  64.317  0.00  0.00            
ATOM   4619 HH12 ARG X 292      75.349  48.904  63.048  0.00  0.00            
ATOM   4620  NH2 ARG X 292      73.661  48.679  61.415  0.00  0.00            
ATOM   4621 HH21 ARG X 292      72.980  48.489  60.752  0.00  0.00            
ATOM   4622 HH22 ARG X 292      74.532  48.247  61.144  0.00  0.00            
ATOM   4623  C   ARG X 292      71.629  54.335  64.946  0.00  0.00            
ATOM   4624  O   ARG X 292      70.549  54.878  65.265  0.00  0.00            
ATOM   4625  N   TRP X 293      72.147  54.693  63.763  0.00  0.00            
ATOM   4626  H   TRP X 293      73.048  54.268  63.431  0.00  0.00            
ATOM   4627  CA  TRP X 293      71.516  55.706  62.931  0.00  0.00            
ATOM   4628  HA  TRP X 293      71.333  56.708  63.438  0.00  0.00            
ATOM   4629  CB  TRP X 293      72.432  55.936  61.621  0.00  0.00            
ATOM   4630  HB2 TRP X 293      73.404  56.147  61.988  0.00  0.00            
ATOM   4631  HB3 TRP X 293      72.385  54.930  61.208  0.00  0.00            
ATOM   4632  CG  TRP X 293      72.041  57.018  60.575  0.00  0.00            
ATOM   4633  CD1 TRP X 293      71.446  58.177  60.912  0.00  0.00            
ATOM   4634  HD1 TRP X 293      71.117  58.464  61.894  0.00  0.00            
ATOM   4635  NE1 TRP X 293      71.078  58.793  59.773  0.00  0.00            
ATOM   4636  HE1 TRP X 293      70.763  59.817  59.863  0.00  0.00            
ATOM   4637  CE2 TRP X 293      71.453  57.973  58.662  0.00  0.00            
ATOM   4638  CZ2 TRP X 293      71.324  58.078  57.284  0.00  0.00            
ATOM   4639  HZ2 TRP X 293      70.733  58.832  56.913  0.00  0.00            
ATOM   4640  CH2 TRP X 293      71.901  57.131  56.478  0.00  0.00            
ATOM   4641  HH2 TRP X 293      71.852  57.280  55.453  0.00  0.00            
ATOM   4642  CZ3 TRP X 293      72.672  56.130  57.045  0.00  0.00            
ATOM   4643  HZ3 TRP X 293      73.222  55.476  56.295  0.00  0.00            
ATOM   4644  CE3 TRP X 293      72.838  55.960  58.407  0.00  0.00            
ATOM   4645  HE3 TRP X 293      73.510  55.230  58.724  0.00  0.00            
ATOM   4646  CD2 TRP X 293      72.123  56.857  59.178  0.00  0.00            
ATOM   4647  C   TRP X 293      70.065  55.377  62.384  0.00  0.00            
ATOM   4648  O   TRP X 293      69.802  54.247  62.132  0.00  0.00            
ATOM   4649  N   TYR X 294      69.181  56.376  62.439  0.00  0.00            
ATOM   4650  H   TYR X 294      69.605  57.257  62.619  0.00  0.00            
ATOM   4651  CA  TYR X 294      67.825  56.357  61.905  0.00  0.00            
ATOM   4652  HA  TYR X 294      67.740  55.531  61.248  0.00  0.00            
ATOM   4653  CB  TYR X 294      66.861  55.883  63.081  0.00  0.00            
ATOM   4654  HB2 TYR X 294      67.087  54.926  63.630  0.00  0.00            
ATOM   4655  HB3 TYR X 294      67.162  56.667  63.902  0.00  0.00            
ATOM   4656  CG  TYR X 294      65.320  56.018  62.851  0.00  0.00            
ATOM   4657  CD1 TYR X 294      64.637  55.505  61.676  0.00  0.00            
ATOM   4658  HD1 TYR X 294      65.233  55.091  60.862  0.00  0.00            
ATOM   4659  CE1 TYR X 294      63.227  55.500  61.724  0.00  0.00            
ATOM   4660  HE1 TYR X 294      62.602  55.160  60.963  0.00  0.00            
ATOM   4661  CZ  TYR X 294      62.465  55.766  62.972  0.00  0.00            
ATOM   4662  OH  TYR X 294      61.118  55.767  63.013  0.00  0.00            
ATOM   4663  HH  TYR X 294      60.851  56.441  63.674  0.00  0.00            
ATOM   4664  CE2 TYR X 294      63.128  56.336  64.116  0.00  0.00            
ATOM   4665  HE2 TYR X 294      62.493  56.557  65.062  0.00  0.00            
ATOM   4666  CD2 TYR X 294      64.542  56.512  63.981  0.00  0.00            
ATOM   4667  HD2 TYR X 294      65.095  57.069  64.772  0.00  0.00            
ATOM   4668  C   TYR X 294      67.574  57.738  61.185  0.00  0.00            
ATOM   4669  O   TYR X 294      67.466  58.754  61.818  0.00  0.00            
ATOM   4670  N   LYS X 295      67.421  57.803  59.877  0.00  0.00            
ATOM   4671  H   LYS X 295      67.427  56.989  59.292  0.00  0.00            
ATOM   4672  CA  LYS X 295      67.213  59.106  59.154  0.00  0.00            
ATOM   4673  HA  LYS X 295      68.140  59.723  59.348  0.00  0.00            
ATOM   4674  CB  LYS X 295      66.991  58.823  57.668  0.00  0.00            
ATOM   4675  HB2 LYS X 295      67.894  58.170  57.288  0.00  0.00            
ATOM   4676  HB3 LYS X 295      66.155  58.168  57.395  0.00  0.00            
ATOM   4677  CG  LYS X 295      67.047  60.064  56.761  0.00  0.00            
ATOM   4678  HG2 LYS X 295      67.392  60.883  57.333  0.00  0.00            
ATOM   4679  HG3 LYS X 295      67.810  59.895  55.922  0.00  0.00            
ATOM   4680  CD  LYS X 295      65.689  60.122  56.094  0.00  0.00            
ATOM   4681  HD2 LYS X 295      65.681  59.310  55.324  0.00  0.00            
ATOM   4682  HD3 LYS X 295      64.809  59.992  56.791  0.00  0.00            
ATOM   4683  CE  LYS X 295      65.610  61.370  55.155  0.00  0.00            
ATOM   4684  HE2 LYS X 295      64.561  61.486  54.738  0.00  0.00            
ATOM   4685  HE3 LYS X 295      65.843  62.186  55.703  0.00  0.00            
ATOM   4686  NZ  LYS X 295      66.543  61.401  54.003  0.00  0.00            
ATOM   4687  HZ1 LYS X 295      66.800  60.551  53.429  0.00  0.00            
ATOM   4688  HZ2 LYS X 295      66.501  62.198  53.461  0.00  0.00            
ATOM   4689  HZ3 LYS X 295      67.442  61.523  54.412  0.00  0.00            
ATOM   4690  C   LYS X 295      66.009  59.951  59.681  0.00  0.00            
ATOM   4691  O   LYS X 295      64.926  59.367  59.708  0.00  0.00            
ATOM   4692  N   LYS X 296      66.106  61.260  60.007  0.00  0.00            
ATOM   4693  H   LYS X 296      67.010  61.760  59.914  0.00  0.00            
ATOM   4694  CA  LYS X 296      64.984  62.132  60.151  0.00  0.00            
ATOM   4695  HA  LYS X 296      64.136  61.454  60.599  0.00  0.00            
ATOM   4696  CB  LYS X 296      65.469  63.466  60.886  0.00  0.00            
ATOM   4697  HB2 LYS X 296      65.950  63.358  61.756  0.00  0.00            
ATOM   4698  HB3 LYS X 296      66.294  64.010  60.303  0.00  0.00            
ATOM   4699  CG  LYS X 296      64.328  64.456  61.080  0.00  0.00            
ATOM   4700  HG2 LYS X 296      63.909  64.840  60.153  0.00  0.00            
ATOM   4701  HG3 LYS X 296      63.557  63.968  61.703  0.00  0.00            
ATOM   4702  CD  LYS X 296      64.541  65.772  61.816  0.00  0.00            
ATOM   4703  HD2 LYS X 296      63.561  66.085  62.078  0.00  0.00            
ATOM   4704  HD3 LYS X 296      64.873  65.668  62.876  0.00  0.00            
ATOM   4705  CE  LYS X 296      65.480  66.676  61.107  0.00  0.00            
ATOM   4706  HE2 LYS X 296      66.401  66.121  60.988  0.00  0.00            
ATOM   4707  HE3 LYS X 296      65.118  66.805  60.039  0.00  0.00            
ATOM   4708  NZ  LYS X 296      65.692  67.909  61.877  0.00  0.00            
ATOM   4709  HZ1 LYS X 296      64.796  68.320  62.257  0.00  0.00            
ATOM   4710  HZ2 LYS X 296      66.440  67.907  62.584  0.00  0.00            
ATOM   4711  HZ3 LYS X 296      66.009  68.603  61.257  0.00  0.00            
ATOM   4712  C   LYS X 296      64.256  62.520  58.859  0.00  0.00            
ATOM   4713  O   LYS X 296      64.900  62.882  57.823  0.00  0.00            
ATOM   4714  N   SER X 297      62.881  62.393  58.994  0.00  0.00            
ATOM   4715  H   SER X 297      62.507  61.981  59.773  0.00  0.00            
ATOM   4716  CA  SER X 297      62.068  62.542  57.723  0.00  0.00            
ATOM   4717  HA  SER X 297      62.637  63.022  57.002  0.00  0.00            
ATOM   4718  CB  SER X 297      61.751  61.231  57.043  0.00  0.00            
ATOM   4719  HB2 SER X 297      62.617  60.860  56.597  0.00  0.00            
ATOM   4720  HB3 SER X 297      61.399  60.561  57.790  0.00  0.00            
ATOM   4721  OG  SER X 297      60.815  61.501  56.039  0.00  0.00            
ATOM   4722  HG  SER X 297      60.553  60.582  55.749  0.00  0.00            
ATOM   4723  C   SER X 297      60.769  63.422  58.050  0.00  0.00            
ATOM   4724  O   SER X 297      60.449  64.307  57.300  0.00  0.00            
ATOM   4725  N   SER X 298      60.178  63.317  59.297  0.00  0.00            
ATOM   4726  H   SER X 298      60.569  62.768  60.038  0.00  0.00            
ATOM   4727  CA  SER X 298      59.140  64.248  59.797  0.00  0.00            
ATOM   4728  HA  SER X 298      58.648  64.858  58.945  0.00  0.00            
ATOM   4729  CB  SER X 298      57.957  63.398  60.314  0.00  0.00            
ATOM   4730  HB2 SER X 298      58.378  62.472  60.706  0.00  0.00            
ATOM   4731  HB3 SER X 298      57.624  63.706  61.290  0.00  0.00            
ATOM   4732  OG  SER X 298      57.137  62.849  59.267  0.00  0.00            
ATOM   4733  HG  SER X 298      56.494  63.558  59.229  0.00  0.00            
ATOM   4734  C   SER X 298      59.690  65.034  61.015  0.00  0.00            
ATOM   4735  O   SER X 298      60.741  64.813  61.505  0.00  0.00            
ATOM   4736  N   SER X 299      58.872  65.964  61.398  0.00  0.00            
ATOM   4737  H   SER X 299      57.972  66.076  61.051  0.00  0.00            
ATOM   4738  CA  SER X 299      59.246  67.220  62.019  0.00  0.00            
ATOM   4739  HA  SER X 299      58.319  67.876  61.858  0.00  0.00            
ATOM   4740  CB  SER X 299      59.179  67.035  63.516  0.00  0.00            
ATOM   4741  HB2 SER X 299      58.097  66.795  63.742  0.00  0.00            
ATOM   4742  HB3 SER X 299      59.817  66.160  63.745  0.00  0.00            
ATOM   4743  OG  SER X 299      59.668  67.951  64.476  0.00  0.00            
ATOM   4744  HG  SER X 299      60.663  67.958  64.524  0.00  0.00            
ATOM   4745  C   SER X 299      60.539  67.816  61.272  0.00  0.00            
ATOM   4746  O   SER X 299      61.459  68.343  61.931  0.00  0.00            
ATOM   4747  N   SER X 300      60.540  67.828  59.888  0.00  0.00            
ATOM   4748  H   SER X 300      59.653  67.621  59.417  0.00  0.00            
ATOM   4749  CA  SER X 300      61.752  68.185  59.149  0.00  0.00            
ATOM   4750  HA  SER X 300      62.410  68.410  59.867  0.00  0.00            
ATOM   4751  CB  SER X 300      62.045  66.980  58.290  0.00  0.00            
ATOM   4752  HB2 SER X 300      61.956  66.067  58.983  0.00  0.00            
ATOM   4753  HB3 SER X 300      61.555  66.811  57.363  0.00  0.00            
ATOM   4754  OG  SER X 300      63.442  66.981  57.892  0.00  0.00            
ATOM   4755  HG  SER X 300      63.671  67.908  57.745  0.00  0.00            
ATOM   4756  C   SER X 300      61.834  69.475  58.456  0.00  0.00            
ATOM   4757  O   SER X 300      60.755  70.031  58.217  0.00  0.00            
ATOM   4758  OXT SER X 300      62.962  69.942  58.122  0.00  0.00            
ATOM   4759  N   ALA X 301      41.446  22.900  79.994  0.00  0.00            
ATOM   4760  H1  ALA X 301      41.432  23.059  81.016  0.00  0.00            
ATOM   4761  H2  ALA X 301      41.801  21.914  80.025  0.00  0.00            
ATOM   4762  H3  ALA X 301      40.516  23.009  79.552  0.00  0.00            
ATOM   4763  CA  ALA X 301      42.362  23.927  79.441  0.00  0.00            
ATOM   4764  HA  ALA X 301      41.782  24.841  79.416  0.00  0.00            
ATOM   4765  CB  ALA X 301      43.569  24.041  80.440  0.00  0.00            
ATOM   4766  HB1 ALA X 301      44.213  23.155  80.305  0.00  0.00            
ATOM   4767  HB2 ALA X 301      44.147  24.895  80.305  0.00  0.00            
ATOM   4768  HB3 ALA X 301      43.208  24.124  81.452  0.00  0.00            
ATOM   4769  C   ALA X 301      42.688  23.591  78.005  0.00  0.00            
ATOM   4770  O   ALA X 301      43.007  22.428  77.715  0.00  0.00            
ATOM   4771  N   PRO X 302      42.938  24.578  77.168  0.00  0.00            
ATOM   4772  CD  PRO X 302      43.240  25.969  77.564  0.00  0.00            
ATOM   4773  HD2 PRO X 302      43.897  26.112  78.373  0.00  0.00            
ATOM   4774  HD3 PRO X 302      42.307  26.479  77.904  0.00  0.00            
ATOM   4775  CG  PRO X 302      43.529  26.750  76.206  0.00  0.00            
ATOM   4776  HG2 PRO X 302      44.585  26.963  76.272  0.00  0.00            
ATOM   4777  HG3 PRO X 302      43.015  27.657  76.032  0.00  0.00            
ATOM   4778  CB  PRO X 302      43.307  25.736  75.107  0.00  0.00            
ATOM   4779  HB2 PRO X 302      43.933  25.892  74.243  0.00  0.00            
ATOM   4780  HB3 PRO X 302      42.252  25.917  74.737  0.00  0.00            
ATOM   4781  CA  PRO X 302      43.312  24.320  75.735  0.00  0.00            
ATOM   4782  HA  PRO X 302      42.610  23.654  75.324  0.00  0.00            
ATOM   4783  C   PRO X 302      44.776  23.814  75.585  0.00  0.00            
ATOM   4784  O   PRO X 302      45.733  24.187  76.240  0.00  0.00            
ATOM   4785  N   ALA X 303      45.069  22.829  74.636  0.00  0.00            
ATOM   4786  H   ALA X 303      44.296  22.459  74.213  0.00  0.00            
ATOM   4787  CA  ALA X 303      46.370  22.027  74.531  0.00  0.00            
ATOM   4788  HA  ALA X 303      46.203  21.708  73.519  0.00  0.00            
ATOM   4789  CB  ALA X 303      47.592  22.894  74.272  0.00  0.00            
ATOM   4790  HB1 ALA X 303      48.042  23.325  75.225  0.00  0.00            
ATOM   4791  HB2 ALA X 303      48.257  22.304  73.651  0.00  0.00            
ATOM   4792  HB3 ALA X 303      47.338  23.724  73.617  0.00  0.00            
ATOM   4793  C   ALA X 303      46.485  20.799  75.420  0.00  0.00            
ATOM   4794  O   ALA X 303      46.701  19.694  74.932  0.00  0.00            
ATOM   4795  N   GLU X 304      45.889  20.916  76.678  0.00  0.00            
ATOM   4796  H   GLU X 304      45.657  21.827  76.964  0.00  0.00            
ATOM   4797  CA  GLU X 304      45.493  19.700  77.506  0.00  0.00            
ATOM   4798  HA  GLU X 304      46.180  18.841  77.312  0.00  0.00            
ATOM   4799  CB  GLU X 304      45.349  20.150  79.026  0.00  0.00            
ATOM   4800  HB2 GLU X 304      46.347  20.312  79.169  0.00  0.00            
ATOM   4801  HB3 GLU X 304      44.836  21.162  79.037  0.00  0.00            
ATOM   4802  CG  GLU X 304      44.793  19.129  80.081  0.00  0.00            
ATOM   4803  HG2 GLU X 304      45.045  18.072  79.779  0.00  0.00            
ATOM   4804  HG3 GLU X 304      45.198  19.495  80.998  0.00  0.00            
ATOM   4805  CD  GLU X 304      43.297  19.298  80.067  0.00  0.00            
ATOM   4806  OE1 GLU X 304      42.546  20.194  79.587  0.00  0.00            
ATOM   4807  OE2 GLU X 304      42.586  18.480  80.733  0.00  0.00            
ATOM   4808  C   GLU X 304      44.171  19.028  76.988  0.00  0.00            
ATOM   4809  O   GLU X 304      44.133  17.791  76.808  0.00  0.00            
ATOM   4810  N   GLY X 305      43.160  19.792  76.625  0.00  0.00            
ATOM   4811  H   GLY X 305      43.275  20.746  76.952  0.00  0.00            
ATOM   4812  CA  GLY X 305      42.046  19.467  75.800  0.00  0.00            
ATOM   4813  HA2 GLY X 305      42.309  18.694  75.048  0.00  0.00            
ATOM   4814  HA3 GLY X 305      41.271  18.952  76.341  0.00  0.00            
ATOM   4815  C   GLY X 305      41.677  20.709  75.037  0.00  0.00            
ATOM   4816  O   GLY X 305      42.497  21.315  74.351  0.00  0.00            
ATOM   4817  N   HIE X 306      40.402  21.056  75.083  0.00  0.00            
ATOM   4818  H   HIE X 306      39.845  20.702  75.874  0.00  0.00            
ATOM   4819  CA  HIE X 306      39.788  22.219  74.451  0.00  0.00            
ATOM   4820  HA  HIE X 306      40.608  22.845  73.857  0.00  0.00            
ATOM   4821  CB  HIE X 306      38.871  21.553  73.381  0.00  0.00            
ATOM   4822  HB2 HIE X 306      39.556  21.131  72.605  0.00  0.00            
ATOM   4823  HB3 HIE X 306      38.431  20.716  73.879  0.00  0.00            
ATOM   4824  CG  HIE X 306      37.867  22.447  72.758  0.00  0.00            
ATOM   4825  ND1 HIE X 306      36.484  22.278  73.049  0.00  0.00            
ATOM   4826  CE1 HIE X 306      35.912  23.163  72.354  0.00  0.00            
ATOM   4827  HE1 HIE X 306      34.794  23.200  72.231  0.00  0.00            
ATOM   4828  NE2 HIE X 306      36.803  23.979  71.702  0.00  0.00            
ATOM   4829  HE2 HIE X 306      36.597  24.777  71.092  0.00  0.00            
ATOM   4830  CD2 HIE X 306      38.073  23.548  71.991  0.00  0.00            
ATOM   4831  HD2 HIE X 306      38.927  24.008  71.609  0.00  0.00            
ATOM   4832  C   HIE X 306      38.949  23.219  75.166  0.00  0.00            
ATOM   4833  O   HIE X 306      38.860  24.385  74.767  0.00  0.00            
ATOM   4834  N   ASP X 307      38.341  22.799  76.363  0.00  0.00            
ATOM   4835  H   ASP X 307      38.624  21.916  76.687  0.00  0.00            
ATOM   4836  CA  ASP X 307      37.448  23.474  77.393  0.00  0.00            
ATOM   4837  HA  ASP X 307      37.028  24.235  76.803  0.00  0.00            
ATOM   4838  CB  ASP X 307      35.299  22.186  79.127  0.00  0.00            
ATOM   4839  HB2 ASP X 307      34.904  22.762  79.949  0.00  0.00            
ATOM   4840  HB3 ASP X 307      34.249  22.043  78.693  0.00  0.00            
ATOM   4841  CG  ASP X 307      35.210  20.702  79.799  0.00  0.00            
ATOM   4842  OD1 ASP X 307      36.106  20.197  80.581  0.00  0.00            
ATOM   4843  OD2 ASP X 307      34.394  19.889  79.286  0.00  0.00            
ATOM   4844  C   ASP X 307      38.650  24.452  77.851  0.00  0.00            
ATOM   4845  O   ASP X 307      39.779  24.081  78.219  0.00  0.00            
ATOM   4846  N   ASP X 308      38.239  25.718  77.904  0.00  0.00            
ATOM   4847  H   ASP X 308      37.290  25.919  77.698  0.00  0.00            
ATOM   4848  CA  ASP X 308      39.138  26.809  78.408  0.00  0.00            
ATOM   4849  HA  ASP X 308      40.024  26.500  78.987  0.00  0.00            
ATOM   4850  CB  ASP X 308      39.506  27.622  77.152  0.00  0.00            
ATOM   4851  HB2 ASP X 308      40.049  27.134  76.309  0.00  0.00            
ATOM   4852  HB3 ASP X 308      38.573  28.044  76.806  0.00  0.00            
ATOM   4853  CG  ASP X 308      40.314  28.902  77.470  0.00  0.00            
ATOM   4854  OD1 ASP X 308      40.392  29.930  76.759  0.00  0.00            
ATOM   4855  OD2 ASP X 308      40.924  28.880  78.556  0.00  0.00            
ATOM   4856  C   ASP X 308      38.243  27.667  79.490  0.00  0.00            
ATOM   4857  O   ASP X 308      37.274  28.181  79.017  0.00  0.00            
ATOM   4858  N   ALA X 309      38.596  27.690  80.840  0.00  0.00            
ATOM   4859  H   ALA X 309      39.389  27.133  81.108  0.00  0.00            
ATOM   4860  CA  ALA X 309      37.845  28.497  81.760  0.00  0.00            
ATOM   4861  HA  ALA X 309      37.918  29.426  81.199  0.00  0.00            
ATOM   4862  CB  ALA X 309      38.425  28.550  83.156  0.00  0.00            
ATOM   4863  HB1 ALA X 309      38.464  27.505  83.530  0.00  0.00            
ATOM   4864  HB2 ALA X 309      39.418  29.048  83.214  0.00  0.00            
ATOM   4865  HB3 ALA X 309      37.790  29.125  83.758  0.00  0.00            
ATOM   4866  C   ALA X 309      36.429  27.955  81.728  0.00  0.00            
ATOM   4867  O   ALA X 309      36.150  26.720  81.632  0.00  0.00            
ATOM   4868  N   LYS X 310      35.435  28.876  81.869  0.00  0.00            
ATOM   4869  H   LYS X 310      35.764  29.729  81.628  0.00  0.00            
ATOM   4870  CA  LYS X 310      34.038  28.718  81.833  0.00  0.00            
ATOM   4871  HA  LYS X 310      33.767  28.093  82.656  0.00  0.00            
ATOM   4872  CB  LYS X 310      33.309  30.156  81.949  0.00  0.00            
ATOM   4873  HB2 LYS X 310      33.890  31.010  81.437  0.00  0.00            
ATOM   4874  HB3 LYS X 310      32.295  30.108  81.537  0.00  0.00            
ATOM   4875  CG  LYS X 310      33.423  30.361  83.528  0.00  0.00            
ATOM   4876  HG2 LYS X 310      32.962  29.566  83.955  0.00  0.00            
ATOM   4877  HG3 LYS X 310      34.497  30.605  83.858  0.00  0.00            
ATOM   4878  CD  LYS X 310      32.631  31.654  83.753  0.00  0.00            
ATOM   4879  HD2 LYS X 310      33.253  32.498  83.442  0.00  0.00            
ATOM   4880  HD3 LYS X 310      31.724  31.700  83.216  0.00  0.00            
ATOM   4881  CE  LYS X 310      32.308  31.784  85.179  0.00  0.00            
ATOM   4882  HE2 LYS X 310      31.606  32.704  85.218  0.00  0.00            
ATOM   4883  HE3 LYS X 310      31.649  30.962  85.499  0.00  0.00            
ATOM   4884  NZ  LYS X 310      33.417  32.113  86.201  0.00  0.00            
ATOM   4885  HZ1 LYS X 310      34.378  31.838  85.853  0.00  0.00            
ATOM   4886  HZ2 LYS X 310      33.721  33.028  86.316  0.00  0.00            
ATOM   4887  HZ3 LYS X 310      33.154  31.828  87.130  0.00  0.00            
ATOM   4888  C   LYS X 310      33.605  28.004  80.599  0.00  0.00            
ATOM   4889  O   LYS X 310      33.759  28.586  79.546  0.00  0.00            
ATOM   4890  N   ALA X 311      32.956  26.794  80.692  0.00  0.00            
ATOM   4891  H   ALA X 311      33.149  26.221  81.502  0.00  0.00            
ATOM   4892  CA  ALA X 311      32.195  26.169  79.599  0.00  0.00            
ATOM   4893  HA  ALA X 311      32.808  26.122  78.750  0.00  0.00            
ATOM   4894  CB  ALA X 311      31.477  24.928  80.000  0.00  0.00            
ATOM   4895  HB1 ALA X 311      31.993  24.180  79.446  0.00  0.00            
ATOM   4896  HB2 ALA X 311      31.555  24.762  81.041  0.00  0.00            
ATOM   4897  HB3 ALA X 311      30.418  24.975  79.744  0.00  0.00            
ATOM   4898  C   ALA X 311      31.077  27.220  79.239  0.00  0.00            
ATOM   4899  O   ALA X 311      30.543  28.031  80.000  0.00  0.00            
ATOM   4900  N   GLU X 312      30.820  27.279  77.908  0.00  0.00            
ATOM   4901  H   GLU X 312      31.220  26.601  77.321  0.00  0.00            
ATOM   4902  CA  GLU X 312      30.103  28.497  77.271  0.00  0.00            
ATOM   4903  HA  GLU X 312      30.707  29.422  77.394  0.00  0.00            
ATOM   4904  CB  GLU X 312      29.991  28.291  75.797  0.00  0.00            
ATOM   4905  HB2 GLU X 312      30.995  28.009  75.367  0.00  0.00            
ATOM   4906  HB3 GLU X 312      29.292  27.464  75.658  0.00  0.00            
ATOM   4907  CG  GLU X 312      29.478  29.491  75.027  0.00  0.00            
ATOM   4908  HG2 GLU X 312      29.171  29.174  74.033  0.00  0.00            
ATOM   4909  HG3 GLU X 312      28.536  29.774  75.451  0.00  0.00            
ATOM   4910  CD  GLU X 312      30.509  30.567  74.827  0.00  0.00            
ATOM   4911  OE1 GLU X 312      30.722  31.392  75.734  0.00  0.00            
ATOM   4912  OE2 GLU X 312      31.086  30.779  73.712  0.00  0.00            
ATOM   4913  C   GLU X 312      28.694  28.686  77.914  0.00  0.00            
ATOM   4914  O   GLU X 312      28.333  29.882  78.078  0.00  0.00            
ATOM   4915  N   TRP X 313      27.850  27.686  78.232  0.00  0.00            
ATOM   4916  H   TRP X 313      28.193  26.731  78.150  0.00  0.00            
ATOM   4917  CA  TRP X 313      26.430  28.078  78.408  0.00  0.00            
ATOM   4918  HA  TRP X 313      26.201  28.669  77.520  0.00  0.00            
ATOM   4919  CB  TRP X 313      25.503  26.875  78.142  0.00  0.00            
ATOM   4920  HB2 TRP X 313      25.997  26.024  77.775  0.00  0.00            
ATOM   4921  HB3 TRP X 313      25.244  26.511  79.191  0.00  0.00            
ATOM   4922  CG  TRP X 313      24.247  27.129  77.384  0.00  0.00            
ATOM   4923  CD1 TRP X 313      23.056  26.919  77.815  0.00  0.00            
ATOM   4924  HD1 TRP X 313      22.796  26.600  78.818  0.00  0.00            
ATOM   4925  NE1 TRP X 313      22.095  27.188  76.885  0.00  0.00            
ATOM   4926  HE1 TRP X 313      21.092  27.128  76.994  0.00  0.00            
ATOM   4927  CE2 TRP X 313      22.623  27.542  75.659  0.00  0.00            
ATOM   4928  CZ2 TRP X 313      21.958  27.960  74.522  0.00  0.00            
ATOM   4929  HZ2 TRP X 313      20.931  28.186  74.501  0.00  0.00            
ATOM   4930  CH2 TRP X 313      22.880  28.249  73.475  0.00  0.00            
ATOM   4931  HH2 TRP X 313      22.609  28.621  72.565  0.00  0.00            
ATOM   4932  CZ3 TRP X 313      24.333  28.119  73.597  0.00  0.00            
ATOM   4933  HZ3 TRP X 313      24.974  28.212  72.684  0.00  0.00            
ATOM   4934  CE3 TRP X 313      24.865  27.754  74.801  0.00  0.00            
ATOM   4935  HE3 TRP X 313      25.935  27.855  74.914  0.00  0.00            
ATOM   4936  CD2 TRP X 313      24.042  27.442  75.953  0.00  0.00            
ATOM   4937  C   TRP X 313      26.134  28.790  79.671  0.00  0.00            
ATOM   4938  O   TRP X 313      24.960  29.092  79.882  0.00  0.00            
ATOM   4939  N   THR X 314      27.094  29.044  80.523  0.00  0.00            
ATOM   4940  H   THR X 314      28.005  28.713  80.424  0.00  0.00            
ATOM   4941  CA  THR X 314      26.947  30.073  81.570  0.00  0.00            
ATOM   4942  HA  THR X 314      26.144  29.837  82.259  0.00  0.00            
ATOM   4943  CB  THR X 314      28.276  30.125  82.397  0.00  0.00            
ATOM   4944  HB  THR X 314      28.075  30.894  83.152  0.00  0.00            
ATOM   4945  CG2 THR X 314      28.427  28.838  83.258  0.00  0.00            
ATOM   4946 HG21 THR X 314      29.333  28.313  82.964  0.00  0.00            
ATOM   4947 HG22 THR X 314      28.650  29.113  84.245  0.00  0.00            
ATOM   4948 HG23 THR X 314      27.522  28.093  83.166  0.00  0.00            
ATOM   4949  OG1 THR X 314      29.408  30.167  81.542  0.00  0.00            
ATOM   4950  HG1 THR X 314      30.103  29.503  81.784  0.00  0.00            
ATOM   4951  C   THR X 314      26.741  31.552  81.099  0.00  0.00            
ATOM   4952  O   THR X 314      26.129  32.357  81.694  0.00  0.00            
ATOM   4953  N   GLY X 315      27.186  31.853  79.881  0.00  0.00            
ATOM   4954  H   GLY X 315      27.905  31.246  79.455  0.00  0.00            
ATOM   4955  CA  GLY X 315      27.002  33.121  79.043  0.00  0.00            
ATOM   4956  HA2 GLY X 315      27.853  33.747  79.185  0.00  0.00            
ATOM   4957  HA3 GLY X 315      26.849  32.841  77.977  0.00  0.00            
ATOM   4958  C   GLY X 315      25.707  33.772  79.339  0.00  0.00            
ATOM   4959  O   GLY X 315      25.684  35.005  79.476  0.00  0.00            
ATOM   4960  N   LYS X 316      24.644  33.088  79.381  0.00  0.00            
ATOM   4961  H   LYS X 316      24.676  32.088  79.145  0.00  0.00            
ATOM   4962  CA  LYS X 316      23.351  33.804  79.498  0.00  0.00            
ATOM   4963  HA  LYS X 316      23.154  34.678  78.743  0.00  0.00            
ATOM   4964  CB  LYS X 316      22.174  32.843  79.201  0.00  0.00            
ATOM   4965  HB2 LYS X 316      22.514  31.951  79.602  0.00  0.00            
ATOM   4966  HB3 LYS X 316      21.285  33.231  79.648  0.00  0.00            
ATOM   4967  CG  LYS X 316      21.869  32.854  77.637  0.00  0.00            
ATOM   4968  HG2 LYS X 316      21.060  32.144  77.408  0.00  0.00            
ATOM   4969  HG3 LYS X 316      21.613  33.853  77.459  0.00  0.00            
ATOM   4970  CD  LYS X 316      22.982  32.408  76.780  0.00  0.00            
ATOM   4971  HD2 LYS X 316      23.716  33.126  76.780  0.00  0.00            
ATOM   4972  HD3 LYS X 316      23.341  31.437  77.100  0.00  0.00            
ATOM   4973  CE  LYS X 316      22.752  31.922  75.375  0.00  0.00            
ATOM   4974  HE2 LYS X 316      23.038  30.896  75.304  0.00  0.00            
ATOM   4975  HE3 LYS X 316      21.736  32.148  75.108  0.00  0.00            
ATOM   4976  NZ  LYS X 316      23.631  32.653  74.381  0.00  0.00            
ATOM   4977  HZ1 LYS X 316      24.613  32.664  74.717  0.00  0.00            
ATOM   4978  HZ2 LYS X 316      23.701  32.282  73.478  0.00  0.00            
ATOM   4979  HZ3 LYS X 316      23.264  33.573  74.319  0.00  0.00            
ATOM   4980  C   LYS X 316      23.206  34.574  80.811  0.00  0.00            
ATOM   4981  O   LYS X 316      22.598  35.616  80.949  0.00  0.00            
ATOM   4982  N   SER X 317      24.045  34.131  81.806  0.00  0.00            
ATOM   4983  H   SER X 317      24.533  33.283  81.651  0.00  0.00            
ATOM   4984  CA  SER X 317      24.197  34.845  83.046  0.00  0.00            
ATOM   4985  HA  SER X 317      23.545  35.716  83.080  0.00  0.00            
ATOM   4986  CB  SER X 317      23.723  33.938  84.126  0.00  0.00            
ATOM   4987  HB2 SER X 317      22.942  33.212  83.857  0.00  0.00            
ATOM   4988  HB3 SER X 317      24.656  33.413  84.396  0.00  0.00            
ATOM   4989  OG  SER X 317      23.418  34.618  85.264  0.00  0.00            
ATOM   4990  HG  SER X 317      24.278  34.655  85.688  0.00  0.00            
ATOM   4991  C   SER X 317      25.560  35.529  83.393  0.00  0.00            
ATOM   4992  O   SER X 317      25.610  36.598  84.015  0.00  0.00            
ATOM   4993  N   TRP X 318      26.662  34.981  82.914  0.00  0.00            
ATOM   4994  H   TRP X 318      26.537  34.096  82.413  0.00  0.00            
ATOM   4995  CA  TRP X 318      28.056  35.435  83.135  0.00  0.00            
ATOM   4996  HA  TRP X 318      28.232  35.387  84.203  0.00  0.00            
ATOM   4997  CB  TRP X 318      29.104  34.363  82.666  0.00  0.00            
ATOM   4998  HB2 TRP X 318      29.378  33.664  83.495  0.00  0.00            
ATOM   4999  HB3 TRP X 318      28.715  33.726  81.851  0.00  0.00            
ATOM   5000  CG  TRP X 318      30.522  34.845  82.105  0.00  0.00            
ATOM   5001  CD1 TRP X 318      31.043  34.238  81.013  0.00  0.00            
ATOM   5002  HD1 TRP X 318      30.598  33.558  80.409  0.00  0.00            
ATOM   5003  NE1 TRP X 318      32.387  34.627  80.907  0.00  0.00            
ATOM   5004  HE1 TRP X 318      32.911  34.620  80.022  0.00  0.00            
ATOM   5005  CE2 TRP X 318      32.877  35.308  82.054  0.00  0.00            
ATOM   5006  CZ2 TRP X 318      34.179  35.644  82.478  0.00  0.00            
ATOM   5007  HZ2 TRP X 318      35.005  35.368  81.812  0.00  0.00            
ATOM   5008  CH2 TRP X 318      34.261  36.412  83.673  0.00  0.00            
ATOM   5009  HH2 TRP X 318      35.264  36.796  83.988  0.00  0.00            
ATOM   5010  CZ3 TRP X 318      33.103  36.779  84.396  0.00  0.00            
ATOM   5011  HZ3 TRP X 318      33.165  37.411  85.413  0.00  0.00            
ATOM   5012  CE3 TRP X 318      31.907  36.289  83.912  0.00  0.00            
ATOM   5013  HE3 TRP X 318      31.036  36.457  84.580  0.00  0.00            
ATOM   5014  CD2 TRP X 318      31.673  35.585  82.727  0.00  0.00            
ATOM   5015  C   TRP X 318      28.505  36.886  82.591  0.00  0.00            
ATOM   5016  O   TRP X 318      29.374  37.497  83.149  0.00  0.00            
ATOM   5017  N   MET X 319      27.814  37.376  81.558  0.00  0.00            
ATOM   5018  H   MET X 319      27.161  36.736  81.204  0.00  0.00            
ATOM   5019  CA  MET X 319      27.928  38.759  81.022  0.00  0.00            
ATOM   5020  HA  MET X 319      28.318  39.398  81.759  0.00  0.00            
ATOM   5021  CB  MET X 319      28.897  38.709  79.718  0.00  0.00            
ATOM   5022  HB2 MET X 319      28.839  39.698  79.375  0.00  0.00            
ATOM   5023  HB3 MET X 319      29.925  38.515  79.944  0.00  0.00            
ATOM   5024  CG  MET X 319      28.364  37.909  78.527  0.00  0.00            
ATOM   5025  HG2 MET X 319      28.367  36.834  78.718  0.00  0.00            
ATOM   5026  HG3 MET X 319      27.324  38.237  78.235  0.00  0.00            
ATOM   5027  SD  MET X 319      29.341  38.282  77.166  0.00  0.00            
ATOM   5028  CE  MET X 319      30.917  37.771  77.700  0.00  0.00            
ATOM   5029  HE1 MET X 319      30.886  36.849  78.324  0.00  0.00            
ATOM   5030  HE2 MET X 319      31.590  37.945  76.982  0.00  0.00            
ATOM   5031  HE3 MET X 319      31.181  38.608  78.407  0.00  0.00            
ATOM   5032  C   MET X 319      26.552  39.320  80.516  0.00  0.00            
ATOM   5033  O   MET X 319      25.624  38.504  80.497  0.00  0.00            
ATOM   5034  N   GLY X 320      26.407  40.637  80.376  0.00  0.00            
ATOM   5035  H   GLY X 320      27.100  41.110  81.063  0.00  0.00            
ATOM   5036  CA  GLY X 320      25.277  41.407  79.804  0.00  0.00            
ATOM   5037  HA2 GLY X 320      25.027  40.894  78.969  0.00  0.00            
ATOM   5038  HA3 GLY X 320      24.476  41.370  80.548  0.00  0.00            
ATOM   5039  C   GLY X 320      25.525  42.856  79.669  0.00  0.00            
ATOM   5040  O   GLY X 320      26.636  43.294  79.882  0.00  0.00            
ATOM   5041  N   LYS X 321      24.512  43.582  79.217  0.00  0.00            
ATOM   5042  H   LYS X 321      23.615  43.225  79.395  0.00  0.00            
ATOM   5043  CA  LYS X 321      24.618  44.971  78.823  0.00  0.00            
ATOM   5044  HA  LYS X 321      25.642  45.323  78.842  0.00  0.00            
ATOM   5045  CB  LYS X 321      24.194  45.069  77.357  0.00  0.00            
ATOM   5046  HB2 LYS X 321      24.643  46.031  76.997  0.00  0.00            
ATOM   5047  HB3 LYS X 321      24.657  44.185  76.864  0.00  0.00            
ATOM   5048  CG  LYS X 321      22.639  44.960  77.146  0.00  0.00            
ATOM   5049  HG2 LYS X 321      22.336  43.944  77.437  0.00  0.00            
ATOM   5050  HG3 LYS X 321      21.929  45.709  77.650  0.00  0.00            
ATOM   5051  CD  LYS X 321      22.243  45.080  75.688  0.00  0.00            
ATOM   5052  HD2 LYS X 321      22.148  46.182  75.533  0.00  0.00            
ATOM   5053  HD3 LYS X 321      22.995  44.603  75.115  0.00  0.00            
ATOM   5054  CE  LYS X 321      20.850  44.608  75.390  0.00  0.00            
ATOM   5055  HE2 LYS X 321      20.989  43.552  74.948  0.00  0.00            
ATOM   5056  HE3 LYS X 321      20.299  44.383  76.188  0.00  0.00            
ATOM   5057  NZ  LYS X 321      19.982  45.382  74.422  0.00  0.00            
ATOM   5058  HZ1 LYS X 321      20.392  45.473  73.554  0.00  0.00            
ATOM   5059  HZ2 LYS X 321      19.183  44.806  74.064  0.00  0.00            
ATOM   5060  HZ3 LYS X 321      19.547  46.313  74.731  0.00  0.00            
ATOM   5061  C   LYS X 321      23.886  45.950  79.777  0.00  0.00            
ATOM   5062  O   LYS X 321      22.738  45.624  80.154  0.00  0.00
[truncated: 163,930 more chars]
