# Supplementary material for: Tardigrade secretory proteins protect biological structures from desiccation
Source: Commun Biol. 2024 May 25;7:633. doi: 10.1038/s42003-024-06336-w (PMC11127935; doi:10.1038/s42003-024-06336-w)
Supplement: Supplementary file 5 — Supplementary Data 2 [file 42003_2024_6336_MOESM5_ESM.zip › SAHS1_SilverLab_3mer_ranked_0_1_100A_74i_250nsec.pdb]

CRYST1  122.176  122.519  123.118  90.00  90.00  90.00 P 1           1
ATOM      1  N   ALA X   1      41.753  52.390  70.793  0.00  0.00            
ATOM      2  H1  ALA X   1      41.397  52.355  69.925  0.00  0.00            
ATOM      3  H2  ALA X   1      42.086  53.250  71.281  0.00  0.00            
ATOM      4  H3  ALA X   1      41.140  51.954  71.524  0.00  0.00            
ATOM      5  CA  ALA X   1      42.967  51.551  70.576  0.00  0.00            
ATOM      6  HA  ALA X   1      43.334  51.318  71.590  0.00  0.00            
ATOM      7  CB  ALA X   1      42.505  50.216  70.026  0.00  0.00            
ATOM      8  HB1 ALA X   1      41.853  49.612  70.701  0.00  0.00            
ATOM      9  HB2 ALA X   1      42.015  50.415  69.106  0.00  0.00            
ATOM     10  HB3 ALA X   1      43.327  49.560  69.828  0.00  0.00            
ATOM     11  C   ALA X   1      44.039  52.380  69.906  0.00  0.00            
ATOM     12  O   ALA X   1      43.737  53.074  68.921  0.00  0.00            
ATOM     13  N   PRO X   2      45.358  52.045  70.245  0.00  0.00            
ATOM     14  CD  PRO X   2      45.891  51.115  71.287  0.00  0.00            
ATOM     15  HD2 PRO X   2      45.672  50.147  70.868  0.00  0.00            
ATOM     16  HD3 PRO X   2      45.474  51.178  72.299  0.00  0.00            
ATOM     17  CG  PRO X   2      47.383  51.270  71.378  0.00  0.00            
ATOM     18  HG2 PRO X   2      47.639  50.148  71.627  0.00  0.00            
ATOM     19  HG3 PRO X   2      47.818  52.018  72.087  0.00  0.00            
ATOM     20  CB  PRO X   2      47.696  51.612  69.938  0.00  0.00            
ATOM     21  HB2 PRO X   2      48.117  50.762  69.326  0.00  0.00            
ATOM     22  HB3 PRO X   2      48.464  52.395  69.995  0.00  0.00            
ATOM     23  CA  PRO X   2      46.390  52.229  69.232  0.00  0.00            
ATOM     24  HA  PRO X   2      46.691  53.266  69.225  0.00  0.00            
ATOM     25  C   PRO X   2      46.166  51.527  67.855  0.00  0.00            
ATOM     26  O   PRO X   2      45.525  50.455  67.727  0.00  0.00            
ATOM     27  N   ALA X   3      46.701  52.230  66.851  0.00  0.00            
ATOM     28  H   ALA X   3      47.247  53.042  66.960  0.00  0.00            
ATOM     29  CA  ALA X   3      46.265  52.112  65.444  0.00  0.00            
ATOM     30  HA  ALA X   3      45.172  52.010  65.437  0.00  0.00            
ATOM     31  CB  ALA X   3      46.657  53.552  64.953  0.00  0.00            
ATOM     32  HB1 ALA X   3      46.403  54.399  65.602  0.00  0.00            
ATOM     33  HB2 ALA X   3      47.755  53.661  64.692  0.00  0.00            
ATOM     34  HB3 ALA X   3      46.200  53.777  64.061  0.00  0.00            
ATOM     35  C   ALA X   3      46.955  50.945  64.814  0.00  0.00            
ATOM     36  O   ALA X   3      48.159  50.724  64.896  0.00  0.00            
ATOM     37  N   GLU X   4      46.125  50.028  64.288  0.00  0.00            
ATOM     38  H   GLU X   4      45.229  50.232  64.395  0.00  0.00            
ATOM     39  CA  GLU X   4      46.533  48.766  63.657  0.00  0.00            
ATOM     40  HA  GLU X   4      47.293  48.935  62.956  0.00  0.00            
ATOM     41  CB  GLU X   4      47.161  47.786  64.736  0.00  0.00            
ATOM     42  HB2 GLU X   4      47.633  46.902  64.313  0.00  0.00            
ATOM     43  HB3 GLU X   4      48.083  48.255  65.266  0.00  0.00            
ATOM     44  CG  GLU X   4      46.315  47.237  65.883  0.00  0.00            
ATOM     45  HG2 GLU X   4      46.839  46.604  66.541  0.00  0.00            
ATOM     46  HG3 GLU X   4      45.702  48.019  66.328  0.00  0.00            
ATOM     47  CD  GLU X   4      45.176  46.341  65.316  0.00  0.00            
ATOM     48  OE1 GLU X   4      44.016  46.734  65.181  0.00  0.00            
ATOM     49  OE2 GLU X   4      45.389  45.209  65.084  0.00  0.00            
ATOM     50  C   GLU X   4      45.479  48.304  62.666  0.00  0.00            
ATOM     51  O   GLU X   4      44.319  48.828  62.729  0.00  0.00            
ATOM     52  N   GLY X   5      45.867  47.375  61.791  0.00  0.00            
ATOM     53  H   GLY X   5      46.620  46.776  62.136  0.00  0.00            
ATOM     54  CA  GLY X   5      44.859  46.916  60.921  0.00  0.00            
ATOM     55  HA2 GLY X   5      45.282  46.002  60.533  0.00  0.00            
ATOM     56  HA3 GLY X   5      43.905  46.698  61.390  0.00  0.00            
ATOM     57  C   GLY X   5      44.479  47.785  59.766  0.00  0.00            
ATOM     58  O   GLY X   5      44.562  48.964  59.749  0.00  0.00            
ATOM     59  N   HIE X   6      43.901  47.133  58.759  0.00  0.00            
ATOM     60  H   HIE X   6      44.056  46.124  58.795  0.00  0.00            
ATOM     61  CA  HIE X   6      43.191  47.743  57.653  0.00  0.00            
ATOM     62  HA  HIE X   6      43.708  48.482  56.971  0.00  0.00            
ATOM     63  CB  HIE X   6      42.880  46.610  56.775  0.00  0.00            
ATOM     64  HB2 HIE X   6      43.747  46.012  56.484  0.00  0.00            
ATOM     65  HB3 HIE X   6      42.235  45.987  57.417  0.00  0.00            
ATOM     66  CG  HIE X   6      42.255  46.869  55.414  0.00  0.00            
ATOM     67  ND1 HIE X   6      41.062  47.532  55.224  0.00  0.00            
ATOM     68  CE1 HIE X   6      40.742  47.378  53.945  0.00  0.00            
ATOM     69  HE1 HIE X   6      39.767  47.682  53.488  0.00  0.00            
ATOM     70  NE2 HIE X   6      41.668  46.730  53.267  0.00  0.00            
ATOM     71  HE2 HIE X   6      41.470  46.173  52.357  0.00  0.00            
ATOM     72  CD2 HIE X   6      42.523  46.244  54.183  0.00  0.00            
ATOM     73  HD2 HIE X   6      43.314  45.428  54.106  0.00  0.00            
ATOM     74  C   HIE X   6      41.982  48.459  58.158  0.00  0.00            
ATOM     75  O   HIE X   6      41.410  49.336  57.526  0.00  0.00            
ATOM     76  N   ASP X   7      41.356  48.083  59.351  0.00  0.00            
ATOM     77  H   ASP X   7      41.744  47.382  59.852  0.00  0.00            
ATOM     78  CA  ASP X   7      40.111  48.699  59.934  0.00  0.00            
ATOM     79  HA  ASP X   7      39.463  48.718  59.078  0.00  0.00            
ATOM     80  CB  ASP X   7      39.435  47.677  60.831  0.00  0.00            
ATOM     81  HB2 ASP X   7      38.573  48.089  61.377  0.00  0.00            
ATOM     82  HB3 ASP X   7      39.265  46.876  60.096  0.00  0.00            
ATOM     83  CG  ASP X   7      40.241  47.127  62.103  0.00  0.00            
ATOM     84  OD1 ASP X   7      41.453  47.275  62.152  0.00  0.00            
ATOM     85  OD2 ASP X   7      39.561  46.608  63.070  0.00  0.00            
ATOM     86  C   ASP X   7      40.311  49.999  60.722  0.00  0.00            
ATOM     87  O   ASP X   7      39.292  50.606  61.092  0.00  0.00            
ATOM     88  N   ASP X   8      41.594  50.394  61.106  0.00  0.00            
ATOM     89  H   ASP X   8      42.366  49.711  61.134  0.00  0.00            
ATOM     90  CA  ASP X   8      41.835  51.758  61.409  0.00  0.00            
ATOM     91  HA  ASP X   8      40.877  52.145  61.822  0.00  0.00            
ATOM     92  CB  ASP X   8      42.827  51.977  62.648  0.00  0.00            
ATOM     93  HB2 ASP X   8      43.869  51.723  62.320  0.00  0.00            
ATOM     94  HB3 ASP X   8      42.822  52.997  62.983  0.00  0.00            
ATOM     95  CG  ASP X   8      42.472  51.166  63.880  0.00  0.00            
ATOM     96  OD1 ASP X   8      43.399  50.739  64.596  0.00  0.00            
ATOM     97  OD2 ASP X   8      41.260  50.937  64.158  0.00  0.00            
ATOM     98  C   ASP X   8      42.275  52.549  60.180  0.00  0.00            
ATOM     99  O   ASP X   8      42.143  53.743  60.073  0.00  0.00            
ATOM    100  N   ALA X   9      42.916  51.835  59.300  0.00  0.00            
ATOM    101  H   ALA X   9      42.899  50.857  59.510  0.00  0.00            
ATOM    102  CA  ALA X   9      44.056  52.456  58.627  0.00  0.00            
ATOM    103  HA  ALA X   9      43.886  53.483  58.467  0.00  0.00            
ATOM    104  CB  ALA X   9      45.323  52.391  59.539  0.00  0.00            
ATOM    105  HB1 ALA X   9      45.743  51.345  59.758  0.00  0.00            
ATOM    106  HB2 ALA X   9      45.913  53.234  59.246  0.00  0.00            
ATOM    107  HB3 ALA X   9      44.948  52.804  60.541  0.00  0.00            
ATOM    108  C   ALA X   9      44.313  51.939  57.154  0.00  0.00            
ATOM    109  O   ALA X   9      45.319  52.334  56.549  0.00  0.00            
ATOM    110  N   LYS X  10      43.181  51.644  56.496  0.00  0.00            
ATOM    111  H   LYS X  10      42.352  51.369  56.942  0.00  0.00            
ATOM    112  CA  LYS X  10      42.952  51.695  55.025  0.00  0.00            
ATOM    113  HA  LYS X  10      43.507  52.527  54.581  0.00  0.00            
ATOM    114  CB  LYS X  10      43.401  50.334  54.308  0.00  0.00            
ATOM    115  HB2 LYS X  10      44.483  49.961  54.498  0.00  0.00            
ATOM    116  HB3 LYS X  10      42.940  49.590  54.841  0.00  0.00            
ATOM    117  CG  LYS X  10      43.030  50.010  52.875  0.00  0.00            
ATOM    118  HG2 LYS X  10      43.541  49.162  52.614  0.00  0.00            
ATOM    119  HG3 LYS X  10      41.947  49.741  52.878  0.00  0.00            
ATOM    120  CD  LYS X  10      43.217  51.120  51.853  0.00  0.00            
ATOM    121  HD2 LYS X  10      42.965  50.792  50.870  0.00  0.00            
ATOM    122  HD3 LYS X  10      42.494  51.932  52.068  0.00  0.00            
ATOM    123  CE  LYS X  10      44.696  51.573  51.966  0.00  0.00            
ATOM    124  HE2 LYS X  10      44.827  52.508  51.416  0.00  0.00            
ATOM    125  HE3 LYS X  10      44.811  51.983  53.073  0.00  0.00            
ATOM    126  NZ  LYS X  10      45.669  50.482  51.737  0.00  0.00            
ATOM    127  HZ1 LYS X  10      45.311  49.865  51.078  0.00  0.00            
ATOM    128  HZ2 LYS X  10      46.517  50.920  51.467  0.00  0.00            
ATOM    129  HZ3 LYS X  10      45.913  49.911  52.557  0.00  0.00            
ATOM    130  C   LYS X  10      41.500  51.958  54.782  0.00  0.00            
ATOM    131  O   LYS X  10      40.648  51.087  54.967  0.00  0.00            
ATOM    132  N   ALA X  11      41.223  53.104  54.123  0.00  0.00            
ATOM    133  H   ALA X  11      41.913  53.795  53.932  0.00  0.00            
ATOM    134  CA  ALA X  11      39.789  53.406  53.762  0.00  0.00            
ATOM    135  HA  ALA X  11      39.112  52.773  54.409  0.00  0.00            
ATOM    136  CB  ALA X  11      39.691  54.951  54.139  0.00  0.00            
ATOM    137  HB1 ALA X  11      38.774  55.314  53.646  0.00  0.00            
ATOM    138  HB2 ALA X  11      39.508  55.134  55.202  0.00  0.00            
ATOM    139  HB3 ALA X  11      40.501  55.603  53.776  0.00  0.00            
ATOM    140  C   ALA X  11      39.472  52.926  52.346  0.00  0.00            
ATOM    141  O   ALA X  11      39.754  53.677  51.391  0.00  0.00            
ATOM    142  N   GLU X  12      38.834  51.787  52.219  0.00  0.00            
ATOM    143  H   GLU X  12      38.604  51.250  53.061  0.00  0.00            
ATOM    144  CA  GLU X  12      38.391  51.020  51.067  0.00  0.00            
ATOM    145  HA  GLU X  12      39.169  50.859  50.400  0.00  0.00            
ATOM    146  CB  GLU X  12      37.797  49.663  51.585  0.00  0.00            
ATOM    147  HB2 GLU X  12      37.446  49.132  50.624  0.00  0.00            
ATOM    148  HB3 GLU X  12      38.710  49.207  52.105  0.00  0.00            
ATOM    149  CG  GLU X  12      36.509  49.625  52.425  0.00  0.00            
ATOM    150  HG2 GLU X  12      35.594  50.201  52.049  0.00  0.00            
ATOM    151  HG3 GLU X  12      36.136  48.654  52.510  0.00  0.00            
ATOM    152  CD  GLU X  12      36.778  49.853  53.915  0.00  0.00            
ATOM    153  OE1 GLU X  12      37.789  49.418  54.520  0.00  0.00            
ATOM    154  OE2 GLU X  12      36.006  50.601  54.519  0.00  0.00            
ATOM    155  C   GLU X  12      37.499  51.757  50.141  0.00  0.00            
ATOM    156  O   GLU X  12      37.387  51.374  48.979  0.00  0.00            
ATOM    157  N   TRP X  13      36.973  52.960  50.532  0.00  0.00            
ATOM    158  H   TRP X  13      37.157  53.288  51.484  0.00  0.00            
ATOM    159  CA  TRP X  13      36.341  53.889  49.567  0.00  0.00            
ATOM    160  HA  TRP X  13      36.055  53.317  48.761  0.00  0.00            
ATOM    161  CB  TRP X  13      35.166  54.612  50.238  0.00  0.00            
ATOM    162  HB2 TRP X  13      34.651  55.213  49.521  0.00  0.00            
ATOM    163  HB3 TRP X  13      34.479  53.792  50.512  0.00  0.00            
ATOM    164  CG  TRP X  13      35.407  55.690  51.347  0.00  0.00            
ATOM    165  CD1 TRP X  13      36.552  56.020  51.990  0.00  0.00            
ATOM    166  HD1 TRP X  13      37.536  55.555  51.810  0.00  0.00            
ATOM    167  NE1 TRP X  13      36.300  57.157  52.797  0.00  0.00            
ATOM    168  HE1 TRP X  13      36.817  57.338  53.694  0.00  0.00            
ATOM    169  CE2 TRP X  13      35.088  57.531  52.719  0.00  0.00            
ATOM    170  CZ2 TRP X  13      34.392  58.582  53.375  0.00  0.00            
ATOM    171  HZ2 TRP X  13      34.881  59.265  53.980  0.00  0.00            
ATOM    172  CH2 TRP X  13      33.074  58.858  52.896  0.00  0.00            
ATOM    173  HH2 TRP X  13      32.537  59.655  53.243  0.00  0.00            
ATOM    174  CZ3 TRP X  13      32.594  58.206  51.794  0.00  0.00            
ATOM    175  HZ3 TRP X  13      31.663  58.450  51.355  0.00  0.00            
ATOM    176  CE3 TRP X  13      33.288  57.132  51.232  0.00  0.00            
ATOM    177  HE3 TRP X  13      32.798  56.600  50.359  0.00  0.00            
ATOM    178  CD2 TRP X  13      34.488  56.714  51.714  0.00  0.00            
ATOM    179  C   TRP X  13      37.367  54.888  48.826  0.00  0.00            
ATOM    180  O   TRP X  13      36.938  55.613  47.949  0.00  0.00            
ATOM    181  N   THR X  14      38.629  54.958  49.141  0.00  0.00            
ATOM    182  H   THR X  14      39.027  54.566  49.961  0.00  0.00            
ATOM    183  CA  THR X  14      39.532  55.629  48.260  0.00  0.00            
ATOM    184  HA  THR X  14      39.002  56.338  47.576  0.00  0.00            
ATOM    185  CB  THR X  14      40.653  56.295  49.236  0.00  0.00            
ATOM    186  HB  THR X  14      41.420  56.894  48.577  0.00  0.00            
ATOM    187  CG2 THR X  14      40.098  57.426  50.139  0.00  0.00            
ATOM    188 HG21 THR X  14      40.825  58.199  50.480  0.00  0.00            
ATOM    189 HG22 THR X  14      39.597  58.012  49.382  0.00  0.00            
ATOM    190 HG23 THR X  14      39.427  57.131  50.902  0.00  0.00            
ATOM    191  OG1 THR X  14      41.374  55.490  50.098  0.00  0.00            
ATOM    192  HG1 THR X  14      40.754  54.963  50.545  0.00  0.00            
ATOM    193  C   THR X  14      40.357  54.746  47.268  0.00  0.00            
ATOM    194  O   THR X  14      40.949  55.357  46.350  0.00  0.00            
ATOM    195  N   GLY X  15      39.941  53.497  47.377  0.00  0.00            
ATOM    196  H   GLY X  15      39.177  53.282  48.035  0.00  0.00            
ATOM    197  CA  GLY X  15      40.345  52.399  46.549  0.00  0.00            
ATOM    198  HA2 GLY X  15      41.478  52.095  46.469  0.00  0.00            
ATOM    199  HA3 GLY X  15      39.961  51.498  46.884  0.00  0.00            
ATOM    200  C   GLY X  15      39.741  52.567  45.238  0.00  0.00            
ATOM    201  O   GLY X  15      38.888  53.420  44.984  0.00  0.00            
ATOM    202  N   LYS X  16      39.940  51.581  44.365  0.00  0.00            
ATOM    203  H   LYS X  16      40.720  50.997  44.564  0.00  0.00            
ATOM    204  CA  LYS X  16      39.326  51.501  42.912  0.00  0.00            
ATOM    205  HA  LYS X  16      39.009  52.471  42.602  0.00  0.00            
ATOM    206  CB  LYS X  16      40.332  50.968  41.895  0.00  0.00            
ATOM    207  HB2 LYS X  16      40.429  49.944  41.946  0.00  0.00            
ATOM    208  HB3 LYS X  16      39.909  51.272  40.919  0.00  0.00            
ATOM    209  CG  LYS X  16      41.803  51.512  41.995  0.00  0.00            
ATOM    210  HG2 LYS X  16      42.333  51.404  41.049  0.00  0.00            
ATOM    211  HG3 LYS X  16      41.673  52.548  42.076  0.00  0.00            
ATOM    212  CD  LYS X  16      42.758  51.089  43.041  0.00  0.00            
ATOM    213  HD2 LYS X  16      43.741  51.229  42.795  0.00  0.00            
ATOM    214  HD3 LYS X  16      42.360  51.612  43.916  0.00  0.00            
ATOM    215  CE  LYS X  16      42.624  49.671  43.319  0.00  0.00            
ATOM    216  HE2 LYS X  16      41.698  49.692  44.020  0.00  0.00            
ATOM    217  HE3 LYS X  16      42.509  49.231  42.337  0.00  0.00            
ATOM    218  NZ  LYS X  16      43.648  49.032  44.230  0.00  0.00            
ATOM    219  HZ1 LYS X  16      43.503  48.078  44.366  0.00  0.00            
ATOM    220  HZ2 LYS X  16      44.623  49.246  43.997  0.00  0.00            
ATOM    221  HZ3 LYS X  16      43.493  49.524  45.064  0.00  0.00            
ATOM    222  C   LYS X  16      38.096  50.534  42.766  0.00  0.00            
ATOM    223  O   LYS X  16      37.336  50.745  41.864  0.00  0.00            
ATOM    224  N   SER X  17      37.862  49.529  43.586  0.00  0.00            
ATOM    225  H   SER X  17      38.491  49.589  44.376  0.00  0.00            
ATOM    226  CA  SER X  17      37.079  48.362  43.474  0.00  0.00            
ATOM    227  HA  SER X  17      36.998  47.936  42.511  0.00  0.00            
ATOM    228  CB  SER X  17      37.878  47.191  44.235  0.00  0.00            
ATOM    229  HB2 SER X  17      37.206  46.324  44.077  0.00  0.00            
ATOM    230  HB3 SER X  17      38.877  47.171  43.894  0.00  0.00            
ATOM    231  OG  SER X  17      37.955  47.337  45.600  0.00  0.00            
ATOM    232  HG  SER X  17      38.644  48.065  45.632  0.00  0.00            
ATOM    233  C   SER X  17      35.689  48.482  44.059  0.00  0.00            
ATOM    234  O   SER X  17      34.797  47.701  43.777  0.00  0.00            
ATOM    235  N   TRP X  18      35.498  49.461  44.794  0.00  0.00            
ATOM    236  H   TRP X  18      36.379  49.797  45.109  0.00  0.00            
ATOM    237  CA  TRP X  18      34.394  50.070  45.396  0.00  0.00            
ATOM    238  HA  TRP X  18      33.752  49.466  46.020  0.00  0.00            
ATOM    239  CB  TRP X  18      34.741  51.296  46.161  0.00  0.00            
ATOM    240  HB2 TRP X  18      35.557  51.182  46.799  0.00  0.00            
ATOM    241  HB3 TRP X  18      34.968  52.100  45.472  0.00  0.00            
ATOM    242  CG  TRP X  18      33.635  52.024  47.067  0.00  0.00            
ATOM    243  CD1 TRP X  18      33.256  51.687  48.358  0.00  0.00            
ATOM    244  HD1 TRP X  18      33.560  50.731  48.711  0.00  0.00            
ATOM    245  NE1 TRP X  18      32.408  52.657  48.901  0.00  0.00            
ATOM    246  HE1 TRP X  18      32.004  52.533  49.836  0.00  0.00            
ATOM    247  CE2 TRP X  18      32.014  53.535  47.942  0.00  0.00            
ATOM    248  CZ2 TRP X  18      30.981  54.498  47.890  0.00  0.00            
ATOM    249  HZ2 TRP X  18      30.496  54.645  48.727  0.00  0.00            
ATOM    250  CH2 TRP X  18      30.765  55.183  46.692  0.00  0.00            
ATOM    251  HH2 TRP X  18      29.920  55.958  46.588  0.00  0.00            
ATOM    252  CZ3 TRP X  18      31.474  54.855  45.581  0.00  0.00            
ATOM    253  HZ3 TRP X  18      31.534  55.587  44.694  0.00  0.00            
ATOM    254  CE3 TRP X  18      32.523  53.933  45.585  0.00  0.00            
ATOM    255  HE3 TRP X  18      33.142  53.806  44.693  0.00  0.00            
ATOM    256  CD2 TRP X  18      32.855  53.267  46.834  0.00  0.00            
ATOM    257  C   TRP X  18      33.472  50.568  44.288  0.00  0.00            
ATOM    258  O   TRP X  18      33.886  50.910  43.204  0.00  0.00            
ATOM    259  N   MET X  19      32.133  50.470  44.555  0.00  0.00            
ATOM    260  H   MET X  19      31.883  50.195  45.469  0.00  0.00            
ATOM    261  CA  MET X  19      31.100  50.475  43.556  0.00  0.00            
ATOM    262  HA  MET X  19      30.201  50.192  44.097  0.00  0.00            
ATOM    263  CB  MET X  19      30.779  51.922  43.178  0.00  0.00            
ATOM    264  HB2 MET X  19      30.709  52.570  44.075  0.00  0.00            
ATOM    265  HB3 MET X  19      31.607  52.306  42.532  0.00  0.00            
ATOM    266  CG  MET X  19      29.436  52.120  42.484  0.00  0.00            
ATOM    267  HG2 MET X  19      29.318  51.447  41.624  0.00  0.00            
ATOM    268  HG3 MET X  19      28.636  52.020  43.197  0.00  0.00            
ATOM    269  SD  MET X  19      29.381  53.794  41.576  0.00  0.00            
ATOM    270  CE  MET X  19      29.122  53.406  39.905  0.00  0.00            
ATOM    271  HE1 MET X  19      28.232  52.897  39.685  0.00  0.00            
ATOM    272  HE2 MET X  19      29.146  54.463  39.445  0.00  0.00            
ATOM    273  HE3 MET X  19      30.017  52.907  39.456  0.00  0.00            
ATOM    274  C   MET X  19      31.164  49.378  42.440  0.00  0.00            
ATOM    275  O   MET X  19      30.163  49.285  41.747  0.00  0.00            
ATOM    276  N   GLY X  20      31.969  48.350  42.602  0.00  0.00            
ATOM    277  H   GLY X  20      32.670  48.275  43.329  0.00  0.00            
ATOM    278  CA  GLY X  20      32.201  47.196  41.733  0.00  0.00            
ATOM    279  HA2 GLY X  20      31.745  47.350  40.705  0.00  0.00            
ATOM    280  HA3 GLY X  20      33.346  47.188  41.607  0.00  0.00            
ATOM    281  C   GLY X  20      31.853  45.880  42.212  0.00  0.00            
ATOM    282  O   GLY X  20      30.847  45.697  42.866  0.00  0.00            
ATOM    283  N   LYS X  21      32.744  44.900  41.992  0.00  0.00            
ATOM    284  H   LYS X  21      33.641  45.096  41.545  0.00  0.00            
ATOM    285  CA  LYS X  21      32.543  43.512  42.502  0.00  0.00            
ATOM    286  HA  LYS X  21      31.484  43.383  42.432  0.00  0.00            
ATOM    287  CB  LYS X  21      33.195  42.514  41.563  0.00  0.00            
ATOM    288  HB2 LYS X  21      32.632  42.546  40.638  0.00  0.00            
ATOM    289  HB3 LYS X  21      34.290  42.641  41.360  0.00  0.00            
ATOM    290  CG  LYS X  21      33.036  40.987  42.091  0.00  0.00            
ATOM    291  HG2 LYS X  21      33.378  41.100  43.152  0.00  0.00            
ATOM    292  HG3 LYS X  21      31.959  40.761  42.035  0.00  0.00            
ATOM    293  CD  LYS X  21      33.901  39.998  41.359  0.00  0.00            
ATOM    294  HD2 LYS X  21      33.274  39.548  40.613  0.00  0.00            
ATOM    295  HD3 LYS X  21      34.873  40.407  41.147  0.00  0.00            
ATOM    296  CE  LYS X  21      34.053  38.740  42.299  0.00  0.00            
ATOM    297  HE2 LYS X  21      33.985  39.098  43.317  0.00  0.00            
ATOM    298  HE3 LYS X  21      33.178  38.044  42.060  0.00  0.00            
ATOM    299  NZ  LYS X  21      35.286  37.966  42.162  0.00  0.00            
ATOM    300  HZ1 LYS X  21      35.965  38.709  42.124  0.00  0.00            
ATOM    301  HZ2 LYS X  21      35.497  37.317  42.928  0.00  0.00            
ATOM    302  HZ3 LYS X  21      35.364  37.429  41.301  0.00  0.00            
ATOM    303  C   LYS X  21      33.092  43.520  43.984  0.00  0.00            
ATOM    304  O   LYS X  21      34.247  43.692  44.161  0.00  0.00            
ATOM    305  N   TRP X  22      32.088  43.256  44.881  0.00  0.00            
ATOM    306  H   TRP X  22      31.154  43.248  44.540  0.00  0.00            
ATOM    307  CA  TRP X  22      32.253  43.082  46.300  0.00  0.00            
ATOM    308  HA  TRP X  22      33.148  43.580  46.825  0.00  0.00            
ATOM    309  CB  TRP X  22      31.078  43.727  47.090  0.00  0.00            
ATOM    310  HB2 TRP X  22      31.034  43.376  48.165  0.00  0.00            
ATOM    311  HB3 TRP X  22      31.201  44.823  47.054  0.00  0.00            
ATOM    312  CG  TRP X  22      29.711  43.421  46.654  0.00  0.00            
ATOM    313  CD1 TRP X  22      28.988  44.014  45.758  0.00  0.00            
ATOM    314  HD1 TRP X  22      29.155  44.885  45.174  0.00  0.00            
ATOM    315  NE1 TRP X  22      27.693  43.521  45.760  0.00  0.00            
ATOM    316  HE1 TRP X  22      26.807  43.720  45.273  0.00  0.00            
ATOM    317  CE2 TRP X  22      27.591  42.503  46.669  0.00  0.00            
ATOM    318  CZ2 TRP X  22      26.498  41.788  47.014  0.00  0.00            
ATOM    319  HZ2 TRP X  22      25.570  41.917  46.353  0.00  0.00            
ATOM    320  CH2 TRP X  22      26.506  40.875  48.103  0.00  0.00            
ATOM    321  HH2 TRP X  22      25.674  40.263  48.449  0.00  0.00            
ATOM    322  CZ3 TRP X  22      27.745  40.687  48.723  0.00  0.00            
ATOM    323  HZ3 TRP X  22      27.945  39.896  49.438  0.00  0.00            
ATOM    324  CE3 TRP X  22      28.865  41.517  48.309  0.00  0.00            
ATOM    325  HE3 TRP X  22      29.898  41.264  48.675  0.00  0.00            
ATOM    326  CD2 TRP X  22      28.828  42.429  47.291  0.00  0.00            
ATOM    327  C   TRP X  22      32.181  41.523  46.379  0.00  0.00            
ATOM    328  O   TRP X  22      31.497  40.876  45.618  0.00  0.00            
ATOM    329  N   GLU X  23      32.667  41.009  47.492  0.00  0.00            
ATOM    330  H   GLU X  23      33.087  41.567  48.075  0.00  0.00            
ATOM    331  CA  GLU X  23      32.264  39.805  48.075  0.00  0.00            
ATOM    332  HA  GLU X  23      31.249  39.468  47.698  0.00  0.00            
ATOM    333  CB  GLU X  23      33.310  38.733  47.742  0.00  0.00            
ATOM    334  HB2 GLU X  23      34.178  39.118  48.246  0.00  0.00            
ATOM    335  HB3 GLU X  23      33.093  37.826  48.277  0.00  0.00            
ATOM    336  CG  GLU X  23      33.315  38.435  46.224  0.00  0.00            
ATOM    337  HG2 GLU X  23      32.259  38.053  46.027  0.00  0.00            
ATOM    338  HG3 GLU X  23      33.594  39.302  45.656  0.00  0.00            
ATOM    339  CD  GLU X  23      34.461  37.405  45.927  0.00  0.00            
ATOM    340  OE1 GLU X  23      34.648  36.550  46.738  0.00  0.00            
ATOM    341  OE2 GLU X  23      35.119  37.370  44.851  0.00  0.00            
ATOM    342  C   GLU X  23      31.975  39.918  49.606  0.00  0.00            
ATOM    343  O   GLU X  23      32.141  41.000  50.229  0.00  0.00            
ATOM    344  N   SER X  24      31.426  38.866  50.218  0.00  0.00            
ATOM    345  H   SER X  24      31.392  37.997  49.811  0.00  0.00            
ATOM    346  CA  SER X  24      30.900  38.815  51.616  0.00  0.00            
ATOM    347  HA  SER X  24      30.963  39.783  52.073  0.00  0.00            
ATOM    348  CB  SER X  24      29.384  38.397  51.559  0.00  0.00            
ATOM    349  HB2 SER X  24      29.048  38.099  52.570  0.00  0.00            
ATOM    350  HB3 SER X  24      28.742  39.256  51.295  0.00  0.00            
ATOM    351  OG  SER X  24      29.126  37.284  50.641  0.00  0.00            
ATOM    352  HG  SER X  24      29.300  37.569  49.646  0.00  0.00            
ATOM    353  C   SER X  24      31.808  37.927  52.399  0.00  0.00            
ATOM    354  O   SER X  24      32.972  37.724  51.949  0.00  0.00            
ATOM    355  N   THR X  25      31.504  37.553  53.630  0.00  0.00            
ATOM    356  H   THR X  25      30.638  37.929  54.028  0.00  0.00            
ATOM    357  CA  THR X  25      32.319  36.484  54.297  0.00  0.00            
ATOM    358  HA  THR X  25      32.664  35.686  53.518  0.00  0.00            
ATOM    359  CB  THR X  25      33.656  36.884  54.919  0.00  0.00            
ATOM    360  HB  THR X  25      34.126  37.230  54.015  0.00  0.00            
ATOM    361  CG2 THR X  25      33.777  37.891  56.085  0.00  0.00            
ATOM    362 HG21 THR X  25      33.351  38.852  55.826  0.00  0.00            
ATOM    363 HG22 THR X  25      33.251  37.481  56.915  0.00  0.00            
ATOM    364 HG23 THR X  25      34.856  38.071  56.362  0.00  0.00            
ATOM    365  OG1 THR X  25      34.527  35.834  55.297  0.00  0.00            
ATOM    366  HG1 THR X  25      35.462  36.096  55.146  0.00  0.00            
ATOM    367  C   THR X  25      31.553  35.728  55.428  0.00  0.00            
ATOM    368  O   THR X  25      31.991  34.771  56.021  0.00  0.00            
ATOM    369  N   ASP X  26      30.346  36.266  55.811  0.00  0.00            
ATOM    370  H   ASP X  26      30.097  37.197  55.539  0.00  0.00            
ATOM    371  CA  ASP X  26      29.363  35.746  56.704  0.00  0.00            
ATOM    372  HA  ASP X  26      29.541  34.654  56.882  0.00  0.00            
ATOM    373  CB  ASP X  26      29.519  36.655  57.994  0.00  0.00            
ATOM    374  HB2 ASP X  26      30.533  36.836  58.255  0.00  0.00            
ATOM    375  HB3 ASP X  26      29.200  37.731  57.848  0.00  0.00            
ATOM    376  CG  ASP X  26      29.027  36.070  59.340  0.00  0.00            
ATOM    377  OD1 ASP X  26      28.525  34.933  59.425  0.00  0.00            
ATOM    378  OD2 ASP X  26      29.191  36.699  60.408  0.00  0.00            
ATOM    379  C   ASP X  26      27.934  35.733  56.207  0.00  0.00            
ATOM    380  O   ASP X  26      27.558  36.288  55.139  0.00  0.00            
ATOM    381  N   ARG X  27      27.151  35.043  57.037  0.00  0.00            
ATOM    382  H   ARG X  27      27.482  34.785  57.897  0.00  0.00            
ATOM    383  CA  ARG X  27      25.742  34.827  56.617  0.00  0.00            
ATOM    384  HA  ARG X  27      25.764  34.304  55.700  0.00  0.00            
ATOM    385  CB  ARG X  27      25.006  33.959  57.680  0.00  0.00            
ATOM    386  HB2 ARG X  27      25.152  32.937  57.597  0.00  0.00            
ATOM    387  HB3 ARG X  27      25.321  34.182  58.657  0.00  0.00            
ATOM    388  CG  ARG X  27      23.535  34.115  57.581  0.00  0.00            
ATOM    389  HG2 ARG X  27      23.212  35.109  57.685  0.00  0.00            
ATOM    390  HG3 ARG X  27      23.061  33.809  56.686  0.00  0.00            
ATOM    391  CD  ARG X  27      22.795  33.463  58.740  0.00  0.00            
ATOM    392  HD2 ARG X  27      23.421  32.874  59.373  0.00  0.00            
ATOM    393  HD3 ARG X  27      22.434  34.329  59.310  0.00  0.00            
ATOM    394  NE  ARG X  27      21.629  32.652  58.329  0.00  0.00            
ATOM    395  HE  ARG X  27      21.730  31.637  58.235  0.00  0.00            
ATOM    396  CZ  ARG X  27      20.419  33.140  58.224  0.00  0.00            
ATOM    397  NH1 ARG X  27      19.862  34.260  58.693  0.00  0.00            
ATOM    398 HH11 ARG X  27      20.387  34.963  59.185  0.00  0.00            
ATOM    399 HH12 ARG X  27      18.880  34.622  58.591  0.00  0.00            
ATOM    400  NH2 ARG X  27      19.483  32.469  57.851  0.00  0.00            
ATOM    401 HH21 ARG X  27      19.792  31.768  57.214  0.00  0.00            
ATOM    402 HH22 ARG X  27      18.551  32.804  57.931  0.00  0.00            
ATOM    403  C   ARG X  27      25.066  36.159  56.460  0.00  0.00            
ATOM    404  O   ARG X  27      25.111  36.867  57.422  0.00  0.00            
ATOM    405  N   ILE X  28      24.426  36.498  55.302  0.00  0.00            
ATOM    406  H   ILE X  28      24.491  35.796  54.402  0.00  0.00            
ATOM    407  CA  ILE X  28      24.103  37.862  54.974  0.00  0.00            
ATOM    408  HA  ILE X  28      24.897  38.363  55.519  0.00  0.00            
ATOM    409  CB  ILE X  28      24.039  37.991  53.434  0.00  0.00            
ATOM    410  HB  ILE X  28      23.369  37.208  53.055  0.00  0.00            
ATOM    411  CG2 ILE X  28      23.503  39.341  53.128  0.00  0.00            
ATOM    412 HG21 ILE X  28      23.607  39.613  52.142  0.00  0.00            
ATOM    413 HG22 ILE X  28      22.375  39.472  53.348  0.00  0.00            
ATOM    414 HG23 ILE X  28      24.106  39.929  53.844  0.00  0.00            
ATOM    415  CG1 ILE X  28      25.415  37.946  52.891  0.00  0.00            
ATOM    416 HG12 ILE X  28      26.115  38.643  53.327  0.00  0.00            
ATOM    417 HG13 ILE X  28      25.842  37.016  53.319  0.00  0.00            
ATOM    418  CD1 ILE X  28      25.474  37.831  51.384  0.00  0.00            
ATOM    419 HD11 ILE X  28      25.128  38.645  50.791  0.00  0.00            
ATOM    420 HD12 ILE X  28      26.469  37.790  51.122  0.00  0.00            
ATOM    421 HD13 ILE X  28      24.926  36.916  51.035  0.00  0.00            
ATOM    422  C   ILE X  28      22.843  38.376  55.681  0.00  0.00            
ATOM    423  O   ILE X  28      22.572  39.499  55.998  0.00  0.00            
ATOM    424  N   GLU X  29      21.930  37.456  55.796  0.00  0.00            
ATOM    425  H   GLU X  29      22.076  36.527  55.328  0.00  0.00            
ATOM    426  CA  GLU X  29      20.593  37.522  56.320  0.00  0.00            
ATOM    427  HA  GLU X  29      20.174  38.462  55.933  0.00  0.00            
ATOM    428  CB  GLU X  29      19.763  36.254  55.945  0.00  0.00            
ATOM    429  HB2 GLU X  29      20.264  35.352  56.315  0.00  0.00            
ATOM    430  HB3 GLU X  29      18.808  36.248  56.521  0.00  0.00            
ATOM    431  CG  GLU X  29      19.415  36.097  54.450  0.00  0.00            
ATOM    432  HG2 GLU X  29      18.544  35.373  54.326  0.00  0.00            
ATOM    433  HG3 GLU X  29      19.164  37.088  54.044  0.00  0.00            
ATOM    434  CD  GLU X  29      20.470  35.312  53.729  0.00  0.00            
ATOM    435  OE1 GLU X  29      21.665  35.307  54.192  0.00  0.00            
ATOM    436  OE2 GLU X  29      20.169  34.713  52.667  0.00  0.00            
ATOM    437  C   GLU X  29      20.464  37.614  57.823  0.00  0.00            
ATOM    438  O   GLU X  29      21.092  36.880  58.551  0.00  0.00            
ATOM    439  N   ASN X  30      19.452  38.348  58.288  0.00  0.00            
ATOM    440  H   ASN X  30      18.980  38.894  57.662  0.00  0.00            
ATOM    441  CA  ASN X  30      18.841  38.311  59.755  0.00  0.00            
ATOM    442  HA  ASN X  30      19.029  37.427  60.284  0.00  0.00            
ATOM    443  CB  ASN X  30      19.513  39.376  60.607  0.00  0.00            
ATOM    444  HB2 ASN X  30      19.432  39.231  61.735  0.00  0.00            
ATOM    445  HB3 ASN X  30      20.575  39.330  60.382  0.00  0.00            
ATOM    446  CG  ASN X  30      19.189  40.780  60.302  0.00  0.00            
ATOM    447  OD1 ASN X  30      18.470  41.426  61.039  0.00  0.00            
ATOM    448  ND2 ASN X  30      19.494  41.353  59.171  0.00  0.00            
ATOM    449 HD21 ASN X  30      19.080  42.297  59.077  0.00  0.00            
ATOM    450 HD22 ASN X  30      20.320  41.061  58.699  0.00  0.00            
ATOM    451  C   ASN X  30      17.443  38.639  59.821  0.00  0.00            
ATOM    452  O   ASN X  30      16.815  37.970  60.612  0.00  0.00            
ATOM    453  N   PHE X  31      16.830  39.238  58.797  0.00  0.00            
ATOM    454  H   PHE X  31      17.356  39.733  58.017  0.00  0.00            
ATOM    455  CA  PHE X  31      15.365  39.505  58.736  0.00  0.00            
ATOM    456  HA  PHE X  31      14.870  39.711  59.785  0.00  0.00            
ATOM    457  CB  PHE X  31      15.001  40.649  57.777  0.00  0.00            
ATOM    458  HB2 PHE X  31      15.331  40.347  56.804  0.00  0.00            
ATOM    459  HB3 PHE X  31      13.839  40.506  57.755  0.00  0.00            
ATOM    460  CG  PHE X  31      15.660  41.929  58.111  0.00  0.00            
ATOM    461  CD1 PHE X  31      16.490  42.677  57.201  0.00  0.00            
ATOM    462  HD1 PHE X  31      16.419  42.453  56.104  0.00  0.00            
ATOM    463  CE1 PHE X  31      17.099  43.873  57.634  0.00  0.00            
ATOM    464  HE1 PHE X  31      17.750  44.393  56.863  0.00  0.00            
ATOM    465  CZ  PHE X  31      16.745  44.373  58.858  0.00  0.00            
ATOM    466  HZ  PHE X  31      17.053  45.471  59.215  0.00  0.00            
ATOM    467  CE2 PHE X  31      15.913  43.726  59.778  0.00  0.00            
ATOM    468  HE2 PHE X  31      15.503  44.238  60.578  0.00  0.00            
ATOM    469  CD2 PHE X  31      15.487  42.409  59.460  0.00  0.00            
ATOM    470  HD2 PHE X  31      14.667  41.987  60.101  0.00  0.00            
ATOM    471  C   PHE X  31      14.608  38.272  58.132  0.00  0.00            
ATOM    472  O   PHE X  31      13.325  38.266  58.145  0.00  0.00            
ATOM    473  N   ASP X  32      15.277  37.211  57.596  0.00  0.00            
ATOM    474  H   ASP X  32      16.257  37.210  57.350  0.00  0.00            
ATOM    475  CA  ASP X  32      14.584  35.850  57.407  0.00  0.00            
ATOM    476  HA  ASP X  32      13.747  35.839  56.752  0.00  0.00            
ATOM    477  CB  ASP X  32      15.613  34.978  56.655  0.00  0.00            
ATOM    478  HB2 ASP X  32      15.219  33.961  56.273  0.00  0.00            
ATOM    479  HB3 ASP X  32      16.153  35.550  55.832  0.00  0.00            
ATOM    480  CG  ASP X  32      16.664  34.522  57.660  0.00  0.00            
ATOM    481  OD1 ASP X  32      17.273  35.174  58.551  0.00  0.00            
ATOM    482  OD2 ASP X  32      16.877  33.228  57.491  0.00  0.00            
ATOM    483  C   ASP X  32      14.016  35.140  58.629  0.00  0.00            
ATOM    484  O   ASP X  32      13.283  34.155  58.565  0.00  0.00            
ATOM    485  N   ALA X  33      13.988  35.646  59.844  0.00  0.00            
ATOM    486  H   ALA X  33      14.709  36.403  59.984  0.00  0.00            
ATOM    487  CA  ALA X  33      13.125  35.373  61.084  0.00  0.00            
ATOM    488  HA  ALA X  33      13.107  34.238  61.220  0.00  0.00            
ATOM    489  CB  ALA X  33      13.632  36.252  62.250  0.00  0.00            
ATOM    490  HB1 ALA X  33      14.656  35.927  62.638  0.00  0.00            
ATOM    491  HB2 ALA X  33      13.794  37.226  61.924  0.00  0.00            
ATOM    492  HB3 ALA X  33      12.801  36.342  62.934  0.00  0.00            
ATOM    493  C   ALA X  33      11.575  35.735  60.850  0.00  0.00            
ATOM    494  O   ALA X  33      10.810  35.042  61.513  0.00  0.00            
ATOM    495  N   PHE X  34      11.324  36.852  60.073  0.00  0.00            
ATOM    496  H   PHE X  34      12.020  37.224  59.456  0.00  0.00            
ATOM    497  CA  PHE X  34      10.019  37.576  60.023  0.00  0.00            
ATOM    498  HA  PHE X  34       9.598  37.611  61.063  0.00  0.00            
ATOM    499  CB  PHE X  34      10.076  38.994  59.490  0.00  0.00            
ATOM    500  HB2 PHE X  34      10.772  38.846  58.646  0.00  0.00            
ATOM    501  HB3 PHE X  34       9.120  39.343  59.076  0.00  0.00            
ATOM    502  CG  PHE X  34      10.505  40.145  60.444  0.00  0.00            
ATOM    503  CD1 PHE X  34      11.722  40.283  61.080  0.00  0.00            
ATOM    504  HD1 PHE X  34      12.446  39.626  60.929  0.00  0.00            
ATOM    505  CE1 PHE X  34      12.006  41.410  61.767  0.00  0.00            
ATOM    506  HE1 PHE X  34      12.948  41.519  62.159  0.00  0.00            
ATOM    507  CZ  PHE X  34      11.080  42.499  61.911  0.00  0.00            
ATOM    508  HZ  PHE X  34      11.265  43.411  62.410  0.00  0.00            
ATOM    509  CE2 PHE X  34       9.806  42.361  61.250  0.00  0.00            
ATOM    510  HE2 PHE X  34       9.125  43.153  61.182  0.00  0.00            
ATOM    511  CD2 PHE X  34       9.546  41.234  60.470  0.00  0.00            
ATOM    512  HD2 PHE X  34       8.683  41.334  59.816  0.00  0.00            
ATOM    513  C   PHE X  34       8.987  36.734  59.257  0.00  0.00            
ATOM    514  O   PHE X  34       7.810  37.104  59.356  0.00  0.00            
ATOM    515  N   ILE X  35       9.342  35.806  58.379  0.00  0.00            
ATOM    516  H   ILE X  35      10.258  35.368  58.436  0.00  0.00            
ATOM    517  CA  ILE X  35       8.375  35.010  57.519  0.00  0.00            
ATOM    518  HA  ILE X  35       7.805  35.775  57.117  0.00  0.00            
ATOM    519  CB  ILE X  35       9.093  34.336  56.336  0.00  0.00            
ATOM    520  HB  ILE X  35       9.913  33.654  56.816  0.00  0.00            
ATOM    521  CG2 ILE X  35       8.259  33.460  55.327  0.00  0.00            
ATOM    522 HG21 ILE X  35       8.896  32.630  55.292  0.00  0.00            
ATOM    523 HG22 ILE X  35       7.309  33.169  55.849  0.00  0.00            
ATOM    524 HG23 ILE X  35       8.057  33.933  54.414  0.00  0.00            
ATOM    525  CG1 ILE X  35       9.704  35.283  55.442  0.00  0.00            
ATOM    526 HG12 ILE X  35       8.909  35.961  55.134  0.00  0.00            
ATOM    527 HG13 ILE X  35      10.362  35.945  56.028  0.00  0.00            
ATOM    528  CD1 ILE X  35      10.605  34.895  54.263  0.00  0.00            
ATOM    529 HD11 ILE X  35      10.012  35.009  53.361  0.00  0.00            
ATOM    530 HD12 ILE X  35      11.461  35.557  54.056  0.00  0.00            
ATOM    531 HD13 ILE X  35      10.936  33.784  54.336  0.00  0.00            
ATOM    532  C   ILE X  35       7.517  34.102  58.422  0.00  0.00            
ATOM    533  O   ILE X  35       8.103  33.377  59.269  0.00  0.00            
ATOM    534  N   SER X  36       6.228  34.177  58.332  0.00  0.00            
ATOM    535  H   SER X  36       5.880  34.802  57.638  0.00  0.00            
ATOM    536  CA  SER X  36       5.136  33.559  59.209  0.00  0.00            
ATOM    537  HA  SER X  36       4.155  33.682  58.868  0.00  0.00            
ATOM    538  CB  SER X  36       5.191  32.058  59.248  0.00  0.00            
ATOM    539  HB2 SER X  36       6.233  31.743  59.462  0.00  0.00            
ATOM    540  HB3 SER X  36       4.495  31.393  59.845  0.00  0.00            
ATOM    541  OG  SER X  36       4.919  31.626  57.969  0.00  0.00            
ATOM    542  HG  SER X  36       5.777  31.107  57.867  0.00  0.00            
ATOM    543  C   SER X  36       4.999  34.048  60.684  0.00  0.00            
ATOM    544  O   SER X  36       4.160  33.476  61.346  0.00  0.00            
ATOM    545  N   ALA X  37       5.706  35.118  61.139  0.00  0.00            
ATOM    546  H   ALA X  37       6.026  35.757  60.485  0.00  0.00            
ATOM    547  CA  ALA X  37       5.517  35.775  62.470  0.00  0.00            
ATOM    548  HA  ALA X  37       5.329  35.049  63.310  0.00  0.00            
ATOM    549  CB  ALA X  37       6.736  36.689  62.836  0.00  0.00            
ATOM    550  HB1 ALA X  37       6.591  37.562  62.242  0.00  0.00            
ATOM    551  HB2 ALA X  37       6.694  36.949  63.895  0.00  0.00            
ATOM    552  HB3 ALA X  37       7.727  36.184  62.647  0.00  0.00            
ATOM    553  C   ALA X  37       4.203  36.561  62.379  0.00  0.00            
ATOM    554  O   ALA X  37       3.746  37.063  61.344  0.00  0.00            
ATOM    555  N   LEU X  38       3.593  36.603  63.571  0.00  0.00            
ATOM    556  H   LEU X  38       4.185  36.343  64.336  0.00  0.00            
ATOM    557  CA  LEU X  38       2.403  37.376  64.068  0.00  0.00            
ATOM    558  HA  LEU X  38       1.700  37.537  63.313  0.00  0.00            
ATOM    559  CB  LEU X  38       1.714  36.651  65.206  0.00  0.00            
ATOM    560  HB2 LEU X  38       2.391  36.320  66.096  0.00  0.00            
ATOM    561  HB3 LEU X  38       0.895  37.211  65.686  0.00  0.00            
ATOM    562  CG  LEU X  38       1.026  35.477  64.544  0.00  0.00            
ATOM    563  HG  LEU X  38       1.804  34.989  63.910  0.00  0.00            
ATOM    564  CD1 LEU X  38       0.177  34.751  65.553  0.00  0.00            
ATOM    565 HD11 LEU X  38       0.749  34.738  66.506  0.00  0.00            
ATOM    566 HD12 LEU X  38      -0.746  35.235  65.740  0.00  0.00            
ATOM    567 HD13 LEU X  38       0.017  33.729  65.253  0.00  0.00            
ATOM    568  CD2 LEU X  38       0.038  35.807  63.391  0.00  0.00            
ATOM    569 HD21 LEU X  38      -0.427  36.755  63.630  0.00  0.00            
ATOM    570 HD22 LEU X  38       0.715  35.816  62.424  0.00  0.00            
ATOM    571 HD23 LEU X  38      -0.865  35.244  63.257  0.00  0.00            
ATOM    572  C   LEU X  38       2.671  38.676  64.648  0.00  0.00            
ATOM    573  O   LEU X  38       1.770  39.353  65.145  0.00  0.00            
ATOM    574  N   GLY X  39       3.922  39.097  64.673  0.00  0.00            
ATOM    575  H   GLY X  39       4.599  38.565  63.975  0.00  0.00            
ATOM    576  CA  GLY X  39       4.411  40.175  65.617  0.00  0.00            
ATOM    577  HA2 GLY X  39       3.901  41.109  65.489  0.00  0.00            
ATOM    578  HA3 GLY X  39       4.061  39.888  66.605  0.00  0.00            
ATOM    579  C   GLY X  39       5.971  40.364  65.710  0.00  0.00            
ATOM    580  O   GLY X  39       6.651  40.597  64.652  0.00  0.00            
ATOM    581  N   LEU X  40       6.452  40.360  66.950  0.00  0.00            
ATOM    582  H   LEU X  40       5.886  40.264  67.809  0.00  0.00            
ATOM    583  CA  LEU X  40       7.957  40.446  66.989  0.00  0.00            
ATOM    584  HA  LEU X  40       8.250  41.171  66.159  0.00  0.00            
ATOM    585  CB  LEU X  40       8.393  41.042  68.283  0.00  0.00            
ATOM    586  HB2 LEU X  40       7.663  40.716  68.983  0.00  0.00            
ATOM    587  HB3 LEU X  40       9.410  40.832  68.605  0.00  0.00            
ATOM    588  CG  LEU X  40       8.358  42.625  68.319  0.00  0.00            
ATOM    589  HG  LEU X  40       7.338  42.836  67.960  0.00  0.00            
ATOM    590  CD1 LEU X  40       8.461  43.185  69.750  0.00  0.00            
ATOM    591 HD11 LEU X  40       8.775  44.126  69.693  0.00  0.00            
ATOM    592 HD12 LEU X  40       7.680  43.110  70.503  0.00  0.00            
ATOM    593 HD13 LEU X  40       9.245  42.557  70.215  0.00  0.00            
ATOM    594  CD2 LEU X  40       9.448  43.315  67.483  0.00  0.00            
ATOM    595 HD21 LEU X  40       9.052  44.172  67.137  0.00  0.00            
ATOM    596 HD22 LEU X  40      10.377  43.178  67.985  0.00  0.00            
ATOM    597 HD23 LEU X  40       9.753  42.569  66.765  0.00  0.00            
ATOM    598  C   LEU X  40       8.525  39.021  67.008  0.00  0.00            
ATOM    599  O   LEU X  40       8.003  38.134  67.633  0.00  0.00            
ATOM    600  N   PRO X  41       9.644  38.824  66.271  0.00  0.00            
ATOM    601  CD  PRO X  41      10.358  39.741  65.416  0.00  0.00            
ATOM    602  HD2 PRO X  41      10.566  40.629  65.979  0.00  0.00            
ATOM    603  HD3 PRO X  41       9.866  40.065  64.569  0.00  0.00            
ATOM    604  CG  PRO X  41      11.573  38.947  65.102  0.00  0.00            
ATOM    605  HG2 PRO X  41      12.183  38.811  65.916  0.00  0.00            
ATOM    606  HG3 PRO X  41      12.001  39.382  64.159  0.00  0.00            
ATOM    607  CB  PRO X  41      11.064  37.478  64.916  0.00  0.00            
ATOM    608  HB2 PRO X  41      11.940  36.770  65.013  0.00  0.00            
ATOM    609  HB3 PRO X  41      10.462  37.343  64.049  0.00  0.00            
ATOM    610  CA  PRO X  41      10.106  37.438  66.173  0.00  0.00            
ATOM    611  HA  PRO X  41       9.310  36.718  65.955  0.00  0.00            
ATOM    612  C   PRO X  41      10.885  37.045  67.469  0.00  0.00            
ATOM    613  O   PRO X  41      11.424  37.901  68.202  0.00  0.00            
ATOM    614  N   LEU X  42      10.999  35.711  67.725  0.00  0.00            
ATOM    615  H   LEU X  42      10.901  35.028  66.925  0.00  0.00            
ATOM    616  CA  LEU X  42      11.562  35.162  68.899  0.00  0.00            
ATOM    617  HA  LEU X  42      11.168  35.700  69.756  0.00  0.00            
ATOM    618  CB  LEU X  42      11.254  33.675  68.954  0.00  0.00            
ATOM    619  HB2 LEU X  42      11.963  33.129  68.375  0.00  0.00            
ATOM    620  HB3 LEU X  42      11.581  33.509  69.957  0.00  0.00            
ATOM    621  CG  LEU X  42       9.836  32.969  68.754  0.00  0.00            
ATOM    622  HG  LEU X  42      10.062  31.984  69.162  0.00  0.00            
ATOM    623  CD1 LEU X  42       8.753  33.686  69.658  0.00  0.00            
ATOM    624 HD11 LEU X  42       9.005  34.734  69.900  0.00  0.00            
ATOM    625 HD12 LEU X  42       7.779  33.597  69.212  0.00  0.00            
ATOM    626 HD13 LEU X  42       8.828  33.079  70.573  0.00  0.00            
ATOM    627  CD2 LEU X  42       9.595  32.803  67.287  0.00  0.00            
ATOM    628 HD21 LEU X  42       9.398  33.813  66.864  0.00  0.00            
ATOM    629 HD22 LEU X  42      10.420  32.180  66.787  0.00  0.00            
ATOM    630 HD23 LEU X  42       8.647  32.246  67.128  0.00  0.00            
ATOM    631  C   LEU X  42      13.089  35.382  68.967  0.00  0.00            
ATOM    632  O   LEU X  42      13.696  35.051  69.920  0.00  0.00            
ATOM    633  N   GLU X  43      13.691  35.771  67.816  0.00  0.00            
ATOM    634  H   GLU X  43      13.072  36.007  67.063  0.00  0.00            
ATOM    635  CA  GLU X  43      15.105  35.692  67.399  0.00  0.00            
ATOM    636  HA  GLU X  43      15.566  34.889  67.947  0.00  0.00            
ATOM    637  CB  GLU X  43      15.401  35.499  65.915  0.00  0.00            
ATOM    638  HB2 GLU X  43      15.149  36.453  65.370  0.00  0.00            
ATOM    639  HB3 GLU X  43      16.489  35.379  65.864  0.00  0.00            
ATOM    640  CG  GLU X  43      14.630  34.485  65.067  0.00  0.00            
ATOM    641  HG2 GLU X  43      13.768  35.022  64.723  0.00  0.00            
ATOM    642  HG3 GLU X  43      15.194  34.313  64.153  0.00  0.00            
ATOM    643  CD  GLU X  43      14.218  33.190  65.602  0.00  0.00            
ATOM    644  OE1 GLU X  43      15.113  32.495  66.125  0.00  0.00            
ATOM    645  OE2 GLU X  43      13.066  32.802  65.445  0.00  0.00            
ATOM    646  C   GLU X  43      15.898  36.932  67.873  0.00  0.00            
ATOM    647  O   GLU X  43      16.655  37.636  67.189  0.00  0.00            
ATOM    648  N   GLN X  44      15.674  37.218  69.224  0.00  0.00            
ATOM    649  H   GLN X  44      14.880  36.669  69.697  0.00  0.00            
ATOM    650  CA  GLN X  44      16.091  38.344  70.048  0.00  0.00            
ATOM    651  HA  GLN X  44      15.920  39.212  69.498  0.00  0.00            
ATOM    652  CB  GLN X  44      15.213  38.461  71.204  0.00  0.00            
ATOM    653  HB2 GLN X  44      15.374  37.588  71.888  0.00  0.00            
ATOM    654  HB3 GLN X  44      15.522  39.362  71.622  0.00  0.00            
ATOM    655  CG  GLN X  44      13.679  38.422  70.947  0.00  0.00            
ATOM    656  HG2 GLN X  44      13.531  38.759  69.920  0.00  0.00            
ATOM    657  HG3 GLN X  44      13.357  37.439  70.627  0.00  0.00            
ATOM    658  CD  GLN X  44      12.815  39.212  71.901  0.00  0.00            
ATOM    659  OE1 GLN X  44      13.302  39.788  72.974  0.00  0.00            
ATOM    660  NE2 GLN X  44      11.522  39.177  71.643  0.00  0.00            
ATOM    661 HE21 GLN X  44      10.954  39.599  72.390  0.00  0.00            
ATOM    662 HE22 GLN X  44      11.183  38.731  70.794  0.00  0.00            
ATOM    663  C   GLN X  44      17.552  38.498  70.392  0.00  0.00            
ATOM    664  O   GLN X  44      18.061  39.583  70.534  0.00  0.00            
ATOM    665  N   TYR X  45      18.295  37.332  70.313  0.00  0.00            
ATOM    666  H   TYR X  45      17.799  36.445  70.336  0.00  0.00            
ATOM    667  CA  TYR X  45      19.832  37.329  70.258  0.00  0.00            
ATOM    668  HA  TYR X  45      20.215  38.203  70.686  0.00  0.00            
ATOM    669  CB  TYR X  45      20.463  36.061  70.943  0.00  0.00            
ATOM    670  HB2 TYR X  45      21.460  36.251  71.243  0.00  0.00            
ATOM    671  HB3 TYR X  45      19.850  35.841  71.814  0.00  0.00            
ATOM    672  CG  TYR X  45      20.497  34.723  70.122  0.00  0.00            
ATOM    673  CD1 TYR X  45      19.500  34.570  68.662  0.00  0.00            
ATOM    674  HD1 TYR X  45      18.892  35.428  68.426  0.00  0.00            
ATOM    675  CE1 TYR X  45      19.366  33.169  67.784  0.00  0.00            
ATOM    676  HE1 TYR X  45      18.560  33.022  67.017  0.00  0.00            
ATOM    677  CZ  TYR X  45      20.377  31.829  68.267  0.00  0.00            
ATOM    678  OH  TYR X  45      20.352  30.703  67.620  0.00  0.00            
ATOM    679  HH  TYR X  45      20.999  29.962  68.045  0.00  0.00            
ATOM    680  CE2 TYR X  45      21.425  31.977  69.711  0.00  0.00            
ATOM    681  HE2 TYR X  45      21.841  31.148  70.050  0.00  0.00            
ATOM    682  CD2 TYR X  45      21.478  33.406  70.641  0.00  0.00            
ATOM    683  HD2 TYR X  45      22.063  33.536  71.545  0.00  0.00            
ATOM    684  C   TYR X  45      20.528  37.669  68.963  0.00  0.00            
ATOM    685  O   TYR X  45      21.715  37.666  68.863  0.00  0.00            
ATOM    686  N   GLY X  46      19.690  38.054  68.013  0.00  0.00            
ATOM    687  H   GLY X  46      18.707  38.040  68.127  0.00  0.00            
ATOM    688  CA  GLY X  46      20.071  38.632  66.814  0.00  0.00            
ATOM    689  HA2 GLY X  46      20.949  38.079  66.551  0.00  0.00            
ATOM    690  HA3 GLY X  46      19.357  38.310  66.099  0.00  0.00            
ATOM    691  C   GLY X  46      20.228  40.058  66.677  0.00  0.00            
ATOM    692  O   GLY X  46      19.831  40.896  67.431  0.00  0.00            
ATOM    693  N   GLY X  47      20.857  40.380  65.542  0.00  0.00            
ATOM    694  H   GLY X  47      21.266  39.627  64.946  0.00  0.00            
ATOM    695  CA  GLY X  47      20.961  41.682  65.065  0.00  0.00            
ATOM    696  HA2 GLY X  47      20.030  42.004  64.495  0.00  0.00            
ATOM    697  HA3 GLY X  47      21.118  42.354  65.949  0.00  0.00            
ATOM    698  C   GLY X  47      22.034  41.870  63.996  0.00  0.00            
ATOM    699  O   GLY X  47      22.275  41.016  63.094  0.00  0.00            
ATOM    700  N   ASN X  48      22.555  43.105  63.796  0.00  0.00            
ATOM    701  H   ASN X  48      22.242  43.883  64.314  0.00  0.00            
ATOM    702  CA  ASN X  48      23.495  43.407  62.618  0.00  0.00            
ATOM    703  HA  ASN X  48      23.100  43.102  61.637  0.00  0.00            
ATOM    704  CB  ASN X  48      23.548  44.847  62.511  0.00  0.00            
ATOM    705  HB2 ASN X  48      23.660  45.229  63.525  0.00  0.00            
ATOM    706  HB3 ASN X  48      24.350  45.231  61.877  0.00  0.00            
ATOM    707  CG  ASN X  48      22.287  45.517  62.030  0.00  0.00            
ATOM    708  OD1 ASN X  48      21.934  45.267  60.941  0.00  0.00            
ATOM    709  ND2 ASN X  48      21.487  46.203  62.769  0.00  0.00            
ATOM    710 HD21 ASN X  48      20.563  46.315  62.432  0.00  0.00            
ATOM    711 HD22 ASN X  48      21.703  46.408  63.732  0.00  0.00            
ATOM    712  C   ASN X  48      24.869  42.841  62.681  0.00  0.00            
ATOM    713  O   ASN X  48      25.679  43.009  61.756  0.00  0.00            
ATOM    714  N   HIE X  49      25.138  42.046  63.720  0.00  0.00            
ATOM    715  H   HIE X  49      24.255  41.816  64.311  0.00  0.00            
ATOM    716  CA  HIE X  49      26.087  40.942  63.615  0.00  0.00            
ATOM    717  HA  HIE X  49      27.013  41.349  63.264  0.00  0.00            
ATOM    718  CB  HIE X  49      26.355  40.150  65.028  0.00  0.00            
ATOM    719  HB2 HIE X  49      26.961  39.329  64.757  0.00  0.00            
ATOM    720  HB3 HIE X  49      26.903  40.770  65.711  0.00  0.00            
ATOM    721  CG  HIE X  49      25.114  39.723  65.716  0.00  0.00            
ATOM    722  ND1 HIE X  49      24.498  38.443  65.526  0.00  0.00            
ATOM    723  CE1 HIE X  49      23.782  38.208  66.583  0.00  0.00            
ATOM    724  HE1 HIE X  49      23.137  37.342  66.730  0.00  0.00            
ATOM    725  NE2 HIE X  49      23.607  39.320  67.257  0.00  0.00            
ATOM    726  HE2 HIE X  49      22.776  39.588  67.733  0.00  0.00            
ATOM    727  CD2 HIE X  49      24.636  40.202  66.890  0.00  0.00            
ATOM    728  HD2 HIE X  49      24.860  41.085  67.328  0.00  0.00            
ATOM    729  C   HIE X  49      25.973  40.103  62.406  0.00  0.00            
ATOM    730  O   HIE X  49      27.010  39.617  61.940  0.00  0.00            
ATOM    731  N   LYS X  50      24.787  39.945  61.789  0.00  0.00            
ATOM    732  H   LYS X  50      24.047  40.218  62.343  0.00  0.00            
ATOM    733  CA  LYS X  50      24.611  39.567  60.354  0.00  0.00            
ATOM    734  HA  LYS X  50      25.583  39.462  59.829  0.00  0.00            
ATOM    735  CB  LYS X  50      23.715  38.248  60.161  0.00  0.00            
ATOM    736  HB2 LYS X  50      22.660  38.435  60.519  0.00  0.00            
ATOM    737  HB3 LYS X  50      23.736  38.049  59.104  0.00  0.00            
ATOM    738  CG  LYS X  50      24.067  36.989  60.962  0.00  0.00            
ATOM    739  HG2 LYS X  50      23.832  37.142  62.065  0.00  0.00            
ATOM    740  HG3 LYS X  50      23.481  36.169  60.552  0.00  0.00            
ATOM    741  CD  LYS X  50      25.584  36.679  60.874  0.00  0.00            
ATOM    742  HD2 LYS X  50      25.754  36.301  59.962  0.00  0.00            
ATOM    743  HD3 LYS X  50      26.266  37.461  61.153  0.00  0.00            
ATOM    744  CE  LYS X  50      25.910  35.651  62.052  0.00  0.00            
ATOM    745  HE2 LYS X  50      25.833  36.094  63.094  0.00  0.00            
ATOM    746  HE3 LYS X  50      25.396  34.686  61.942  0.00  0.00            
ATOM    747  NZ  LYS X  50      27.322  35.347  62.130  0.00  0.00            
ATOM    748  HZ1 LYS X  50      27.723  35.595  61.233  0.00  0.00            
ATOM    749  HZ2 LYS X  50      27.872  35.767  62.850  0.00  0.00            
ATOM    750  HZ3 LYS X  50      27.537  34.411  62.072  0.00  0.00            
ATOM    751  C   LYS X  50      23.897  40.780  59.696  0.00  0.00            
ATOM    752  O   LYS X  50      22.804  41.186  60.040  0.00  0.00            
ATOM    753  N   THR X  51      24.562  41.302  58.666  0.00  0.00            
ATOM    754  H   THR X  51      25.300  40.724  58.226  0.00  0.00            
ATOM    755  CA  THR X  51      24.277  42.517  57.887  0.00  0.00            
ATOM    756  HA  THR X  51      23.185  42.484  57.986  0.00  0.00            
ATOM    757  CB  THR X  51      24.672  43.863  58.598  0.00  0.00            
ATOM    758  HB  THR X  51      24.482  43.568  59.623  0.00  0.00            
ATOM    759  CG2 THR X  51      26.101  44.256  58.658  0.00  0.00            
ATOM    760 HG21 THR X  51      26.630  44.100  57.679  0.00  0.00            
ATOM    761 HG22 THR X  51      26.196  45.350  58.940  0.00  0.00            
ATOM    762 HG23 THR X  51      26.505  43.691  59.416  0.00  0.00            
ATOM    763  OG1 THR X  51      23.880  44.984  58.350  0.00  0.00            
ATOM    764  HG1 THR X  51      23.226  45.180  59.062  0.00  0.00            
ATOM    765  C   THR X  51      24.710  42.395  56.473  0.00  0.00            
ATOM    766  O   THR X  51      25.057  41.323  55.902  0.00  0.00            
ATOM    767  N   PHE X  52      24.575  43.528  55.792  0.00  0.00            
ATOM    768  H   PHE X  52      24.207  44.365  56.336  0.00  0.00            
ATOM    769  CA  PHE X  52      24.784  43.698  54.423  0.00  0.00            
ATOM    770  HA  PHE X  52      24.762  42.690  54.046  0.00  0.00            
ATOM    771  CB  PHE X  52      23.647  44.572  53.696  0.00  0.00            
ATOM    772  HB2 PHE X  52      22.753  44.203  54.159  0.00  0.00            
ATOM    773  HB3 PHE X  52      23.741  45.618  53.744  0.00  0.00            
ATOM    774  CG  PHE X  52      23.337  44.509  52.182  0.00  0.00            
ATOM    775  CD1 PHE X  52      22.365  45.386  51.760  0.00  0.00            
ATOM    776  HD1 PHE X  52      21.932  46.239  52.301  0.00  0.00            
ATOM    777  CE1 PHE X  52      22.017  45.409  50.392  0.00  0.00            
ATOM    778  HE1 PHE X  52      21.322  46.116  50.159  0.00  0.00            
ATOM    779  CZ  PHE X  52      22.579  44.473  49.569  0.00  0.00            
ATOM    780  HZ  PHE X  52      22.362  44.508  48.496  0.00  0.00            
ATOM    781  CE2 PHE X  52      23.570  43.537  49.964  0.00  0.00            
ATOM    782  HE2 PHE X  52      24.064  42.789  49.182  0.00  0.00            
ATOM    783  CD2 PHE X  52      23.839  43.513  51.349  0.00  0.00            
ATOM    784  HD2 PHE X  52      24.695  42.840  51.688  0.00  0.00            
ATOM    785  C   PHE X  52      26.333  44.139  54.136  0.00  0.00            
ATOM    786  O   PHE X  52      26.480  44.955  53.235  0.00  0.00            
ATOM    787  N   HIE X  53      27.248  43.694  54.986  0.00  0.00            
ATOM    788  H   HIE X  53      27.144  42.951  55.609  0.00  0.00            
ATOM    789  CA  HIE X  53      28.561  44.319  55.012  0.00  0.00            
ATOM    790  HA  HIE X  53      28.410  45.395  54.764  0.00  0.00            
ATOM    791  CB  HIE X  53      29.242  44.262  56.458  0.00  0.00            
ATOM    792  HB2 HIE X  53      28.917  45.169  56.987  0.00  0.00            
ATOM    793  HB3 HIE X  53      28.913  43.287  57.026  0.00  0.00            
ATOM    794  CG  HIE X  53      30.811  44.316  56.461  0.00  0.00            
ATOM    795  ND1 HIE X  53      31.466  45.440  55.927  0.00  0.00            
ATOM    796  CE1 HIE X  53      32.759  45.054  55.787  0.00  0.00            
ATOM    797  HE1 HIE X  53      33.583  45.620  55.291  0.00  0.00            
ATOM    798  NE2 HIE X  53      32.840  43.690  56.083  0.00  0.00            
ATOM    799  HE2 HIE X  53      33.694  43.209  56.288  0.00  0.00            
ATOM    800  CD2 HIE X  53      31.580  43.248  56.498  0.00  0.00            
ATOM    801  HD2 HIE X  53      31.279  42.268  56.820  0.00  0.00            
ATOM    802  C   HIE X  53      29.449  43.614  53.941  0.00  0.00            
ATOM    803  O   HIE X  53      29.262  42.440  53.619  0.00  0.00            
ATOM    804  N   LYS X  54      30.342  44.433  53.347  0.00  0.00            
ATOM    805  H   LYS X  54      30.358  45.408  53.591  0.00  0.00            
ATOM    806  CA  LYS X  54      31.011  44.147  52.039  0.00  0.00            
ATOM    807  HA  LYS X  54      30.842  43.130  51.650  0.00  0.00            
ATOM    808  CB  LYS X  54      30.363  45.140  50.926  0.00  0.00            
ATOM    809  HB2 LYS X  54      30.408  46.205  51.270  0.00  0.00            
ATOM    810  HB3 LYS X  54      30.995  44.850  50.101  0.00  0.00            
ATOM    811  CG  LYS X  54      28.925  44.896  50.412  0.00  0.00            
ATOM    812  HG2 LYS X  54      28.842  43.813  50.050  0.00  0.00            
ATOM    813  HG3 LYS X  54      28.188  44.718  51.256  0.00  0.00            
ATOM    814  CD  LYS X  54      28.329  45.950  49.445  0.00  0.00            
ATOM    815  HD2 LYS X  54      28.629  46.988  49.683  0.00  0.00            
ATOM    816  HD3 LYS X  54      28.550  45.743  48.462  0.00  0.00            
ATOM    817  CE  LYS X  54      26.811  45.940  49.457  0.00  0.00            
ATOM    818  HE2 LYS X  54      26.477  46.560  48.528  0.00  0.00            
ATOM    819  HE3 LYS X  54      26.573  44.946  49.164  0.00  0.00            
ATOM    820  NZ  LYS X  54      26.199  46.472  50.729  0.00  0.00            
ATOM    821  HZ1 LYS X  54      25.253  46.812  50.593  0.00  0.00            
ATOM    822  HZ2 LYS X  54      26.239  45.937  51.550  0.00  0.00            
ATOM    823  HZ3 LYS X  54      26.501  47.396  50.914  0.00  0.00            
ATOM    824  C   LYS X  54      32.487  44.371  52.074  0.00  0.00            
ATOM    825  O   LYS X  54      33.136  45.324  52.517  0.00  0.00            
ATOM    826  N   ILE X  55      33.202  43.363  51.570  0.00  0.00            
ATOM    827  H   ILE X  55      32.687  42.436  51.447  0.00  0.00            
ATOM    828  CA  ILE X  55      34.683  43.283  51.334  0.00  0.00            
ATOM    829  HA  ILE X  55      35.132  43.942  52.108  0.00  0.00            
ATOM    830  CB  ILE X  55      35.375  41.949  51.525  0.00  0.00            
ATOM    831  HB  ILE X  55      34.923  41.213  50.826  0.00  0.00            
ATOM    832  CG2 ILE X  55      36.730  41.817  50.951  0.00  0.00            
ATOM    833 HG21 ILE X  55      36.737  42.054  49.863  0.00  0.00            
ATOM    834 HG22 ILE X  55      37.351  42.759  51.368  0.00  0.00            
ATOM    835 HG23 ILE X  55      37.158  40.905  51.007  0.00  0.00            
ATOM    836  CG1 ILE X  55      35.274  41.605  52.919  0.00  0.00            
ATOM    837 HG12 ILE X  55      36.223  41.974  53.321  0.00  0.00            
ATOM    838 HG13 ILE X  55      34.382  42.013  53.242  0.00  0.00            
ATOM    839  CD1 ILE X  55      35.174  40.131  53.365  0.00  0.00            
ATOM    840 HD11 ILE X  55      35.562  39.929  54.365  0.00  0.00            
ATOM    841 HD12 ILE X  55      34.177  39.681  53.337  0.00  0.00            
ATOM    842 HD13 ILE X  55      35.705  39.565  52.649  0.00  0.00            
ATOM    843  C   ILE X  55      34.821  43.957  49.881  0.00  0.00            
ATOM    844  O   ILE X  55      34.651  43.224  48.835  0.00  0.00            
ATOM    845  N   TRP X  56      35.096  45.302  49.707  0.00  0.00            
ATOM    846  H   TRP X  56      34.932  45.932  50.507  0.00  0.00            
ATOM    847  CA  TRP X  56      35.588  45.830  48.498  0.00  0.00            
ATOM    848  HA  TRP X  56      34.922  45.451  47.718  0.00  0.00            
ATOM    849  CB  TRP X  56      35.480  47.386  48.415  0.00  0.00            
ATOM    850  HB2 TRP X  56      36.224  47.946  48.897  0.00  0.00            
ATOM    851  HB3 TRP X  56      35.588  47.655  47.363  0.00  0.00            
ATOM    852  CG  TRP X  56      34.209  47.924  48.893  0.00  0.00            
ATOM    853  CD1 TRP X  56      34.018  48.477  50.111  0.00  0.00            
ATOM    854  HD1 TRP X  56      34.818  48.427  50.859  0.00  0.00            
ATOM    855  NE1 TRP X  56      32.677  48.821  50.206  0.00  0.00            
ATOM    856  HE1 TRP X  56      32.434  49.491  50.872  0.00  0.00            
ATOM    857  CE2 TRP X  56      31.932  48.399  49.111  0.00  0.00            
ATOM    858  CZ2 TRP X  56      30.639  48.592  48.562  0.00  0.00            
ATOM    859  HZ2 TRP X  56      29.938  49.158  49.119  0.00  0.00            
ATOM    860  CH2 TRP X  56      30.314  48.184  47.215  0.00  0.00            
ATOM    861  HH2 TRP X  56      29.333  48.425  46.906  0.00  0.00            
ATOM    862  CZ3 TRP X  56      31.318  47.639  46.392  0.00  0.00            
ATOM    863  HZ3 TRP X  56      31.110  47.397  45.408  0.00  0.00            
ATOM    864  CE3 TRP X  56      32.572  47.353  46.925  0.00  0.00            
ATOM    865  HE3 TRP X  56      33.426  47.021  46.202  0.00  0.00            
ATOM    866  CD2 TRP X  56      32.921  47.735  48.203  0.00  0.00            
ATOM    867  C   TRP X  56      37.086  45.420  48.420  0.00  0.00            
ATOM    868  O   TRP X  56      37.913  45.731  49.300  0.00  0.00            
ATOM    869  N   LYS X  57      37.488  44.588  47.357  0.00  0.00            
ATOM    870  H   LYS X  57      36.778  44.386  46.629  0.00  0.00            
ATOM    871  CA  LYS X  57      38.853  44.024  47.342  0.00  0.00            
ATOM    872  HA  LYS X  57      39.100  43.583  48.325  0.00  0.00            
ATOM    873  CB  LYS X  57      38.898  42.933  46.343  0.00  0.00            
ATOM    874  HB2 LYS X  57      38.904  43.338  45.262  0.00  0.00            
ATOM    875  HB3 LYS X  57      39.835  42.405  46.507  0.00  0.00            
ATOM    876  CG  LYS X  57      37.930  41.822  46.506  0.00  0.00            
ATOM    877  HG2 LYS X  57      37.663  41.701  47.513  0.00  0.00            
ATOM    878  HG3 LYS X  57      37.058  42.187  45.876  0.00  0.00            
ATOM    879  CD  LYS X  57      38.314  40.443  45.942  0.00  0.00            
ATOM    880  HD2 LYS X  57      39.051  40.523  45.118  0.00  0.00            
ATOM    881  HD3 LYS X  57      39.041  40.050  46.624  0.00  0.00            
ATOM    882  CE  LYS X  57      37.191  39.407  45.857  0.00  0.00            
ATOM    883  HE2 LYS X  57      36.610  39.298  46.782  0.00  0.00            
ATOM    884  HE3 LYS X  57      36.439  39.766  45.141  0.00  0.00            
ATOM    885  NZ  LYS X  57      37.674  38.026  45.554  0.00  0.00            
ATOM    886  HZ1 LYS X  57      38.432  37.684  46.071  0.00  0.00            
ATOM    887  HZ2 LYS X  57      36.892  37.351  45.380  0.00  0.00            
ATOM    888  HZ3 LYS X  57      38.267  38.063  44.700  0.00  0.00            
ATOM    889  C   LYS X  57      39.917  44.991  47.055  0.00  0.00            
ATOM    890  O   LYS X  57      40.383  45.070  45.916  0.00  0.00            
ATOM    891  N   GLU X  58      40.436  45.739  48.019  0.00  0.00            
ATOM    892  H   GLU X  58      39.921  45.818  48.923  0.00  0.00            
ATOM    893  CA  GLU X  58      41.723  46.592  47.938  0.00  0.00            
ATOM    894  HA  GLU X  58      41.830  46.829  46.898  0.00  0.00            
ATOM    895  CB  GLU X  58      41.537  47.886  48.735  0.00  0.00            
ATOM    896  HB2 GLU X  58      41.256  47.652  49.781  0.00  0.00            
ATOM    897  HB3 GLU X  58      42.552  48.306  48.868  0.00  0.00            
ATOM    898  CG  GLU X  58      40.597  48.971  48.133  0.00  0.00            
ATOM    899  HG2 GLU X  58      39.629  48.606  48.373  0.00  0.00            
ATOM    900  HG3 GLU X  58      40.577  49.878  48.809  0.00  0.00            
ATOM    901  CD  GLU X  58      40.971  49.247  46.656  0.00  0.00            
ATOM    902  OE1 GLU X  58      42.111  49.696  46.460  0.00  0.00            
ATOM    903  OE2 GLU X  58      40.113  49.126  45.711  0.00  0.00            
ATOM    904  C   GLU X  58      43.008  45.838  48.285  0.00  0.00            
ATOM    905  O   GLU X  58      44.043  46.328  47.908  0.00  0.00            
ATOM    906  N   GLY X  59      42.893  44.709  49.124  0.00  0.00            
ATOM    907  H   GLY X  59      41.889  44.366  49.356  0.00  0.00            
ATOM    908  CA  GLY X  59      43.946  43.784  49.597  0.00  0.00            
ATOM    909  HA2 GLY X  59      44.660  43.644  48.810  0.00  0.00            
ATOM    910  HA3 GLY X  59      44.771  44.168  50.283  0.00  0.00            
ATOM    911  C   GLY X  59      43.522  42.395  49.747  0.00  0.00            
ATOM    912  O   GLY X  59      42.306  42.080  49.641  0.00  0.00            
ATOM    913  N   ASP X  60      44.420  41.498  50.268  0.00  0.00            
ATOM    914  H   ASP X  60      45.368  41.864  50.380  0.00  0.00            
ATOM    915  CA  ASP X  60      44.146  40.023  50.443  0.00  0.00            
ATOM    916  HA  ASP X  60      43.424  39.747  49.584  0.00  0.00            
ATOM    917  CB  ASP X  60      45.382  39.103  50.435  0.00  0.00            
ATOM    918  HB2 ASP X  60      44.934  38.124  50.404  0.00  0.00            
ATOM    919  HB3 ASP X  60      46.045  39.334  49.523  0.00  0.00            
ATOM    920  CG  ASP X  60      46.330  39.166  51.639  0.00  0.00            
ATOM    921  OD1 ASP X  60      46.945  40.224  51.769  0.00  0.00            
ATOM    922  OD2 ASP X  60      46.346  38.142  52.343  0.00  0.00            
ATOM    923  C   ASP X  60      43.380  39.658  51.745  0.00  0.00            
ATOM    924  O   ASP X  60      42.729  38.643  51.817  0.00  0.00            
ATOM    925  N   HIE X  61      43.302  40.609  52.704  0.00  0.00            
ATOM    926  H   HIE X  61      43.744  41.527  52.515  0.00  0.00            
ATOM    927  CA  HIE X  61      42.655  40.499  54.076  0.00  0.00            
ATOM    928  HA  HIE X  61      42.840  39.487  54.478  0.00  0.00            
ATOM    929  CB  HIE X  61      43.312  41.487  55.161  0.00  0.00            
ATOM    930  HB2 HIE X  61      42.971  42.458  54.861  0.00  0.00            
ATOM    931  HB3 HIE X  61      42.749  41.319  56.157  0.00  0.00            
ATOM    932  CG  HIE X  61      44.792  41.431  55.259  0.00  0.00            
ATOM    933  ND1 HIE X  61      45.423  40.253  55.174  0.00  0.00            
ATOM    934  CE1 HIE X  61      46.617  40.388  55.713  0.00  0.00            
ATOM    935  HE1 HIE X  61      47.327  39.541  55.676  0.00  0.00            
ATOM    936  NE2 HIE X  61      46.744  41.564  56.189  0.00  0.00            
ATOM    937  HE2 HIE X  61      47.514  41.845  56.809  0.00  0.00            
ATOM    938  CD2 HIE X  61      45.555  42.208  55.968  0.00  0.00            
ATOM    939  HD2 HIE X  61      45.183  43.063  56.486  0.00  0.00            
ATOM    940  C   HIE X  61      41.152  40.515  54.147  0.00  0.00            
ATOM    941  O   HIE X  61      40.590  41.496  53.595  0.00  0.00            
ATOM    942  N   TYR X  62      40.488  39.561  54.764  0.00  0.00            
ATOM    943  H   TYR X  62      40.768  38.766  55.067  0.00  0.00            
ATOM    944  CA  TYR X  62      39.053  39.788  55.020  0.00  0.00            
ATOM    945  HA  TYR X  62      38.482  40.066  54.148  0.00  0.00            
ATOM    946  CB  TYR X  62      38.440  38.412  55.472  0.00  0.00            
ATOM    947  HB2 TYR X  62      38.765  38.220  56.493  0.00  0.00            
ATOM    948  HB3 TYR X  62      37.442  38.432  55.515  0.00  0.00            
ATOM    949  CG  TYR X  62      38.858  37.226  54.541  0.00  0.00            
ATOM    950  CD1 TYR X  62      38.064  37.020  53.317  0.00  0.00            
ATOM    951  HD1 TYR X  62      37.279  37.690  52.988  0.00  0.00            
ATOM    952  CE1 TYR X  62      38.230  35.795  52.579  0.00  0.00            
ATOM    953  HE1 TYR X  62      37.428  35.333  51.961  0.00  0.00            
ATOM    954  CZ  TYR X  62      39.408  35.120  52.781  0.00  0.00            
ATOM    955  OH  TYR X  62      39.828  34.021  52.012  0.00  0.00            
ATOM    956  HH  TYR X  62      40.731  33.824  52.086  0.00  0.00            
ATOM    957  CE2 TYR X  62      40.292  35.449  53.836  0.00  0.00            
ATOM    958  HE2 TYR X  62      41.160  34.847  54.002  0.00  0.00            
ATOM    959  CD2 TYR X  62      39.875  36.407  54.819  0.00  0.00            
ATOM    960  HD2 TYR X  62      40.480  36.708  55.685  0.00  0.00            
ATOM    961  C   TYR X  62      38.804  40.873  56.072  0.00  0.00            
ATOM    962  O   TYR X  62      39.777  41.174  56.779  0.00  0.00            
ATOM    963  N   HIE X  63      37.593  41.405  56.180  0.00  0.00            
ATOM    964  H   HIE X  63      36.992  41.032  55.560  0.00  0.00            
ATOM    965  CA  HIE X  63      37.148  42.160  57.378  0.00  0.00            
ATOM    966  HA  HIE X  63      37.635  41.748  58.152  0.00  0.00            
ATOM    967  CB  HIE X  63      37.527  43.644  57.110  0.00  0.00            
ATOM    968  HB2 HIE X  63      36.941  44.338  57.763  0.00  0.00            
ATOM    969  HB3 HIE X  63      38.578  43.648  57.300  0.00  0.00            
ATOM    970  CG  HIE X  63      37.333  44.170  55.726  0.00  0.00            
ATOM    971  ND1 HIE X  63      36.269  44.967  55.309  0.00  0.00            
ATOM    972  CE1 HIE X  63      36.469  45.333  54.031  0.00  0.00            
ATOM    973  HE1 HIE X  63      35.864  46.171  53.486  0.00  0.00            
ATOM    974  NE2 HIE X  63      37.581  44.714  53.574  0.00  0.00            
ATOM    975  HE2 HIE X  63      37.920  44.581  52.690  0.00  0.00            
ATOM    976  CD2 HIE X  63      38.193  44.122  54.660  0.00  0.00            
ATOM    977  HD2 HIE X  63      39.155  43.569  54.721  0.00  0.00            
ATOM    978  C   HIE X  63      35.658  41.992  57.506  0.00  0.00            
ATOM    979  O   HIE X  63      34.995  41.599  56.547  0.00  0.00            
ATOM    980  N   HIE X  64      35.134  42.129  58.635  0.00  0.00            
ATOM    981  H   HIE X  64      35.564  42.714  59.238  0.00  0.00            
ATOM    982  CA  HIE X  64      33.997  41.348  59.168  0.00  0.00            
ATOM    983  HA  HIE X  64      33.334  41.137  58.173  0.00  0.00            
ATOM    984  CB  HIE X  64      34.561  40.245  59.998  0.00  0.00            
ATOM    985  HB2 HIE X  64      35.273  39.778  59.367  0.00  0.00            
ATOM    986  HB3 HIE X  64      35.063  40.531  60.888  0.00  0.00            
ATOM    987  CG  HIE X  64      33.474  39.338  60.572  0.00  0.00            
ATOM    988  ND1 HIE X  64      33.575  38.685  61.805  0.00  0.00            
ATOM    989  CE1 HIE X  64      32.583  37.727  61.801  0.00  0.00            
ATOM    990  HE1 HIE X  64      32.288  37.305  62.701  0.00  0.00            
ATOM    991  NE2 HIE X  64      31.936  37.750  60.638  0.00  0.00            
ATOM    992  HE2 HIE X  64      31.083  37.189  60.433  0.00  0.00            
ATOM    993  CD2 HIE X  64      32.507  38.773  59.837  0.00  0.00            
ATOM    994  HD2 HIE X  64      32.327  38.929  58.820  0.00  0.00            
ATOM    995  C   HIE X  64      33.158  42.417  60.007  0.00  0.00            
ATOM    996  O   HIE X  64      33.612  43.619  60.244  0.00  0.00            
ATOM    997  N   GLN X  65      31.930  42.018  60.406  0.00  0.00            
ATOM    998  H   GLN X  65      31.763  41.051  60.150  0.00  0.00            
ATOM    999  CA  GLN X  65      30.843  42.868  60.906  0.00  0.00            
ATOM   1000  HA  GLN X  65      31.257  43.883  60.885  0.00  0.00            
ATOM   1001  CB  GLN X  65      29.625  42.909  59.883  0.00  0.00            
ATOM   1002  HB2 GLN X  65      29.030  43.706  60.326  0.00  0.00            
ATOM   1003  HB3 GLN X  65      29.827  43.314  58.944  0.00  0.00            
ATOM   1004  CG  GLN X  65      28.671  41.789  59.771  0.00  0.00            
ATOM   1005  HG2 GLN X  65      28.237  41.581  60.760  0.00  0.00            
ATOM   1006  HG3 GLN X  65      27.878  42.057  59.100  0.00  0.00            
ATOM   1007  CD  GLN X  65      29.306  40.506  59.096  0.00  0.00            
ATOM   1008  OE1 GLN X  65      30.280  40.522  58.272  0.00  0.00            
ATOM   1009  NE2 GLN X  65      28.865  39.359  59.487  0.00  0.00            
ATOM   1010 HE21 GLN X  65      29.330  38.482  59.245  0.00  0.00            
ATOM   1011 HE22 GLN X  65      28.143  39.378  60.179  0.00  0.00            
ATOM   1012  C   GLN X  65      30.532  42.416  62.371  0.00  0.00            
ATOM   1013  O   GLN X  65      30.182  41.289  62.733  0.00  0.00            
ATOM   1014  N   ILE X  66      30.417  43.506  63.197  0.00  0.00            
ATOM   1015  H   ILE X  66      30.664  44.443  62.780  0.00  0.00            
ATOM   1016  CA  ILE X  66      30.115  43.604  64.661  0.00  0.00            
ATOM   1017  HA  ILE X  66      29.623  42.739  64.916  0.00  0.00            
ATOM   1018  CB  ILE X  66      31.476  43.704  65.432  0.00  0.00            
ATOM   1019  HB  ILE X  66      31.172  43.744  66.575  0.00  0.00            
ATOM   1020  CG2 ILE X  66      32.217  42.354  65.364  0.00  0.00            
ATOM   1021 HG21 ILE X  66      31.529  41.514  65.540  0.00  0.00            
ATOM   1022 HG22 ILE X  66      32.731  42.150  64.466  0.00  0.00            
ATOM   1023 HG23 ILE X  66      32.977  42.390  66.146  0.00  0.00            
ATOM   1024  CG1 ILE X  66      32.364  44.874  65.111  0.00  0.00            
ATOM   1025 HG12 ILE X  66      32.590  44.882  64.034  0.00  0.00            
ATOM   1026 HG13 ILE X  66      31.747  45.783  65.081  0.00  0.00            
ATOM   1027  CD1 ILE X  66      33.499  44.982  66.047  0.00  0.00            
ATOM   1028 HD11 ILE X  66      33.088  44.905  67.024  0.00  0.00            
ATOM   1029 HD12 ILE X  66      34.242  44.210  65.984  0.00  0.00            
ATOM   1030 HD13 ILE X  66      34.056  45.879  66.119  0.00  0.00            
ATOM   1031  C   ILE X  66      29.209  44.801  64.855  0.00  0.00            
ATOM   1032  O   ILE X  66      29.268  45.713  64.124  0.00  0.00            
ATOM   1033  N   SER X  67      28.426  44.813  65.946  0.00  0.00            
ATOM   1034  H   SER X  67      28.289  43.966  66.543  0.00  0.00            
ATOM   1035  CA  SER X  67      28.076  46.152  66.484  0.00  0.00            
ATOM   1036  HA  SER X  67      28.000  46.825  65.627  0.00  0.00            
ATOM   1037  CB  SER X  67      26.774  46.069  67.258  0.00  0.00            
ATOM   1038  HB2 SER X  67      26.734  46.990  67.854  0.00  0.00            
ATOM   1039  HB3 SER X  67      25.967  46.060  66.510  0.00  0.00            
ATOM   1040  OG  SER X  67      26.701  44.981  68.125  0.00  0.00            
ATOM   1041  HG  SER X  67      26.108  45.283  68.784  0.00  0.00            
ATOM   1042  C   SER X  67      29.204  46.520  67.593  0.00  0.00            
ATOM   1043  O   SER X  67      29.933  45.710  68.111  0.00  0.00            
ATOM   1044  N   VAL X  68      29.373  47.839  67.799  0.00  0.00            
ATOM   1045  H   VAL X  68      28.633  48.423  67.680  0.00  0.00            
ATOM   1046  CA  VAL X  68      30.325  48.399  68.780  0.00  0.00            
ATOM   1047  HA  VAL X  68      30.962  47.505  69.049  0.00  0.00            
ATOM   1048  CB  VAL X  68      31.200  49.334  68.002  0.00  0.00            
ATOM   1049  HB  VAL X  68      30.515  50.097  67.741  0.00  0.00            
ATOM   1050  CG1 VAL X  68      32.352  49.990  68.840  0.00  0.00            
ATOM   1051 HG11 VAL X  68      33.124  49.218  69.012  0.00  0.00            
ATOM   1052 HG12 VAL X  68      33.042  50.797  68.355  0.00  0.00            
ATOM   1053 HG13 VAL X  68      31.955  50.368  69.776  0.00  0.00            
ATOM   1054  CG2 VAL X  68      31.955  48.768  66.735  0.00  0.00            
ATOM   1055 HG21 VAL X  68      31.288  48.361  66.037  0.00  0.00            
ATOM   1056 HG22 VAL X  68      32.448  49.510  66.279  0.00  0.00            
ATOM   1057 HG23 VAL X  68      32.441  47.951  67.156  0.00  0.00            
ATOM   1058  C   VAL X  68      29.671  48.939  70.044  0.00  0.00            
ATOM   1059  O   VAL X  68      28.613  49.520  70.026  0.00  0.00            
ATOM   1060  N   PRO X  69      30.300  48.593  71.245  0.00  0.00            
ATOM   1061  CD  PRO X  69      31.498  47.928  71.529  0.00  0.00            
ATOM   1062  HD2 PRO X  69      32.182  48.233  70.684  0.00  0.00            
ATOM   1063  HD3 PRO X  69      31.238  46.794  71.564  0.00  0.00            
ATOM   1064  CG  PRO X  69      32.036  48.572  72.830  0.00  0.00            
ATOM   1065  HG2 PRO X  69      32.670  49.451  72.603  0.00  0.00            
ATOM   1066  HG3 PRO X  69      32.769  48.025  73.452  0.00  0.00            
ATOM   1067  CB  PRO X  69      30.803  48.921  73.599  0.00  0.00            
ATOM   1068  HB2 PRO X  69      30.889  49.858  74.187  0.00  0.00            
ATOM   1069  HB3 PRO X  69      30.593  48.088  74.161  0.00  0.00            
ATOM   1070  CA  PRO X  69      29.698  49.119  72.509  0.00  0.00            
ATOM   1071  HA  PRO X  69      28.846  48.455  72.684  0.00  0.00            
ATOM   1072  C   PRO X  69      29.436  50.632  72.611  0.00  0.00            
ATOM   1073  O   PRO X  69      30.154  51.378  71.950  0.00  0.00            
ATOM   1074  N   ASP X  70      28.559  50.907  73.573  0.00  0.00            
ATOM   1075  H   ASP X  70      27.958  50.129  73.962  0.00  0.00            
ATOM   1076  CA  ASP X  70      27.990  52.149  73.917  0.00  0.00            
ATOM   1077  HA  ASP X  70      27.326  51.943  74.775  0.00  0.00            
ATOM   1078  CB  ASP X  70      28.973  53.148  74.655  0.00  0.00            
ATOM   1079  HB2 ASP X  70      29.401  52.600  75.434  0.00  0.00            
ATOM   1080  HB3 ASP X  70      29.851  53.470  74.020  0.00  0.00            
ATOM   1081  CG  ASP X  70      28.249  54.314  75.353  0.00  0.00            
ATOM   1082  OD1 ASP X  70      27.428  54.114  76.282  0.00  0.00            
ATOM   1083  OD2 ASP X  70      28.572  55.480  74.946  0.00  0.00            
ATOM   1084  C   ASP X  70      27.204  52.864  72.824  0.00  0.00            
ATOM   1085  O   ASP X  70      25.979  52.771  72.884  0.00  0.00            
ATOM   1086  N   LYS X  71      27.832  53.091  71.732  0.00  0.00            
ATOM   1087  H   LYS X  71      28.731  52.831  71.641  0.00  0.00            
ATOM   1088  CA  LYS X  71      27.181  53.838  70.516  0.00  0.00            
ATOM   1089  HA  LYS X  71      26.677  54.700  70.766  0.00  0.00            
ATOM   1090  CB  LYS X  71      28.416  54.286  69.570  0.00  0.00            
ATOM   1091  HB2 LYS X  71      27.962  54.422  68.617  0.00  0.00            
ATOM   1092  HB3 LYS X  71      28.780  55.162  70.007  0.00  0.00            
ATOM   1093  CG  LYS X  71      29.599  53.258  69.299  0.00  0.00            
ATOM   1094  HG2 LYS X  71      30.251  53.155  70.198  0.00  0.00            
ATOM   1095  HG3 LYS X  71      29.201  52.239  69.096  0.00  0.00            
ATOM   1096  CD  LYS X  71      30.427  53.781  68.138  0.00  0.00            
ATOM   1097  HD2 LYS X  71      31.433  53.260  68.278  0.00  0.00            
ATOM   1098  HD3 LYS X  71      30.128  53.501  67.133  0.00  0.00            
ATOM   1099  CE  LYS X  71      30.605  55.346  68.229  0.00  0.00            
ATOM   1100  HE2 LYS X  71      29.728  55.763  68.006  0.00  0.00            
ATOM   1101  HE3 LYS X  71      30.789  55.833  69.179  0.00  0.00            
ATOM   1102  NZ  LYS X  71      31.703  55.824  67.333  0.00  0.00            
ATOM   1103  HZ1 LYS X  71      31.570  55.772  66.325  0.00  0.00            
ATOM   1104  HZ2 LYS X  71      31.847  56.837  67.577  0.00  0.00            
ATOM   1105  HZ3 LYS X  71      32.569  55.370  67.548  0.00  0.00            
ATOM   1106  C   LYS X  71      26.305  52.990  69.569  0.00  0.00            
ATOM   1107  O   LYS X  71      25.797  53.470  68.577  0.00  0.00            
ATOM   1108  N   ASN X  72      26.147  51.696  69.910  0.00  0.00            
ATOM   1109  H   ASN X  72      26.762  51.514  70.680  0.00  0.00            
ATOM   1110  CA  ASN X  72      25.374  50.510  69.465  0.00  0.00            
ATOM   1111  HA  ASN X  72      25.829  49.628  69.821  0.00  0.00            
ATOM   1112  CB  ASN X  72      23.934  50.651  69.973  0.00  0.00            
ATOM   1113  HB2 ASN X  72      23.266  49.738  69.901  0.00  0.00            
ATOM   1114  HB3 ASN X  72      24.044  50.826  71.082  0.00  0.00            
ATOM   1115  CG  ASN X  72      23.070  51.727  69.322  0.00  0.00            
ATOM   1116  OD1 ASN X  72      22.810  51.832  68.127  0.00  0.00            
ATOM   1117  ND2 ASN X  72      22.403  52.475  70.140  0.00  0.00            
ATOM   1118 HD21 ASN X  72      21.687  53.113  69.675  0.00  0.00            
ATOM   1119 HD22 ASN X  72      22.575  52.287  71.131  0.00  0.00            
ATOM   1120  C   ASN X  72      25.490  50.176  67.961  0.00  0.00            
ATOM   1121  O   ASN X  72      25.195  49.033  67.549  0.00  0.00            
ATOM   1122  N   TYR X  73      25.925  51.154  67.079  0.00  0.00            
ATOM   1123  H   TYR X  73      26.161  52.020  67.577  0.00  0.00            
ATOM   1124  CA  TYR X  73      25.783  51.064  65.565  0.00  0.00            
ATOM   1125  HA  TYR X  73      24.830  50.568  65.403  0.00  0.00            
ATOM   1126  CB  TYR X  73      25.851  52.475  64.891  0.00  0.00            
ATOM   1127  HB2 TYR X  73      25.070  53.050  65.394  0.00  0.00            
ATOM   1128  HB3 TYR X  73      26.910  52.813  65.033  0.00  0.00            
ATOM   1129  CG  TYR X  73      25.578  52.499  63.399  0.00  0.00            
ATOM   1130  CD1 TYR X  73      24.405  51.904  62.937  0.00  0.00            
ATOM   1131  HD1 TYR X  73      23.766  51.433  63.647  0.00  0.00            
ATOM   1132  CE1 TYR X  73      24.210  51.832  61.561  0.00  0.00            
ATOM   1133  HE1 TYR X  73      23.370  51.193  61.180  0.00  0.00            
ATOM   1134  CZ  TYR X  73      24.899  52.658  60.703  0.00  0.00            
ATOM   1135  OH  TYR X  73      24.730  52.647  59.440  0.00  0.00            
ATOM   1136  HH  TYR X  73      24.759  53.616  59.312  0.00  0.00            
ATOM   1137  CE2 TYR X  73      26.067  53.286  61.110  0.00  0.00            
ATOM   1138  HE2 TYR X  73      26.673  53.868  60.449  0.00  0.00            
ATOM   1139  CD2 TYR X  73      26.443  53.113  62.487  0.00  0.00            
ATOM   1140  HD2 TYR X  73      27.260  53.616  62.850  0.00  0.00            
ATOM   1141  C   TYR X  73      26.926  50.165  64.930  0.00  0.00            
ATOM   1142  O   TYR X  73      27.954  50.028  65.558  0.00  0.00            
ATOM   1143  N   LYS X  74      26.691  49.581  63.724  0.00  0.00            
ATOM   1144  H   LYS X  74      25.722  49.711  63.342  0.00  0.00            
ATOM   1145  CA  LYS X  74      27.526  48.504  63.224  0.00  0.00            
ATOM   1146  HA  LYS X  74      27.697  47.815  64.042  0.00  0.00            
ATOM   1147  CB  LYS X  74      26.770  47.777  62.144  0.00  0.00            
ATOM   1148  HB2 LYS X  74      27.404  46.932  61.990  0.00  0.00            
ATOM   1149  HB3 LYS X  74      25.731  47.456  62.492  0.00  0.00            
ATOM   1150  CG  LYS X  74      26.384  48.408  60.776  0.00  0.00            
ATOM   1151  HG2 LYS X  74      25.643  47.768  60.218  0.00  0.00            
ATOM   1152  HG3 LYS X  74      26.020  49.443  60.860  0.00  0.00            
ATOM   1153  CD  LYS X  74      27.284  48.332  59.705  0.00  0.00            
ATOM   1154  HD2 LYS X  74      28.285  48.591  60.025  0.00  0.00            
ATOM   1155  HD3 LYS X  74      27.443  47.332  59.399  0.00  0.00            
ATOM   1156  CE  LYS X  74      26.758  49.101  58.459  0.00  0.00            
ATOM   1157  HE2 LYS X  74      26.313  48.423  57.687  0.00  0.00            
ATOM   1158  HE3 LYS X  74      26.174  50.041  58.716  0.00  0.00            
ATOM   1159  NZ  LYS X  74      27.934  49.585  57.711  0.00  0.00            
ATOM   1160  HZ1 LYS X  74      27.560  50.090  56.958  0.00  0.00            
ATOM   1161  HZ2 LYS X  74      28.493  50.256  58.265  0.00  0.00            
ATOM   1162  HZ3 LYS X  74      28.514  48.855  57.269  0.00  0.00            
ATOM   1163  C   LYS X  74      28.817  49.134  62.745  0.00  0.00            
ATOM   1164  O   LYS X  74      28.871  50.229  62.153  0.00  0.00            
ATOM   1165  N   ASN X  75      29.948  48.458  62.761  0.00  0.00            
ATOM   1166  H   ASN X  75      29.936  47.520  63.047  0.00  0.00            
ATOM   1167  CA  ASN X  75      31.174  48.918  62.047  0.00  0.00            
ATOM   1168  HA  ASN X  75      30.849  49.494  61.192  0.00  0.00            
ATOM   1169  CB  ASN X  75      32.025  49.802  63.020  0.00  0.00            
ATOM   1170  HB2 ASN X  75      32.034  49.314  64.032  0.00  0.00            
ATOM   1171  HB3 ASN X  75      32.992  49.974  62.527  0.00  0.00            
ATOM   1172  CG  ASN X  75      31.646  51.286  63.291  0.00  0.00            
ATOM   1173  OD1 ASN X  75      32.036  52.103  62.553  0.00  0.00            
ATOM   1174  ND2 ASN X  75      30.929  51.571  64.342  0.00  0.00            
ATOM   1175 HD21 ASN X  75      30.766  52.492  64.639  0.00  0.00            
ATOM   1176 HD22 ASN X  75      30.544  50.810  64.813  0.00  0.00            
ATOM   1177  C   ASN X  75      31.821  47.670  61.454  0.00  0.00            
ATOM   1178  O   ASN X  75      31.507  46.555  61.790  0.00  0.00            
ATOM   1179  N   ASP X  76      32.857  47.906  60.599  0.00  0.00            
ATOM   1180  H   ASP X  76      33.110  48.917  60.433  0.00  0.00            
ATOM   1181  CA  ASP X  76      33.856  46.836  60.223  0.00  0.00            
ATOM   1182  HA  ASP X  76      33.230  45.954  60.486  0.00  0.00            
ATOM   1183  CB  ASP X  76      33.903  46.766  58.731  0.00  0.00            
ATOM   1184  HB2 ASP X  76      34.600  45.989  58.426  0.00  0.00            
ATOM   1185  HB3 ASP X  76      32.940  46.584  58.388  0.00  0.00            
ATOM   1186  CG  ASP X  76      34.531  48.064  58.064  0.00  0.00            
ATOM   1187  OD1 ASP X  76      35.289  48.032  57.058  0.00  0.00            
ATOM   1188  OD2 ASP X  76      34.504  49.238  58.594  0.00  0.00            
ATOM   1189  C   ASP X  76      35.261  46.736  60.863  0.00  0.00            
ATOM   1190  O   ASP X  76      35.924  47.772  60.971  0.00  0.00            
ATOM   1191  N   VAL X  77      35.606  45.433  61.199  0.00  0.00            
ATOM   1192  H   VAL X  77      35.081  44.711  60.809  0.00  0.00            
ATOM   1193  CA  VAL X  77      36.830  44.983  61.887  0.00  0.00            
ATOM   1194  HA  VAL X  77      37.483  45.900  61.961  0.00  0.00            
ATOM   1195  CB  VAL X  77      36.559  44.409  63.299  0.00  0.00            
ATOM   1196  HB  VAL X  77      36.330  45.365  63.779  0.00  0.00            
ATOM   1197  CG1 VAL X  77      35.349  43.542  63.209  0.00  0.00            
ATOM   1198 HG11 VAL X  77      35.385  42.937  62.320  0.00  0.00            
ATOM   1199 HG12 VAL X  77      35.219  43.057  64.136  0.00  0.00            
ATOM   1200 HG13 VAL X  77      34.455  44.257  63.204  0.00  0.00            
ATOM   1201  CG2 VAL X  77      37.723  43.717  63.998  0.00  0.00            
ATOM   1202 HG21 VAL X  77      38.282  44.597  64.339  0.00  0.00            
ATOM   1203 HG22 VAL X  77      37.329  43.165  64.924  0.00  0.00            
ATOM   1204 HG23 VAL X  77      38.332  43.166  63.360  0.00  0.00            
ATOM   1205  C   VAL X  77      37.647  44.038  60.963  0.00  0.00            
ATOM   1206  O   VAL X  77      37.179  43.263  60.141  0.00  0.00            
ATOM   1207  N   ASN X  78      38.996  44.192  60.994  0.00  0.00            
ATOM   1208  H   ASN X  78      39.447  44.900  61.663  0.00  0.00            
ATOM   1209  CA  ASN X  78      40.033  43.457  60.291  0.00  0.00            
ATOM   1210  HA  ASN X  78      39.702  43.246  59.260  0.00  0.00            
ATOM   1211  CB  ASN X  78      41.319  44.273  60.415  0.00  0.00            
ATOM   1212  HB2 ASN X  78      41.284  45.243  59.985  0.00  0.00            
ATOM   1213  HB3 ASN X  78      41.484  44.266  61.480  0.00  0.00            
ATOM   1214  CG  ASN X  78      42.521  43.501  59.883  0.00  0.00            
ATOM   1215  OD1 ASN X  78      42.509  42.772  58.856  0.00  0.00            
ATOM   1216  ND2 ASN X  78      43.584  43.702  60.551  0.00  0.00            
ATOM   1217 HD21 ASN X  78      44.386  43.520  59.994  0.00  0.00            
ATOM   1218 HD22 ASN X  78      43.553  44.260  61.385  0.00  0.00            
ATOM   1219  C   ASN X  78      40.038  41.923  60.731  0.00  0.00            
ATOM   1220  O   ASN X  78      40.017  41.758  61.882  0.00  0.00            
ATOM   1221  N   PHE X  79      39.983  40.945  59.743  0.00  0.00            
ATOM   1222  H   PHE X  79      39.990  41.167  58.756  0.00  0.00            
ATOM   1223  CA  PHE X  79      39.740  39.544  60.107  0.00  0.00            
ATOM   1224  HA  PHE X  79      39.982  39.233  61.179  0.00  0.00            
ATOM   1225  CB  PHE X  79      38.158  39.389  59.932  0.00  0.00            
ATOM   1226  HB2 PHE X  79      37.652  40.222  60.318  0.00  0.00            
ATOM   1227  HB3 PHE X  79      37.909  39.557  58.909  0.00  0.00            
ATOM   1228  CG  PHE X  79      37.687  38.146  60.455  0.00  0.00            
ATOM   1229  CD1 PHE X  79      37.493  38.154  61.924  0.00  0.00            
ATOM   1230  HD1 PHE X  79      37.763  39.028  62.566  0.00  0.00            
ATOM   1231  CE1 PHE X  79      36.770  37.139  62.516  0.00  0.00            
ATOM   1232  HE1 PHE X  79      36.633  37.155  63.618  0.00  0.00            
ATOM   1233  CZ  PHE X  79      36.663  35.916  61.739  0.00  0.00            
ATOM   1234  HZ  PHE X  79      36.400  34.987  62.225  0.00  0.00            
ATOM   1235  CE2 PHE X  79      36.829  35.807  60.333  0.00  0.00            
ATOM   1236  HE2 PHE X  79      36.740  34.872  59.808  0.00  0.00            
ATOM   1237  CD2 PHE X  79      37.326  37.019  59.695  0.00  0.00            
ATOM   1238  HD2 PHE X  79      37.700  36.956  58.648  0.00  0.00            
ATOM   1239  C   PHE X  79      40.587  38.520  59.218  0.00  0.00            
ATOM   1240  O   PHE X  79      40.736  38.694  57.978  0.00  0.00            
ATOM   1241  N   LYS X  80      41.331  37.567  59.916  0.00  0.00            
ATOM   1242  H   LYS X  80      41.198  37.854  60.892  0.00  0.00            
ATOM   1243  CA  LYS X  80      42.308  36.464  59.584  0.00  0.00            
ATOM   1244  HA  LYS X  80      42.871  36.607  58.633  0.00  0.00            
ATOM   1245  CB  LYS X  80      43.515  36.773  60.501  0.00  0.00            
ATOM   1246  HB2 LYS X  80      43.079  36.839  61.561  0.00  0.00            
ATOM   1247  HB3 LYS X  80      44.040  35.921  60.555  0.00  0.00            
ATOM   1248  CG  LYS X  80      44.458  38.017  60.259  0.00  0.00            
ATOM   1249  HG2 LYS X  80      44.325  38.525  61.137  0.00  0.00            
ATOM   1250  HG3 LYS X  80      45.471  37.578  60.337  0.00  0.00            
ATOM   1251  CD  LYS X  80      44.156  39.012  59.051  0.00  0.00            
ATOM   1252  HD2 LYS X  80      43.985  38.435  58.107  0.00  0.00            
ATOM   1253  HD3 LYS X  80      43.248  39.641  59.351  0.00  0.00            
ATOM   1254  CE  LYS X  80      45.411  39.916  58.902  0.00  0.00            
ATOM   1255  HE2 LYS X  80      46.191  39.473  59.498  0.00  0.00            
ATOM   1256  HE3 LYS X  80      45.651  39.844  57.855  0.00  0.00            
ATOM   1257  NZ  LYS X  80      45.297  41.233  59.418  0.00  0.00            
ATOM   1258  HZ1 LYS X  80      44.376  41.525  59.263  0.00  0.00            
ATOM   1259  HZ2 LYS X  80      45.317  41.231  60.410  0.00  0.00            
ATOM   1260  HZ3 LYS X  80      45.829  42.058  59.077  0.00  0.00            
ATOM   1261  C   LYS X  80      41.794  35.022  59.868  0.00  0.00            
ATOM   1262  O   LYS X  80      40.979  34.960  60.742  0.00  0.00            
ATOM   1263  N   LEU X  81      41.901  34.030  58.923  0.00  0.00            
ATOM   1264  H   LEU X  81      42.665  34.318  58.306  0.00  0.00            
ATOM   1265  CA  LEU X  81      41.224  32.712  59.032  0.00  0.00            
ATOM   1266  HA  LEU X  81      40.084  32.984  59.243  0.00  0.00            
ATOM   1267  CB  LEU X  81      41.298  31.991  57.693  0.00  0.00            
ATOM   1268  HB2 LEU X  81      42.411  32.064  57.524  0.00  0.00            
ATOM   1269  HB3 LEU X  81      40.888  31.052  57.746  0.00  0.00            
ATOM   1270  CG  LEU X  81      40.548  32.811  56.593  0.00  0.00            
ATOM   1271  HG  LEU X  81      41.189  33.650  56.383  0.00  0.00            
ATOM   1272  CD1 LEU X  81      40.449  31.956  55.287  0.00  0.00            
ATOM   1273 HD11 LEU X  81      41.480  31.605  55.025  0.00  0.00            
ATOM   1274 HD12 LEU X  81      39.647  31.125  55.441  0.00  0.00            
ATOM   1275 HD13 LEU X  81      40.109  32.614  54.402  0.00  0.00            
ATOM   1276  CD2 LEU X  81      39.202  33.386  56.897  0.00  0.00            
ATOM   1277 HD21 LEU X  81      38.826  33.843  56.045  0.00  0.00            
ATOM   1278 HD22 LEU X  81      38.473  32.629  57.144  0.00  0.00            
ATOM   1279 HD23 LEU X  81      39.191  34.080  57.716  0.00  0.00            
ATOM   1280  C   LEU X  81      41.627  31.633  60.028  0.00  0.00            
ATOM   1281  O   LEU X  81      42.826  31.398  60.138  0.00  0.00            
ATOM   1282  N   ASN X  82      40.731  30.922  60.683  0.00  0.00            
ATOM   1283  H   ASN X  82      39.809  31.313  60.613  0.00  0.00            
ATOM   1284  CA  ASN X  82      41.009  29.887  61.695  0.00  0.00            
ATOM   1285  HA  ASN X  82      39.972  29.701  62.181  0.00  0.00            
ATOM   1286  CB  ASN X  82      41.549  28.513  61.150  0.00  0.00            
ATOM   1287  HB2 ASN X  82      42.604  28.620  60.758  0.00  0.00            
ATOM   1288  HB3 ASN X  82      41.661  27.796  61.969  0.00  0.00            
ATOM   1289  CG  ASN X  82      40.607  27.790  60.234  0.00  0.00            
ATOM   1290  OD1 ASN X  82      40.651  26.588  60.040  0.00  0.00            
ATOM   1291  ND2 ASN X  82      39.637  28.451  59.660  0.00  0.00            
ATOM   1292 HD21 ASN X  82      38.885  27.972  59.132  0.00  0.00            
ATOM   1293 HD22 ASN X  82      39.581  29.389  59.921  0.00  0.00            
ATOM   1294  C   ASN X  82      41.870  30.534  62.907  0.00  0.00            
ATOM   1295  O   ASN X  82      42.745  29.864  63.385  0.00  0.00            
ATOM   1296  N   GLU X  83      41.558  31.798  63.198  0.00  0.00            
ATOM   1297  H   GLU X  83      40.791  32.077  62.632  0.00  0.00            
ATOM   1298  CA  GLU X  83      42.047  32.508  64.427  0.00  0.00            
ATOM   1299  HA  GLU X  83      43.051  32.122  64.652  0.00  0.00            
ATOM   1300  CB  GLU X  83      41.961  33.993  64.007  0.00  0.00            
ATOM   1301  HB2 GLU X  83      41.590  33.998  62.992  0.00  0.00            
ATOM   1302  HB3 GLU X  83      41.342  34.582  64.689  0.00  0.00            
ATOM   1303  CG  GLU X  83      43.243  34.824  64.087  0.00  0.00            
ATOM   1304  HG2 GLU X  83      43.976  34.380  63.385  0.00  0.00            
ATOM   1305  HG3 GLU X  83      43.138  35.903  63.765  0.00  0.00            
ATOM   1306  CD  GLU X  83      43.975  34.845  65.426  0.00  0.00            
ATOM   1307  OE1 GLU X  83      43.645  33.961  66.218  0.00  0.00            
ATOM   1308  OE2 GLU X  83      44.788  35.753  65.791  0.00  0.00            
ATOM   1309  C   GLU X  83      41.171  31.980  65.556  0.00  0.00            
ATOM   1310  O   GLU X  83      40.153  31.361  65.318  0.00  0.00            
ATOM   1311  N   GLU X  84      41.492  32.480  66.794  0.00  0.00            
ATOM   1312  H   GLU X  84      42.395  32.898  66.880  0.00  0.00            
ATOM   1313  CA  GLU X  84      40.606  32.518  67.943  0.00  0.00            
ATOM   1314  HA  GLU X  84      40.004  31.523  68.031  0.00  0.00            
ATOM   1315  CB  GLU X  84      41.359  32.647  69.369  0.00  0.00            
ATOM   1316  HB2 GLU X  84      42.175  32.012  69.199  0.00  0.00            
ATOM   1317  HB3 GLU X  84      41.947  33.545  69.473  0.00  0.00            
ATOM   1318  CG  GLU X  84      40.567  32.368  70.674  0.00  0.00            
ATOM   1319  HG2 GLU X  84      39.996  33.255  70.889  0.00  0.00            
ATOM   1320  HG3 GLU X  84      39.803  31.522  70.614  0.00  0.00            
ATOM   1321  CD  GLU X  84      41.448  31.988  71.872  0.00  0.00            
ATOM   1322  OE1 GLU X  84      41.850  32.889  72.637  0.00  0.00            
ATOM   1323  OE2 GLU X  84      41.577  30.752  72.173  0.00  0.00            
ATOM   1324  C   GLU X  84      39.677  33.717  67.821  0.00  0.00            
ATOM   1325  O   GLU X  84      40.052  34.690  67.207  0.00  0.00            
ATOM   1326  N   GLY X  85      38.436  33.678  68.289  0.00  0.00            
ATOM   1327  H   GLY X  85      38.003  32.733  68.386  0.00  0.00            
ATOM   1328  CA  GLY X  85      37.390  34.768  68.294  0.00  0.00            
ATOM   1329  HA2 GLY X  85      37.916  35.642  67.950  0.00  0.00            
ATOM   1330  HA3 GLY X  85      36.658  34.595  67.446  0.00  0.00            
ATOM   1331  C   GLY X  85      36.535  35.045  69.557  0.00  0.00            
ATOM   1332  O   GLY X  85      36.548  34.191  70.439  0.00  0.00            
ATOM   1333  N   THR X  86      35.881  36.163  69.501  0.00  0.00            
ATOM   1334  H   THR X  86      35.860  36.592  68.540  0.00  0.00            
ATOM   1335  CA  THR X  86      34.917  36.703  70.530  0.00  0.00            
ATOM   1336  HA  THR X  86      35.017  36.242  71.512  0.00  0.00            
ATOM   1337  CB  THR X  86      35.389  38.194  70.685  0.00  0.00            
ATOM   1338  HB  THR X  86      35.662  38.828  69.888  0.00  0.00            
ATOM   1339  CG2 THR X  86      34.602  39.229  71.545  0.00  0.00            
ATOM   1340 HG21 THR X  86      35.138  40.226  71.859  0.00  0.00            
ATOM   1341 HG22 THR X  86      33.718  39.632  70.945  0.00  0.00            
ATOM   1342 HG23 THR X  86      34.192  38.747  72.446  0.00  0.00            
ATOM   1343  OG1 THR X  86      36.594  38.101  71.395  0.00  0.00            
ATOM   1344  HG1 THR X  86      37.327  37.898  70.764  0.00  0.00            
ATOM   1345  C   THR X  86      33.497  36.623  69.969  0.00  0.00            
ATOM   1346  O   THR X  86      33.430  36.355  68.813  0.00  0.00            
ATOM   1347  N   THR X  87      32.468  36.937  70.716  0.00  0.00            
ATOM   1348  H   THR X  87      32.577  37.233  71.637  0.00  0.00            
ATOM   1349  CA  THR X  87      31.082  37.064  70.353  0.00  0.00            
ATOM   1350  HA  THR X  87      30.689  36.097  69.839  0.00  0.00            
ATOM   1351  CB  THR X  87      30.205  37.097  71.719  0.00  0.00            
ATOM   1352  HB  THR X  87      30.540  37.986  72.303  0.00  0.00            
ATOM   1353  CG2 THR X  87      28.748  37.225  71.460  0.00  0.00            
ATOM   1354 HG21 THR X  87      28.317  38.121  70.970  0.00  0.00            
ATOM   1355 HG22 THR X  87      28.397  36.324  71.007  0.00  0.00            
ATOM   1356 HG23 THR X  87      28.271  37.262  72.530  0.00  0.00            
ATOM   1357  OG1 THR X  87      30.353  35.857  72.393  0.00  0.00            
ATOM   1358  HG1 THR X  87      30.850  36.169  73.156  0.00  0.00            
ATOM   1359  C   THR X  87      30.823  38.341  69.569  0.00  0.00            
ATOM   1360  O   THR X  87      31.251  39.455  69.990  0.00  0.00            
ATOM   1361  N   GLN X  88      30.341  38.229  68.335  0.00  0.00            
ATOM   1362  H   GLN X  88      30.318  37.279  67.901  0.00  0.00            
ATOM   1363  CA  GLN X  88      30.218  39.363  67.512  0.00  0.00            
ATOM   1364  HA  GLN X  88      31.114  39.804  67.171  0.00  0.00            
ATOM   1365  CB  GLN X  88      29.647  39.045  66.170  0.00  0.00            
ATOM   1366  HB2 GLN X  88      28.645  38.635  66.276  0.00  0.00            
ATOM   1367  HB3 GLN X  88      29.382  39.968  65.568  0.00  0.00            
ATOM   1368  CG  GLN X  88      30.585  38.119  65.338  0.00  0.00            
ATOM   1369  HG2 GLN X  88      31.489  38.612  64.999  0.00  0.00            
ATOM   1370  HG3 GLN X  88      30.821  37.346  65.991  0.00  0.00            
ATOM   1371  CD  GLN X  88      30.021  37.387  64.107  0.00  0.00            
ATOM   1372  OE1 GLN X  88      30.320  36.168  63.843  0.00  0.00            
ATOM   1373  NE2 GLN X  88      29.570  38.056  63.124  0.00  0.00            
ATOM   1374 HE21 GLN X  88      29.515  37.649  62.246  0.00  0.00            
ATOM   1375 HE22 GLN X  88      29.765  39.098  63.045  0.00  0.00            
ATOM   1376  C   GLN X  88      29.257  40.385  68.079  0.00  0.00            
ATOM   1377  O   GLN X  88      29.162  41.530  67.531  0.00  0.00            
ATOM   1378  N   HIE X  89      28.469  40.083  69.146  0.00  0.00            
ATOM   1379  H   HIE X  89      28.421  39.188  69.491  0.00  0.00            
ATOM   1380  CA  HIE X  89      27.457  41.118  69.680  0.00  0.00            
ATOM   1381  HA  HIE X  89      27.060  41.806  68.943  0.00  0.00            
ATOM   1382  CB  HIE X  89      26.317  40.272  70.309  0.00  0.00            
ATOM   1383  HB2 HIE X  89      26.072  39.583  69.598  0.00  0.00            
ATOM   1384  HB3 HIE X  89      26.588  39.694  71.146  0.00  0.00            
ATOM   1385  CG  HIE X  89      25.111  41.146  70.520  0.00  0.00            
ATOM   1386  ND1 HIE X  89      25.161  42.524  70.383  0.00  0.00            
ATOM   1387  CE1 HIE X  89      23.969  43.021  70.459  0.00  0.00            
ATOM   1388  HE1 HIE X  89      23.693  44.033  70.694  0.00  0.00            
ATOM   1389  NE2 HIE X  89      23.131  42.060  70.850  0.00  0.00            
ATOM   1390  HE2 HIE X  89      22.179  42.186  71.099  0.00  0.00            
ATOM   1391  CD2 HIE X  89      23.791  40.824  70.820  0.00  0.00            
ATOM   1392  HD2 HIE X  89      23.561  39.731  70.917  0.00  0.00            
ATOM   1393  C   HIE X  89      28.039  42.046  70.811  0.00  0.00            
ATOM   1394  O   HIE X  89      28.126  41.746  72.027  0.00  0.00            
ATOM   1395  N   ASN X  90      28.273  43.262  70.331  0.00  0.00            
ATOM   1396  H   ASN X  90      28.327  43.283  69.369  0.00  0.00            
ATOM   1397  CA  ASN X  90      29.152  44.210  71.016  0.00  0.00            
ATOM   1398  HA  ASN X  90      29.540  44.978  70.284  0.00  0.00            
ATOM   1399  CB  ASN X  90      28.472  45.003  72.182  0.00  0.00            
ATOM   1400  HB2 ASN X  90      28.589  44.299  72.928  0.00  0.00            
ATOM   1401  HB3 ASN X  90      29.065  45.878  72.416  0.00  0.00            
ATOM   1402  CG  ASN X  90      27.016  45.408  71.849  0.00  0.00            
ATOM   1403  OD1 ASN X  90      26.778  46.043  70.812  0.00  0.00            
ATOM   1404  ND2 ASN X  90      25.954  45.039  72.593  0.00  0.00            
ATOM   1405 HD21 ASN X  90      24.993  45.354  72.397  0.00  0.00            
ATOM   1406 HD22 ASN X  90      26.007  44.356  73.337  0.00  0.00            
ATOM   1407  C   ASN X  90      30.566  43.744  71.489  0.00  0.00            
ATOM   1408  O   ASN X  90      31.199  44.255  72.435  0.00  0.00            
ATOM   1409  N   ASN X  91      31.065  42.793  70.625  0.00  0.00            
ATOM   1410  H   ASN X  91      30.368  42.376  70.038  0.00  0.00            
ATOM   1411  CA  ASN X  91      32.458  42.264  70.859  0.00  0.00            
ATOM   1412  HA  ASN X  91      32.540  41.274  70.405  0.00  0.00            
ATOM   1413  CB  ASN X  91      33.463  43.246  70.320  0.00  0.00            
ATOM   1414  HB2 ASN X  91      33.150  43.513  69.269  0.00  0.00            
ATOM   1415  HB3 ASN X  91      33.554  44.090  71.128  0.00  0.00            
ATOM   1416  CG  ASN X  91      34.830  42.603  70.023  0.00  0.00            
ATOM   1417  OD1 ASN X  91      35.042  41.902  69.109  0.00  0.00            
ATOM   1418  ND2 ASN X  91      35.898  43.044  70.664  0.00  0.00            
ATOM   1419 HD21 ASN X  91      36.832  42.626  70.527  0.00  0.00            
ATOM   1420 HD22 ASN X  91      35.873  43.830  71.384  0.00  0.00            
ATOM   1421  C   ASN X  91      32.602  41.858  72.379  0.00  0.00            
ATOM   1422  O   ASN X  91      33.623  42.062  73.016  0.00  0.00            
ATOM   1423  N   THR X  92      31.542  41.278  72.957  0.00  0.00            
ATOM   1424  H   THR X  92      30.640  41.173  72.356  0.00  0.00            
ATOM   1425  CA  THR X  92      31.550  40.683  74.386  0.00  0.00            
ATOM   1426  HA  THR X  92      31.914  41.539  74.920  0.00  0.00            
ATOM   1427  CB  THR X  92      30.166  40.561  75.035  0.00  0.00            
ATOM   1428  HB  THR X  92      29.621  41.527  75.066  0.00  0.00            
ATOM   1429  CG2 THR X  92      29.314  39.586  74.265  0.00  0.00            
ATOM   1430 HG21 THR X  92      28.264  39.626  74.751  0.00  0.00            
ATOM   1431 HG22 THR X  92      29.182  39.915  73.195  0.00  0.00            
ATOM   1432 HG23 THR X  92      29.681  38.626  74.375  0.00  0.00            
ATOM   1433  OG1 THR X  92      30.246  39.962  76.318  0.00  0.00            
ATOM   1434  HG1 THR X  92      30.799  40.470  76.895  0.00  0.00            
ATOM   1435  C   THR X  92      32.407  39.471  74.583  0.00  0.00            
ATOM   1436  O   THR X  92      32.485  38.524  73.771  0.00  0.00            
ATOM   1437  N   GLU X  93      33.135  39.618  75.664  0.00  0.00            
ATOM   1438  H   GLU X  93      32.851  40.389  76.325  0.00  0.00            
ATOM   1439  CA  GLU X  93      34.142  38.654  76.293  0.00  0.00            
ATOM   1440  HA  GLU X  93      34.971  38.602  75.557  0.00  0.00            
ATOM   1441  CB  GLU X  93      34.780  39.195  77.529  0.00  0.00            
ATOM   1442  HB2 GLU X  93      34.181  39.226  78.552  0.00  0.00            
ATOM   1443  HB3 GLU X  93      35.494  38.400  77.886  0.00  0.00            
ATOM   1444  CG  GLU X  93      35.537  40.498  77.297  0.00  0.00            
ATOM   1445  HG2 GLU X  93      35.033  41.020  76.546  0.00  0.00            
ATOM   1446  HG3 GLU X  93      35.489  41.192  78.121  0.00  0.00            
ATOM   1447  CD  GLU X  93      36.992  40.341  76.862  0.00  0.00            
ATOM   1448  OE1 GLU X  93      37.151  39.221  76.317  0.00  0.00            
ATOM   1449  OE2 GLU X  93      37.830  41.188  77.332  0.00  0.00            
ATOM   1450  C   GLU X  93      33.755  37.135  76.622  0.00  0.00            
ATOM   1451  O   GLU X  93      34.039  36.408  77.615  0.00  0.00            
ATOM   1452  N   ILE X  94      32.969  36.549  75.693  0.00  0.00            
ATOM   1453  H   ILE X  94      32.612  37.159  74.884  0.00  0.00            
ATOM   1454  CA  ILE X  94      32.796  35.111  75.437  0.00  0.00            
ATOM   1455  HA  ILE X  94      33.293  34.515  76.202  0.00  0.00            
ATOM   1456  CB  ILE X  94      31.317  34.697  75.402  0.00  0.00            
ATOM   1457  HB  ILE X  94      30.794  35.326  74.610  0.00  0.00            
ATOM   1458  CG2 ILE X  94      31.127  33.296  74.987  0.00  0.00            
ATOM   1459 HG21 ILE X  94      31.653  32.723  75.725  0.00  0.00            
ATOM   1460 HG22 ILE X  94      30.071  32.954  74.848  0.00  0.00            
ATOM   1461 HG23 ILE X  94      31.463  33.050  74.020  0.00  0.00            
ATOM   1462  CG1 ILE X  94      30.862  35.083  76.833  0.00  0.00            
ATOM   1463 HG12 ILE X  94      31.500  34.698  77.603  0.00  0.00            
ATOM   1464 HG13 ILE X  94      30.688  36.145  76.816  0.00  0.00            
ATOM   1465  CD1 ILE X  94      29.391  34.468  77.009  0.00  0.00            
ATOM   1466 HD11 ILE X  94      29.297  33.462  76.914  0.00  0.00            
ATOM   1467 HD12 ILE X  94      29.230  34.712  78.044  0.00  0.00            
ATOM   1468 HD13 ILE X  94      28.712  35.066  76.444  0.00  0.00            
ATOM   1469  C   ILE X  94      33.536  34.694  74.140  0.00  0.00            
ATOM   1470  O   ILE X  94      33.554  35.488  73.205  0.00  0.00            
ATOM   1471  N   LYS X  95      34.092  33.487  73.999  0.00  0.00            
ATOM   1472  H   LYS X  95      33.858  32.849  74.640  0.00  0.00            
ATOM   1473  CA  LYS X  95      35.042  33.112  72.878  0.00  0.00            
ATOM   1474  HA  LYS X  95      34.891  33.839  72.114  0.00  0.00            
ATOM   1475  CB  LYS X  95      36.513  33.281  73.368  0.00  0.00            
ATOM   1476  HB2 LYS X  95      37.131  33.094  72.542  0.00  0.00            
ATOM   1477  HB3 LYS X  95      36.676  34.363  73.745  0.00  0.00            
ATOM   1478  CG  LYS X  95      37.217  32.173  74.383  0.00  0.00            
ATOM   1479  HG2 LYS X  95      36.723  32.210  75.362  0.00  0.00            
ATOM   1480  HG3 LYS X  95      37.037  31.180  73.923  0.00  0.00            
ATOM   1481  CD  LYS X  95      38.793  32.462  74.402  0.00  0.00            
ATOM   1482  HD2 LYS X  95      39.158  32.466  73.373  0.00  0.00            
ATOM   1483  HD3 LYS X  95      38.980  33.423  74.883  0.00  0.00            
ATOM   1484  CE  LYS X  95      39.457  31.450  75.323  0.00  0.00            
ATOM   1485  HE2 LYS X  95      39.229  31.619  76.390  0.00  0.00            
ATOM   1486  HE3 LYS X  95      39.038  30.503  75.144  0.00  0.00            
ATOM   1487  NZ  LYS X  95      40.932  31.428  74.963  0.00  0.00            
ATOM   1488  HZ1 LYS X  95      41.370  30.629  75.356  0.00  0.00            
ATOM   1489  HZ2 LYS X  95      41.153  31.282  73.934  0.00  0.00            
ATOM   1490  HZ3 LYS X  95      41.483  32.246  75.359  0.00  0.00            
ATOM   1491  C   LYS X  95      34.877  31.747  72.168  0.00  0.00            
ATOM   1492  O   LYS X  95      34.419  30.761  72.793  0.00  0.00            
ATOM   1493  N   TYR X  96      35.199  31.692  70.888  0.00  0.00            
ATOM   1494  H   TYR X  96      35.514  32.530  70.430  0.00  0.00            
ATOM   1495  CA  TYR X  96      34.930  30.432  70.104  0.00  0.00            
ATOM   1496  HA  TYR X  96      34.242  29.810  70.675  0.00  0.00            
ATOM   1497  CB  TYR X  96      34.197  30.830  68.914  0.00  0.00            
ATOM   1498  HB2 TYR X  96      34.683  31.631  68.398  0.00  0.00            
ATOM   1499  HB3 TYR X  96      34.227  30.054  68.179  0.00  0.00            
ATOM   1500  CG  TYR X  96      32.666  31.128  69.085  0.00  0.00            
ATOM   1501  CD1 TYR X  96      31.803  30.094  69.405  0.00  0.00            
ATOM   1502  HD1 TYR X  96      32.220  29.059  69.405  0.00  0.00            
ATOM   1503  CE1 TYR X  96      30.476  30.328  69.801  0.00  0.00            
ATOM   1504  HE1 TYR X  96      29.896  29.500  70.024  0.00  0.00            
ATOM   1505  CZ  TYR X  96      29.976  31.674  69.915  0.00  0.00            
ATOM   1506  OH  TYR X  96      28.640  31.951  70.148  0.00  0.00            
ATOM   1507  HH  TYR X  96      28.443  32.765  69.688  0.00  0.00            
ATOM   1508  CE2 TYR X  96      30.897  32.739  69.597  0.00  0.00            
ATOM   1509  HE2 TYR X  96      30.486  33.791  69.739  0.00  0.00            
ATOM   1510  CD2 TYR X  96      32.249  32.459  69.142  0.00  0.00            
ATOM   1511  HD2 TYR X  96      32.862  33.293  68.780  0.00  0.00            
ATOM   1512  C   TYR X  96      36.190  29.877  69.578  0.00  0.00            
ATOM   1513  O   TYR X  96      37.148  30.661  69.257  0.00  0.00            
ATOM   1514  N   LYS X  97      36.121  28.631  69.343  0.00  0.00            
ATOM   1515  H   LYS X  97      35.213  28.163  69.659  0.00  0.00            
ATOM   1516  CA  LYS X  97      37.141  27.879  68.692  0.00  0.00            
ATOM   1517  HA  LYS X  97      37.996  28.560  68.319  0.00  0.00            
ATOM   1518  CB  LYS X  97      37.947  27.065  69.746  0.00  0.00            
ATOM   1519  HB2 LYS X  97      37.167  26.329  69.998  0.00  0.00            
ATOM   1520  HB3 LYS X  97      38.803  26.558  69.295  0.00  0.00            
ATOM   1521  CG  LYS X  97      38.515  27.840  70.961  0.00  0.00            
ATOM   1522  HG2 LYS X  97      39.289  28.580  70.735  0.00  0.00            
ATOM   1523  HG3 LYS X  97      37.627  28.297  71.376  0.00  0.00            
ATOM   1524  CD  LYS X  97      39.256  27.021  71.959  0.00  0.00            
ATOM   1525  HD2 LYS X  97      38.520  26.284  72.362  0.00  0.00            
ATOM   1526  HD3 LYS X  97      40.053  26.476  71.480  0.00  0.00            
ATOM   1527  CE  LYS X  97      39.817  27.868  73.120  0.00  0.00            
ATOM   1528  HE2 LYS X  97      39.682  28.902  72.907  0.00  0.00            
ATOM   1529  HE3 LYS X  97      39.180  27.613  74.037  0.00  0.00            
ATOM   1530  NZ  LYS X  97      41.224  27.583  73.329  0.00  0.00            
ATOM   1531  HZ1 LYS X  97      41.614  26.700  72.963  0.00  0.00            
ATOM   1532  HZ2 LYS X  97      41.867  28.284  72.963  0.00  0.00            
ATOM   1533  HZ3 LYS X  97      41.496  27.629  74.236  0.00  0.00            
ATOM   1534  C   LYS X  97      36.562  26.956  67.616  0.00  0.00            
ATOM   1535  O   LYS X  97      35.393  26.624  67.739  0.00  0.00            
ATOM   1536  N   TYR X  98      37.235  26.677  66.528  0.00  0.00            
ATOM   1537  H   TYR X  98      38.287  26.728  66.545  0.00  0.00            
ATOM   1538  CA  TYR X  98      36.661  25.698  65.491  0.00  0.00            
ATOM   1539  HA  TYR X  98      35.572  25.613  65.672  0.00  0.00            
ATOM   1540  CB  TYR X  98      37.030  26.153  64.118  0.00  0.00            
ATOM   1541  HB2 TYR X  98      38.051  26.385  63.925  0.00  0.00            
ATOM   1542  HB3 TYR X  98      36.842  25.348  63.428  0.00  0.00            
ATOM   1543  CG  TYR X  98      36.120  27.202  63.697  0.00  0.00            
ATOM   1544  CD1 TYR X  98      35.391  26.977  62.414  0.00  0.00            
ATOM   1545  HD1 TYR X  98      35.505  26.054  61.855  0.00  0.00            
ATOM   1546  CE1 TYR X  98      34.923  28.155  61.752  0.00  0.00            
ATOM   1547  HE1 TYR X  98      34.463  28.212  60.777  0.00  0.00            
ATOM   1548  CZ  TYR X  98      34.917  29.373  62.421  0.00  0.00            
ATOM   1549  OH  TYR X  98      34.107  30.370  61.978  0.00  0.00            
ATOM   1550  HH  TYR X  98      33.621  30.008  61.283  0.00  0.00            
ATOM   1551  CE2 TYR X  98      35.693  29.624  63.584  0.00  0.00            
ATOM   1552  HE2 TYR X  98      35.810  30.647  64.068  0.00  0.00            
ATOM   1553  CD2 TYR X  98      36.274  28.555  64.214  0.00  0.00            
ATOM   1554  HD2 TYR X  98      36.829  28.715  65.123  0.00  0.00            
ATOM   1555  C   TYR X  98      37.167  24.299  65.611  0.00  0.00            
ATOM   1556  O   TYR X  98      38.365  24.099  65.847  0.00  0.00            
ATOM   1557  N   THR X  99      36.284  23.276  65.406  0.00  0.00            
ATOM   1558  H   THR X  99      35.320  23.564  65.111  0.00  0.00            
ATOM   1559  CA  THR X  99      36.754  21.872  65.475  0.00  0.00            
ATOM   1560  HA  THR X  99      37.431  21.871  66.338  0.00  0.00            
ATOM   1561  CB  THR X  99      35.521  21.084  65.896  0.00  0.00            
ATOM   1562  HB  THR X  99      34.728  21.103  65.113  0.00  0.00            
ATOM   1563  CG2 THR X  99      35.869  19.624  66.193  0.00  0.00            
ATOM   1564 HG21 THR X  99      36.283  19.222  65.267  0.00  0.00            
ATOM   1565 HG22 THR X  99      36.658  19.531  67.053  0.00  0.00            
ATOM   1566 HG23 THR X  99      34.891  19.090  66.449  0.00  0.00            
ATOM   1567  OG1 THR X  99      34.923  21.585  67.106  0.00  0.00            
ATOM   1568  HG1 THR X  99      35.651  21.524  67.753  0.00  0.00            
ATOM   1569  C   THR X  99      37.364  21.274  64.212  0.00  0.00            
ATOM   1570  O   THR X  99      36.706  21.105  63.201  0.00  0.00            
ATOM   1571  N   GLU X 100      38.620  20.823  64.343  0.00  0.00            
ATOM   1572  H   GLU X 100      39.037  20.936  65.276  0.00  0.00            
ATOM   1573  CA  GLU X 100      39.360  19.867  63.432  0.00  0.00            
ATOM   1574  HA  GLU X 100      39.410  20.308  62.283  0.00  0.00            
ATOM   1575  CB  GLU X 100      40.850  19.876  63.843  0.00  0.00            
ATOM   1576  HB2 GLU X 100      41.338  19.505  62.992  0.00  0.00            
ATOM   1577  HB3 GLU X 100      41.128  20.962  64.123  0.00  0.00            
ATOM   1578  CG  GLU X 100      41.530  19.054  64.978  0.00  0.00            
ATOM   1579  HG2 GLU X 100      41.540  18.063  64.637  0.00  0.00            
ATOM   1580  HG3 GLU X 100      42.614  19.322  65.161  0.00  0.00            
ATOM   1581  CD  GLU X 100      40.892  19.274  66.374  0.00  0.00            
ATOM   1582  OE1 GLU X 100      41.534  18.924  67.427  0.00  0.00            
ATOM   1583  OE2 GLU X 100      39.648  19.586  66.535  0.00  0.00            
ATOM   1584  C   GLU X 100      38.854  18.363  63.292  0.00  0.00            
ATOM   1585  O   GLU X 100      39.330  17.725  62.379  0.00  0.00            
ATOM   1586  N   ASP X 101      38.071  17.895  64.160  0.00  0.00            
ATOM   1587  H   ASP X 101      37.658  18.537  64.847  0.00  0.00            
ATOM   1588  CA  ASP X 101      37.612  16.493  64.260  0.00  0.00            
ATOM   1589  HA  ASP X 101      38.388  15.745  64.047  0.00  0.00            
ATOM   1590  CB  ASP X 101      36.970  16.129  65.621  0.00  0.00            
ATOM   1591  HB2 ASP X 101      36.143  16.773  65.831  0.00  0.00            
ATOM   1592  HB3 ASP X 101      36.600  15.140  65.540  0.00  0.00            
ATOM   1593  CG  ASP X 101      37.820  16.382  66.904  0.00  0.00            
ATOM   1594  OD1 ASP X 101      39.019  16.023  66.985  0.00  0.00            
ATOM   1595  OD2 ASP X 101      37.420  17.203  67.804  0.00  0.00            
ATOM   1596  C   ASP X 101      36.535  16.191  63.224  0.00  0.00            
ATOM   1597  O   ASP X 101      35.462  16.738  63.156  0.00  0.00            
ATOM   1598  N   GLY X 102      36.627  15.123  62.346  0.00  0.00            
ATOM   1599  H   GLY X 102      37.363  14.414  62.415  0.00  0.00            
ATOM   1600  CA  GLY X 102      35.743  14.675  61.268  0.00  0.00            
ATOM   1601  HA2 GLY X 102      35.625  15.597  60.519  0.00  0.00            
ATOM   1602  HA3 GLY X 102      36.131  13.718  60.810  0.00  0.00            
ATOM   1603  C   GLY X 102      34.218  14.428  61.696  0.00  0.00            
ATOM   1604  O   GLY X 102      33.288  14.611  60.890  0.00  0.00            
ATOM   1605  N   GLY X 103      34.111  13.770  62.877  0.00  0.00            
ATOM   1606  H   GLY X 103      34.836  13.723  63.485  0.00  0.00            
ATOM   1607  CA  GLY X 103      32.711  13.427  63.397  0.00  0.00            
ATOM   1608  HA2 GLY X 103      32.243  13.173  62.544  0.00  0.00            
ATOM   1609  HA3 GLY X 103      32.818  12.629  64.057  0.00  0.00            
ATOM   1610  C   GLY X 103      31.948  14.488  64.123  0.00  0.00            
ATOM   1611  O   GLY X 103      30.854  14.254  64.722  0.00  0.00            
ATOM   1612  N   ASN X 104      32.521  15.698  64.166  0.00  0.00            
ATOM   1613  H   ASN X 104      33.436  15.701  63.699  0.00  0.00            
ATOM   1614  CA  ASN X 104      32.098  16.729  65.054  0.00  0.00            
ATOM   1615  HA  ASN X 104      31.085  16.585  65.472  0.00  0.00            
ATOM   1616  CB  ASN X 104      33.212  16.855  66.073  0.00  0.00            
ATOM   1617  HB2 ASN X 104      34.186  16.893  65.649  0.00  0.00            
ATOM   1618  HB3 ASN X 104      32.986  17.784  66.594  0.00  0.00            
ATOM   1619  CG  ASN X 104      33.426  15.712  66.966  0.00  0.00            
ATOM   1620  OD1 ASN X 104      33.839  14.676  66.615  0.00  0.00            
ATOM   1621  ND2 ASN X 104      33.004  15.827  68.207  0.00  0.00            
ATOM   1622 HD21 ASN X 104      32.925  14.999  68.769  0.00  0.00            
ATOM   1623 HD22 ASN X 104      32.524  16.646  68.554  0.00  0.00            
ATOM   1624  C   ASN X 104      31.886  18.007  64.196  0.00  0.00            
ATOM   1625  O   ASN X 104      30.800  18.367  63.819  0.00  0.00            
ATOM   1626  N   LEU X 105      33.037  18.642  63.775  0.00  0.00            
ATOM   1627  H   LEU X 105      33.790  18.422  64.329  0.00  0.00            
ATOM   1628  CA  LEU X 105      33.294  19.577  62.799  0.00  0.00            
ATOM   1629  HA  LEU X 105      34.320  19.635  62.632  0.00  0.00            
ATOM   1630  CB  LEU X 105      32.979  18.744  61.403  0.00  0.00            
ATOM   1631  HB2 LEU X 105      33.229  17.759  61.520  0.00  0.00            
ATOM   1632  HB3 LEU X 105      31.900  18.651  61.271  0.00  0.00            
ATOM   1633  CG  LEU X 105      33.713  19.056  60.109  0.00  0.00            
ATOM   1634  HG  LEU X 105      34.421  19.852  60.462  0.00  0.00            
ATOM   1635  CD1 LEU X 105      34.569  17.838  59.550  0.00  0.00            
ATOM   1636 HD11 LEU X 105      33.926  16.924  59.424  0.00  0.00            
ATOM   1637 HD12 LEU X 105      35.103  17.917  58.577  0.00  0.00            
ATOM   1638 HD13 LEU X 105      35.423  17.706  60.314  0.00  0.00            
ATOM   1639  CD2 LEU X 105      32.562  19.306  59.110  0.00  0.00            
ATOM   1640 HD21 LEU X 105      31.876  18.430  59.040  0.00  0.00            
ATOM   1641 HD22 LEU X 105      31.861  20.250  59.347  0.00  0.00            
ATOM   1642 HD23 LEU X 105      32.826  19.377  58.039  0.00  0.00            
ATOM   1643  C   LEU X 105      32.636  20.978  62.919  0.00  0.00            
ATOM   1644  O   LEU X 105      32.703  21.639  61.926  0.00  0.00            
ATOM   1645  N   LYS X 106      31.871  21.352  63.928  0.00  0.00            
ATOM   1646  H   LYS X 106      31.725  20.695  64.639  0.00  0.00            
ATOM   1647  CA  LYS X 106      31.210  22.571  64.192  0.00  0.00            
ATOM   1648  HA  LYS X 106      30.619  22.890  63.333  0.00  0.00            
ATOM   1649  CB  LYS X 106      30.146  22.386  65.354  0.00  0.00            
ATOM   1650  HB2 LYS X 106      29.502  23.158  65.303  0.00  0.00            
ATOM   1651  HB3 LYS X 106      29.437  21.632  65.014  0.00  0.00            
ATOM   1652  CG  LYS X 106      30.618  22.041  66.738  0.00  0.00            
ATOM   1653  HG2 LYS X 106      30.895  20.953  66.731  0.00  0.00            
ATOM   1654  HG3 LYS X 106      31.560  22.508  67.052  0.00  0.00            
ATOM   1655  CD  LYS X 106      29.641  22.373  67.851  0.00  0.00            
ATOM   1656  HD2 LYS X 106      29.035  23.202  67.589  0.00  0.00            
ATOM   1657  HD3 LYS X 106      29.016  21.555  67.921  0.00  0.00            
ATOM   1658  CE  LYS X 106      30.379  22.354  69.243  0.00  0.00            
ATOM   1659  HE2 LYS X 106      30.614  21.272  69.420  0.00  0.00            
ATOM   1660  HE3 LYS X 106      31.358  22.658  69.218  0.00  0.00            
ATOM   1661  NZ  LYS X 106      29.732  23.041  70.413  0.00  0.00            
ATOM   1662  HZ1 LYS X 106      30.473  23.199  71.095  0.00  0.00            
ATOM   1663  HZ2 LYS X 106      29.327  23.900  69.999  0.00  0.00            
ATOM   1664  HZ3 LYS X 106      29.028  22.437  70.893  0.00  0.00            
ATOM   1665  C   LYS X 106      32.174  23.788  64.630  0.00  0.00            
ATOM   1666  O   LYS X 106      33.304  23.481  64.794  0.00  0.00            
ATOM   1667  N   ALA X 107      31.659  24.907  65.120  0.00  0.00            
ATOM   1668  H   ALA X 107      30.644  24.957  65.129  0.00  0.00            
ATOM   1669  CA  ALA X 107      32.387  25.924  65.978  0.00  0.00            
ATOM   1670  HA  ALA X 107      33.420  25.753  65.756  0.00  0.00            
ATOM   1671  CB  ALA X 107      32.033  27.441  65.715  0.00  0.00            
ATOM   1672  HB1 ALA X 107      32.600  27.802  64.831  0.00  0.00            
ATOM   1673  HB2 ALA X 107      30.941  27.519  65.496  0.00  0.00            
ATOM   1674  HB3 ALA X 107      32.527  28.064  66.450  0.00  0.00            
ATOM   1675  C   ALA X 107      32.055  25.518  67.473  0.00  0.00            
ATOM   1676  O   ALA X 107      30.956  25.072  67.726  0.00  0.00            
ATOM   1677  N   GLU X 108      33.008  25.483  68.409  0.00  0.00            
ATOM   1678  H   GLU X 108      33.945  25.832  68.011  0.00  0.00            
ATOM   1679  CA  GLU X 108      32.743  25.114  69.800  0.00  0.00            
ATOM   1680  HA  GLU X 108      31.740  24.661  69.934  0.00  0.00            
ATOM   1681  CB  GLU X 108      33.676  24.017  70.222  0.00  0.00            
ATOM   1682  HB2 GLU X 108      33.232  23.189  69.590  0.00  0.00            
ATOM   1683  HB3 GLU X 108      34.690  24.188  69.658  0.00  0.00            
ATOM   1684  CG  GLU X 108      33.898  23.579  71.712  0.00  0.00            
ATOM   1685  HG2 GLU X 108      34.469  22.692  71.564  0.00  0.00            
ATOM   1686  HG3 GLU X 108      34.550  24.323  72.236  0.00  0.00            
ATOM   1687  CD  GLU X 108      32.615  23.316  72.488  0.00  0.00            
ATOM   1688  OE1 GLU X 108      31.519  23.823  72.271  0.00  0.00            
ATOM   1689  OE2 GLU X 108      32.650  22.468  73.369  0.00  0.00            
ATOM   1690  C   GLU X 108      32.989  26.282  70.654  0.00  0.00            
ATOM   1691  O   GLU X 108      33.740  27.169  70.345  0.00  0.00            
ATOM   1692  N   VAL X 109      32.195  26.504  71.681  0.00  0.00            
ATOM   1693  H   VAL X 109      31.493  25.782  71.969  0.00  0.00            
ATOM   1694  CA  VAL X 109      32.367  27.607  72.732  0.00  0.00            
ATOM   1695  HA  VAL X 109      32.964  28.309  72.173  0.00  0.00            
ATOM   1696  CB  VAL X 109      31.049  28.495  73.010  0.00  0.00            
ATOM   1697  HB  VAL X 109      30.408  28.844  72.108  0.00  0.00            
ATOM   1698  CG1 VAL X 109      29.979  27.660  73.652  0.00  0.00            
ATOM   1699 HG11 VAL X 109      29.069  28.137  73.864  0.00  0.00            
ATOM   1700 HG12 VAL X 109      29.702  26.789  73.095  0.00  0.00            
ATOM   1701 HG13 VAL X 109      30.270  27.163  74.576  0.00  0.00            
ATOM   1702  CG2 VAL X 109      31.296  29.649  73.993  0.00  0.00            
ATOM   1703 HG21 VAL X 109      31.624  29.323  74.957  0.00  0.00            
ATOM   1704 HG22 VAL X 109      32.084  30.384  73.642  0.00  0.00            
ATOM   1705 HG23 VAL X 109      30.351  30.288  74.194  0.00  0.00            
ATOM   1706  C   VAL X 109      33.236  27.085  73.908  0.00  0.00            
ATOM   1707  O   VAL X 109      33.211  25.928  74.218  0.00  0.00            
ATOM   1708  N   HIE X 110      34.040  27.998  74.462  0.00  0.00            
ATOM   1709  H   HIE X 110      33.926  28.996  74.141  0.00  0.00            
ATOM   1710  CA  HIE X 110      34.996  27.752  75.523  0.00  0.00            
ATOM   1711  HA  HIE X 110      35.486  26.839  75.350  0.00  0.00            
ATOM   1712  CB  HIE X 110      36.003  28.906  75.754  0.00  0.00            
ATOM   1713  HB2 HIE X 110      36.297  29.131  74.717  0.00  0.00            
ATOM   1714  HB3 HIE X 110      35.563  29.781  76.222  0.00  0.00            
ATOM   1715  CG  HIE X 110      37.171  28.576  76.611  0.00  0.00            
ATOM   1716  ND1 HIE X 110      38.344  27.971  76.085  0.00  0.00            
ATOM   1717  CE1 HIE X 110      39.004  27.760  77.191  0.00  0.00            
ATOM   1718  HE1 HIE X 110      39.918  27.201  77.365  0.00  0.00            
ATOM   1719  NE2 HIE X 110      38.366  28.223  78.330  0.00  0.00            
ATOM   1720  HE2 HIE X 110      38.663  28.174  79.289  0.00  0.00            
ATOM   1721  CD2 HIE X 110      37.283  28.859  77.937  0.00  0.00            
ATOM   1722  HD2 HIE X 110      36.466  29.328  78.506  0.00  0.00            
ATOM   1723  C   HIE X 110      34.266  27.648  76.777  0.00  0.00            
ATOM   1724  O   HIE X 110      34.388  26.721  77.538  0.00  0.00            
ATOM   1725  N   VAL X 111      33.440  28.638  77.105  0.00  0.00            
ATOM   1726  H   VAL X 111      33.295  29.277  76.319  0.00  0.00            
ATOM   1727  CA  VAL X 111      32.782  28.887  78.404  0.00  0.00            
ATOM   1728  HA  VAL X 111      33.486  28.628  79.086  0.00  0.00            
ATOM   1729  CB  VAL X 111      32.438  30.446  78.687  0.00  0.00            
ATOM   1730  HB  VAL X 111      32.340  30.540  79.781  0.00  0.00            
ATOM   1731  CG1 VAL X 111      33.533  31.390  78.163  0.00  0.00            
ATOM   1732 HG11 VAL X 111      33.595  31.504  77.005  0.00  0.00            
ATOM   1733 HG12 VAL X 111      33.344  32.457  78.394  0.00  0.00            
ATOM   1734 HG13 VAL X 111      34.399  30.923  78.449  0.00  0.00            
ATOM   1735  CG2 VAL X 111      31.124  30.831  77.994  0.00  0.00            
ATOM   1736 HG21 VAL X 111      30.487  31.053  78.853  0.00  0.00            
ATOM   1737 HG22 VAL X 111      31.378  31.857  77.629  0.00  0.00            
ATOM   1738 HG23 VAL X 111      30.737  30.107  77.219  0.00  0.00            
ATOM   1739  C   VAL X 111      31.587  27.947  78.541  0.00  0.00            
ATOM   1740  O   VAL X 111      31.058  27.537  77.473  0.00  0.00            
ATOM   1741  N   PRO X 112      31.084  27.729  79.709  0.00  0.00            
ATOM   1742  CD  PRO X 112      31.641  27.877  81.148  0.00  0.00            
ATOM   1743  HD2 PRO X 112      31.445  28.850  81.558  0.00  0.00            
ATOM   1744  HD3 PRO X 112      32.676  27.636  81.211  0.00  0.00            
ATOM   1745  CG  PRO X 112      30.803  26.956  82.054  0.00  0.00            
ATOM   1746  HG2 PRO X 112      30.731  27.403  83.067  0.00  0.00            
ATOM   1747  HG3 PRO X 112      31.093  25.952  81.920  0.00  0.00            
ATOM   1748  CB  PRO X 112      29.474  27.209  81.357  0.00  0.00            
ATOM   1749  HB2 PRO X 112      28.977  28.148  81.610  0.00  0.00            
ATOM   1750  HB3 PRO X 112      28.704  26.482  81.581  0.00  0.00            
ATOM   1751  CA  PRO X 112      29.751  27.217  79.862  0.00  0.00            
ATOM   1752  HA  PRO X 112      29.747  26.235  79.432  0.00  0.00            
ATOM   1753  C   PRO X 112      28.772  28.132  79.149  0.00  0.00            
ATOM   1754  O   PRO X 112      28.705  29.318  79.402  0.00  0.00            
ATOM   1755  N   SER X 113      27.894  27.509  78.398  0.00  0.00            
ATOM   1756  H   SER X 113      28.078  26.514  78.231  0.00  0.00            
ATOM   1757  CA  SER X 113      26.820  28.193  77.684  0.00  0.00            
ATOM   1758  HA  SER X 113      26.120  28.797  78.266  0.00  0.00            
ATOM   1759  CB  SER X 113      27.448  29.001  76.619  0.00  0.00            
ATOM   1760  HB2 SER X 113      28.281  29.681  77.001  0.00  0.00            
ATOM   1761  HB3 SER X 113      27.976  28.468  75.946  0.00  0.00            
ATOM   1762  OG  SER X 113      26.427  29.649  75.915  0.00  0.00            
ATOM   1763  HG  SER X 113      26.498  30.517  76.256  0.00  0.00            
ATOM   1764  C   SER X 113      25.918  27.079  77.133  0.00  0.00            
ATOM   1765  O   SER X 113      26.193  26.178  76.441  0.00  0.00            
ATOM   1766  N   ARG X 114      24.587  27.303  77.314  0.00  0.00            
ATOM   1767  H   ARG X 114      24.625  28.020  78.124  0.00  0.00            
ATOM   1768  CA  ARG X 114      23.416  26.565  76.822  0.00  0.00            
ATOM   1769  HA  ARG X 114      23.541  25.603  77.175  0.00  0.00            
ATOM   1770  CB  ARG X 114      22.155  26.956  77.551  0.00  0.00            
ATOM   1771  HB2 ARG X 114      21.888  27.963  77.177  0.00  0.00            
ATOM   1772  HB3 ARG X 114      21.458  26.226  77.146  0.00  0.00            
ATOM   1773  CG  ARG X 114      22.202  26.739  79.087  0.00  0.00            
ATOM   1774  HG2 ARG X 114      22.748  25.803  79.389  0.00  0.00            
ATOM   1775  HG3 ARG X 114      22.791  27.537  79.515  0.00  0.00            
ATOM   1776  CD  ARG X 114      20.776  26.947  79.740  0.00  0.00            
ATOM   1777  HD2 ARG X 114      20.076  26.242  79.278  0.00  0.00            
ATOM   1778  HD3 ARG X 114      20.911  26.628  80.684  0.00  0.00            
ATOM   1779  NE  ARG X 114      20.367  28.385  79.673  0.00  0.00            
ATOM   1780  HE  ARG X 114      20.364  28.794  78.731  0.00  0.00            
ATOM   1781  CZ  ARG X 114      20.348  29.163  80.708  0.00  0.00            
ATOM   1782  NH1 ARG X 114      20.601  28.662  81.915  0.00  0.00            
ATOM   1783 HH11 ARG X 114      20.852  27.701  81.983  0.00  0.00            
ATOM   1784 HH12 ARG X 114      20.471  29.018  82.836  0.00  0.00            
ATOM   1785  NH2 ARG X 114      20.126  30.484  80.599  0.00  0.00            
ATOM   1786 HH21 ARG X 114      20.094  30.813  79.674  0.00  0.00            
ATOM   1787 HH22 ARG X 114      20.358  31.056  81.340  0.00  0.00            
ATOM   1788  C   ARG X 114      23.249  26.563  75.296  0.00  0.00            
ATOM   1789  O   ARG X 114      22.435  25.704  74.895  0.00  0.00            
ATOM   1790  N   ASN X 115      23.910  27.374  74.509  0.00  0.00            
ATOM   1791  H   ASN X 115      24.272  28.187  74.916  0.00  0.00            
ATOM   1792  CA  ASN X 115      24.038  27.176  73.048  0.00  0.00            
ATOM   1793  HA  ASN X 115      23.038  27.217  72.439  0.00  0.00            
ATOM   1794  CB  ASN X 115      24.869  28.358  72.451  0.00  0.00            
ATOM   1795  HB2 ASN X 115      25.914  28.323  72.920  0.00  0.00            
ATOM   1796  HB3 ASN X 115      24.992  28.408  71.318  0.00  0.00            
ATOM   1797  CG  ASN X 115      24.236  29.744  72.595  0.00  0.00            
ATOM   1798  OD1 ASN X 115      23.077  29.882  72.988  0.00  0.00            
ATOM   1799  ND2 ASN X 115      24.902  30.860  72.426  0.00  0.00            
ATOM   1800 HD21 ASN X 115      24.430  31.707  72.593  0.00  0.00            
ATOM   1801 HD22 ASN X 115      25.856  30.835  72.066  0.00  0.00            
ATOM   1802  C   ASN X 115      24.787  25.768  72.746  0.00  0.00            
ATOM   1803  O   ASN X 115      24.492  25.269  71.672  0.00  0.00            
ATOM   1804  N   LYS X 116      25.497  25.053  73.619  0.00  0.00            
ATOM   1805  H   LYS X 116      25.860  25.359  74.543  0.00  0.00            
ATOM   1806  CA  LYS X 116      26.271  23.794  73.344  0.00  0.00            
ATOM   1807  HA  LYS X 116      26.301  23.660  72.260  0.00  0.00            
ATOM   1808  CB  LYS X 116      27.664  24.086  73.703  0.00  0.00            
ATOM   1809  HB2 LYS X 116      28.189  23.720  72.831  0.00  0.00            
ATOM   1810  HB3 LYS X 116      27.811  25.188  73.891  0.00  0.00            
ATOM   1811  CG  LYS X 116      28.206  23.539  75.029  0.00  0.00            
ATOM   1812  HG2 LYS X 116      27.742  24.232  75.789  0.00  0.00            
ATOM   1813  HG3 LYS X 116      27.850  22.549  75.187  0.00  0.00            
ATOM   1814  CD  LYS X 116      29.729  23.624  75.217  0.00  0.00            
ATOM   1815  HD2 LYS X 116      30.254  22.918  74.586  0.00  0.00            
ATOM   1816  HD3 LYS X 116      30.114  24.568  74.854  0.00  0.00            
ATOM   1817  CE  LYS X 116      30.241  23.630  76.713  0.00  0.00            
ATOM   1818  HE2 LYS X 116      29.785  24.523  77.169  0.00  0.00            
ATOM   1819  HE3 LYS X 116      29.860  22.702  77.119  0.00  0.00            
ATOM   1820  NZ  LYS X 116      31.704  23.652  76.855  0.00  0.00            
ATOM   1821  HZ1 LYS X 116      32.200  24.419  76.572  0.00  0.00            
ATOM   1822  HZ2 LYS X 116      31.969  23.729  77.883  0.00  0.00            
ATOM   1823  HZ3 LYS X 116      32.067  22.757  76.474  0.00  0.00            
ATOM   1824  C   LYS X 116      25.588  22.501  73.830  0.00  0.00            
ATOM   1825  O   LYS X 116      26.121  21.401  73.991  0.00  0.00            
ATOM   1826  N   VAL X 117      24.325  22.653  74.259  0.00  0.00            
ATOM   1827  H   VAL X 117      23.919  23.577  74.019  0.00  0.00            
ATOM   1828  CA  VAL X 117      23.464  21.474  74.624  0.00  0.00            
ATOM   1829  HA  VAL X 117      24.036  20.667  75.119  0.00  0.00            
ATOM   1830  CB  VAL X 117      22.323  21.792  75.598  0.00  0.00            
ATOM   1831  HB  VAL X 117      21.530  22.309  75.121  0.00  0.00            
ATOM   1832  CG1 VAL X 117      21.766  20.478  76.113  0.00  0.00            
ATOM   1833 HG11 VAL X 117      22.354  19.852  76.827  0.00  0.00            
ATOM   1834 HG12 VAL X 117      20.835  20.721  76.648  0.00  0.00            
ATOM   1835 HG13 VAL X 117      21.653  19.825  75.315  0.00  0.00            
ATOM   1836  CG2 VAL X 117      22.590  22.612  76.958  0.00  0.00            
ATOM   1837 HG21 VAL X 117      21.643  22.706  77.507  0.00  0.00            
ATOM   1838 HG22 VAL X 117      23.432  22.281  77.426  0.00  0.00            
ATOM   1839 HG23 VAL X 117      22.905  23.574  76.674  0.00  0.00            
ATOM   1840  C   VAL X 117      23.134  20.749  73.244  0.00  0.00            
ATOM   1841  O   VAL X 117      23.297  19.520  73.164  0.00  0.00            
ATOM   1842  N   ILE X 118      22.693  21.441  72.148  0.00  0.00            
ATOM   1843  H   ILE X 118      22.798  22.414  72.130  0.00  0.00            
ATOM   1844  CA  ILE X 118      22.137  20.751  71.020  0.00  0.00            
ATOM   1845  HA  ILE X 118      22.188  19.545  71.209  0.00  0.00            
ATOM   1846  CB  ILE X 118      20.647  21.227  70.807  0.00  0.00            
ATOM   1847  HB  ILE X 118      20.725  22.263  70.681  0.00  0.00            
ATOM   1848  CG2 ILE X 118      20.049  20.536  69.630  0.00  0.00            
ATOM   1849 HG21 ILE X 118      19.640  19.518  69.642  0.00  0.00            
ATOM   1850 HG22 ILE X 118      19.259  21.184  69.364  0.00  0.00            
ATOM   1851 HG23 ILE X 118      20.809  20.565  68.878  0.00  0.00            
ATOM   1852  CG1 ILE X 118      19.763  20.994  72.057  0.00  0.00            
ATOM   1853 HG12 ILE X 118      19.528  19.968  72.132  0.00  0.00            
ATOM   1854 HG13 ILE X 118      20.335  21.191  72.991  0.00  0.00            
ATOM   1855  CD1 ILE X 118      18.347  21.722  72.152  0.00  0.00            
ATOM   1856 HD11 ILE X 118      18.466  22.798  72.316  0.00  0.00            
ATOM   1857 HD12 ILE X 118      17.670  21.475  71.264  0.00  0.00            
ATOM   1858 HD13 ILE X 118      17.861  21.325  73.009  0.00  0.00            
ATOM   1859  C   ILE X 118      23.125  21.126  69.915  0.00  0.00            
ATOM   1860  O   ILE X 118      23.592  22.288  69.747  0.00  0.00            
ATOM   1861  N   HIE X 119      23.530  20.152  69.006  0.00  0.00            
ATOM   1862  H   HIE X 119      23.109  19.194  68.922  0.00  0.00            
ATOM   1863  CA  HIE X 119      24.597  20.406  67.963  0.00  0.00            
ATOM   1864  HA  HIE X 119      25.559  20.910  68.419  0.00  0.00            
ATOM   1865  CB  HIE X 119      24.759  19.136  67.166  0.00  0.00            
ATOM   1866  HB2 HIE X 119      23.887  18.658  66.856  0.00  0.00            
ATOM   1867  HB3 HIE X 119      25.227  19.533  66.284  0.00  0.00            
ATOM   1868  CG  HIE X 119      25.772  18.197  67.848  0.00  0.00            
ATOM   1869  ND1 HIE X 119      25.826  17.852  69.236  0.00  0.00            
ATOM   1870  CE1 HIE X 119      26.885  17.045  69.526  0.00  0.00            
ATOM   1871  HE1 HIE X 119      27.170  16.788  70.472  0.00  0.00            
ATOM   1872  NE2 HIE X 119      27.540  16.922  68.414  0.00  0.00            
ATOM   1873  HE2 HIE X 119      28.319  16.275  68.419  0.00  0.00            
ATOM   1874  CD2 HIE X 119      26.969  17.679  67.433  0.00  0.00            
ATOM   1875  HD2 HIE X 119      27.588  18.142  66.613  0.00  0.00            
ATOM   1876  C   HIE X 119      24.059  21.522  66.975  0.00  0.00            
ATOM   1877  O   HIE X 119      24.814  22.271  66.391  0.00  0.00            
ATOM   1878  N   ASP X 120      22.749  21.655  66.879  0.00  0.00            
ATOM   1879  H   ASP X 120      22.066  21.006  67.402  0.00  0.00            
ATOM   1880  CA  ASP X 120      21.881  22.412  66.018  0.00  0.00            
ATOM   1881  HA  ASP X 120      22.276  22.217  64.993  0.00  0.00            
ATOM   1882  CB  ASP X 120      20.432  21.779  65.936  0.00  0.00            
ATOM   1883  HB2 ASP X 120      20.181  21.625  66.960  0.00  0.00            
ATOM   1884  HB3 ASP X 120      19.831  22.490  65.344  0.00  0.00            
ATOM   1885  CG  ASP X 120      20.411  20.364  65.417  0.00  0.00            
ATOM   1886  OD1 ASP X 120      20.811  19.399  66.053  0.00  0.00            
ATOM   1887  OD2 ASP X 120      20.081  20.271  64.174  0.00  0.00            
ATOM   1888  C   ASP X 120      21.868  23.948  66.037  0.00  0.00            
ATOM   1889  O   ASP X 120      21.342  24.583  65.123  0.00  0.00            
ATOM   1890  N   GLU X 121      22.434  24.466  67.173  0.00  0.00            
ATOM   1891  H   GLU X 121      23.087  23.762  67.622  0.00  0.00            
ATOM   1892  CA  GLU X 121      22.672  25.901  67.318  0.00  0.00            
ATOM   1893  HA  GLU X 121      21.767  26.501  67.048  0.00  0.00            
ATOM   1894  CB  GLU X 121      22.803  26.048  68.870  0.00  0.00            
ATOM   1895  HB2 GLU X 121      21.817  25.831  69.288  0.00  0.00            
ATOM   1896  HB3 GLU X 121      23.407  25.318  69.167  0.00  0.00            
ATOM   1897  CG  GLU X 121      23.243  27.407  69.274  0.00  0.00            
ATOM   1898  HG2 GLU X 121      23.522  27.480  70.324  0.00  0.00            
ATOM   1899  HG3 GLU X 121      23.981  27.791  68.557  0.00  0.00            
ATOM   1900  CD  GLU X 121      22.107  28.433  69.186  0.00  0.00            
ATOM   1901  OE1 GLU X 121      21.175  28.658  69.974  0.00  0.00            
ATOM   1902  OE2 GLU X 121      22.219  29.234  68.225  0.00  0.00            
ATOM   1903  C   GLU X 121      23.856  26.342  66.439  0.00  0.00            
ATOM   1904  O   GLU X 121      23.796  27.400  65.733  0.00  0.00            
ATOM   1905  N   TYR X 122      24.954  25.607  66.381  0.00  0.00            
ATOM   1906  H   TYR X 122      24.948  24.658  66.787  0.00  0.00            
ATOM   1907  CA  TYR X 122      26.133  26.059  65.601  0.00  0.00            
ATOM   1908  HA  TYR X 122      26.113  27.166  65.387  0.00  0.00            
ATOM   1909  CB  TYR X 122      27.455  25.489  66.284  0.00  0.00            
ATOM   1910  HB2 TYR X 122      27.372  24.386  66.674  0.00  0.00            
ATOM   1911  HB3 TYR X 122      28.307  25.473  65.599  0.00  0.00            
ATOM   1912  CG  TYR X 122      27.593  26.282  67.562  0.00  0.00            
ATOM   1913  CD1 TYR X 122      27.071  25.869  68.805  0.00  0.00            
ATOM   1914  HD1 TYR X 122      26.708  24.840  69.056  0.00  0.00            
ATOM   1915  CE1 TYR X 122      27.069  26.799  69.903  0.00  0.00            
ATOM   1916  HE1 TYR X 122      26.677  26.504  70.839  0.00  0.00            
ATOM   1917  CZ  TYR X 122      27.553  28.139  69.767  0.00  0.00            
ATOM   1918  OH  TYR X 122      28.032  28.850  70.857  0.00  0.00            
ATOM   1919  HH  TYR X 122      28.201  29.766  70.632  0.00  0.00            
ATOM   1920  CE2 TYR X 122      27.922  28.508  68.514  0.00  0.00            
ATOM   1921  HE2 TYR X 122      28.097  29.522  68.319  0.00  0.00            
ATOM   1922  CD2 TYR X 122      27.984  27.670  67.410  0.00  0.00            
ATOM   1923  HD2 TYR X 122      28.472  28.061  66.530  0.00  0.00            
ATOM   1924  C   TYR X 122      26.043  25.511  64.138  0.00  0.00            
ATOM   1925  O   TYR X 122      26.199  26.307  63.218  0.00  0.00            
ATOM   1926  N   LYS X 123      25.939  24.129  64.013  0.00  0.00            
ATOM   1927  H   LYS X 123      25.514  23.622  64.729  0.00  0.00            
ATOM   1928  CA  LYS X 123      26.175  23.369  62.746  0.00  0.00            
ATOM   1929  HA  LYS X 123      27.002  23.890  62.294  0.00  0.00            
ATOM   1930  CB  LYS X 123      26.657  21.920  63.025  0.00  0.00            
ATOM   1931  HB2 LYS X 123      27.254  21.965  63.884  0.00  0.00            
ATOM   1932  HB3 LYS X 123      25.806  21.274  63.081  0.00  0.00            
ATOM   1933  CG  LYS X 123      27.451  21.294  61.866  0.00  0.00            
ATOM   1934  HG2 LYS X 123      26.903  21.361  60.915  0.00  0.00            
ATOM   1935  HG3 LYS X 123      28.429  21.873  61.662  0.00  0.00            
ATOM   1936  CD  LYS X 123      27.784  19.723  62.266  0.00  0.00            
ATOM   1937  HD2 LYS X 123      28.477  19.594  63.151  0.00  0.00            
ATOM   1938  HD3 LYS X 123      26.877  19.109  62.561  0.00  0.00            
ATOM   1939  CE  LYS X 123      28.565  18.948  61.122  0.00  0.00            
ATOM   1940  HE2 LYS X 123      28.105  18.839  60.091  0.00  0.00            
ATOM   1941  HE3 LYS X 123      29.533  19.487  60.752  0.00  0.00            
ATOM   1942  NZ  LYS X 123      28.930  17.624  61.657  0.00  0.00            
ATOM   1943  HZ1 LYS X 123      29.414  17.758  62.533  0.00  0.00            
ATOM   1944  HZ2 LYS X 123      28.069  17.133  61.960  0.00  0.00            
ATOM   1945  HZ3 LYS X 123      29.482  17.067  61.099  0.00  0.00            
ATOM   1946  C   LYS X 123      25.134  23.536  61.696  0.00  0.00            
ATOM   1947  O   LYS X 123      24.531  22.585  61.345  0.00  0.00            
ATOM   1948  N   VAL X 124      24.893  24.743  61.308  0.00  0.00            
ATOM   1949  H   VAL X 124      25.174  25.504  61.894  0.00  0.00            
ATOM   1950  CA  VAL X 124      23.739  25.307  60.475  0.00  0.00            
ATOM   1951  HA  VAL X 124      22.833  24.777  60.695  0.00  0.00            
ATOM   1952  CB  VAL X 124      23.303  26.694  60.775  0.00  0.00            
ATOM   1953  HB  VAL X 124      22.507  27.035  60.188  0.00  0.00            
ATOM   1954  CG1 VAL X 124      23.038  27.022  62.208  0.00  0.00            
ATOM   1955 HG11 VAL X 124      23.928  27.498  62.725  0.00  0.00            
ATOM   1956 HG12 VAL X 124      22.349  27.855  62.319  0.00  0.00            
ATOM   1957 HG13 VAL X 124      22.650  26.071  62.737  0.00  0.00            
ATOM   1958  CG2 VAL X 124      24.441  27.705  60.428  0.00  0.00            
ATOM   1959 HG21 VAL X 124      25.420  27.747  60.923  0.00  0.00            
ATOM   1960 HG22 VAL X 124      24.788  27.523  59.415  0.00  0.00            
ATOM   1961 HG23 VAL X 124      24.061  28.696  60.475  0.00  0.00            
ATOM   1962  C   VAL X 124      24.087  25.114  58.895  0.00  0.00            
ATOM   1963  O   VAL X 124      23.187  25.458  58.126  0.00  0.00            
ATOM   1964  N   ASN X 125      25.282  24.691  58.426  0.00  0.00            
ATOM   1965  H   ASN X 125      26.042  24.664  59.037  0.00  0.00            
ATOM   1966  CA  ASN X 125      25.427  24.187  57.055  0.00  0.00            
ATOM   1967  HA  ASN X 125      24.585  24.600  56.368  0.00  0.00            
ATOM   1968  CB  ASN X 125      26.731  24.677  56.334  0.00  0.00            
ATOM   1969  HB2 ASN X 125      27.601  24.453  56.990  0.00  0.00            
ATOM   1970  HB3 ASN X 125      26.834  23.979  55.431  0.00  0.00            
ATOM   1971  CG  ASN X 125      26.646  26.113  55.796  0.00  0.00            
ATOM   1972  OD1 ASN X 125      27.422  26.368  54.870  0.00  0.00            
ATOM   1973  ND2 ASN X 125      26.179  27.137  56.492  0.00  0.00            
ATOM   1974 HD21 ASN X 125      25.911  27.878  55.940  0.00  0.00            
ATOM   1975 HD22 ASN X 125      26.028  27.090  57.476  0.00  0.00            
ATOM   1976  C   ASN X 125      25.166  22.582  56.987  0.00  0.00            
ATOM   1977  O   ASN X 125      24.491  22.055  57.903  0.00  0.00            
ATOM   1978  N   GLY X 126      25.695  21.879  55.923  0.00  0.00            
ATOM   1979  H   GLY X 126      26.426  22.278  55.356  0.00  0.00            
ATOM   1980  CA  GLY X 126      25.588  20.379  55.764  0.00  0.00            
ATOM   1981  HA2 GLY X 126      26.241  20.023  54.946  0.00  0.00            
ATOM   1982  HA3 GLY X 126      25.859  19.964  56.732  0.00  0.00            
ATOM   1983  C   GLY X 126      24.272  19.852  55.339  0.00  0.00            
ATOM   1984  O   GLY X 126      24.308  19.345  54.189  0.00  0.00            
ATOM   1985  N   ASP X 127      23.223  19.870  56.169  0.00  0.00            
ATOM   1986  H   ASP X 127      23.387  20.341  57.036  0.00  0.00            
ATOM   1987  CA  ASP X 127      21.824  19.574  55.791  0.00  0.00            
ATOM   1988  HA  ASP X 127      21.860  19.887  54.716  0.00  0.00            
ATOM   1989  CB  ASP X 127      21.596  18.098  55.710  0.00  0.00            
ATOM   1990  HB2 ASP X 127      20.698  18.046  55.116  0.00  0.00            
ATOM   1991  HB3 ASP X 127      22.303  17.585  55.066  0.00  0.00            
ATOM   1992  CG  ASP X 127      21.244  17.292  56.890  0.00  0.00            
ATOM   1993  OD1 ASP X 127      21.672  16.142  57.035  0.00  0.00            
ATOM   1994  OD2 ASP X 127      20.562  17.752  57.872  0.00  0.00            
ATOM   1995  C   ASP X 127      20.689  20.229  56.487  0.00  0.00            
ATOM   1996  O   ASP X 127      19.520  20.226  56.054  0.00  0.00            
ATOM   1997  N   GLU X 128      21.038  20.754  57.703  0.00  0.00            
ATOM   1998  H   GLU X 128      22.070  20.885  57.949  0.00  0.00            
ATOM   1999  CA  GLU X 128      20.171  21.498  58.558  0.00  0.00            
ATOM   2000  HA  GLU X 128      19.315  20.951  58.862  0.00  0.00            
ATOM   2001  CB  GLU X 128      20.760  21.887  59.852  0.00  0.00            
ATOM   2002  HB2 GLU X 128      21.394  22.736  59.615  0.00  0.00            
ATOM   2003  HB3 GLU X 128      20.003  22.358  60.537  0.00  0.00            
ATOM   2004  CG  GLU X 128      21.541  20.754  60.507  0.00  0.00            
ATOM   2005  HG2 GLU X 128      22.291  20.350  59.856  0.00  0.00            
ATOM   2006  HG3 GLU X 128      21.948  21.164  61.383  0.00  0.00            
ATOM   2007  CD  GLU X 128      20.625  19.502  60.931  0.00  0.00            
ATOM   2008  OE1 GLU X 128      21.277  18.572  61.480  0.00  0.00            
ATOM   2009  OE2 GLU X 128      19.413  19.674  61.164  0.00  0.00            
ATOM   2010  C   GLU X 128      19.567  22.773  57.939  0.00  0.00            
ATOM   2011  O   GLU X 128      20.190  23.498  57.134  0.00  0.00            
ATOM   2012  N   LEU X 129      18.334  23.021  58.333  0.00  0.00            
ATOM   2013  H   LEU X 129      17.871  22.332  58.887  0.00  0.00            
ATOM   2014  CA  LEU X 129      17.609  24.327  58.072  0.00  0.00            
ATOM   2015  HA  LEU X 129      18.364  25.092  57.861  0.00  0.00            
ATOM   2016  CB  LEU X 129      16.650  24.198  56.847  0.00  0.00            
ATOM   2017  HB2 LEU X 129      15.996  23.444  57.163  0.00  0.00            
ATOM   2018  HB3 LEU X 129      16.031  25.070  56.625  0.00  0.00            
ATOM   2019  CG  LEU X 129      17.419  23.928  55.616  0.00  0.00            
ATOM   2020  HG  LEU X 129      18.082  23.100  55.665  0.00  0.00            
ATOM   2021  CD1 LEU X 129      16.565  23.578  54.358  0.00  0.00            
ATOM   2022 HD11 LEU X 129      17.144  23.473  53.483  0.00  0.00            
ATOM   2023 HD12 LEU X 129      15.969  22.741  54.504  0.00  0.00            
ATOM   2024 HD13 LEU X 129      15.918  24.280  54.380  0.00  0.00            
ATOM   2025  CD2 LEU X 129      18.206  25.106  55.081  0.00  0.00            
ATOM   2026 HD21 LEU X 129      19.105  24.840  54.494  0.00  0.00            
ATOM   2027 HD22 LEU X 129      17.663  25.767  54.406  0.00  0.00            
ATOM   2028 HD23 LEU X 129      18.355  25.840  55.932  0.00  0.00            
ATOM   2029  C   LEU X 129      16.997  24.876  59.406  0.00  0.00            
ATOM   2030  O   LEU X 129      16.015  25.686  59.232  0.00  0.00            
ATOM   2031  N   GLU X 130      17.239  24.404  60.659  0.00  0.00            
ATOM   2032  H   GLU X 130      17.929  23.758  60.832  0.00  0.00            
ATOM   2033  CA  GLU X 130      16.190  24.479  61.666  0.00  0.00            
ATOM   2034  HA  GLU X 130      15.668  25.416  61.854  0.00  0.00            
ATOM   2035  CB  GLU X 130      15.070  23.582  61.291  0.00  0.00            
ATOM   2036  HB2 GLU X 130      14.526  23.233  62.161  0.00  0.00            
ATOM   2037  HB3 GLU X 130      14.368  24.159  60.828  0.00  0.00            
ATOM   2038  CG  GLU X 130      15.237  22.250  60.506  0.00  0.00            
ATOM   2039  HG2 GLU X 130      14.244  21.789  60.465  0.00  0.00            
ATOM   2040  HG3 GLU X 130      15.390  22.687  59.477  0.00  0.00            
ATOM   2041  CD  GLU X 130      16.318  21.360  60.999  0.00  0.00            
ATOM   2042  OE1 GLU X 130      17.356  21.361  60.316  0.00  0.00            
ATOM   2043  OE2 GLU X 130      16.167  20.923  62.130  0.00  0.00            
ATOM   2044  C   GLU X 130      16.662  24.053  63.053  0.00  0.00            
ATOM   2045  O   GLU X 130      17.541  23.203  63.217  0.00  0.00            
ATOM   2046  N   LYS X 131      16.134  24.802  64.131  0.00  0.00            
ATOM   2047  H   LYS X 131      15.605  25.594  63.918  0.00  0.00            
ATOM   2048  CA  LYS X 131      16.543  24.438  65.513  0.00  0.00            
ATOM   2049  HA  LYS X 131      17.420  23.764  65.513  0.00  0.00            
ATOM   2050  CB  LYS X 131      17.122  25.776  66.026  0.00  0.00            
ATOM   2051  HB2 LYS X 131      17.637  26.268  65.261  0.00  0.00            
ATOM   2052  HB3 LYS X 131      16.314  26.441  66.219  0.00  0.00            
ATOM   2053  CG  LYS X 131      17.976  25.655  67.285  0.00  0.00            
ATOM   2054  HG2 LYS X 131      17.474  25.167  68.103  0.00  0.00            
ATOM   2055  HG3 LYS X 131      18.699  24.881  67.011  0.00  0.00            
ATOM   2056  CD  LYS X 131      18.632  26.898  67.886  0.00  0.00            
ATOM   2057  HD2 LYS X 131      19.613  26.571  68.350  0.00  0.00            
ATOM   2058  HD3 LYS X 131      18.762  27.561  67.058  0.00  0.00            
ATOM   2059  CE  LYS X 131      17.800  27.819  68.731  0.00  0.00            
ATOM   2060  HE2 LYS X 131      16.737  28.076  68.478  0.00  0.00            
ATOM   2061  HE3 LYS X 131      17.694  27.240  69.684  0.00  0.00            
ATOM   2062  NZ  LYS X 131      18.459  29.127  68.928  0.00  0.00            
ATOM   2063  HZ1 LYS X 131      18.165  29.640  69.752  0.00  0.00            
ATOM   2064  HZ2 LYS X 131      19.442  28.971  68.930  0.00  0.00            
ATOM   2065  HZ3 LYS X 131      18.243  29.717  68.209  0.00  0.00            
ATOM   2066  C   LYS X 131      15.325  23.848  66.313  0.00  0.00            
ATOM   2067  O   LYS X 131      14.236  24.382  66.340  0.00  0.00            
ATOM   2068  N   THR X 132      15.626  22.775  67.227  0.00  0.00            
ATOM   2069  H   THR X 132      16.564  22.560  67.637  0.00  0.00            
ATOM   2070  CA  THR X 132      14.654  22.107  68.095  0.00  0.00            
ATOM   2071  HA  THR X 132      13.767  22.075  67.481  0.00  0.00            
ATOM   2072  CB  THR X 132      15.019  20.657  68.428  0.00  0.00            
ATOM   2073  HB  THR X 132      15.944  20.646  68.972  0.00  0.00            
ATOM   2074  CG2 THR X 132      13.930  19.916  69.118  0.00  0.00            
ATOM   2075 HG21 THR X 132      13.902  20.406  70.166  0.00  0.00            
ATOM   2076 HG22 THR X 132      12.959  19.862  68.569  0.00  0.00            
ATOM   2077 HG23 THR X 132      14.315  18.919  69.383  0.00  0.00            
ATOM   2078  OG1 THR X 132      15.108  19.880  67.207  0.00  0.00            
ATOM   2079  HG1 THR X 132      16.069  19.739  67.076  0.00  0.00            
ATOM   2080  C   THR X 132      14.462  22.964  69.378  0.00  0.00            
ATOM   2081  O   THR X 132      15.380  23.589  69.873  0.00  0.00            
ATOM   2082  N   TYR X 133      13.217  22.791  69.856  0.00  0.00            
ATOM   2083  H   TYR X 133      12.668  22.216  69.241  0.00  0.00            
ATOM   2084  CA  TYR X 133      12.635  23.706  70.794  0.00  0.00            
ATOM   2085  HA  TYR X 133      13.436  23.856  71.487  0.00  0.00            
ATOM   2086  CB  TYR X 133      12.380  25.066  70.038  0.00  0.00            
ATOM   2087  HB2 TYR X 133      13.085  25.123  69.227  0.00  0.00            
ATOM   2088  HB3 TYR X 133      11.425  24.844  69.640  0.00  0.00            
ATOM   2089  CG  TYR X 133      12.372  26.203  71.002  0.00  0.00            
ATOM   2090  CD1 TYR X 133      11.106  26.519  71.596  0.00  0.00            
ATOM   2091  HD1 TYR X 133      10.114  26.227  71.289  0.00  0.00            
ATOM   2092  CE1 TYR X 133      11.071  27.366  72.708  0.00  0.00            
ATOM   2093  HE1 TYR X 133      10.150  27.650  73.044  0.00  0.00            
ATOM   2094  CZ  TYR X 133      12.268  27.991  73.119  0.00  0.00            
ATOM   2095  OH  TYR X 133      12.225  28.990  74.050  0.00  0.00            
ATOM   2096  HH  TYR X 133      11.472  29.602  73.803  0.00  0.00            
ATOM   2097  CE2 TYR X 133      13.555  27.672  72.498  0.00  0.00            
ATOM   2098  HE2 TYR X 133      14.457  28.087  72.868  0.00  0.00            
ATOM   2099  CD2 TYR X 133      13.566  26.755  71.500  0.00  0.00            
ATOM   2100  HD2 TYR X 133      14.506  26.393  71.116  0.00  0.00            
ATOM   2101  C   TYR X 133      11.453  23.092  71.602  0.00  0.00            
ATOM   2102  O   TYR X 133      10.997  22.005  71.138  0.00  0.00            
ATOM   2103  N   LYS X 134      10.985  23.628  72.712  0.00  0.00            
ATOM   2104  H   LYS X 134      11.513  24.394  73.046  0.00  0.00            
ATOM   2105  CA  LYS X 134       9.811  23.115  73.489  0.00  0.00            
ATOM   2106  HA  LYS X 134       9.233  22.308  72.885  0.00  0.00            
ATOM   2107  CB  LYS X 134      10.385  22.579  74.884  0.00  0.00            
ATOM   2108  HB2 LYS X 134      11.374  22.171  74.574  0.00  0.00            
ATOM   2109  HB3 LYS X 134      10.585  23.412  75.450  0.00  0.00            
ATOM   2110  CG  LYS X 134       9.326  21.752  75.629  0.00  0.00            
ATOM   2111  HG2 LYS X 134       9.431  22.093  76.642  0.00  0.00            
ATOM   2112  HG3 LYS X 134       8.295  21.845  75.256  0.00  0.00            
ATOM   2113  CD  LYS X 134       9.795  20.301  75.336  0.00  0.00            
ATOM   2114  HD2 LYS X 134       9.821  20.059  74.268  0.00  0.00            
ATOM   2115  HD3 LYS X 134      10.834  20.458  75.773  0.00  0.00            
ATOM   2116  CE  LYS X 134       8.854  19.396  76.028  0.00  0.00            
ATOM   2117  HE2 LYS X 134       8.828  19.765  77.032  0.00  0.00            
ATOM   2118  HE3 LYS X 134       7.889  19.388  75.530  0.00  0.00            
ATOM   2119  NZ  LYS X 134       9.407  17.954  76.141  0.00  0.00            
ATOM   2120  HZ1 LYS X 134       9.176  17.344  75.291  0.00  0.00            
ATOM   2121  HZ2 LYS X 134      10.336  17.754  76.418  0.00  0.00            
ATOM   2122  HZ3 LYS X 134       8.763  17.521  76.873  0.00  0.00            
ATOM   2123  C   LYS X 134       8.843  24.183  73.782  0.00  0.00            
ATOM   2124  O   LYS X 134       9.245  25.313  73.988  0.00  0.00            
ATOM   2125  N   VAL X 135       7.550  23.845  74.035  0.00  0.00            
ATOM   2126  H   VAL X 135       7.332  22.866  73.982  0.00  0.00            
ATOM   2127  CA  VAL X 135       6.598  24.698  74.651  0.00  0.00            
ATOM   2128  HA  VAL X 135       7.211  25.300  75.304  0.00  0.00            
ATOM   2129  CB  VAL X 135       6.004  25.528  73.467  0.00  0.00            
ATOM   2130  HB  VAL X 135       6.829  25.884  72.846  0.00  0.00            
ATOM   2131  CG1 VAL X 135       5.159  24.730  72.563  0.00  0.00            
ATOM   2132 HG11 VAL X 135       5.233  25.321  71.687  0.00  0.00            
ATOM   2133 HG12 VAL X 135       5.294  23.622  72.356  0.00  0.00            
ATOM   2134 HG13 VAL X 135       4.134  24.712  72.840  0.00  0.00            
ATOM   2135  CG2 VAL X 135       5.163  26.636  74.098  0.00  0.00            
ATOM   2136 HG21 VAL X 135       4.540  26.107  74.834  0.00  0.00            
ATOM   2137 HG22 VAL X 135       5.752  27.432  74.634  0.00  0.00            
ATOM   2138 HG23 VAL X 135       4.479  27.178  73.503  0.00  0.00            
ATOM   2139  C   VAL X 135       5.694  23.752  75.586  0.00  0.00            
ATOM   2140  O   VAL X 135       5.014  22.822  75.192  0.00  0.00            
ATOM   2141  N   GLY X 136       5.945  23.904  76.851  0.00  0.00            
ATOM   2142  H   GLY X 136       6.481  24.668  77.163  0.00  0.00            
ATOM   2143  CA  GLY X 136       5.296  23.033  77.828  0.00  0.00            
ATOM   2144  HA2 GLY X 136       5.513  23.444  78.822  0.00  0.00            
ATOM   2145  HA3 GLY X 136       4.219  23.050  77.641  0.00  0.00            
ATOM   2146  C   GLY X 136       5.905  21.643  77.838  0.00  0.00            
ATOM   2147  O   GLY X 136       7.177  21.432  77.800  0.00  0.00            
ATOM   2148  N   ASP X 137       5.093  20.711  77.671  0.00  0.00            
ATOM   2149  H   ASP X 137       4.092  20.799  77.790  0.00  0.00            
ATOM   2150  CA  ASP X 137       5.447  19.297  77.373  0.00  0.00            
ATOM   2151  HA  ASP X 137       6.481  19.109  77.753  0.00  0.00            
ATOM   2152  CB  ASP X 137       4.609  18.310  78.161  0.00  0.00            
ATOM   2153  HB2 ASP X 137       3.548  18.035  77.759  0.00  0.00            
ATOM   2154  HB3 ASP X 137       5.005  17.292  78.269  0.00  0.00            
ATOM   2155  CG  ASP X 137       4.490  18.855  79.671  0.00  0.00            
ATOM   2156  OD1 ASP X 137       5.542  19.083  80.288  0.00  0.00            
ATOM   2157  OD2 ASP X 137       3.423  18.951  80.296  0.00  0.00            
ATOM   2158  C   ASP X 137       5.242  19.013  75.843  0.00  0.00            
ATOM   2159  O   ASP X 137       5.545  17.878  75.240  0.00  0.00            
ATOM   2160  N   VAL X 138       4.657  19.899  75.042  0.00  0.00            
ATOM   2161  H   VAL X 138       4.452  20.853  75.421  0.00  0.00            
ATOM   2162  CA  VAL X 138       4.673  19.945  73.587  0.00  0.00            
ATOM   2163  HA  VAL X 138       4.349  18.995  73.298  0.00  0.00            
ATOM   2164  CB  VAL X 138       3.643  20.859  72.886  0.00  0.00            
ATOM   2165  HB  VAL X 138       4.064  21.859  72.902  0.00  0.00            
ATOM   2166  CG1 VAL X 138       3.595  20.342  71.443  0.00  0.00            
ATOM   2167 HG11 VAL X 138       4.184  20.799  70.756  0.00  0.00            
ATOM   2168 HG12 VAL X 138       3.630  19.229  71.238  0.00  0.00            
ATOM   2169 HG13 VAL X 138       2.554  20.621  71.163  0.00  0.00            
ATOM   2170  CG2 VAL X 138       2.223  20.841  73.515  0.00  0.00            
ATOM   2171 HG21 VAL X 138       1.922  19.819  73.384  0.00  0.00            
ATOM   2172 HG22 VAL X 138       2.244  21.135  74.548  0.00  0.00            
ATOM   2173 HG23 VAL X 138       1.462  21.556  72.963  0.00  0.00            
ATOM   2174  C   VAL X 138       6.014  20.137  72.889  0.00  0.00            
ATOM   2175  O   VAL X 138       6.725  20.974  73.411  0.00  0.00            
ATOM   2176  N   THR X 139       6.456  19.275  71.942  0.00  0.00            
ATOM   2177  H   THR X 139       5.830  18.576  71.540  0.00  0.00            
ATOM   2178  CA  THR X 139       7.689  19.432  71.088  0.00  0.00            
ATOM   2179  HA  THR X 139       8.349  19.742  71.791  0.00  0.00            
ATOM   2180  CB  THR X 139       8.224  18.006  70.551  0.00  0.00            
ATOM   2181  HB  THR X 139       9.003  18.297  69.865  0.00  0.00            
ATOM   2182  CG2 THR X 139       8.842  17.088  71.641  0.00  0.00            
ATOM   2183 HG21 THR X 139       8.045  16.709  72.376  0.00  0.00            
ATOM   2184 HG22 THR X 139       9.248  16.171  71.214  0.00  0.00            
ATOM   2185 HG23 THR X 139       9.571  17.868  72.132  0.00  0.00            
ATOM   2186  OG1 THR X 139       7.102  17.332  69.968  0.00  0.00            
ATOM   2187  HG1 THR X 139       6.682  17.729  69.216  0.00  0.00            
ATOM   2188  C   THR X 139       7.647  20.315  69.859  0.00  0.00            
ATOM   2189  O   THR X 139       6.911  20.142  68.902  0.00  0.00            
ATOM   2190  N   ALA X 140       8.454  21.346  69.896  0.00  0.00            
ATOM   2191  H   ALA X 140       9.123  21.467  70.646  0.00  0.00            
ATOM   2192  CA  ALA X 140       8.257  22.489  68.881  0.00  0.00            
ATOM   2193  HA  ALA X 140       7.314  22.328  68.265  0.00  0.00            
ATOM   2194  CB  ALA X 140       7.842  23.699  69.759  0.00  0.00            
ATOM   2195  HB1 ALA X 140       8.775  24.060  70.139  0.00  0.00            
ATOM   2196  HB2 ALA X 140       7.400  24.479  69.189  0.00  0.00            
ATOM   2197  HB3 ALA X 140       7.406  23.450  70.726  0.00  0.00            
ATOM   2198  C   ALA X 140       9.433  22.903  67.911  0.00  0.00            
ATOM   2199  O   ALA X 140      10.305  22.000  67.895  0.00  0.00            
ATOM   2200  N   LYS X 141       9.440  23.969  67.027  0.00  0.00            
ATOM   2201  H   LYS X 141       8.842  24.770  67.333  0.00  0.00            
ATOM   2202  CA  LYS X 141      10.395  24.108  65.887  0.00  0.00            
ATOM   2203  HA  LYS X 141      11.287  23.585  66.227  0.00  0.00            
ATOM   2204  CB  LYS X 141       9.897  23.504  64.519  0.00  0.00            
ATOM   2205  HB2 LYS X 141       8.844  23.704  64.211  0.00  0.00            
ATOM   2206  HB3 LYS X 141      10.459  23.871  63.734  0.00  0.00            
ATOM   2207  CG  LYS X 141       9.968  21.914  64.399  0.00  0.00            
ATOM   2208  HG2 LYS X 141       9.544  21.580  65.396  0.00  0.00            
ATOM   2209  HG3 LYS X 141       9.419  21.523  63.542  0.00  0.00            
ATOM   2210  CD  LYS X 141      11.408  21.371  64.120  0.00  0.00            
ATOM   2211  HD2 LYS X 141      11.386  20.524  63.458  0.00  0.00            
ATOM   2212  HD3 LYS X 141      11.923  22.107  63.635  0.00  0.00            
ATOM   2213  CE  LYS X 141      12.121  20.894  65.444  0.00  0.00            
ATOM   2214  HE2 LYS X 141      12.725  21.812  65.757  0.00  0.00            
ATOM   2215  HE3 LYS X 141      11.301  20.650  66.205  0.00  0.00            
ATOM   2216  NZ  LYS X 141      12.914  19.627  65.154  0.00  0.00            
ATOM   2217  HZ1 LYS X 141      13.503  19.612  64.320  0.00  0.00            
ATOM   2218  HZ2 LYS X 141      13.566  19.412  65.998  0.00  0.00            
ATOM   2219  HZ3 LYS X 141      12.283  18.819  65.177  0.00  0.00            
ATOM   2220  C   LYS X 141      10.712  25.658  65.592  0.00  0.00            
ATOM   2221  O   LYS X 141       9.895  26.445  65.803  0.00  0.00            
ATOM   2222  N   ARG X 142      11.851  25.959  65.137  0.00  0.00            
ATOM   2223  H   ARG X 142      12.531  25.170  65.040  0.00  0.00            
ATOM   2224  CA  ARG X 142      12.280  27.309  64.618  0.00  0.00            
ATOM   2225  HA  ARG X 142      11.467  27.958  64.374  0.00  0.00            
ATOM   2226  CB  ARG X 142      13.172  28.062  65.613  0.00  0.00            
ATOM   2227  HB2 ARG X 142      14.006  27.385  65.938  0.00  0.00            
ATOM   2228  HB3 ARG X 142      13.848  28.813  65.047  0.00  0.00            
ATOM   2229  CG  ARG X 142      12.425  28.725  66.880  0.00  0.00            
ATOM   2230  HG2 ARG X 142      12.032  29.681  66.483  0.00  0.00            
ATOM   2231  HG3 ARG X 142      11.604  28.061  67.144  0.00  0.00            
ATOM   2232  CD  ARG X 142      13.473  29.054  67.996  0.00  0.00            
ATOM   2233  HD2 ARG X 142      13.186  28.712  69.079  0.00  0.00            
ATOM   2234  HD3 ARG X 142      14.373  28.529  67.870  0.00  0.00            
ATOM   2235  NE  ARG X 142      13.709  30.570  68.079  0.00  0.00            
ATOM   2236  HE  ARG X 142      13.766  31.110  67.168  0.00  0.00            
ATOM   2237  CZ  ARG X 142      14.090  31.298  69.086  0.00  0.00            
ATOM   2238  NH1 ARG X 142      14.130  30.853  70.284  0.00  0.00            
ATOM   2239 HH11 ARG X 142      14.399  29.982  70.532  0.00  0.00            
ATOM   2240 HH12 ARG X 142      14.211  31.434  71.073  0.00  0.00            
ATOM   2241  NH2 ARG X 142      14.515  32.523  68.875  0.00  0.00            
ATOM   2242 HH21 ARG X 142      14.607  32.721  67.846  0.00  0.00            
ATOM   2243 HH22 ARG X 142      15.137  32.942  69.559  0.00  0.00            
ATOM   2244  C   ARG X 142      13.138  27.177  63.350  0.00  0.00            
ATOM   2245  O   ARG X 142      13.929  26.244  63.250  0.00  0.00            
ATOM   2246  N   TRP X 143      13.009  28.245  62.420  0.00  0.00            
ATOM   2247  H   TRP X 143      12.247  28.925  62.496  0.00  0.00            
ATOM   2248  CA  TRP X 143      13.623  28.099  61.152  0.00  0.00            
ATOM   2249  HA  TRP X 143      14.347  27.290  60.955  0.00  0.00            
ATOM   2250  CB  TRP X 143      12.603  27.865  60.055  0.00  0.00            
ATOM   2251  HB2 TRP X 143      11.975  28.717  60.203  0.00  0.00            
ATOM   2252  HB3 TRP X 143      13.000  28.016  59.044  0.00  0.00            
ATOM   2253  CG  TRP X 143      11.849  26.580  60.172  0.00  0.00            
ATOM   2254  CD1 TRP X 143      12.020  25.615  59.242  0.00  0.00            
ATOM   2255  HD1 TRP X 143      12.721  25.619  58.412  0.00  0.00            
ATOM   2256  NE1 TRP X 143      11.218  24.562  59.549  0.00  0.00            
ATOM   2257  HE1 TRP X 143      11.226  23.673  59.052  0.00  0.00            
ATOM   2258  CE2 TRP X 143      10.231  24.910  60.424  0.00  0.00            
ATOM   2259  CZ2 TRP X 143       9.085  24.315  60.862  0.00  0.00            
ATOM   2260  HZ2 TRP X 143       8.646  23.446  60.429  0.00  0.00            
ATOM   2261  CH2 TRP X 143       8.304  24.993  61.773  0.00  0.00            
ATOM   2262  HH2 TRP X 143       7.423  24.383  62.017  0.00  0.00            
ATOM   2263  CZ3 TRP X 143       8.715  26.268  62.218  0.00  0.00            
ATOM   2264  HZ3 TRP X 143       7.998  26.732  62.878  0.00  0.00            
ATOM   2265  CE3 TRP X 143       9.942  26.768  61.857  0.00  0.00            
ATOM   2266  HE3 TRP X 143      10.240  27.761  62.126  0.00  0.00            
ATOM   2267  CD2 TRP X 143      10.787  26.103  60.963  0.00  0.00            
ATOM   2268  C   TRP X 143      14.614  29.176  60.622  0.00  0.00            
ATOM   2269  O   TRP X 143      14.556  30.386  60.983  0.00  0.00            
ATOM   2270  N   TYR X 144      15.601  28.800  59.758  0.00  0.00            
ATOM   2271  H   TYR X 144      15.608  27.834  59.444  0.00  0.00            
ATOM   2272  CA  TYR X 144      16.527  29.759  59.175  0.00  0.00            
ATOM   2273  HA  TYR X 144      16.153  30.759  59.162  0.00  0.00            
ATOM   2274  CB  TYR X 144      17.954  29.665  59.815  0.00  0.00            
ATOM   2275  HB2 TYR X 144      18.677  30.250  59.272  0.00  0.00            
ATOM   2276  HB3 TYR X 144      17.845  30.186  60.798  0.00  0.00            
ATOM   2277  CG  TYR X 144      18.465  28.288  60.225  0.00  0.00            
ATOM   2278  CD1 TYR X 144      19.073  27.308  59.372  0.00  0.00            
ATOM   2279  HD1 TYR X 144      19.034  27.291  58.272  0.00  0.00            
ATOM   2280  CE1 TYR X 144      19.665  26.142  59.884  0.00  0.00            
ATOM   2281  HE1 TYR X 144      20.360  25.519  59.283  0.00  0.00            
ATOM   2282  CZ  TYR X 144      19.687  25.973  61.255  0.00  0.00            
ATOM   2283  OH  TYR X 144      20.422  24.974  61.880  0.00  0.00            
ATOM   2284  HH  TYR X 144      20.404  24.936  62.795  0.00  0.00            
ATOM   2285  CE2 TYR X 144      19.089  26.912  62.161  0.00  0.00            
ATOM   2286  HE2 TYR X 144      19.110  26.672  63.270  0.00  0.00            
ATOM   2287  CD2 TYR X 144      18.492  28.057  61.617  0.00  0.00            
ATOM   2288  HD2 TYR X 144      18.005  28.678  62.292  0.00  0.00            
ATOM   2289  C   TYR X 144      16.758  29.331  57.718  0.00  0.00            
ATOM   2290  O   TYR X 144      16.710  28.169  57.368  0.00  0.00            
ATOM   2291  N   LYS X 145      16.903  30.290  56.862  0.00  0.00            
ATOM   2292  H   LYS X 145      17.103  31.173  57.274  0.00  0.00            
ATOM   2293  CA  LYS X 145      17.028  30.203  55.426  0.00  0.00            
ATOM   2294  HA  LYS X 145      16.555  29.175  55.182  0.00  0.00            
ATOM   2295  CB  LYS X 145      16.041  31.116  54.669  0.00  0.00            
ATOM   2296  HB2 LYS X 145      15.439  30.621  53.854  0.00  0.00            
ATOM   2297  HB3 LYS X 145      15.338  31.514  55.376  0.00  0.00            
ATOM   2298  CG  LYS X 145      16.784  32.351  54.118  0.00  0.00            
ATOM   2299  HG2 LYS X 145      17.163  32.918  55.038  0.00  0.00            
ATOM   2300  HG3 LYS X 145      17.715  32.167  53.605  0.00  0.00            
ATOM   2301  CD  LYS X 145      16.090  33.267  53.180  0.00  0.00            
ATOM   2302  HD2 LYS X 145      15.553  32.626  52.322  0.00  0.00            
ATOM   2303  HD3 LYS X 145      15.261  33.694  53.708  0.00  0.00            
ATOM   2304  CE  LYS X 145      16.872  34.417  52.467  0.00  0.00            
ATOM   2305  HE2 LYS X 145      16.187  35.042  51.979  0.00  0.00            
ATOM   2306  HE3 LYS X 145      17.324  35.024  53.239  0.00  0.00            
ATOM   2307  NZ  LYS X 145      17.989  33.949  51.563  0.00  0.00            
ATOM   2308  HZ1 LYS X 145      17.921  34.441  50.704  0.00  0.00            
ATOM   2309  HZ2 LYS X 145      18.884  34.016  51.942  0.00  0.00            
ATOM   2310  HZ3 LYS X 145      17.728  32.960  51.330  0.00  0.00            
ATOM   2311  C   LYS X 145      18.505  30.106  55.012  0.00  0.00            
ATOM   2312  O   LYS X 145      19.395  30.687  55.675  0.00  0.00            
ATOM   2313  N   LYS X 146      18.739  29.213  54.067  0.00  0.00            
ATOM   2314  H   LYS X 146      17.851  28.762  53.671  0.00  0.00            
ATOM   2315  CA  LYS X 146      20.085  28.856  53.578  0.00  0.00            
ATOM   2316  HA  LYS X 146      20.695  28.614  54.414  0.00  0.00            
ATOM   2317  CB  LYS X 146      20.241  27.423  52.909  0.00  0.00            
ATOM   2318  HB2 LYS X 146      21.112  27.509  52.396  0.00  0.00            
ATOM   2319  HB3 LYS X 146      20.249  26.665  53.736  0.00  0.00            
ATOM   2320  CG  LYS X 146      19.105  27.137  52.004  0.00  0.00            
ATOM   2321  HG2 LYS X 146      18.171  27.074  52.556  0.00  0.00            
ATOM   2322  HG3 LYS X 146      18.907  27.987  51.356  0.00  0.00            
ATOM   2323  CD  LYS X 146      19.159  25.803  51.284  0.00  0.00            
ATOM   2324  HD2 LYS X 146      20.176  25.714  50.863  0.00  0.00            
ATOM   2325  HD3 LYS X 146      18.946  25.021  51.995  0.00  0.00            
ATOM   2326  CE  LYS X 146      18.251  25.533  50.126  0.00  0.00            
ATOM   2327  HE2 LYS X 146      17.149  25.456  50.490  0.00  0.00            
ATOM   2328  HE3 LYS X 146      18.226  26.259  49.390  0.00  0.00            
ATOM   2329  NZ  LYS X 146      18.755  24.329  49.378  0.00  0.00            
ATOM   2330  HZ1 LYS X 146      19.361  24.634  48.644  0.00  0.00            
ATOM   2331  HZ2 LYS X 146      19.218  23.556  49.842  0.00  0.00            
ATOM   2332  HZ3 LYS X 146      18.035  23.840  48.874  0.00  0.00            
ATOM   2333  C   LYS X 146      20.578  30.040  52.755  0.00  0.00            
ATOM   2334  O   LYS X 146      19.723  30.609  52.030  0.00  0.00            
ATOM   2335  N   SER X 147      21.718  30.580  53.100  0.00  0.00            
ATOM   2336  H   SER X 147      22.273  29.969  53.769  0.00  0.00            
ATOM   2337  CA  SER X 147      22.149  31.935  52.788  0.00  0.00            
ATOM   2338  HA  SER X 147      21.331  32.655  52.780  0.00  0.00            
ATOM   2339  CB  SER X 147      23.216  32.323  53.774  0.00  0.00            
ATOM   2340  HB2 SER X 147      22.819  32.195  54.844  0.00  0.00            
ATOM   2341  HB3 SER X 147      24.172  31.779  53.602  0.00  0.00            
ATOM   2342  OG  SER X 147      23.662  33.682  53.725  0.00  0.00            
ATOM   2343  HG  SER X 147      22.883  34.303  53.934  0.00  0.00            
ATOM   2344  C   SER X 147      22.650  31.959  51.310  0.00  0.00            
ATOM   2345  O   SER X 147      23.252  30.963  50.946  0.00  0.00            
ATOM   2346  N   SER X 148      22.582  33.089  50.675  0.00  0.00            
ATOM   2347  H   SER X 148      21.836  33.768  50.971  0.00  0.00            
ATOM   2348  CA  SER X 148      23.018  33.408  49.363  0.00  0.00            
ATOM   2349  HA  SER X 148      22.807  32.569  48.701  0.00  0.00            
ATOM   2350  CB  SER X 148      22.090  34.509  48.796  0.00  0.00            
ATOM   2351  HB2 SER X 148      22.259  35.356  49.368  0.00  0.00            
ATOM   2352  HB3 SER X 148      22.328  34.698  47.716  0.00  0.00            
ATOM   2353  OG  SER X 148      20.694  34.119  48.975  0.00  0.00            
ATOM   2354  HG  SER X 148      20.357  34.084  48.052  0.00  0.00            
ATOM   2355  C   SER X 148      24.487  33.920  49.434  0.00  0.00            
ATOM   2356  O   SER X 148      24.853  34.927  48.797  0.00  0.00            
ATOM   2357  N   SER X 149      25.353  33.121  50.074  0.00  0.00            
ATOM   2358  H   SER X 149      25.153  32.077  50.214  0.00  0.00            
ATOM   2359  CA  SER X 149      26.771  33.443  50.204  0.00  0.00            
ATOM   2360  HA  SER X 149      26.821  34.434  50.754  0.00  0.00            
ATOM   2361  CB  SER X 149      27.418  32.347  51.075  0.00  0.00            
ATOM   2362  HB2 SER X 149      26.970  32.207  52.028  0.00  0.00            
ATOM   2363  HB3 SER X 149      27.519  31.340  50.638  0.00  0.00            
ATOM   2364  OG  SER X 149      28.814  32.746  51.181  0.00  0.00            
ATOM   2365  HG  SER X 149      28.887  33.282  52.036  0.00  0.00            
ATOM   2366  C   SER X 149      27.530  33.554  48.841  0.00  0.00            
ATOM   2367  O   SER X 149      27.261  32.893  47.860  0.00  0.00            
ATOM   2368  N   SER X 150      28.214  34.697  48.644  0.00  0.00            
ATOM   2369  H   SER X 150      28.584  35.263  49.515  0.00  0.00            
ATOM   2370  CA  SER X 150      28.625  35.351  47.417  0.00  0.00            
ATOM   2371  HA  SER X 150      28.891  34.557  46.761  0.00  0.00            
ATOM   2372  CB  SER X 150      27.416  36.021  46.726  0.00  0.00            
ATOM   2373  HB2 SER X 150      26.779  36.439  47.425  0.00  0.00            
ATOM   2374  HB3 SER X 150      27.613  36.813  46.006  0.00  0.00            
ATOM   2375  OG  SER X 150      26.744  35.000  46.074  0.00  0.00            
ATOM   2376  HG  SER X 150      26.738  34.443  46.837  0.00  0.00            
ATOM   2377  C   SER X 150      29.903  36.104  47.473  0.00  0.00            
ATOM   2378  O   SER X 150      30.953  35.771  46.980  0.00  0.00            
ATOM   2379  OXT SER X 150      29.864  37.101  48.216  0.00  0.00            
ATOM   2380  N   ALA X 151      31.105  56.345  74.793  0.00  0.00            
ATOM   2381  H1  ALA X 151      32.005  56.576  74.399  0.00  0.00            
ATOM   2382  H2  ALA X 151      30.346  56.818  74.257  0.00  0.00            
ATOM   2383  H3  ALA X 151      30.867  55.367  74.785  0.00  0.00            
ATOM   2384  CA  ALA X 151      31.181  56.822  76.226  0.00  0.00            
ATOM   2385  HA  ALA X 151      30.121  56.556  76.583  0.00  0.00            
ATOM   2386  CB  ALA X 151      32.205  55.935  76.902  0.00  0.00            
ATOM   2387  HB1 ALA X 151      32.755  56.514  77.720  0.00  0.00            
ATOM   2388  HB2 ALA X 151      31.961  55.048  77.367  0.00  0.00            
ATOM   2389  HB3 ALA X 151      33.009  55.679  76.289  0.00  0.00            
ATOM   2390  C   ALA X 151      31.562  58.264  76.452  0.00  0.00            
ATOM   2391  O   ALA X 151      32.564  58.665  75.871  0.00  0.00            
ATOM   2392  N   PRO X 152      30.803  59.049  77.244  0.00  0.00            
ATOM   2393  CD  PRO X 152      29.828  58.471  78.156  0.00  0.00            
ATOM   2394  HD2 PRO X 152      30.225  57.592  78.666  0.00  0.00            
ATOM   2395  HD3 PRO X 152      28.969  58.356  77.396  0.00  0.00            
ATOM   2396  CG  PRO X 152      29.508  59.536  79.231  0.00  0.00            
ATOM   2397  HG2 PRO X 152      30.211  59.468  80.072  0.00  0.00            
ATOM   2398  HG3 PRO X 152      28.505  59.649  79.598  0.00  0.00            
ATOM   2399  CB  PRO X 152      30.058  60.806  78.564  0.00  0.00            
ATOM   2400  HB2 PRO X 152      30.254  61.657  79.260  0.00  0.00            
ATOM   2401  HB3 PRO X 152      29.240  61.233  78.040  0.00  0.00            
ATOM   2402  CA  PRO X 152      31.238  60.356  77.671  0.00  0.00            
ATOM   2403  HA  PRO X 152      31.445  60.851  76.724  0.00  0.00            
ATOM   2404  C   PRO X 152      32.481  60.442  78.483  0.00  0.00            
ATOM   2405  O   PRO X 152      33.172  59.415  78.541  0.00  0.00            
ATOM   2406  N   ALA X 153      32.947  61.570  78.923  0.00  0.00            
ATOM   2407  H   ALA X 153      32.460  62.554  78.845  0.00  0.00            
ATOM   2408  CA  ALA X 153      34.250  61.663  79.635  0.00  0.00            
ATOM   2409  HA  ALA X 153      34.709  60.701  79.559  0.00  0.00            
ATOM   2410  CB  ALA X 153      35.074  62.680  78.966  0.00  0.00            
ATOM   2411  HB1 ALA X 153      34.548  63.674  78.849  0.00  0.00            
ATOM   2412  HB2 ALA X 153      36.091  62.795  79.294  0.00  0.00            
ATOM   2413  HB3 ALA X 153      35.199  62.233  78.022  0.00  0.00            
ATOM   2414  C   ALA X 153      34.118  61.992  81.153  0.00  0.00            
ATOM   2415  O   ALA X 153      34.911  61.537  81.948  0.00  0.00            
ATOM   2416  N   GLU X 154      33.074  62.833  81.545  0.00  0.00            
ATOM   2417  H   GLU X 154      32.590  63.247  80.760  0.00  0.00            
ATOM   2418  CA  GLU X 154      32.903  63.572  82.821  0.00  0.00            
ATOM   2419  HA  GLU X 154      33.937  63.667  83.419  0.00  0.00            
ATOM   2420  CB  GLU X 154      32.430  65.029  82.457  0.00  0.00            
ATOM   2421  HB2 GLU X 154      31.316  65.150  82.155  0.00  0.00            
ATOM   2422  HB3 GLU X 154      32.465  65.637  83.369  0.00  0.00            
ATOM   2423  CG  GLU X 154      33.410  65.603  81.415  0.00  0.00            
ATOM   2424  HG2 GLU X 154      33.614  66.565  81.579  0.00  0.00            
ATOM   2425  HG3 GLU X 154      34.297  65.184  81.680  0.00  0.00            
ATOM   2426  CD  GLU X 154      32.984  65.473  79.825  0.00  0.00            
ATOM   2427  OE1 GLU X 154      33.307  66.279  78.981  0.00  0.00            
ATOM   2428  OE2 GLU X 154      32.387  64.479  79.542  0.00  0.00            
ATOM   2429  C   GLU X 154      31.919  63.003  83.811  0.00  0.00            
ATOM   2430  O   GLU X 154      31.038  63.642  84.363  0.00  0.00            
ATOM   2431  N   GLY X 155      32.138  61.761  84.153  0.00  0.00            
ATOM   2432  H   GLY X 155      32.705  61.222  83.602  0.00  0.00            
ATOM   2433  CA  GLY X 155      31.462  61.111  85.232  0.00  0.00            
ATOM   2434  HA2 GLY X 155      32.085  60.814  86.023  0.00  0.00            
ATOM   2435  HA3 GLY X 155      30.762  61.848  85.713  0.00  0.00            
ATOM   2436  C   GLY X 155      30.484  60.004  84.890  0.00  0.00            
ATOM   2437  O   GLY X 155      30.965  59.070  84.248  0.00  0.00            
ATOM   2438  N   HIE X 156      29.261  60.155  85.257  0.00  0.00            
ATOM   2439  H   HIE X 156      28.986  61.024  85.634  0.00  0.00            
ATOM   2440  CA  HIE X 156      28.248  59.082  85.048  0.00  0.00            
ATOM   2441  HA  HIE X 156      28.724  58.409  84.370  0.00  0.00            
ATOM   2442  CB  HIE X 156      28.095  58.313  86.424  0.00  0.00            
ATOM   2443  HB2 HIE X 156      27.685  59.021  87.132  0.00  0.00            
ATOM   2444  HB3 HIE X 156      27.301  57.503  86.243  0.00  0.00            
ATOM   2445  CG  HIE X 156      29.385  57.544  86.805  0.00  0.00            
ATOM   2446  ND1 HIE X 156      30.693  57.980  87.169  0.00  0.00            
ATOM   2447  CE1 HIE X 156      31.400  56.973  87.659  0.00  0.00            
ATOM   2448  HE1 HIE X 156      32.449  57.198  88.014  0.00  0.00            
ATOM   2449  NE2 HIE X 156      30.703  55.893  87.460  0.00  0.00            
ATOM   2450  HE2 HIE X 156      30.922  55.020  88.015  0.00  0.00            
ATOM   2451  CD2 HIE X 156      29.461  56.204  86.950  0.00  0.00            
ATOM   2452  HD2 HIE X 156      28.669  55.534  86.762  0.00  0.00            
ATOM   2453  C   HIE X 156      26.949  59.614  84.474  0.00  0.00            
ATOM   2454  O   HIE X 156      25.934  58.916  84.687  0.00  0.00            
ATOM   2455  N   ASP X 157      26.871  60.738  83.918  0.00  0.00            
ATOM   2456  H   ASP X 157      27.632  61.211  83.704  0.00  0.00            
ATOM   2457  CA  ASP X 157      25.593  61.487  83.542  0.00  0.00            
ATOM   2458  HA  ASP X 157      24.980  60.824  84.101  0.00  0.00            
ATOM   2459  CB  ASP X 157      25.547  62.503  84.803  0.00  0.00            
ATOM   2460  HB2 ASP X 157      25.975  63.489  84.660  0.00  0.00            
ATOM   2461  HB3 ASP X 157      24.481  62.763  84.931  0.00  0.00            
ATOM   2462  CG  ASP X 157      26.089  62.026  86.096  0.00  0.00            
ATOM   2463  OD1 ASP X 157      27.323  62.154  86.327  0.00  0.00            
ATOM   2464  OD2 ASP X 157      25.312  61.531  87.006  0.00  0.00            
ATOM   2465  C   ASP X 157      24.788  62.122  80.685  0.00  0.00            
ATOM   2466  O   ASP X 157      25.507  62.584  79.717  0.00  0.00            
ATOM   2467  N   ASP X 158      23.578  61.873  80.105  0.00  0.00            
ATOM   2468  H   ASP X 158      22.848  61.807  80.764  0.00  0.00            
ATOM   2469  CA  ASP X 158      23.220  61.734  78.718  0.00  0.00            
ATOM   2470  HA  ASP X 158      24.028  61.473  78.124  0.00  0.00            
ATOM   2471  CB  ASP X 158      22.195  60.578  78.577  0.00  0.00            
ATOM   2472  HB2 ASP X 158      21.650  60.841  77.657  0.00  0.00            
ATOM   2473  HB3 ASP X 158      22.609  59.700  78.087  0.00  0.00            
ATOM   2474  CG  ASP X 158      21.088  60.367  79.748  0.00  0.00            
ATOM   2475  OD1 ASP X 158      20.903  61.026  80.758  0.00  0.00            
ATOM   2476  OD2 ASP X 158      20.450  59.312  79.644  0.00  0.00            
ATOM   2477  C   ASP X 158      22.770  63.016  78.086  0.00  0.00            
ATOM   2478  O   ASP X 158      22.068  63.076  77.055  0.00  0.00            
ATOM   2479  N   ALA X 159      23.031  64.171  78.748  0.00  0.00            
ATOM   2480  H   ALA X 159      23.464  64.094  79.653  0.00  0.00            
ATOM   2481  CA  ALA X 159      22.816  65.571  78.199  0.00  0.00            
ATOM   2482  HA  ALA X 159      22.520  65.577  77.139  0.00  0.00            
ATOM   2483  CB  ALA X 159      21.768  66.171  79.218  0.00  0.00            
ATOM   2484  HB1 ALA X 159      21.780  67.288  79.250  0.00  0.00            
ATOM   2485  HB2 ALA X 159      20.762  65.767  78.900  0.00  0.00            
ATOM   2486  HB3 ALA X 159      22.082  65.789  80.282  0.00  0.00            
ATOM   2487  C   ALA X 159      24.195  66.339  78.252  0.00  0.00            
ATOM   2488  O   ALA X 159      24.180  67.582  78.222  0.00  0.00            
ATOM   2489  N   LYS X 160      25.319  65.601  78.137  0.00  0.00            
ATOM   2490  H   LYS X 160      25.205  64.569  78.284  0.00  0.00            
ATOM   2491  CA  LYS X 160      26.652  66.123  77.900  0.00  0.00            
ATOM   2492  HA  LYS X 160      26.838  67.051  78.562  0.00  0.00            
ATOM   2493  CB  LYS X 160      27.772  65.127  78.342  0.00  0.00            
ATOM   2494  HB2 LYS X 160      27.512  65.166  79.408  0.00  0.00            
ATOM   2495  HB3 LYS X 160      27.514  64.125  77.855  0.00  0.00            
ATOM   2496  CG  LYS X 160      29.208  65.437  78.010  0.00  0.00            
ATOM   2497  HG2 LYS X 160      29.343  66.506  77.841  0.00  0.00            
ATOM   2498  HG3 LYS X 160      29.897  65.187  78.728  0.00  0.00            
ATOM   2499  CD  LYS X 160      29.869  64.690  76.942  0.00  0.00            
ATOM   2500  HD2 LYS X 160      30.175  63.730  77.354  0.00  0.00            
ATOM   2501  HD3 LYS X 160      29.031  64.474  76.143  0.00  0.00            
ATOM   2502  CE  LYS X 160      31.040  65.443  76.339  0.00  0.00            
ATOM   2503  HE2 LYS X 160      31.082  65.233  75.300  0.00  0.00            
ATOM   2504  HE3 LYS X 160      30.924  66.513  76.333  0.00  0.00            
ATOM   2505  NZ  LYS X 160      32.375  64.976  76.805  0.00  0.00            
ATOM   2506  HZ1 LYS X 160      33.218  65.438  76.476  0.00  0.00            
ATOM   2507  HZ2 LYS X 160      32.497  65.029  77.824  0.00  0.00            
ATOM   2508  HZ3 LYS X 160      32.739  64.199  76.337  0.00  0.00            
ATOM   2509  C   LYS X 160      26.695  66.455  76.367  0.00  0.00            
ATOM   2510  O   LYS X 160      26.488  65.587  75.543  0.00  0.00            
ATOM   2511  N   ALA X 161      26.991  67.694  76.040  0.00  0.00            
ATOM   2512  H   ALA X 161      27.001  68.407  76.696  0.00  0.00            
ATOM   2513  CA  ALA X 161      27.108  68.206  74.697  0.00  0.00            
ATOM   2514  HA  ALA X 161      26.234  67.839  74.208  0.00  0.00            
ATOM   2515  CB  ALA X 161      26.981  69.736  74.647  0.00  0.00            
ATOM   2516  HB1 ALA X 161      27.934  70.194  75.115  0.00  0.00            
ATOM   2517  HB2 ALA X 161      26.631  70.094  73.699  0.00  0.00            
ATOM   2518  HB3 ALA X 161      26.242  70.108  75.418  0.00  0.00            
ATOM   2519  C   ALA X 161      28.307  67.596  73.906  0.00  0.00            
ATOM   2520  O   ALA X 161      29.434  67.962  74.209  0.00  0.00            
ATOM   2521  N   GLU X 162      28.032  67.010  72.751  0.00  0.00            
ATOM   2522  H   GLU X 162      27.044  66.986  72.381  0.00  0.00            
ATOM   2523  CA  GLU X 162      29.092  66.559  71.842  0.00  0.00            
ATOM   2524  HA  GLU X 162      29.919  67.087  71.971  0.00  0.00            
ATOM   2525  CB  GLU X 162      29.406  65.105  72.187  0.00  0.00            
ATOM   2526  HB2 GLU X 162      29.735  65.242  73.221  0.00  0.00            
ATOM   2527  HB3 GLU X 162      28.497  64.436  71.963  0.00  0.00            
ATOM   2528  CG  GLU X 162      30.656  64.545  71.504  0.00  0.00            
ATOM   2529  HG2 GLU X 162      30.737  63.525  71.990  0.00  0.00            
ATOM   2530  HG3 GLU X 162      30.498  64.281  70.462  0.00  0.00            
ATOM   2531  CD  GLU X 162      31.945  65.383  71.788  0.00  0.00            
ATOM   2532  OE1 GLU X 162      32.378  66.277  71.053  0.00  0.00            
ATOM   2533  OE2 GLU X 162      32.384  65.353  72.959  0.00  0.00            
ATOM   2534  C   GLU X 162      28.752  66.873  70.330  0.00  0.00            
ATOM   2535  O   GLU X 162      28.224  66.026  69.587  0.00  0.00            
ATOM   2536  N   TRP X 163      29.071  68.061  69.925  0.00  0.00            
ATOM   2537  H   TRP X 163      29.261  68.743  70.633  0.00  0.00            
ATOM   2538  CA  TRP X 163      28.881  68.409  68.489  0.00  0.00            
ATOM   2539  HA  TRP X 163      27.766  68.231  68.285  0.00  0.00            
ATOM   2540  CB  TRP X 163      29.104  69.917  68.387  0.00  0.00            
ATOM   2541  HB2 TRP X 163      28.323  70.413  68.840  0.00  0.00            
ATOM   2542  HB3 TRP X 163      30.115  70.201  68.803  0.00  0.00            
ATOM   2543  CG  TRP X 163      29.047  70.453  66.990  0.00  0.00            
ATOM   2544  CD1 TRP X 163      29.909  71.258  66.344  0.00  0.00            
ATOM   2545  HD1 TRP X 163      30.788  71.727  66.826  0.00  0.00            
ATOM   2546  NE1 TRP X 163      29.597  71.388  65.050  0.00  0.00            
ATOM   2547  HE1 TRP X 163      30.048  71.930  64.327  0.00  0.00            
ATOM   2548  CE2 TRP X 163      28.407  70.630  64.826  0.00  0.00            
ATOM   2549  CZ2 TRP X 163      27.590  70.691  63.749  0.00  0.00            
ATOM   2550  HZ2 TRP X 163      27.820  71.252  62.900  0.00  0.00            
ATOM   2551  CH2 TRP X 163      26.485  69.829  63.739  0.00  0.00            
ATOM   2552  HH2 TRP X 163      25.960  69.500  62.815  0.00  0.00            
ATOM   2553  CZ3 TRP X 163      26.118  69.218  64.969  0.00  0.00            
ATOM   2554  HZ3 TRP X 163      25.346  68.550  65.050  0.00  0.00            
ATOM   2555  CE3 TRP X 163      26.826  69.395  66.183  0.00  0.00            
ATOM   2556  HE3 TRP X 163      26.532  69.038  67.166  0.00  0.00            
ATOM   2557  CD2 TRP X 163      28.044  70.095  66.063  0.00  0.00            
ATOM   2558  C   TRP X 163      29.816  67.655  67.601  0.00  0.00            
ATOM   2559  O   TRP X 163      31.008  67.844  67.876  0.00  0.00            
ATOM   2560  N   THR X 164      29.420  66.845  66.586  0.00  0.00            
ATOM   2561  H   THR X 164      28.408  66.807  66.328  0.00  0.00            
ATOM   2562  CA  THR X 164      30.274  66.012  65.713  0.00  0.00            
ATOM   2563  HA  THR X 164      31.149  65.903  66.410  0.00  0.00            
ATOM   2564  CB  THR X 164      29.624  64.734  65.486  0.00  0.00            
ATOM   2565  HB  THR X 164      30.129  64.188  64.767  0.00  0.00            
ATOM   2566  CG2 THR X 164      29.201  63.914  66.712  0.00  0.00            
ATOM   2567 HG21 THR X 164      29.922  63.975  67.415  0.00  0.00            
ATOM   2568 HG22 THR X 164      28.160  64.009  66.841  0.00  0.00            
ATOM   2569 HG23 THR X 164      29.320  62.853  66.445  0.00  0.00            
ATOM   2570  OG1 THR X 164      28.383  65.030  64.874  0.00  0.00            
ATOM   2571  HG1 THR X 164      28.614  65.143  63.910  0.00  0.00            
ATOM   2572  C   THR X 164      30.840  66.746  64.496  0.00  0.00            
ATOM   2573  O   THR X 164      30.994  66.143  63.417  0.00  0.00            
ATOM   2574  N   GLY X 165      31.110  68.047  64.597  0.00  0.00            
ATOM   2575  H   GLY X 165      31.005  68.451  65.526  0.00  0.00            
ATOM   2576  CA  GLY X 165      31.769  69.014  63.609  0.00  0.00            
ATOM   2577  HA2 GLY X 165      31.041  69.046  62.831  0.00  0.00            
ATOM   2578  HA3 GLY X 165      31.884  69.996  64.045  0.00  0.00            
ATOM   2579  C   GLY X 165      33.118  68.520  63.215  0.00  0.00            
ATOM   2580  O   GLY X 165      33.724  67.475  63.581  0.00  0.00            
ATOM   2581  N   LYS X 166      33.654  69.297  62.281  0.00  0.00            
ATOM   2582  H   LYS X 166      33.307  70.189  62.225  0.00  0.00            
ATOM   2583  CA  LYS X 166      34.946  69.192  61.594  0.00  0.00            
ATOM   2584  HA  LYS X 166      35.098  68.300  60.944  0.00  0.00            
ATOM   2585  CB  LYS X 166      34.841  70.401  60.573  0.00  0.00            
ATOM   2586  HB2 LYS X 166      34.088  70.216  59.950  0.00  0.00            
ATOM   2587  HB3 LYS X 166      34.651  71.239  61.250  0.00  0.00            
ATOM   2588  CG  LYS X 166      36.128  70.636  59.647  0.00  0.00            
ATOM   2589  HG2 LYS X 166      37.058  70.661  60.243  0.00  0.00            
ATOM   2590  HG3 LYS X 166      36.222  69.979  58.805  0.00  0.00            
ATOM   2591  CD  LYS X 166      35.801  72.012  59.118  0.00  0.00            
ATOM   2592  HD2 LYS X 166      35.533  72.692  60.015  0.00  0.00            
ATOM   2593  HD3 LYS X 166      36.691  72.510  58.643  0.00  0.00            
ATOM   2594  CE  LYS X 166      34.688  71.934  58.156  0.00  0.00            
ATOM   2595  HE2 LYS X 166      35.040  71.348  57.206  0.00  0.00            
ATOM   2596  HE3 LYS X 166      33.676  71.453  58.462  0.00  0.00            
ATOM   2597  NZ  LYS X 166      34.223  73.231  57.550  0.00  0.00            
ATOM   2598  HZ1 LYS X 166      33.566  73.136  56.772  0.00  0.00            
ATOM   2599  HZ2 LYS X 166      33.861  73.690  58.361  0.00  0.00            
ATOM   2600  HZ3 LYS X 166      35.066  73.823  57.417  0.00  0.00            
ATOM   2601  C   LYS X 166      36.185  69.141  62.527  0.00  0.00            
ATOM   2602  O   LYS X 166      37.264  68.766  62.092  0.00  0.00            
ATOM   2603  N   SER X 167      36.097  69.619  63.792  0.00  0.00            
ATOM   2604  H   SER X 167      35.239  70.000  64.177  0.00  0.00            
ATOM   2605  CA  SER X 167      37.323  69.623  64.636  0.00  0.00            
ATOM   2606  HA  SER X 167      38.128  70.138  64.113  0.00  0.00            
ATOM   2607  CB  SER X 167      36.825  70.350  65.887  0.00  0.00            
ATOM   2608  HB2 SER X 167      35.870  69.922  66.056  0.00  0.00            
ATOM   2609  HB3 SER X 167      37.513  70.218  66.738  0.00  0.00            
ATOM   2610  OG  SER X 167      36.557  71.671  65.540  0.00  0.00            
ATOM   2611  HG  SER X 167      37.337  71.923  65.084  0.00  0.00            
ATOM   2612  C   SER X 167      37.830  68.264  65.001  0.00  0.00            
ATOM   2613  O   SER X 167      38.931  67.994  65.575  0.00  0.00            
ATOM   2614  N   TRP X 168      36.927  67.247  64.941  0.00  0.00            
ATOM   2615  H   TRP X 168      35.977  67.483  64.718  0.00  0.00            
ATOM   2616  CA  TRP X 168      37.179  65.821  65.416  0.00  0.00            
ATOM   2617  HA  TRP X 168      38.174  65.789  65.722  0.00  0.00            
ATOM   2618  CB  TRP X 168      36.117  65.553  66.443  0.00  0.00            
ATOM   2619  HB2 TRP X 168      35.061  65.718  65.968  0.00  0.00            
ATOM   2620  HB3 TRP X 168      36.111  64.499  66.687  0.00  0.00            
ATOM   2621  CG  TRP X 168      36.252  66.625  67.577  0.00  0.00            
ATOM   2622  CD1 TRP X 168      37.241  66.600  68.524  0.00  0.00            
ATOM   2623  HD1 TRP X 168      37.931  65.837  68.680  0.00  0.00            
ATOM   2624  NE1 TRP X 168      37.277  67.855  69.121  0.00  0.00            
ATOM   2625  HE1 TRP X 168      38.049  68.099  69.703  0.00  0.00            
ATOM   2626  CE2 TRP X 168      36.166  68.605  68.901  0.00  0.00            
ATOM   2627  CZ2 TRP X 168      35.732  69.798  69.469  0.00  0.00            
ATOM   2628  HZ2 TRP X 168      36.314  70.137  70.285  0.00  0.00            
ATOM   2629  CH2 TRP X 168      34.480  70.345  69.032  0.00  0.00            
ATOM   2630  HH2 TRP X 168      33.899  71.048  69.645  0.00  0.00            
ATOM   2631  CZ3 TRP X 168      33.846  69.618  68.025  0.00  0.00            
ATOM   2632  HZ3 TRP X 168      33.011  70.099  67.584  0.00  0.00            
ATOM   2633  CE3 TRP X 168      34.369  68.435  67.384  0.00  0.00            
ATOM   2634  HE3 TRP X 168      33.824  67.906  66.560  0.00  0.00            
ATOM   2635  CD2 TRP X 168      35.509  67.933  67.864  0.00  0.00            
ATOM   2636  C   TRP X 168      37.155  64.745  64.409  0.00  0.00            
ATOM   2637  O   TRP X 168      37.491  63.571  64.642  0.00  0.00            
ATOM   2638  N   MET X 169      36.740  65.090  63.211  0.00  0.00            
ATOM   2639  H   MET X 169      36.534  66.101  62.942  0.00  0.00            
ATOM   2640  CA  MET X 169      37.374  64.381  62.121  0.00  0.00            
ATOM   2641  HA  MET X 169      37.308  63.268  62.274  0.00  0.00            
ATOM   2642  CB  MET X 169      36.578  64.594  60.777  0.00  0.00            
ATOM   2643  HB2 MET X 169      36.667  65.638  60.537  0.00  0.00            
ATOM   2644  HB3 MET X 169      36.961  63.907  59.969  0.00  0.00            
ATOM   2645  CG  MET X 169      35.086  64.112  60.845  0.00  0.00            
ATOM   2646  HG2 MET X 169      35.211  63.275  61.483  0.00  0.00            
ATOM   2647  HG3 MET X 169      34.479  64.893  61.258  0.00  0.00            
ATOM   2648  SD  MET X 169      34.302  63.500  59.308  0.00  0.00            
ATOM   2649  CE  MET X 169      34.867  64.806  58.139  0.00  0.00            
ATOM   2650  HE1 MET X 169      34.168  64.880  57.411  0.00  0.00            
ATOM   2651  HE2 MET X 169      35.055  65.745  58.699  0.00  0.00            
ATOM   2652  HE3 MET X 169      35.840  64.579  57.695  0.00  0.00            
ATOM   2653  C   MET X 169      38.908  64.854  61.850  0.00  0.00            
ATOM   2654  O   MET X 169      39.174  66.010  62.086  0.00  0.00            
ATOM   2655  N   GLY X 170      39.699  64.052  61.122  0.00  0.00            
ATOM   2656  H   GLY X 170      39.354  63.092  60.987  0.00  0.00            
ATOM   2657  CA  GLY X 170      41.117  64.410  60.737  0.00  0.00            
ATOM   2658  HA2 GLY X 170      41.516  64.753  61.700  0.00  0.00            
ATOM   2659  HA3 GLY X 170      41.671  63.659  60.243  0.00  0.00            
ATOM   2660  C   GLY X 170      41.271  65.523  59.609  0.00  0.00            
ATOM   2661  O   GLY X 170      42.365  65.995  59.396  0.00  0.00            
ATOM   2662  N   LYS X 171      40.232  65.783  58.923  0.00  0.00            
ATOM   2663  H   LYS X 171      39.413  65.175  58.923  0.00  0.00            
ATOM   2664  CA  LYS X 171      40.023  66.968  58.074  0.00  0.00            
ATOM   2665  HA  LYS X 171      40.572  66.890  57.212  0.00  0.00            
ATOM   2666  CB  LYS X 171      38.522  66.867  57.471  0.00  0.00            
ATOM   2667  HB2 LYS X 171      38.241  65.903  57.539  0.00  0.00            
ATOM   2668  HB3 LYS X 171      37.789  67.522  58.003  0.00  0.00            
ATOM   2669  CG  LYS X 171      38.228  67.174  56.054  0.00  0.00            
ATOM   2670  HG2 LYS X 171      38.704  66.395  55.554  0.00  0.00            
ATOM   2671  HG3 LYS X 171      37.194  67.001  56.016  0.00  0.00            
ATOM   2672  CD  LYS X 171      38.631  68.529  55.418  0.00  0.00            
ATOM   2673  HD2 LYS X 171      37.744  68.797  54.841  0.00  0.00            
ATOM   2674  HD3 LYS X 171      38.792  69.203  56.232  0.00  0.00            
ATOM   2675  CE  LYS X 171      39.795  68.594  54.508  0.00  0.00            
ATOM   2676  HE2 LYS X 171      40.663  68.062  54.896  0.00  0.00            
ATOM   2677  HE3 LYS X 171      39.595  68.010  53.531  0.00  0.00            
ATOM   2678  NZ  LYS X 171      40.255  69.979  54.147  0.00  0.00            
ATOM   2679  HZ1 LYS X 171      41.046  69.938  53.541  0.00  0.00            
ATOM   2680  HZ2 LYS X 171      39.574  70.280  53.472  0.00  0.00            
ATOM   2681  HZ3 LYS X 171      40.543  70.547  54.899  0.00  0.00            
ATOM   2682  C   LYS X 171      40.469  68.390  58.604  0.00  0.00            
ATOM   2683  O   LYS X 171      40.855  69.246  57.858  0.00  0.00            
ATOM   2684  N   TRP X 172      40.335  68.479  59.970  0.00  0.00            
ATOM   2685  H   TRP X 172      39.770  67.715  60.370  0.00  0.00            
ATOM   2686  CA  TRP X 172      40.919  69.545  60.756  0.00  0.00            
ATOM   2687  HA  TRP X 172      40.298  70.357  60.544  0.00  0.00            
ATOM   2688  CB  TRP X 172      40.696  69.166  62.249  0.00  0.00            
ATOM   2689  HB2 TRP X 172      39.793  68.659  62.559  0.00  0.00            
ATOM   2690  HB3 TRP X 172      41.500  68.430  62.449  0.00  0.00            
ATOM   2691  CG  TRP X 172      40.857  70.450  63.086  0.00  0.00            
ATOM   2692  CD1 TRP X 172      41.822  70.604  63.978  0.00  0.00            
ATOM   2693  HD1 TRP X 172      42.582  69.846  64.178  0.00  0.00            
ATOM   2694  NE1 TRP X 172      41.629  71.772  64.617  0.00  0.00            
ATOM   2695  HE1 TRP X 172      42.359  72.100  65.160  0.00  0.00            
ATOM   2696  CE2 TRP X 172      40.520  72.409  64.191  0.00  0.00            
ATOM   2697  CZ2 TRP X 172      39.817  73.499  64.635  0.00  0.00            
ATOM   2698  HZ2 TRP X 172      40.150  74.094  65.462  0.00  0.00            
ATOM   2699  CH2 TRP X 172      38.817  74.051  63.874  0.00  0.00            
ATOM   2700  HH2 TRP X 172      38.320  75.044  64.097  0.00  0.00            
ATOM   2701  CZ3 TRP X 172      38.391  73.452  62.699  0.00  0.00            
ATOM   2702  HZ3 TRP X 172      37.584  74.018  62.216  0.00  0.00            
ATOM   2703  CE3 TRP X 172      38.867  72.171  62.370  0.00  0.00            
ATOM   2704  HE3 TRP X 172      38.529  71.701  61.507  0.00  0.00            
ATOM   2705  CD2 TRP X 172      40.006  71.643  63.082  0.00  0.00            
ATOM   2706  C   TRP X 172      42.244  70.011  60.260  0.00  0.00            
ATOM   2707  O   TRP X 172      43.072  69.192  59.944  0.00  0.00            
ATOM   2708  N   GLU X 173      42.491  71.332  60.102  0.00  0.00            
ATOM   2709  H   GLU X 173      41.683  71.894  60.189  0.00  0.00            
ATOM   2710  CA  GLU X 173      43.668  72.041  59.783  0.00  0.00            
ATOM   2711  HA  GLU X 173      44.161  71.625  58.908  0.00  0.00            
ATOM   2712  CB  GLU X 173      43.458  73.576  59.617  0.00  0.00            
ATOM   2713  HB2 GLU X 173      42.903  73.827  60.595  0.00  0.00            
ATOM   2714  HB3 GLU X 173      44.341  74.261  59.642  0.00  0.00            
ATOM   2715  CG  GLU X 173      42.378  74.142  58.543  0.00  0.00            
ATOM   2716  HG2 GLU X 173      41.433  73.816  58.992  0.00  0.00            
ATOM   2717  HG3 GLU X 173      42.333  75.213  58.518  0.00  0.00            
ATOM   2718  CD  GLU X 173      42.437  73.519  57.012  0.00  0.00            
ATOM   2719  OE1 GLU X 173      41.534  72.640  56.639  0.00  0.00            
ATOM   2720  OE2 GLU X 173      43.279  73.928  56.257  0.00  0.00            
ATOM   2721  C   GLU X 173      44.600  71.926  60.914  0.00  0.00            
ATOM   2722  O   GLU X 173      44.234  71.867  62.056  0.00  0.00            
ATOM   2723  N   SER X 174      45.963  71.773  60.697  0.00  0.00            
ATOM   2724  H   SER X 174      46.413  71.747  59.759  0.00  0.00            
ATOM   2725  CA  SER X 174      46.984  71.773  61.712  0.00  0.00            
ATOM   2726  HA  SER X 174      46.456  71.777  62.691  0.00  0.00            
ATOM   2727  CB  SER X 174      47.610  70.397  61.708  0.00  0.00            
ATOM   2728  HB2 SER X 174      46.765  69.663  62.162  0.00  0.00            
ATOM   2729  HB3 SER X 174      47.714  70.140  60.680  0.00  0.00            
ATOM   2730  OG  SER X 174      48.784  70.322  62.337  0.00  0.00            
ATOM   2731  HG  SER X 174      49.402  69.981  61.620  0.00  0.00            
ATOM   2732  C   SER X 174      48.050  72.858  61.409  0.00  0.00            
ATOM   2733  O   SER X 174      48.369  73.179  60.275  0.00  0.00            
ATOM   2734  N   THR X 175      48.638  73.558  62.421  0.00  0.00            
ATOM   2735  H   THR X 175      48.103  73.536  63.250  0.00  0.00            
ATOM   2736  CA  THR X 175      49.854  74.400  62.396  0.00  0.00            
ATOM   2737  HA  THR X 175      49.769  75.283  61.750  0.00  0.00            
ATOM   2738  CB  THR X 175      50.146  74.929  63.828  0.00  0.00            
ATOM   2739  HB  THR X 175      51.195  75.291  63.856  0.00  0.00            
ATOM   2740  CG2 THR X 175      49.182  76.031  64.233  0.00  0.00            
ATOM   2741 HG21 THR X 175      49.521  76.210  65.237  0.00  0.00            
ATOM   2742 HG22 THR X 175      49.333  76.825  63.514  0.00  0.00            
ATOM   2743 HG23 THR X 175      48.161  75.744  64.277  0.00  0.00            
ATOM   2744  OG1 THR X 175      49.953  73.879  64.784  0.00  0.00            
ATOM   2745  HG1 THR X 175      50.508  74.191  65.499  0.00  0.00            
ATOM   2746  C   THR X 175      51.050  73.848  61.845  0.00  0.00            
ATOM   2747  O   THR X 175      52.093  74.470  61.667  0.00  0.00            
ATOM   2748  N   ASP X 176      51.005  72.581  61.660  0.00  0.00            
ATOM   2749  H   ASP X 176      50.093  72.132  61.978  0.00  0.00            
ATOM   2750  CA  ASP X 176      52.036  71.838  60.911  0.00  0.00            
ATOM   2751  HA  ASP X 176      52.745  72.552  60.454  0.00  0.00            
ATOM   2752  CB  ASP X 176      52.841  71.010  61.935  0.00  0.00            
ATOM   2753  HB2 ASP X 176      52.758  71.626  62.908  0.00  0.00            
ATOM   2754  HB3 ASP X 176      52.452  70.072  62.189  0.00  0.00            
ATOM   2755  CG  ASP X 176      54.349  70.846  61.631  0.00  0.00            
ATOM   2756  OD1 ASP X 176      55.065  70.050  62.366  0.00  0.00            
ATOM   2757  OD2 ASP X 176      54.888  71.652  60.790  0.00  0.00            
ATOM   2758  C   ASP X 176      51.412  70.880  59.936  0.00  0.00            
ATOM   2759  O   ASP X 176      50.443  70.231  60.262  0.00  0.00            
ATOM   2760  N   ARG X 177      52.031  70.570  58.773  0.00  0.00            
ATOM   2761  H   ARG X 177      52.733  71.269  58.513  0.00  0.00            
ATOM   2762  CA  ARG X 177      51.740  69.371  57.900  0.00  0.00            
ATOM   2763  HA  ARG X 177      50.754  69.402  57.647  0.00  0.00            
ATOM   2764  CB  ARG X 177      52.615  69.690  56.622  0.00  0.00            
ATOM   2765  HB2 ARG X 177      53.583  69.309  56.730  0.00  0.00            
ATOM   2766  HB3 ARG X 177      52.314  69.051  55.809  0.00  0.00            
ATOM   2767  CG  ARG X 177      52.475  71.074  55.987  0.00  0.00            
ATOM   2768  HG2 ARG X 177      51.455  71.350  55.790  0.00  0.00            
ATOM   2769  HG3 ARG X 177      52.962  71.697  56.778  0.00  0.00            
ATOM   2770  CD  ARG X 177      53.404  71.284  54.710  0.00  0.00            
ATOM   2771  HD2 ARG X 177      53.451  72.300  54.377  0.00  0.00            
ATOM   2772  HD3 ARG X 177      54.446  70.968  54.956  0.00  0.00            
ATOM   2773  NE  ARG X 177      52.994  70.346  53.614  0.00  0.00            
ATOM   2774  HE  ARG X 177      53.222  69.347  53.708  0.00  0.00            
ATOM   2775  CZ  ARG X 177      52.321  70.609  52.570  0.00  0.00            
ATOM   2776  NH1 ARG X 177      51.945  69.599  51.833  0.00  0.00            
ATOM   2777 HH11 ARG X 177      52.147  68.553  52.076  0.00  0.00            
ATOM   2778 HH12 ARG X 177      51.454  69.757  50.958  0.00  0.00            
ATOM   2779  NH2 ARG X 177      51.848  71.801  52.343  0.00  0.00            
ATOM   2780 HH21 ARG X 177      52.120  72.453  53.012  0.00  0.00            
ATOM   2781 HH22 ARG X 177      51.245  72.043  51.614  0.00  0.00            
ATOM   2782  C   ARG X 177      51.947  67.962  58.458  0.00  0.00            
ATOM   2783  O   ARG X 177      51.350  67.002  57.892  0.00  0.00            
ATOM   2784  N   ILE X 178      52.787  67.774  59.490  0.00  0.00            
ATOM   2785  H   ILE X 178      53.139  68.647  59.908  0.00  0.00            
ATOM   2786  CA  ILE X 178      53.099  66.458  60.046  0.00  0.00            
ATOM   2787  HA  ILE X 178      54.032  66.594  60.620  0.00  0.00            
ATOM   2788  CB  ILE X 178      52.031  65.953  61.018  0.00  0.00            
ATOM   2789  HB  ILE X 178      51.116  65.771  60.461  0.00  0.00            
ATOM   2790  CG2 ILE X 178      52.465  64.563  61.661  0.00  0.00            
ATOM   2791 HG21 ILE X 178      51.710  64.244  62.369  0.00  0.00            
ATOM   2792 HG22 ILE X 178      52.620  63.787  61.051  0.00  0.00            
ATOM   2793 HG23 ILE X 178      53.508  64.766  62.137  0.00  0.00            
ATOM   2794  CG1 ILE X 178      51.637  67.101  62.099  0.00  0.00            
ATOM   2795 HG12 ILE X 178      51.425  68.041  61.525  0.00  0.00            
ATOM   2796 HG13 ILE X 178      50.593  66.923  62.500  0.00  0.00            
ATOM   2797  CD1 ILE X 178      52.667  67.144  63.270  0.00  0.00            
ATOM   2798 HD11 ILE X 178      53.114  66.196  63.729  0.00  0.00            
ATOM   2799 HD12 ILE X 178      53.462  67.852  63.129  0.00  0.00            
ATOM   2800 HD13 ILE X 178      52.133  67.771  64.050  0.00  0.00            
ATOM   2801  C   ILE X 178      53.608  65.480  58.941  0.00  0.00            
ATOM   2802  O   ILE X 178      53.214  64.305  58.783  0.00  0.00            
ATOM   2803  N   GLU X 179      54.307  66.018  57.887  0.00  0.00            
ATOM   2804  H   GLU X 179      54.418  67.013  57.756  0.00  0.00            
ATOM   2805  CA  GLU X 179      54.363  65.321  56.519  0.00  0.00            
ATOM   2806  HA  GLU X 179      53.359  64.771  56.396  0.00  0.00            
ATOM   2807  CB  GLU X 179      54.253  66.296  55.403  0.00  0.00            
ATOM   2808  HB2 GLU X 179      53.532  66.974  55.834  0.00  0.00            
ATOM   2809  HB3 GLU X 179      55.189  66.671  55.153  0.00  0.00            
ATOM   2810  CG  GLU X 179      53.645  65.577  54.127  0.00  0.00            
ATOM   2811  HG2 GLU X 179      54.331  65.734  53.355  0.00  0.00            
ATOM   2812  HG3 GLU X 179      53.352  64.543  54.212  0.00  0.00            
ATOM   2813  CD  GLU X 179      52.323  66.325  53.816  0.00  0.00            
ATOM   2814  OE1 GLU X 179      51.139  65.729  53.844  0.00  0.00            
ATOM   2815  OE2 GLU X 179      52.276  67.453  53.282  0.00  0.00            
ATOM   2816  C   GLU X 179      55.345  64.205  56.307  0.00  0.00            
ATOM   2817  O   GLU X 179      56.474  64.448  56.176  0.00  0.00            
ATOM   2818  N   ASN X 180      54.778  62.989  56.367  0.00  0.00            
ATOM   2819  H   ASN X 180      53.713  62.997  56.128  0.00  0.00            
ATOM   2820  CA  ASN X 180      55.399  61.564  56.530  0.00  0.00            
ATOM   2821  HA  ASN X 180      56.464  61.431  56.575  0.00  0.00            
ATOM   2822  CB  ASN X 180      54.908  60.960  57.857  0.00  0.00            
ATOM   2823  HB2 ASN X 180      53.904  61.274  57.994  0.00  0.00            
ATOM   2824  HB3 ASN X 180      54.677  59.985  57.974  0.00  0.00            
ATOM   2825  CG  ASN X 180      55.603  61.385  59.057  0.00  0.00            
ATOM   2826  OD1 ASN X 180      56.835  61.477  59.118  0.00  0.00            
ATOM   2827  ND2 ASN X 180      55.021  61.808  60.077  0.00  0.00            
ATOM   2828 HD21 ASN X 180      55.591  61.919  60.826  0.00  0.00            
ATOM   2829 HD22 ASN X 180      54.112  62.049  59.829  0.00  0.00            
ATOM   2830  C   ASN X 180      55.073  60.664  55.362  0.00  0.00            
ATOM   2831  O   ASN X 180      54.243  60.963  54.612  0.00  0.00            
ATOM   2832  N   PHE X 181      55.853  59.657  55.075  0.00  0.00            
ATOM   2833  H   PHE X 181      56.691  59.635  55.610  0.00  0.00            
ATOM   2834  CA  PHE X 181      55.791  58.799  53.891  0.00  0.00            
ATOM   2835  HA  PHE X 181      55.845  59.433  53.053  0.00  0.00            
ATOM   2836  CB  PHE X 181      56.958  57.837  53.859  0.00  0.00            
ATOM   2837  HB2 PHE X 181      57.116  57.650  54.844  0.00  0.00            
ATOM   2838  HB3 PHE X 181      56.686  56.961  53.290  0.00  0.00            
ATOM   2839  CG  PHE X 181      58.289  58.366  53.282  0.00  0.00            
ATOM   2840  CD1 PHE X 181      58.923  57.650  52.244  0.00  0.00            
ATOM   2841  HD1 PHE X 181      58.566  56.751  51.839  0.00  0.00            
ATOM   2842  CE1 PHE X 181      60.113  58.231  51.741  0.00  0.00            
ATOM   2843  HE1 PHE X 181      60.624  57.610  51.084  0.00  0.00            
ATOM   2844  CZ  PHE X 181      60.703  59.434  52.210  0.00  0.00            
ATOM   2845  HZ  PHE X 181      61.642  59.895  51.878  0.00  0.00            
ATOM   2846  CE2 PHE X 181      60.074  60.083  53.285  0.00  0.00            
ATOM   2847  HE2 PHE X 181      60.617  60.882  53.793  0.00  0.00            
ATOM   2848  CD2 PHE X 181      58.938  59.537  53.815  0.00  0.00            
ATOM   2849  HD2 PHE X 181      58.572  59.792  54.814  0.00  0.00            
ATOM   2850  C   PHE X 181      54.459  58.089  53.624  0.00  0.00            
ATOM   2851  O   PHE X 181      54.026  57.773  52.551  0.00  0.00            
ATOM   2852  N   ASP X 182      53.818  57.728  54.784  0.00  0.00            
ATOM   2853  H   ASP X 182      54.202  58.078  55.669  0.00  0.00            
ATOM   2854  CA  ASP X 182      52.374  57.346  54.849  0.00  0.00            
ATOM   2855  HA  ASP X 182      52.343  56.320  54.523  0.00  0.00            
ATOM   2856  CB  ASP X 182      51.632  57.422  56.194  0.00  0.00            
ATOM   2857  HB2 ASP X 182      50.547  57.563  56.040  0.00  0.00            
ATOM   2858  HB3 ASP X 182      51.569  56.456  56.731  0.00  0.00            
ATOM   2859  CG  ASP X 182      52.181  58.458  57.194  0.00  0.00            
ATOM   2860  OD1 ASP X 182      52.074  59.656  56.897  0.00  0.00            
ATOM   2861  OD2 ASP X 182      52.998  58.040  58.141  0.00  0.00            
ATOM   2862  C   ASP X 182      51.522  58.161  53.869  0.00  0.00            
ATOM   2863  O   ASP X 182      50.679  57.638  53.085  0.00  0.00            
ATOM   2864  N   ALA X 183      51.508  59.502  53.905  0.00  0.00            
ATOM   2865  H   ALA X 183      51.848  59.862  54.665  0.00  0.00            
ATOM   2866  CA  ALA X 183      50.966  60.515  53.041  0.00  0.00            
ATOM   2867  HA  ALA X 183      49.962  60.251  52.717  0.00  0.00            
ATOM   2868  CB  ALA X 183      50.839  61.893  53.761  0.00  0.00            
ATOM   2869  HB1 ALA X 183      50.521  61.717  54.795  0.00  0.00            
ATOM   2870  HB2 ALA X 183      51.796  62.392  53.771  0.00  0.00            
ATOM   2871  HB3 ALA X 183      50.164  62.480  53.048  0.00  0.00            
ATOM   2872  C   ALA X 183      51.735  60.607  51.740  0.00  0.00            
ATOM   2873  O   ALA X 183      51.007  60.660  50.695  0.00  0.00            
ATOM   2874  N   PHE X 184      53.131  60.644  51.705  0.00  0.00            
ATOM   2875  H   PHE X 184      53.586  60.488  52.578  0.00  0.00            
ATOM   2876  CA  PHE X 184      53.882  61.075  50.426  0.00  0.00            
ATOM   2877  HA  PHE X 184      53.580  62.059  50.063  0.00  0.00            
ATOM   2878  CB  PHE X 184      55.383  61.274  50.794  0.00  0.00            
ATOM   2879  HB2 PHE X 184      55.405  62.010  51.541  0.00  0.00            
ATOM   2880  HB3 PHE X 184      55.761  60.392  51.155  0.00  0.00            
ATOM   2881  CG  PHE X 184      56.218  61.770  49.602  0.00  0.00            
ATOM   2882  CD1 PHE X 184      56.098  63.127  49.385  0.00  0.00            
ATOM   2883  HD1 PHE X 184      55.547  63.794  50.038  0.00  0.00            
ATOM   2884  CE1 PHE X 184      56.813  63.634  48.360  0.00  0.00            
ATOM   2885  HE1 PHE X 184      56.781  64.749  48.323  0.00  0.00            
ATOM   2886  CZ  PHE X 184      57.719  62.952  47.593  0.00  0.00            
ATOM   2887  HZ  PHE X 184      58.216  63.374  46.701  0.00  0.00            
ATOM   2888  CE2 PHE X 184      57.802  61.540  47.785  0.00  0.00            
ATOM   2889  HE2 PHE X 184      58.059  60.854  46.956  0.00  0.00            
ATOM   2890  CD2 PHE X 184      57.044  60.983  48.787  0.00  0.00            
ATOM   2891  HD2 PHE X 184      57.070  59.893  48.906  0.00  0.00            
ATOM   2892  C   PHE X 184      53.640  60.033  49.192  0.00  0.00            
ATOM   2893  O   PHE X 184      53.486  60.584  48.128  0.00  0.00            
ATOM   2894  N   ILE X 185      53.179  58.856  49.518  0.00  0.00            
ATOM   2895  H   ILE X 185      53.023  58.528  50.476  0.00  0.00            
ATOM   2896  CA  ILE X 185      52.824  57.772  48.536  0.00  0.00            
ATOM   2897  HA  ILE X 185      52.848  58.196  47.518  0.00  0.00            
ATOM   2898  CB  ILE X 185      53.859  56.615  48.625  0.00  0.00            
ATOM   2899  HB  ILE X 185      53.460  56.030  47.765  0.00  0.00            
ATOM   2900  CG2 ILE X 185      55.321  57.124  48.364  0.00  0.00            
ATOM   2901 HG21 ILE X 185      55.754  57.614  49.213  0.00  0.00            
ATOM   2902 HG22 ILE X 185      55.918  56.283  48.183  0.00  0.00            
ATOM   2903 HG23 ILE X 185      55.365  57.956  47.631  0.00  0.00            
ATOM   2904  CG1 ILE X 185      53.580  55.533  49.746  0.00  0.00            
ATOM   2905 HG12 ILE X 185      54.460  55.339  50.355  0.00  0.00            
ATOM   2906 HG13 ILE X 185      52.769  55.830  50.392  0.00  0.00            
ATOM   2907  CD1 ILE X 185      53.382  54.006  49.264  0.00  0.00            
ATOM   2908 HD11 ILE X 185      53.011  53.429  50.193  0.00  0.00            
ATOM   2909 HD12 ILE X 185      52.610  53.873  48.516  0.00  0.00            
ATOM   2910 HD13 ILE X 185      54.420  53.615  48.906  0.00  0.00            
ATOM   2911  C   ILE X 185      51.346  57.219  48.647  0.00  0.00            
ATOM   2912  O   ILE X 185      51.050  56.252  47.952  0.00  0.00            
ATOM   2913  N   SER X 186      50.465  57.929  49.426  0.00  0.00            
ATOM   2914  H   SER X 186      50.828  58.826  49.828  0.00  0.00            
ATOM   2915  CA  SER X 186      49.085  57.570  49.573  0.00  0.00            
ATOM   2916  HA  SER X 186      48.521  58.184  50.223  0.00  0.00            
ATOM   2917  CB  SER X 186      48.246  57.740  48.297  0.00  0.00            
ATOM   2918  HB2 SER X 186      47.180  57.870  48.531  0.00  0.00            
ATOM   2919  HB3 SER X 186      48.400  58.745  47.813  0.00  0.00            
ATOM   2920  OG  SER X 186      48.427  56.673  47.360  0.00  0.00            
ATOM   2921  HG  SER X 186      49.346  56.399  47.417  0.00  0.00            
ATOM   2922  C   SER X 186      48.897  56.110  50.136  0.00  0.00            
ATOM   2923  O   SER X 186      47.941  55.400  49.850  0.00  0.00            
ATOM   2924  N   ALA X 187      49.685  55.713  51.167  0.00  0.00            
ATOM   2925  H   ALA X 187      50.547  56.160  51.500  0.00  0.00            
ATOM   2926  CA  ALA X 187      49.571  54.359  51.812  0.00  0.00            
ATOM   2927  HA  ALA X 187      49.584  53.689  51.034  0.00  0.00            
ATOM   2928  CB  ALA X 187      50.770  54.134  52.616  0.00  0.00            
ATOM   2929  HB1 ALA X 187      51.079  55.025  53.214  0.00  0.00            
ATOM   2930  HB2 ALA X 187      50.574  53.301  53.183  0.00  0.00            
ATOM   2931  HB3 ALA X 187      51.685  53.909  51.886  0.00  0.00            
ATOM   2932  C   ALA X 187      48.231  54.271  52.639  0.00  0.00            
ATOM   2933  O   ALA X 187      47.726  53.112  52.639  0.00  0.00            
ATOM   2934  N   LEU X 188      47.761  55.319  53.276  0.00  0.00            
ATOM   2935  H   LEU X 188      48.207  56.262  53.208  0.00  0.00            
ATOM   2936  CA  LEU X 188      46.539  55.243  54.097  0.00  0.00            
ATOM   2937  HA  LEU X 188      46.564  54.246  54.463  0.00  0.00            
ATOM   2938  CB  LEU X 188      46.595  56.189  55.221  0.00  0.00            
ATOM   2939  HB2 LEU X 188      46.695  57.238  55.029  0.00  0.00            
ATOM   2940  HB3 LEU X 188      45.625  56.025  55.813  0.00  0.00            
ATOM   2941  CG  LEU X 188      47.754  55.859  56.260  0.00  0.00            
ATOM   2942  HG  LEU X 188      48.669  56.212  55.826  0.00  0.00            
ATOM   2943  CD1 LEU X 188      47.382  56.614  57.588  0.00  0.00            
ATOM   2944 HD11 LEU X 188      46.502  56.322  58.123  0.00  0.00            
ATOM   2945 HD12 LEU X 188      48.332  56.574  58.117  0.00  0.00            
ATOM   2946 HD13 LEU X 188      47.203  57.575  57.294  0.00  0.00            
ATOM   2947  CD2 LEU X 188      48.060  54.454  56.783  0.00  0.00            
ATOM   2948 HD21 LEU X 188      48.375  53.816  55.934  0.00  0.00            
ATOM   2949 HD22 LEU X 188      48.875  54.414  57.507  0.00  0.00            
ATOM   2950 HD23 LEU X 188      47.150  54.033  57.150  0.00  0.00            
ATOM   2951  C   LEU X 188      45.251  55.566  53.203  0.00  0.00            
ATOM   2952  O   LEU X 188      44.167  54.910  53.389  0.00  0.00            
ATOM   2953  N   GLY X 189      45.281  56.453  52.211  0.00  0.00            
ATOM   2954  H   GLY X 189      46.163  57.006  52.074  0.00  0.00            
ATOM   2955  CA  GLY X 189      43.980  56.799  51.503  0.00  0.00            
ATOM   2956  HA2 GLY X 189      43.273  55.918  51.379  0.00  0.00            
ATOM   2957  HA3 GLY X 189      43.563  57.589  52.112  0.00  0.00            
ATOM   2958  C   GLY X 189      44.253  57.450  50.168  0.00  0.00            
ATOM   2959  O   GLY X 189      44.008  56.969  49.053  0.00  0.00            
ATOM   2960  N   LEU X 190      44.740  58.726  50.336  0.00  0.00            
ATOM   2961  H   LEU X 190      44.712  58.985  51.371  0.00  0.00            
ATOM   2962  CA  LEU X 190      45.050  59.862  49.308  0.00  0.00            
ATOM   2963  HA  LEU X 190      45.305  59.229  48.461  0.00  0.00            
ATOM   2964  CB  LEU X 190      43.870  60.706  48.969  0.00  0.00            
ATOM   2965  HB2 LEU X 190      43.755  61.397  49.779  0.00  0.00            
ATOM   2966  HB3 LEU X 190      43.949  61.307  48.067  0.00  0.00            
ATOM   2967  CG  LEU X 190      42.584  59.883  48.804  0.00  0.00            
ATOM   2968  HG  LEU X 190      42.433  59.110  49.434  0.00  0.00            
ATOM   2969  CD1 LEU X 190      41.488  60.902  49.140  0.00  0.00            
ATOM   2970 HD11 LEU X 190      41.462  61.766  48.555  0.00  0.00            
ATOM   2971 HD12 LEU X 190      40.521  60.443  48.928  0.00  0.00            
ATOM   2972 HD13 LEU X 190      41.495  60.973  50.171  0.00  0.00            
ATOM   2973  CD2 LEU X 190      42.387  59.470  47.351  0.00  0.00            
ATOM   2974 HD21 LEU X 190      43.153  58.806  46.869  0.00  0.00            
ATOM   2975 HD22 LEU X 190      41.389  58.981  47.273  0.00  0.00            
ATOM   2976 HD23 LEU X 190      42.320  60.369  46.701  0.00  0.00            
ATOM   2977  C   LEU X 190      46.386  60.688  49.695  0.00  0.00            
ATOM   2978  O   LEU X 190      46.835  60.864  50.848  0.00  0.00            
ATOM   2979  N   PRO X 191      47.082  61.185  48.627  0.00  0.00            
ATOM   2980  CD  PRO X 191      46.829  61.129  47.151  0.00  0.00            
ATOM   2981  HD2 PRO X 191      45.924  61.321  46.793  0.00  0.00            
ATOM   2982  HD3 PRO X 191      47.010  60.035  46.925  0.00  0.00            
ATOM   2983  CG  PRO X 191      47.913  62.108  46.647  0.00  0.00            
ATOM   2984  HG2 PRO X 191      47.603  63.133  46.502  0.00  0.00            
ATOM   2985  HG3 PRO X 191      48.128  61.682  45.681  0.00  0.00            
ATOM   2986  CB  PRO X 191      49.131  62.020  47.730  0.00  0.00            
ATOM   2987  HB2 PRO X 191      49.868  62.765  47.681  0.00  0.00            
ATOM   2988  HB3 PRO X 191      49.691  61.076  47.666  0.00  0.00            
ATOM   2989  CA  PRO X 191      48.361  62.001  49.024  0.00  0.00            
ATOM   2990  HA  PRO X 191      48.797  61.328  49.653  0.00  0.00            
ATOM   2991  C   PRO X 191      48.217  63.408  49.719  0.00  0.00            
ATOM   2992  O   PRO X 191      47.334  64.216  49.337  0.00  0.00            
ATOM   2993  N   LEU X 192      49.152  63.591  50.666  0.00  0.00            
ATOM   2994  H   LEU X 192      49.880  62.958  50.729  0.00  0.00            
ATOM   2995  CA  LEU X 192      49.539  64.963  51.275  0.00  0.00            
ATOM   2996  HA  LEU X 192      50.368  64.779  51.869  0.00  0.00            
ATOM   2997  CB  LEU X 192      50.167  65.946  50.269  0.00  0.00            
ATOM   2998  HB2 LEU X 192      49.332  66.162  49.664  0.00  0.00            
ATOM   2999  HB3 LEU X 192      50.507  66.857  50.809  0.00  0.00            
ATOM   3000  CG  LEU X 192      51.347  65.519  49.324  0.00  0.00            
ATOM   3001  HG  LEU X 192      50.999  65.002  48.521  0.00  0.00            
ATOM   3002  CD1 LEU X 192      52.020  66.786  48.872  0.00  0.00            
ATOM   3003 HD11 LEU X 192      52.182  67.516  49.696  0.00  0.00            
ATOM   3004 HD12 LEU X 192      52.994  66.586  48.499  0.00  0.00            
ATOM   3005 HD13 LEU X 192      51.496  67.277  48.030  0.00  0.00            
ATOM   3006  CD2 LEU X 192      52.407  64.697  50.106  0.00  0.00            
ATOM   3007 HD21 LEU X 192      52.414  65.116  51.125  0.00  0.00            
ATOM   3008 HD22 LEU X 192      52.022  63.675  50.291  0.00  0.00            
ATOM   3009 HD23 LEU X 192      53.408  64.612  49.686  0.00  0.00            
ATOM   3010  C   LEU X 192      48.279  65.537  52.140  0.00  0.00            
ATOM   3011  O   LEU X 192      47.147  65.246  51.888  0.00  0.00            
ATOM   3012  N   GLU X 193      48.536  66.507  53.046  0.00  0.00            
ATOM   3013  H   GLU X 193      49.558  66.731  53.170  0.00  0.00            
ATOM   3014  CA  GLU X 193      47.554  67.464  53.735  0.00  0.00            
ATOM   3015  HA  GLU X 193      47.055  66.800  54.513  0.00  0.00            
ATOM   3016  CB  GLU X 193      48.403  68.467  54.431  0.00  0.00            
ATOM   3017  HB2 GLU X 193      49.195  67.925  54.925  0.00  0.00            
ATOM   3018  HB3 GLU X 193      48.847  68.975  53.497  0.00  0.00            
ATOM   3019  CG  GLU X 193      47.668  69.355  55.437  0.00  0.00            
ATOM   3020  HG2 GLU X 193      48.476  69.913  55.873  0.00  0.00            
ATOM   3021  HG3 GLU X 193      46.909  69.958  54.912  0.00  0.00            
ATOM   3022  CD  GLU X 193      46.949  68.470  56.459  0.00  0.00            
ATOM   3023  OE1 GLU X 193      45.763  68.689  56.481  0.00  0.00            
ATOM   3024  OE2 GLU X 193      47.485  67.438  56.953  0.00  0.00            
ATOM   3025  C   GLU X 193      46.579  68.131  52.931  0.00  0.00            
ATOM   3026  O   GLU X 193      45.460  68.358  53.343  0.00  0.00            
ATOM   3027  N   GLN X 194      46.883  68.269  51.625  0.00  0.00            
ATOM   3028  H   GLN X 194      47.754  67.921  51.214  0.00  0.00            
ATOM   3029  CA  GLN X 194      46.079  69.095  50.802  0.00  0.00            
ATOM   3030  HA  GLN X 194      45.650  69.811  51.429  0.00  0.00            
ATOM   3031  CB  GLN X 194      46.964  69.972  49.984  0.00  0.00            
ATOM   3032  HB2 GLN X 194      48.005  70.338  50.431  0.00  0.00            
ATOM   3033  HB3 GLN X 194      47.156  69.451  48.996  0.00  0.00            
ATOM   3034  CG  GLN X 194      46.350  71.323  49.740  0.00  0.00            
ATOM   3035  HG2 GLN X 194      45.427  71.325  49.120  0.00  0.00            
ATOM   3036  HG3 GLN X 194      46.108  71.769  50.654  0.00  0.00            
ATOM   3037  CD  GLN X 194      47.288  72.337  49.142  0.00  0.00            
ATOM   3038  OE1 GLN X 194      47.600  72.295  47.997  0.00  0.00            
ATOM   3039  NE2 GLN X 194      47.829  73.172  49.981  0.00  0.00            
ATOM   3040 HE21 GLN X 194      48.476  73.813  49.661  0.00  0.00            
ATOM   3041 HE22 GLN X 194      47.489  73.236  50.946  0.00  0.00            
ATOM   3042  C   GLN X 194      45.098  68.310  49.961  0.00  0.00            
ATOM   3043  O   GLN X 194      44.159  68.852  49.436  0.00  0.00            
ATOM   3044  N   TYR X 195      45.281  67.027  49.780  0.00  0.00            
ATOM   3045  H   TYR X 195      46.087  66.598  50.308  0.00  0.00            
ATOM   3046  CA  TYR X 195      44.273  66.124  49.204  0.00  0.00            
ATOM   3047  HA  TYR X 195      43.378  66.738  48.966  0.00  0.00            
ATOM   3048  CB  TYR X 195      44.746  65.626  47.809  0.00  0.00            
ATOM   3049  HB2 TYR X 195      45.426  66.394  47.487  0.00  0.00            
ATOM   3050  HB3 TYR X 195      45.200  64.692  47.978  0.00  0.00            
ATOM   3051  CG  TYR X 195      43.658  65.496  46.774  0.00  0.00            
ATOM   3052  CD1 TYR X 195      43.142  66.751  46.202  0.00  0.00            
ATOM   3053  HD1 TYR X 195      43.635  67.637  46.278  0.00  0.00            
ATOM   3054  CE1 TYR X 195      42.237  66.591  45.117  0.00  0.00            
ATOM   3055  HE1 TYR X 195      42.012  67.360  44.467  0.00  0.00            
ATOM   3056  CZ  TYR X 195      41.798  65.285  44.725  0.00  0.00            
ATOM   3057  OH  TYR X 195      40.990  65.114  43.636  0.00  0.00            
ATOM   3058  HH  TYR X 195      41.295  65.763  43.004  0.00  0.00            
ATOM   3059  CE2 TYR X 195      42.056  64.123  45.498  0.00  0.00            
ATOM   3060  HE2 TYR X 195      41.675  63.099  45.232  0.00  0.00            
ATOM   3061  CD2 TYR X 195      42.969  64.271  46.618  0.00  0.00            
ATOM   3062  HD2 TYR X 195      43.225  63.266  47.042  0.00  0.00            
ATOM   3063  C   TYR X 195      43.841  65.040  50.135  0.00  0.00            
ATOM   3064  O   TYR X 195      42.697  64.676  50.114  0.00  0.00            
ATOM   3065  N   GLY X 196      44.767  64.421  50.929  0.00  0.00            
ATOM   3066  H   GLY X 196      45.692  64.781  50.878  0.00  0.00            
ATOM   3067  CA  GLY X 196      44.594  63.206  51.795  0.00  0.00            
ATOM   3068  HA2 GLY X 196      43.731  62.642  51.519  0.00  0.00            
ATOM   3069  HA3 GLY X 196      45.522  62.633  51.594  0.00  0.00            
ATOM   3070  C   GLY X 196      44.724  63.479  53.333  0.00  0.00            
ATOM   3071  O   GLY X 196      44.944  62.679  54.208  0.00  0.00            
ATOM   3072  N   GLY X 197      44.656  64.783  53.651  0.00  0.00            
ATOM   3073  H   GLY X 197      44.446  65.414  52.881  0.00  0.00            
ATOM   3074  CA  GLY X 197      44.886  65.248  55.011  0.00  0.00            
ATOM   3075  HA2 GLY X 197      45.839  64.970  55.201  0.00  0.00            
ATOM   3076  HA3 GLY X 197      44.879  66.285  55.077  0.00  0.00            
ATOM   3077  C   GLY X 197      43.727  64.805  56.044  0.00  0.00            
ATOM   3078  O   GLY X 197      43.934  64.960  57.204  0.00  0.00            
ATOM   3079  N   ASN X 198      42.509  64.321  55.619  0.00  0.00            
ATOM   3080  H   ASN X 198      42.109  64.550  54.716  0.00  0.00            
ATOM   3081  CA  ASN X 198      41.638  63.546  56.497  0.00  0.00            
ATOM   3082  HA  ASN X 198      41.394  64.242  57.324  0.00  0.00            
ATOM   3083  CB  ASN X 198      40.397  63.477  55.614  0.00  0.00            
ATOM   3084  HB2 ASN X 198      40.083  64.521  55.339  0.00  0.00            
ATOM   3085  HB3 ASN X 198      40.716  63.086  54.613  0.00  0.00            
ATOM   3086  CG  ASN X 198      39.293  62.620  55.979  0.00  0.00            
ATOM   3087  OD1 ASN X 198      38.179  63.072  56.256  0.00  0.00            
ATOM   3088  ND2 ASN X 198      39.512  61.321  56.107  0.00  0.00            
ATOM   3089 HD21 ASN X 198      38.648  60.752  56.223  0.00  0.00            
ATOM   3090 HD22 ASN X 198      40.447  61.123  55.872  0.00  0.00            
ATOM   3091  C   ASN X 198      42.272  62.235  56.936  0.00  0.00            
ATOM   3092  O   ASN X 198      42.152  61.858  58.075  0.00  0.00            
ATOM   3093  N   HIE X 199      43.021  61.690  56.040  0.00  0.00            
ATOM   3094  H   HIE X 199      43.000  62.027  55.067  0.00  0.00            
ATOM   3095  CA  HIE X 199      43.477  60.304  56.128  0.00  0.00            
ATOM   3096  HA  HIE X 199      42.695  59.770  56.721  0.00  0.00            
ATOM   3097  CB  HIE X 199      43.475  59.619  54.725  0.00  0.00            
ATOM   3098  HB2 HIE X 199      44.196  60.048  54.040  0.00  0.00            
ATOM   3099  HB3 HIE X 199      43.628  58.555  54.633  0.00  0.00            
ATOM   3100  CG  HIE X 199      42.168  59.777  54.021  0.00  0.00            
ATOM   3101  ND1 HIE X 199      41.145  58.806  54.057  0.00  0.00            
ATOM   3102  CE1 HIE X 199      40.242  59.254  53.195  0.00  0.00            
ATOM   3103  HE1 HIE X 199      39.233  58.861  52.956  0.00  0.00            
ATOM   3104  NE2 HIE X 199      40.500  60.500  52.766  0.00  0.00            
ATOM   3105  HE2 HIE X 199      39.990  61.040  51.982  0.00  0.00            
ATOM   3106  CD2 HIE X 199      41.712  60.842  53.284  0.00  0.00            
ATOM   3107  HD2 HIE X 199      42.326  61.633  52.880  0.00  0.00            
ATOM   3108  C   HIE X 199      44.906  60.300  56.765  0.00  0.00            
ATOM   3109  O   HIE X 199      45.796  59.694  56.101  0.00  0.00            
ATOM   3110  N   LYS X 200      45.134  60.934  57.961  0.00  0.00            
ATOM   3111  H   LYS X 200      44.233  61.344  58.320  0.00  0.00            
ATOM   3112  CA  LYS X 200      46.357  60.864  58.786  0.00  0.00            
ATOM   3113  HA  LYS X 200      47.031  60.056  58.409  0.00  0.00            
ATOM   3114  CB  LYS X 200      47.234  62.154  58.764  0.00  0.00            
ATOM   3115  HB2 LYS X 200      46.678  62.973  59.154  0.00  0.00            
ATOM   3116  HB3 LYS X 200      47.985  62.035  59.518  0.00  0.00            
ATOM   3117  CG  LYS X 200      47.914  62.460  57.381  0.00  0.00            
ATOM   3118  HG2 LYS X 200      48.775  61.899  57.185  0.00  0.00            
ATOM   3119  HG3 LYS X 200      47.168  62.317  56.595  0.00  0.00            
ATOM   3120  CD  LYS X 200      48.233  63.991  57.387  0.00  0.00            
ATOM   3121  HD2 LYS X 200      47.285  64.479  57.448  0.00  0.00            
ATOM   3122  HD3 LYS X 200      48.980  64.094  58.148  0.00  0.00            
ATOM   3123  CE  LYS X 200      48.886  64.368  56.014  0.00  0.00            
ATOM   3124  HE2 LYS X 200      49.631  63.646  55.814  0.00  0.00            
ATOM   3125  HE3 LYS X 200      48.110  64.400  55.146  0.00  0.00            
ATOM   3126  NZ  LYS X 200      49.531  65.731  56.055  0.00  0.00            
ATOM   3127  HZ1 LYS X 200      50.141  65.891  55.279  0.00  0.00            
ATOM   3128  HZ2 LYS X 200      48.777  66.361  55.973  0.00  0.00            
ATOM   3129  HZ3 LYS X 200      50.033  65.933  56.965  0.00  0.00            
ATOM   3130  C   LYS X 200      46.183  60.433  60.295  0.00  0.00            
ATOM   3131  O   LYS X 200      45.162  60.736  60.933  0.00  0.00            
ATOM   3132  N   THR X 201      47.052  59.703  60.868  0.00  0.00            
ATOM   3133  H   THR X 201      47.836  59.258  60.403  0.00  0.00            
ATOM   3134  CA  THR X 201      46.986  58.968  62.077  0.00  0.00            
ATOM   3135  HA  THR X 201      45.963  58.730  62.343  0.00  0.00            
ATOM   3136  CB  THR X 201      47.566  57.529  61.827  0.00  0.00            
ATOM   3137  HB  THR X 201      48.632  57.503  61.750  0.00  0.00            
ATOM   3138  CG2 THR X 201      47.433  56.577  62.955  0.00  0.00            
ATOM   3139 HG21 THR X 201      47.511  55.523  62.672  0.00  0.00            
ATOM   3140 HG22 THR X 201      47.867  56.917  63.849  0.00  0.00            
ATOM   3141 HG23 THR X 201      46.361  56.566  63.239  0.00  0.00            
ATOM   3142  OG1 THR X 201      46.969  56.938  60.726  0.00  0.00            
ATOM   3143  HG1 THR X 201      47.199  57.494  60.012  0.00  0.00            
ATOM   3144  C   THR X 201      47.736  59.583  63.408  0.00  0.00            
ATOM   3145  O   THR X 201      48.785  59.164  63.935  0.00  0.00            
ATOM   3146  N   PHE X 202      47.124  60.688  63.812  0.00  0.00            
ATOM   3147  H   PHE X 202      46.242  60.881  63.399  0.00  0.00            
ATOM   3148  CA  PHE X 202      47.605  61.557  64.907  0.00  0.00            
ATOM   3149  HA  PHE X 202      48.278  60.996  65.564  0.00  0.00            
ATOM   3150  CB  PHE X 202      48.324  62.622  64.166  0.00  0.00            
ATOM   3151  HB2 PHE X 202      48.760  62.246  63.303  0.00  0.00            
ATOM   3152  HB3 PHE X 202      47.509  63.347  63.714  0.00  0.00            
ATOM   3153  CG  PHE X 202      49.372  63.472  64.836  0.00  0.00            
ATOM   3154  CD1 PHE X 202      50.652  62.986  65.116  0.00  0.00            
ATOM   3155  HD1 PHE X 202      50.753  61.963  64.924  0.00  0.00            
ATOM   3156  CE1 PHE X 202      51.594  63.813  65.606  0.00  0.00            
ATOM   3157  HE1 PHE X 202      52.511  63.419  65.900  0.00  0.00            
ATOM   3158  CZ  PHE X 202      51.360  65.152  65.921  0.00  0.00            
ATOM   3159  HZ  PHE X 202      52.037  65.787  66.437  0.00  0.00            
ATOM   3160  CE2 PHE X 202      50.046  65.632  65.805  0.00  0.00            
ATOM   3161  HE2 PHE X 202      49.786  66.680  66.097  0.00  0.00            
ATOM   3162  CD2 PHE X 202      49.100  64.807  65.143  0.00  0.00            
ATOM   3163  HD2 PHE X 202      48.148  65.245  64.938  0.00  0.00            
ATOM   3164  C   PHE X 202      46.519  62.057  65.905  0.00  0.00            
ATOM   3165  O   PHE X 202      45.368  61.875  65.565  0.00  0.00            
ATOM   3166  N   HIE X 203      46.793  62.578  67.078  0.00  0.00            
ATOM   3167  H   HIE X 203      47.811  62.682  67.311  0.00  0.00            
ATOM   3168  CA  HIE X 203      45.799  63.365  67.810  0.00  0.00            
ATOM   3169  HA  HIE X 203      44.930  62.707  67.700  0.00  0.00            
ATOM   3170  CB  HIE X 203      46.199  63.712  69.271  0.00  0.00            
ATOM   3171  HB2 HIE X 203      45.447  64.194  69.825  0.00  0.00            
ATOM   3172  HB3 HIE X 203      46.156  62.844  69.839  0.00  0.00            
ATOM   3173  CG  HIE X 203      47.624  64.240  69.319  0.00  0.00            
ATOM   3174  ND1 HIE X 203      48.789  63.529  69.293  0.00  0.00            
ATOM   3175  CE1 HIE X 203      49.817  64.340  69.196  0.00  0.00            
ATOM   3176  HE1 HIE X 203      50.847  64.075  69.132  0.00  0.00            
ATOM   3177  NE2 HIE X 203      49.335  65.588  69.104  0.00  0.00            
ATOM   3178  HE2 HIE X 203      49.965  66.366  68.877  0.00  0.00            
ATOM   3179  CD2 HIE X 203      48.027  65.478  69.095  0.00  0.00            
ATOM   3180  HD2 HIE X 203      47.256  66.309  69.120  0.00  0.00            
ATOM   3181  C   HIE X 203      45.321  64.685  67.201  0.00  0.00            
ATOM   3182  O   HIE X 203      45.202  65.756  67.829  0.00  0.00            
ATOM   3183  N   LYS X 204      45.485  64.814  65.884  0.00  0.00            
ATOM   3184  H   LYS X 204      45.472  63.975  65.304  0.00  0.00            
ATOM   3185  CA  LYS X 204      45.506  66.024  65.054  0.00  0.00            
ATOM   3186  HA  LYS X 204      46.410  66.614  65.381  0.00  0.00            
ATOM   3187  CB  LYS X 204      45.677  65.690  63.556  0.00  0.00            
ATOM   3188  HB2 LYS X 204      46.407  64.919  63.263  0.00  0.00            
ATOM   3189  HB3 LYS X 204      44.785  65.171  63.339  0.00  0.00            
ATOM   3190  CG  LYS X 204      45.994  66.791  62.447  0.00  0.00            
ATOM   3191  HG2 LYS X 204      45.347  67.745  62.498  0.00  0.00            
ATOM   3192  HG3 LYS X 204      47.073  66.977  62.413  0.00  0.00            
ATOM   3193  CD  LYS X 204      45.540  66.172  61.110  0.00  0.00            
ATOM   3194  HD2 LYS X 204      46.190  65.384  60.706  0.00  0.00            
ATOM   3195  HD3 LYS X 204      44.532  65.667  61.074  0.00  0.00            
ATOM   3196  CE  LYS X 204      45.686  67.353  60.122  0.00  0.00            
ATOM   3197  HE2 LYS X 204      45.384  68.315  60.608  0.00  0.00            
ATOM   3198  HE3 LYS X 204      46.705  67.446  59.817  0.00  0.00            
ATOM   3199  NZ  LYS X 204      44.784  67.293  58.874  0.00  0.00            
ATOM   3200  HZ1 LYS X 204      44.787  68.090  58.232  0.00  0.00            
ATOM   3201  HZ2 LYS X 204      44.980  66.401  58.376  0.00  0.00            
ATOM   3202  HZ3 LYS X 204      43.798  67.095  58.923  0.00  0.00            
ATOM   3203  C   LYS X 204      44.393  67.059  65.400  0.00  0.00            
ATOM   3204  O   LYS X 204      44.551  68.321  65.220  0.00  0.00            
ATOM   3205  N   ILE X 205      43.386  66.550  66.029  0.00  0.00            
ATOM   3206  H   ILE X 205      43.409  65.613  66.200  0.00  0.00            
ATOM   3207  CA  ILE X 205      42.181  67.226  66.435  0.00  0.00            
ATOM   3208  HA  ILE X 205      41.934  67.952  65.659  0.00  0.00            
ATOM   3209  CB  ILE X 205      41.184  66.023  66.753  0.00  0.00            
ATOM   3210  HB  ILE X 205      40.291  66.425  67.184  0.00  0.00            
ATOM   3211  CG2 ILE X 205      40.634  65.289  65.468  0.00  0.00            
ATOM   3212 HG21 ILE X 205      41.413  64.838  64.752  0.00  0.00            
ATOM   3213 HG22 ILE X 205      39.937  64.534  65.793  0.00  0.00            
ATOM   3214 HG23 ILE X 205      40.046  66.002  64.900  0.00  0.00            
ATOM   3215  CG1 ILE X 205      41.863  65.120  67.856  0.00  0.00            
ATOM   3216 HG12 ILE X 205      42.723  65.523  68.319  0.00  0.00            
ATOM   3217 HG13 ILE X 205      41.132  64.964  68.579  0.00  0.00            
ATOM   3218  CD1 ILE X 205      42.327  63.759  67.196  0.00  0.00            
ATOM   3219 HD11 ILE X 205      41.507  62.975  67.116  0.00  0.00            
ATOM   3220 HD12 ILE X 205      43.038  63.891  66.411  0.00  0.00            
ATOM   3221 HD13 ILE X 205      42.995  63.293  67.906  0.00  0.00            
ATOM   3222  C   ILE X 205      42.369  68.217  67.638  0.00  0.00            
ATOM   3223  O   ILE X 205      43.395  68.074  68.373  0.00  0.00            
ATOM   3224  N   TRP X 206      41.426  69.111  67.751  0.00  0.00            
ATOM   3225  H   TRP X 206      40.699  68.880  67.117  0.00  0.00            
ATOM   3226  CA  TRP X 206      41.139  69.770  69.045  0.00  0.00            
ATOM   3227  HA  TRP X 206      41.991  70.219  69.533  0.00  0.00            
ATOM   3228  CB  TRP X 206      39.965  70.794  68.968  0.00  0.00            
ATOM   3229  HB2 TRP X 206      39.828  71.204  67.993  0.00  0.00            
ATOM   3230  HB3 TRP X 206      39.061  70.279  69.098  0.00  0.00            
ATOM   3231  CG  TRP X 206      40.000  71.880  69.987  0.00  0.00            
ATOM   3232  CD1 TRP X 206      39.366  71.722  71.198  0.00  0.00            
ATOM   3233  HD1 TRP X 206      38.536  71.056  71.281  0.00  0.00            
ATOM   3234  NE1 TRP X 206      39.460  72.984  71.809  0.00  0.00            
ATOM   3235  HE1 TRP X 206      38.927  72.975  72.626  0.00  0.00            
ATOM   3236  CE2 TRP X 206      40.660  73.604  71.398  0.00  0.00            
ATOM   3237  CZ2 TRP X 206      41.378  74.609  72.042  0.00  0.00            
ATOM   3238  HZ2 TRP X 206      41.076  75.122  72.942  0.00  0.00            
ATOM   3239  CH2 TRP X 206      42.565  75.031  71.420  0.00  0.00            
ATOM   3240  HH2 TRP X 206      42.967  76.010  71.676  0.00  0.00            
ATOM   3241  CZ3 TRP X 206      42.948  74.284  70.212  0.00  0.00            
ATOM   3242  HZ3 TRP X 206      43.912  74.549  69.733  0.00  0.00            
ATOM   3243  CE3 TRP X 206      42.159  73.320  69.523  0.00  0.00            
ATOM   3244  HE3 TRP X 206      42.481  72.910  68.594  0.00  0.00            
ATOM   3245  CD2 TRP X 206      40.962  72.918  70.195  0.00  0.00            
ATOM   3246  C   TRP X 206      40.711  68.772  70.182  0.00  0.00            
ATOM   3247  O   TRP X 206      39.934  67.902  70.040  0.00  0.00            
ATOM   3248  N   LYS X 207      41.313  68.880  71.398  0.00  0.00            
ATOM   3249  H   LYS X 207      41.823  69.691  71.437  0.00  0.00            
ATOM   3250  CA  LYS X 207      41.138  67.958  72.571  0.00  0.00            
ATOM   3251  HA  LYS X 207      40.482  67.192  72.224  0.00  0.00            
ATOM   3252  CB  LYS X 207      42.429  67.435  73.113  0.00  0.00            
ATOM   3253  HB2 LYS X 207      42.992  68.234  73.642  0.00  0.00            
ATOM   3254  HB3 LYS X 207      42.140  66.635  73.804  0.00  0.00            
ATOM   3255  CG  LYS X 207      43.371  66.984  72.015  0.00  0.00            
ATOM   3256  HG2 LYS X 207      42.991  66.218  71.283  0.00  0.00            
ATOM   3257  HG3 LYS X 207      43.659  67.815  71.317  0.00  0.00            
ATOM   3258  CD  LYS X 207      44.707  66.423  72.605  0.00  0.00            
ATOM   3259  HD2 LYS X 207      44.943  67.388  73.155  0.00  0.00            
ATOM   3260  HD3 LYS X 207      44.512  65.828  73.562  0.00  0.00            
ATOM   3261  CE  LYS X 207      45.912  66.045  71.831  0.00  0.00            
ATOM   3262  HE2 LYS X 207      45.903  65.024  71.428  0.00  0.00            
ATOM   3263  HE3 LYS X 207      46.177  66.770  71.047  0.00  0.00            
ATOM   3264  NZ  LYS X 207      47.003  66.247  72.822  0.00  0.00            
ATOM   3265  HZ1 LYS X 207      46.737  65.839  73.755  0.00  0.00            
ATOM   3266  HZ2 LYS X 207      47.857  65.771  72.510  0.00  0.00            
ATOM   3267  HZ3 LYS X 207      47.038  67.182  72.982  0.00  0.00            
ATOM   3268  C   LYS X 207      40.438  68.713  73.742  0.00  0.00            
ATOM   3269  O   LYS X 207      40.380  69.951  73.782  0.00  0.00            
ATOM   3270  N   GLU X 208      39.698  67.915  74.556  0.00  0.00            
ATOM   3271  H   GLU X 208      39.557  66.942  74.335  0.00  0.00            
ATOM   3272  CA  GLU X 208      39.190  68.226  75.883  0.00  0.00            
ATOM   3273  HA  GLU X 208      38.145  68.684  75.832  0.00  0.00            
ATOM   3274  CB  GLU X 208      38.869  66.870  76.637  0.00  0.00            
ATOM   3275  HB2 GLU X 208      39.732  66.170  76.399  0.00  0.00            
ATOM   3276  HB3 GLU X 208      38.840  66.997  77.770  0.00  0.00            
ATOM   3277  CG  GLU X 208      37.578  66.203  76.361  0.00  0.00            
ATOM   3278  HG2 GLU X 208      37.614  65.191  76.680  0.00  0.00            
ATOM   3279  HG3 GLU X 208      36.690  66.740  76.762  0.00  0.00            
ATOM   3280  CD  GLU X 208      37.301  66.252  74.869  0.00  0.00            
ATOM   3281  OE1 GLU X 208      36.394  66.964  74.341  0.00  0.00            
ATOM   3282  OE2 GLU X 208      38.092  65.675  74.141  0.00  0.00            
ATOM   3283  C   GLU X 208      40.270  69.028  76.693  0.00  0.00            
ATOM   3284  O   GLU X 208      41.340  69.407  76.215  0.00  0.00            
ATOM   3285  N   GLY X 209      39.918  69.404  77.873  0.00  0.00            
ATOM   3286  H   GLY X 209      39.018  69.206  78.144  0.00  0.00            
ATOM   3287  CA  GLY X 209      40.992  69.687  78.896  0.00  0.00            
ATOM   3288  HA2 GLY X 209      41.735  70.406  78.671  0.00  0.00            
ATOM   3289  HA3 GLY X 209      40.383  70.199  79.688  0.00  0.00            
ATOM   3290  C   GLY X 209      41.794  68.429  79.431  0.00  0.00            
ATOM   3291  O   GLY X 209      41.566  67.325  78.912  0.00  0.00            
ATOM   3292  N   ASP X 210      42.842  68.744  80.096  0.00  0.00            
ATOM   3293  H   ASP X 210      42.888  69.701  80.077  0.00  0.00            
ATOM   3294  CA  ASP X 210      44.056  68.043  80.151  0.00  0.00            
ATOM   3295  HA  ASP X 210      44.443  67.565  79.197  0.00  0.00            
ATOM   3296  CB  ASP X 210      45.159  69.032  80.664  0.00  0.00            
ATOM   3297  HB2 ASP X 210      44.960  69.663  81.581  0.00  0.00            
ATOM   3298  HB3 ASP X 210      46.030  68.487  80.880  0.00  0.00            
ATOM   3299  CG  ASP X 210      45.347  70.220  79.648  0.00  0.00            
ATOM   3300  OD1 ASP X 210      45.842  71.283  80.062  0.00  0.00            
ATOM   3301  OD2 ASP X 210      44.860  70.239  78.522  0.00  0.00            
ATOM   3302  C   ASP X 210      43.740  66.919  81.035  0.00  0.00            
ATOM   3303  O   ASP X 210      43.697  67.081  82.304  0.00  0.00            
ATOM   3304  N   HIE X 211      43.758  65.737  80.524  0.00  0.00            
ATOM   3305  H   HIE X 211      43.865  65.791  79.576  0.00  0.00            
ATOM   3306  CA  HIE X 211      43.379  64.483  81.059  0.00  0.00            
ATOM   3307  HA  HIE X 211      43.499  64.547  82.111  0.00  0.00            
ATOM   3308  CB  HIE X 211      41.909  64.327  80.799  0.00  0.00            
ATOM   3309  HB2 HIE X 211      41.562  65.207  80.371  0.00  0.00            
ATOM   3310  HB3 HIE X 211      41.825  63.608  79.988  0.00  0.00            
ATOM   3311  CG  HIE X 211      41.039  63.868  81.993  0.00  0.00            
ATOM   3312  ND1 HIE X 211      39.877  63.075  81.805  0.00  0.00            
ATOM   3313  CE1 HIE X 211      39.381  62.870  83.055  0.00  0.00            
ATOM   3314  HE1 HIE X 211      38.427  62.391  83.364  0.00  0.00            
ATOM   3315  NE2 HIE X 211      40.100  63.588  83.963  0.00  0.00            
ATOM   3316  HE2 HIE X 211      39.922  63.429  84.942  0.00  0.00            
ATOM   3317  CD2 HIE X 211      41.244  64.065  83.337  0.00  0.00            
ATOM   3318  HD2 HIE X 211      41.984  64.518  83.904  0.00  0.00            
ATOM   3319  C   HIE X 211      44.037  63.220  80.641  0.00  0.00            
ATOM   3320  O   HIE X 211      44.690  63.278  79.642  0.00  0.00            
ATOM   3321  N   TYR X 212      43.850  62.059  81.285  0.00  0.00            
ATOM   3322  H   TYR X 212      43.503  62.079  82.245  0.00  0.00            
ATOM   3323  CA  TYR X 212      44.305  60.793  80.757  0.00  0.00            
ATOM   3324  HA  TYR X 212      45.249  60.968  80.235  0.00  0.00            
ATOM   3325  CB  TYR X 212      44.391  59.599  81.777  0.00  0.00            
ATOM   3326  HB2 TYR X 212      43.374  59.241  82.079  0.00  0.00            
ATOM   3327  HB3 TYR X 212      44.766  58.725  81.199  0.00  0.00            
ATOM   3328  CG  TYR X 212      45.209  59.756  83.128  0.00  0.00            
ATOM   3329  CD1 TYR X 212      44.899  58.717  84.006  0.00  0.00            
ATOM   3330  HD1 TYR X 212      44.249  57.885  83.756  0.00  0.00            
ATOM   3331  CE1 TYR X 212      45.737  58.554  85.148  0.00  0.00            
ATOM   3332  HE1 TYR X 212      45.496  57.827  85.973  0.00  0.00            
ATOM   3333  CZ  TYR X 212      46.665  59.538  85.398  0.00  0.00            
ATOM   3334  OH  TYR X 212      47.543  59.403  86.473  0.00  0.00            
ATOM   3335  HH  TYR X 212      47.681  60.328  86.693  0.00  0.00            
ATOM   3336  CE2 TYR X 212      46.999  60.636  84.544  0.00  0.00            
ATOM   3337  HE2 TYR X 212      47.781  61.276  84.870  0.00  0.00            
ATOM   3338  CD2 TYR X 212      46.244  60.716  83.377  0.00  0.00            
ATOM   3339  HD2 TYR X 212      46.393  61.501  82.712  0.00  0.00            
ATOM   3340  C   TYR X 212      43.491  60.208  79.522  0.00  0.00            
ATOM   3341  O   TYR X 212      44.014  59.284  78.844  0.00  0.00            
ATOM   3342  N   HIE X 213      42.437  60.940  79.160  0.00  0.00            
ATOM   3343  H   HIE X 213      42.347  61.732  79.723  0.00  0.00            
ATOM   3344  CA  HIE X 213      41.811  60.883  77.848  0.00  0.00            
ATOM   3345  HA  HIE X 213      41.727  59.876  77.476  0.00  0.00            
ATOM   3346  CB  HIE X 213      40.489  61.653  77.977  0.00  0.00            
ATOM   3347  HB2 HIE X 213      39.829  61.123  78.736  0.00  0.00            
ATOM   3348  HB3 HIE X 213      40.636  62.682  78.208  0.00  0.00            
ATOM   3349  CG  HIE X 213      39.754  61.593  76.626  0.00  0.00            
ATOM   3350  ND1 HIE X 213      40.037  60.742  75.600  0.00  0.00            
ATOM   3351  CE1 HIE X 213      39.124  61.082  74.709  0.00  0.00            
ATOM   3352  HE1 HIE X 213      39.077  60.706  73.635  0.00  0.00            
ATOM   3353  NE2 HIE X 213      38.141  61.928  75.140  0.00  0.00            
ATOM   3354  HE2 HIE X 213      37.496  62.434  74.526  0.00  0.00            
ATOM   3355  CD2 HIE X 213      38.575  62.313  76.419  0.00  0.00            
ATOM   3356  HD2 HIE X 213      38.078  62.825  77.171  0.00  0.00            
ATOM   3357  C   HIE X 213      42.717  61.514  76.777  0.00  0.00            
ATOM   3358  O   HIE X 213      42.659  62.733  76.408  0.00  0.00            
ATOM   3359  N   HIE X 214      43.425  60.602  76.112  0.00  0.00            
ATOM   3360  H   HIE X 214      43.457  59.680  76.398  0.00  0.00            
ATOM   3361  CA  HIE X 214      44.204  61.003  74.878  0.00  0.00            
ATOM   3362  HA  HIE X 214      44.068  62.031  74.687  0.00  0.00            
ATOM   3363  CB  HIE X 214      45.752  61.129  75.177  0.00  0.00            
ATOM   3364  HB2 HIE X 214      46.066  61.631  76.152  0.00  0.00            
ATOM   3365  HB3 HIE X 214      46.253  60.164  75.325  0.00  0.00            
ATOM   3366  CG  HIE X 214      46.521  61.543  74.065  0.00  0.00            
ATOM   3367  ND1 HIE X 214      46.288  62.600  73.198  0.00  0.00            
ATOM   3368  CE1 HIE X 214      47.465  62.910  72.565  0.00  0.00            
ATOM   3369  HE1 HIE X 214      47.554  63.725  71.954  0.00  0.00            
ATOM   3370  NE2 HIE X 214      48.431  62.117  73.033  0.00  0.00            
ATOM   3371  HE2 HIE X 214      49.259  61.924  72.519  0.00  0.00            
ATOM   3372  CD2 HIE X 214      47.908  61.298  74.081  0.00  0.00            
ATOM   3373  HD2 HIE X 214      48.425  60.571  74.608  0.00  0.00            
ATOM   3374  C   HIE X 214      43.782  60.275  73.588  0.00  0.00            
ATOM   3375  O   HIE X 214      43.328  59.105  73.762  0.00  0.00            
ATOM   3376  N   GLN X 215      43.657  60.915  72.481  0.00  0.00            
ATOM   3377  H   GLN X 215      44.132  61.812  72.449  0.00  0.00            
ATOM   3378  CA  GLN X 215      42.652  60.542  71.346  0.00  0.00            
ATOM   3379  HA  GLN X 215      42.519  59.457  71.400  0.00  0.00            
ATOM   3380  CB  GLN X 215      41.280  61.202  71.512  0.00  0.00            
ATOM   3381  HB2 GLN X 215      40.666  61.319  70.667  0.00  0.00            
ATOM   3382  HB3 GLN X 215      40.767  60.724  72.313  0.00  0.00            
ATOM   3383  CG  GLN X 215      41.491  62.521  72.163  0.00  0.00            
ATOM   3384  HG2 GLN X 215      41.990  62.294  73.153  0.00  0.00            
ATOM   3385  HG3 GLN X 215      42.323  63.036  71.590  0.00  0.00            
ATOM   3386  CD  GLN X 215      40.302  63.436  72.296  0.00  0.00            
ATOM   3387  OE1 GLN X 215      39.348  63.380  71.536  0.00  0.00            
ATOM   3388  NE2 GLN X 215      40.286  64.369  73.314  0.00  0.00            
ATOM   3389 HE21 GLN X 215      39.423  64.872  73.451  0.00  0.00            
ATOM   3390 HE22 GLN X 215      40.836  64.238  74.218  0.00  0.00            
ATOM   3391  C   GLN X 215      43.282  60.853  70.005  0.00  0.00            
ATOM   3392  O   GLN X 215      44.099  61.679  69.917  0.00  0.00            
ATOM   3393  N   ILE X 216      42.768  60.092  69.056  0.00  0.00            
ATOM   3394  H   ILE X 216      42.097  59.326  69.169  0.00  0.00            
ATOM   3395  CA  ILE X 216      43.592  59.932  67.785  0.00  0.00            
ATOM   3396  HA  ILE X 216      44.316  60.768  67.702  0.00  0.00            
ATOM   3397  CB  ILE X 216      44.481  58.646  67.852  0.00  0.00            
ATOM   3398  HB  ILE X 216      44.901  58.535  66.780  0.00  0.00            
ATOM   3399  CG2 ILE X 216      45.643  58.796  68.891  0.00  0.00            
ATOM   3400 HG21 ILE X 216      46.572  58.387  68.573  0.00  0.00            
ATOM   3401 HG22 ILE X 216      45.854  59.785  69.173  0.00  0.00            
ATOM   3402 HG23 ILE X 216      45.460  58.250  69.753  0.00  0.00            
ATOM   3403  CG1 ILE X 216      43.788  57.357  68.075  0.00  0.00            
ATOM   3404 HG12 ILE X 216      43.535  57.264  69.133  0.00  0.00            
ATOM   3405 HG13 ILE X 216      42.971  57.273  67.426  0.00  0.00            
ATOM   3406  CD1 ILE X 216      44.647  56.092  67.834  0.00  0.00            
ATOM   3407 HD11 ILE X 216      45.521  56.239  67.212  0.00  0.00            
ATOM   3408 HD12 ILE X 216      45.051  55.921  68.863  0.00  0.00            
ATOM   3409 HD13 ILE X 216      44.009  55.335  67.329  0.00  0.00            
ATOM   3410  C   ILE X 216      42.742  59.765  66.506  0.00  0.00            
ATOM   3411  O   ILE X 216      41.834  58.997  66.503  0.00  0.00            
ATOM   3412  N   SER X 217      43.216  60.338  65.442  0.00  0.00            
ATOM   3413  H   SER X 217      44.185  60.523  65.477  0.00  0.00            
ATOM   3414  CA  SER X 217      42.659  60.340  64.036  0.00  0.00            
ATOM   3415  HA  SER X 217      41.556  60.407  64.145  0.00  0.00            
ATOM   3416  CB  SER X 217      43.079  61.624  63.258  0.00  0.00            
ATOM   3417  HB2 SER X 217      44.191  61.606  63.167  0.00  0.00            
ATOM   3418  HB3 SER X 217      42.734  61.664  62.147  0.00  0.00            
ATOM   3419  OG  SER X 217      42.634  62.905  63.763  0.00  0.00            
ATOM   3420  HG  SER X 217      41.712  62.818  63.521  0.00  0.00            
ATOM   3421  C   SER X 217      42.998  59.042  63.278  0.00  0.00            
ATOM   3422  O   SER X 217      44.121  58.684  63.496  0.00  0.00            
ATOM   3423  N   VAL X 218      42.090  58.392  62.540  0.00  0.00            
ATOM   3424  H   VAL X 218      41.151  58.778  62.518  0.00  0.00            
ATOM   3425  CA  VAL X 218      42.266  57.114  61.821  0.00  0.00            
ATOM   3426  HA  VAL X 218      43.308  57.206  61.515  0.00  0.00            
ATOM   3427  CB  VAL X 218      41.953  55.963  62.840  0.00  0.00            
ATOM   3428  HB  VAL X 218      42.181  55.010  62.270  0.00  0.00            
ATOM   3429  CG1 VAL X 218      42.930  55.821  64.008  0.00  0.00            
ATOM   3430 HG11 VAL X 218      42.910  54.799  64.385  0.00  0.00            
ATOM   3431 HG12 VAL X 218      43.966  56.136  63.702  0.00  0.00            
ATOM   3432 HG13 VAL X 218      42.706  56.464  64.871  0.00  0.00            
ATOM   3433  CG2 VAL X 218      40.494  55.923  63.330  0.00  0.00            
ATOM   3434 HG21 VAL X 218      40.436  56.722  63.991  0.00  0.00            
ATOM   3435 HG22 VAL X 218      39.765  55.890  62.532  0.00  0.00            
ATOM   3436 HG23 VAL X 218      40.501  54.944  63.883  0.00  0.00            
ATOM   3437  C   VAL X 218      41.599  57.044  60.467  0.00  0.00            
ATOM   3438  O   VAL X 218      40.441  57.341  60.549  0.00  0.00            
ATOM   3439  N   PRO X 219      42.187  56.717  59.294  0.00  0.00            
ATOM   3440  CD  PRO X 219      43.552  56.459  59.173  0.00  0.00            
ATOM   3441  HD2 PRO X 219      43.758  55.528  59.663  0.00  0.00            
ATOM   3442  HD3 PRO X 219      44.210  57.317  59.487  0.00  0.00            
ATOM   3443  CG  PRO X 219      43.720  56.242  57.632  0.00  0.00            
ATOM   3444  HG2 PRO X 219      44.299  55.324  57.347  0.00  0.00            
ATOM   3445  HG3 PRO X 219      44.184  57.087  57.216  0.00  0.00            
ATOM   3446  CB  PRO X 219      42.495  55.960  56.975  0.00  0.00            
ATOM   3447  HB2 PRO X 219      42.243  54.901  56.928  0.00  0.00            
ATOM   3448  HB3 PRO X 219      42.379  56.439  56.007  0.00  0.00            
ATOM   3449  CA  PRO X 219      41.478  56.698  57.980  0.00  0.00            
ATOM   3450  HA  PRO X 219      41.372  57.732  57.732  0.00  0.00            
ATOM   3451  C   PRO X 219      40.099  55.948  58.094  0.00  0.00            
ATOM   3452  O   PRO X 219      39.135  56.651  57.792  0.00  0.00            
ATOM   3453  N   ASP X 220      40.036  54.609  58.368  0.00  0.00            
ATOM   3454  H   ASP X 220      40.902  54.128  58.436  0.00  0.00            
ATOM   3455  CA  ASP X 220      38.873  53.813  58.105  0.00  0.00            
ATOM   3456  HA  ASP X 220      38.813  53.905  57.091  0.00  0.00            
ATOM   3457  CB  ASP X 220      39.121  52.383  58.554  0.00  0.00            
ATOM   3458  HB2 ASP X 220      40.130  52.015  58.324  0.00  0.00            
ATOM   3459  HB3 ASP X 220      39.066  52.519  59.590  0.00  0.00            
ATOM   3460  CG  ASP X 220      38.066  51.513  57.929  0.00  0.00            
ATOM   3461  OD1 ASP X 220      36.871  51.534  58.278  0.00  0.00            
ATOM   3462  OD2 ASP X 220      38.327  50.623  57.132  0.00  0.00            
ATOM   3463  C   ASP X 220      37.535  54.297  58.604  0.00  0.00            
ATOM   3464  O   ASP X 220      36.489  54.436  57.940  0.00  0.00            
ATOM   3465  N   LYS X 221      37.526  54.838  59.857  0.00  0.00            
ATOM   3466  H   LYS X 221      38.339  54.454  60.275  0.00  0.00            
ATOM   3467  CA  LYS X 221      36.451  55.416  60.748  0.00  0.00            
ATOM   3468  HA  LYS X 221      35.466  55.178  60.368  0.00  0.00            
ATOM   3469  CB  LYS X 221      36.798  54.654  62.107  0.00  0.00            
ATOM   3470  HB2 LYS X 221      37.776  54.981  62.480  0.00  0.00            
ATOM   3471  HB3 LYS X 221      36.150  54.854  62.868  0.00  0.00            
ATOM   3472  CG  LYS X 221      36.808  53.143  62.005  0.00  0.00            
ATOM   3473  HG2 LYS X 221      37.562  52.767  61.278  0.00  0.00            
ATOM   3474  HG3 LYS X 221      37.137  52.774  62.952  0.00  0.00            
ATOM   3475  CD  LYS X 221      35.369  52.714  61.569  0.00  0.00            
ATOM   3476  HD2 LYS X 221      34.603  53.111  62.212  0.00  0.00            
ATOM   3477  HD3 LYS X 221      35.152  52.976  60.550  0.00  0.00            
ATOM   3478  CE  LYS X 221      35.239  51.139  61.560  0.00  0.00            
ATOM   3479  HE2 LYS X 221      35.065  50.799  62.510  0.00  0.00            
ATOM   3480  HE3 LYS X 221      34.274  50.983  61.020  0.00  0.00            
ATOM   3481  NZ  LYS X 221      36.287  50.438  60.683  0.00  0.00            
ATOM   3482  HZ1 LYS X 221      36.253  49.453  60.705  0.00  0.00            
ATOM   3483  HZ2 LYS X 221      36.020  50.581  59.653  0.00  0.00            
ATOM   3484  HZ3 LYS X 221      37.223  50.803  60.864  0.00  0.00            
ATOM   3485  C   LYS X 221      36.393  56.945  61.001  0.00  0.00            
ATOM   3486  O   LYS X 221      35.403  57.615  61.330  0.00  0.00            
ATOM   3487  N   ASN X 222      37.536  57.547  60.613  0.00  0.00            
ATOM   3488  H   ASN X 222      38.386  56.976  60.294  0.00  0.00            
ATOM   3489  CA  ASN X 222      37.831  58.968  60.557  0.00  0.00            
ATOM   3490  HA  ASN X 222      38.879  58.910  60.243  0.00  0.00            
ATOM   3491  CB  ASN X 222      37.028  59.394  59.332  0.00  0.00            
ATOM   3492  HB2 ASN X 222      36.977  58.615  58.504  0.00  0.00            
ATOM   3493  HB3 ASN X 222      36.038  59.435  59.780  0.00  0.00            
ATOM   3494  CG  ASN X 222      37.291  60.779  58.818  0.00  0.00            
ATOM   3495  OD1 ASN X 222      38.050  61.621  59.346  0.00  0.00            
ATOM   3496  ND2 ASN X 222      36.500  61.167  57.867  0.00  0.00            
ATOM   3497 HD21 ASN X 222      36.674  62.047  57.371  0.00  0.00            
ATOM   3498 HD22 ASN X 222      35.783  60.529  57.534  0.00  0.00            
ATOM   3499  C   ASN X 222      37.661  59.825  61.814  0.00  0.00            
ATOM   3500  O   ASN X 222      38.600  60.370  62.448  0.00  0.00            
ATOM   3501  N   TYR X 223      36.427  59.941  62.318  0.00  0.00            
ATOM   3502  H   TYR X 223      35.757  59.440  61.819  0.00  0.00            
ATOM   3503  CA  TYR X 223      36.230  60.320  63.676  0.00  0.00            
ATOM   3504  HA  TYR X 223      36.477  61.316  63.733  0.00  0.00            
ATOM   3505  CB  TYR X 223      34.778  60.365  63.999  0.00  0.00            
ATOM   3506  HB2 TYR X 223      34.242  60.918  63.222  0.00  0.00            
ATOM   3507  HB3 TYR X 223      34.507  59.325  63.991  0.00  0.00            
ATOM   3508  CG  TYR X 223      34.408  61.134  65.288  0.00  0.00            
ATOM   3509  CD1 TYR X 223      34.072  62.535  65.205  0.00  0.00            
ATOM   3510  HD1 TYR X 223      34.209  62.997  64.249  0.00  0.00            
ATOM   3511  CE1 TYR X 223      33.605  63.133  66.487  0.00  0.00            
ATOM   3512  HE1 TYR X 223      33.215  64.182  66.491  0.00  0.00            
ATOM   3513  CZ  TYR X 223      33.532  62.376  67.682  0.00  0.00            
ATOM   3514  OH  TYR X 223      32.768  62.724  68.738  0.00  0.00            
ATOM   3515  HH  TYR X 223      32.471  63.631  68.611  0.00  0.00            
ATOM   3516  CE2 TYR X 223      33.739  60.994  67.584  0.00  0.00            
ATOM   3517  HE2 TYR X 223      33.536  60.256  68.374  0.00  0.00            
ATOM   3518  CD2 TYR X 223      34.158  60.408  66.385  0.00  0.00            
ATOM   3519  HD2 TYR X 223      34.153  59.402  66.363  0.00  0.00            
ATOM   3520  C   TYR X 223      37.126  59.579  64.712  0.00  0.00            
ATOM   3521  O   TYR X 223      37.357  58.375  64.719  0.00  0.00            
ATOM   3522  N   LYS X 224      37.465  60.307  65.829  0.00  0.00            
ATOM   3523  H   LYS X 224      37.424  61.302  65.672  0.00  0.00            
ATOM   3524  CA  LYS X 224      38.452  59.930  66.862  0.00  0.00            
ATOM   3525  HA  LYS X 224      39.322  59.969  66.282  0.00  0.00            
ATOM   3526  CB  LYS X 224      38.850  61.070  67.917  0.00  0.00            
ATOM   3527  HB2 LYS X 224      39.561  60.829  68.718  0.00  0.00            
ATOM   3528  HB3 LYS X 224      39.446  61.836  67.422  0.00  0.00            
ATOM   3529  CG  LYS X 224      37.618  61.772  68.505  0.00  0.00            
ATOM   3530  HG2 LYS X 224      37.799  62.779  68.844  0.00  0.00            
ATOM   3531  HG3 LYS X 224      36.941  62.091  67.697  0.00  0.00            
ATOM   3532  CD  LYS X 224      36.883  60.946  69.566  0.00  0.00            
ATOM   3533  HD2 LYS X 224      36.083  60.387  69.071  0.00  0.00            
ATOM   3534  HD3 LYS X 224      37.561  60.309  70.064  0.00  0.00            
ATOM   3535  CE  LYS X 224      35.985  61.778  70.347  0.00  0.00            
ATOM   3536  HE2 LYS X 224      35.667  62.663  69.681  0.00  0.00            
ATOM   3537  HE3 LYS X 224      35.080  61.226  70.781  0.00  0.00            
ATOM   3538  NZ  LYS X 224      36.687  62.301  71.528  0.00  0.00            
ATOM   3539  HZ1 LYS X 224      37.553  62.766  71.262  0.00  0.00            
ATOM   3540  HZ2 LYS X 224      36.105  62.827  72.192  0.00  0.00            
ATOM   3541  HZ3 LYS X 224      37.042  61.653  72.213  0.00  0.00            
ATOM   3542  C   LYS X 224      38.455  58.555  67.509  0.00  0.00            
ATOM   3543  O   LYS X 224      37.385  58.113  67.757  0.00  0.00            
ATOM   3544  N   ASN X 225      39.626  58.028  67.869  0.00  0.00            
ATOM   3545  H   ASN X 225      40.512  58.350  67.400  0.00  0.00            
ATOM   3546  CA  ASN X 225      39.770  56.786  68.720  0.00  0.00            
ATOM   3547  HA  ASN X 225      38.760  56.360  68.874  0.00  0.00            
ATOM   3548  CB  ASN X 225      40.461  55.663  67.815  0.00  0.00            
ATOM   3549  HB2 ASN X 225      40.296  55.835  66.822  0.00  0.00            
ATOM   3550  HB3 ASN X 225      41.549  55.784  68.080  0.00  0.00            
ATOM   3551  CG  ASN X 225      39.964  54.306  68.159  0.00  0.00            
ATOM   3552  OD1 ASN X 225      39.001  54.206  68.837  0.00  0.00            
ATOM   3553  ND2 ASN X 225      40.684  53.320  67.648  0.00  0.00            
ATOM   3554 HD21 ASN X 225      40.381  52.317  67.657  0.00  0.00            
ATOM   3555 HD22 ASN X 225      41.524  53.519  67.059  0.00  0.00            
ATOM   3556  C   ASN X 225      40.406  57.007  70.070  0.00  0.00            
ATOM   3557  O   ASN X 225      41.132  58.000  70.161  0.00  0.00            
ATOM   3558  N   ASP X 226      40.299  56.067  70.990  0.00  0.00            
ATOM   3559  H   ASP X 226      39.742  55.287  70.720  0.00  0.00            
ATOM   3560  CA  ASP X 226      40.943  56.160  72.304  0.00  0.00            
ATOM   3561  HA  ASP X 226      40.893  57.254  72.589  0.00  0.00            
ATOM   3562  CB  ASP X 226      40.134  55.321  73.207  0.00  0.00            
ATOM   3563  HB2 ASP X 226      39.609  54.568  72.615  0.00  0.00            
ATOM   3564  HB3 ASP X 226      40.792  54.937  73.926  0.00  0.00            
ATOM   3565  CG  ASP X 226      39.088  56.053  74.000  0.00  0.00            
ATOM   3566  OD1 ASP X 226      38.814  55.674  75.157  0.00  0.00            
ATOM   3567  OD2 ASP X 226      38.575  57.060  73.542  0.00  0.00            
ATOM   3568  C   ASP X 226      42.457  55.650  72.438  0.00  0.00            
ATOM   3569  O   ASP X 226      42.892  54.727  71.818  0.00  0.00            
ATOM   3570  N   VAL X 227      43.170  56.184  73.467  0.00  0.00            
ATOM   3571  H   VAL X 227      42.855  57.010  73.955  0.00  0.00            
ATOM   3572  CA  VAL X 227      44.611  55.682  73.835  0.00  0.00            
ATOM   3573  HA  VAL X 227      44.773  54.615  73.753  0.00  0.00            
ATOM   3574  CB  VAL X 227      45.830  56.172  72.943  0.00  0.00            
ATOM   3575  HB  VAL X 227      46.721  56.124  73.516  0.00  0.00            
ATOM   3576  CG1 VAL X 227      46.159  55.235  71.801  0.00  0.00            
ATOM   3577 HG11 VAL X 227      47.134  55.118  71.450  0.00  0.00            
ATOM   3578 HG12 VAL X 227      45.890  54.174  71.858  0.00  0.00            
ATOM   3579 HG13 VAL X 227      45.480  55.509  71.032  0.00  0.00            
ATOM   3580  CG2 VAL X 227      45.768  57.701  72.598  0.00  0.00            
ATOM   3581 HG21 VAL X 227      45.806  58.261  73.526  0.00  0.00            
ATOM   3582 HG22 VAL X 227      46.635  57.975  71.984  0.00  0.00            
ATOM   3583 HG23 VAL X 227      44.883  58.003  72.036  0.00  0.00            
ATOM   3584  C   VAL X 227      44.815  55.972  75.292  0.00  0.00            
ATOM   3585  O   VAL X 227      45.641  56.804  75.634  0.00  0.00            
ATOM   3586  N   ASN X 228      44.170  55.262  76.229  0.00  0.00            
ATOM   3587  H   ASN X 228      43.370  54.698  75.963  0.00  0.00            
ATOM   3588  CA  ASN X 228      44.141  55.873  77.548  0.00  0.00            
ATOM   3589  HA  ASN X 228      44.280  56.955  77.370  0.00  0.00            
ATOM   3590  CB  ASN X 228      42.788  55.601  78.205  0.00  0.00            
ATOM   3591  HB2 ASN X 228      42.657  54.610  78.622  0.00  0.00            
ATOM   3592  HB3 ASN X 228      42.764  56.217  79.121  0.00  0.00            
ATOM   3593  CG  ASN X 228      41.690  55.754  77.296  0.00  0.00            
ATOM   3594  OD1 ASN X 228      41.607  56.635  76.395  0.00  0.00            
ATOM   3595  ND2 ASN X 228      40.740  54.923  77.210  0.00  0.00            
ATOM   3596 HD21 ASN X 228      40.004  54.992  76.519  0.00  0.00            
ATOM   3597 HD22 ASN X 228      40.777  54.069  77.784  0.00  0.00            
ATOM   3598  C   ASN X 228      45.382  55.330  78.372  0.00  0.00            
ATOM   3599  O   ASN X 228      45.134  54.241  78.840  0.00  0.00            
ATOM   3600  N   PHE X 229      46.534  55.961  78.272  0.00  0.00            
ATOM   3601  H   PHE X 229      46.579  56.860  77.823  0.00  0.00            
ATOM   3602  CA  PHE X 229      47.834  55.370  78.629  0.00  0.00            
ATOM   3603  HA  PHE X 229      47.828  54.401  78.303  0.00  0.00            
ATOM   3604  CB  PHE X 229      48.973  56.176  77.864  0.00  0.00            
ATOM   3605  HB2 PHE X 229      49.993  55.781  78.098  0.00  0.00            
ATOM   3606  HB3 PHE X 229      48.801  56.099  76.767  0.00  0.00            
ATOM   3607  CG  PHE X 229      49.079  57.659  78.268  0.00  0.00            
ATOM   3608  CD1 PHE X 229      48.393  58.642  77.502  0.00  0.00            
ATOM   3609  HD1 PHE X 229      47.578  58.293  76.884  0.00  0.00            
ATOM   3610  CE1 PHE X 229      48.481  60.059  77.747  0.00  0.00            
ATOM   3611  HE1 PHE X 229      47.932  60.777  77.068  0.00  0.00            
ATOM   3612  CZ  PHE X 229      49.315  60.519  78.716  0.00  0.00            
ATOM   3613  HZ  PHE X 229      49.608  61.637  78.762  0.00  0.00            
ATOM   3614  CE2 PHE X 229      50.106  59.628  79.390  0.00  0.00            
ATOM   3615  HE2 PHE X 229      50.734  59.922  80.173  0.00  0.00            
ATOM   3616  CD2 PHE X 229      50.096  58.181  79.148  0.00  0.00            
ATOM   3617  HD2 PHE X 229      50.642  57.487  79.822  0.00  0.00            
ATOM   3618  C   PHE X 229      48.152  55.274  80.174  0.00  0.00            
ATOM   3619  O   PHE X 229      47.427  55.596  81.010  0.00  0.00            
ATOM   3620  N   LYS X 230      49.264  54.666  80.536  0.00  0.00            
ATOM   3621  H   LYS X 230      49.829  54.378  79.721  0.00  0.00            
ATOM   3622  CA  LYS X 230      49.705  54.336  81.949  0.00  0.00            
ATOM   3623  HA  LYS X 230      49.040  54.858  82.629  0.00  0.00            
ATOM   3624  CB  LYS X 230      49.462  52.846  82.174  0.00  0.00            
ATOM   3625  HB2 LYS X 230      50.021  52.295  81.524  0.00  0.00            
ATOM   3626  HB3 LYS X 230      49.670  52.748  83.186  0.00  0.00            
ATOM   3627  CG  LYS X 230      47.949  52.556  82.105  0.00  0.00            
ATOM   3628  HG2 LYS X 230      47.552  53.415  82.532  0.00  0.00            
ATOM   3629  HG3 LYS X 230      47.670  52.773  81.118  0.00  0.00            
ATOM   3630  CD  LYS X 230      47.437  51.182  82.569  0.00  0.00            
ATOM   3631  HD2 LYS X 230      46.756  50.641  81.919  0.00  0.00            
ATOM   3632  HD3 LYS X 230      48.274  50.582  82.609  0.00  0.00            
ATOM   3633  CE  LYS X 230      46.825  51.452  83.899  0.00  0.00            
ATOM   3634  HE2 LYS X 230      46.808  50.520  84.439  0.00  0.00            
ATOM   3635  HE3 LYS X 230      47.226  52.311  84.427  0.00  0.00            
ATOM   3636  NZ  LYS X 230      45.359  51.732  83.719  0.00  0.00            
ATOM   3637  HZ1 LYS X 230      44.904  50.979  83.170  0.00  0.00            
ATOM   3638  HZ2 LYS X 230      44.774  51.811  84.549  0.00  0.00            
ATOM   3639  HZ3 LYS X 230      45.213  52.582  83.217  0.00  0.00            
ATOM   3640  C   LYS X 230      51.147  54.638  82.333  0.00  0.00            
ATOM   3641  O   LYS X 230      51.977  54.875  81.453  0.00  0.00            
ATOM   3642  N   LEU X 231      51.484  54.457  83.550  0.00  0.00            
ATOM   3643  H   LEU X 231      50.748  54.178  84.173  0.00  0.00            
ATOM   3644  CA  LEU X 231      52.719  55.058  83.980  0.00  0.00            
ATOM   3645  HA  LEU X 231      53.190  55.788  83.304  0.00  0.00            
ATOM   3646  CB  LEU X 231      52.399  55.712  85.335  0.00  0.00            
ATOM   3647  HB2 LEU X 231      51.741  55.166  86.000  0.00  0.00            
ATOM   3648  HB3 LEU X 231      53.306  55.617  85.870  0.00  0.00            
ATOM   3649  CG  LEU X 231      51.947  57.200  85.397  0.00  0.00            
ATOM   3650  HG  LEU X 231      52.554  57.686  84.681  0.00  0.00            
ATOM   3651  CD1 LEU X 231      50.474  57.356  84.854  0.00  0.00            
ATOM   3652 HD11 LEU X 231      50.444  58.393  84.818  0.00  0.00            
ATOM   3653 HD12 LEU X 231      50.306  56.838  83.937  0.00  0.00            
ATOM   3654 HD13 LEU X 231      49.777  56.818  85.540  0.00  0.00            
ATOM   3655  CD2 LEU X 231      52.087  57.946  86.772  0.00  0.00            
ATOM   3656 HD21 LEU X 231      52.124  59.084  86.784  0.00  0.00            
ATOM   3657 HD22 LEU X 231      51.201  57.744  87.220  0.00  0.00            
ATOM   3658 HD23 LEU X 231      52.973  57.389  87.176  0.00  0.00            
ATOM   3659  C   LEU X 231      53.790  53.859  84.101  0.00  0.00            
ATOM   3660  O   LEU X 231      53.737  53.069  85.033  0.00  0.00            
ATOM   3661  N   ASN X 232      54.662  53.851  83.123  0.00  0.00            
ATOM   3662  H   ASN X 232      54.597  54.432  82.398  0.00  0.00            
ATOM   3663  CA  ASN X 232      55.766  52.900  83.074  0.00  0.00            
ATOM   3664  HA  ASN X 232      56.334  53.111  82.110  0.00  0.00            
ATOM   3665  CB  ASN X 232      56.726  53.353  84.214  0.00  0.00            
ATOM   3666  HB2 ASN X 232      56.314  53.211  85.288  0.00  0.00            
ATOM   3667  HB3 ASN X 232      57.730  52.878  84.104  0.00  0.00            
ATOM   3668  CG  ASN X 232      56.966  54.863  84.268  0.00  0.00            
ATOM   3669  OD1 ASN X 232      57.894  55.284  83.588  0.00  0.00            
ATOM   3670  ND2 ASN X 232      56.145  55.671  84.984  0.00  0.00            
ATOM   3671 HD21 ASN X 232      56.482  56.538  85.215  0.00  0.00            
ATOM   3672 HD22 ASN X 232      55.549  55.153  85.699  0.00  0.00            
ATOM   3673  C   ASN X 232      55.486  51.368  83.110  0.00  0.00            
ATOM   3674  O   ASN X 232      56.334  50.567  83.577  0.00  0.00            
ATOM   3675  N   GLU X 233      54.287  50.898  82.640  0.00  0.00            
ATOM   3676  H   GLU X 233      53.674  51.630  82.276  0.00  0.00            
ATOM   3677  CA  GLU X 233      53.492  49.679  82.943  0.00  0.00            
ATOM   3678  HA  GLU X 233      54.191  48.812  83.015  0.00  0.00            
ATOM   3679  CB  GLU X 233      52.627  49.995  84.233  0.00  0.00            
ATOM   3680  HB2 GLU X 233      53.171  50.485  85.101  0.00  0.00            
ATOM   3681  HB3 GLU X 233      51.829  50.637  83.753  0.00  0.00            
ATOM   3682  CG  GLU X 233      51.746  48.835  84.738  0.00  0.00            
ATOM   3683  HG2 GLU X 233      51.294  49.109  85.674  0.00  0.00            
ATOM   3684  HG3 GLU X 233      51.033  48.723  83.873  0.00  0.00            
ATOM   3685  CD  GLU X 233      52.525  47.634  85.025  0.00  0.00            
ATOM   3686  OE1 GLU X 233      53.813  47.521  84.979  0.00  0.00            
ATOM   3687  OE2 GLU X 233      51.765  46.683  85.372  0.00  0.00            
ATOM   3688  C   GLU X 233      52.644  49.283  81.729  0.00  0.00            
ATOM   3689  O   GLU X 233      52.413  50.107  80.876  0.00  0.00            
ATOM   3690  N   GLU X 234      52.368  47.972  81.667  0.00  0.00            
ATOM   3691  H   GLU X 234      52.693  47.348  82.371  0.00  0.00            
ATOM   3692  CA  GLU X 234      51.715  47.392  80.563  0.00  0.00            
ATOM   3693  HA  GLU X 234      52.284  47.640  79.605  0.00  0.00            
ATOM   3694  CB  GLU X 234      51.547  45.823  80.471  0.00  0.00            
ATOM   3695  HB2 GLU X 234      51.271  45.442  81.490  0.00  0.00            
ATOM   3696  HB3 GLU X 234      50.742  45.583  79.808  0.00  0.00            
ATOM   3697  CG  GLU X 234      52.908  45.102  80.230  0.00  0.00            
ATOM   3698  HG2 GLU X 234      52.688  44.109  80.166  0.00  0.00            
ATOM   3699  HG3 GLU X 234      53.215  45.461  79.339  0.00  0.00            
ATOM   3700  CD  GLU X 234      53.953  45.540  81.310  0.00  0.00            
ATOM   3701  OE1 GLU X 234      53.519  45.468  82.456  0.00  0.00            
ATOM   3702  OE2 GLU X 234      55.165  45.810  81.023  0.00  0.00            
ATOM   3703  C   GLU X 234      50.346  48.131  80.444  0.00  0.00            
ATOM   3704  O   GLU X 234      49.463  48.057  81.301  0.00  0.00            
ATOM   3705  N   GLY X 235      49.973  48.398  79.153  0.00  0.00            
ATOM   3706  H   GLY X 235      50.629  48.197  78.336  0.00  0.00            
ATOM   3707  CA  GLY X 235      48.605  48.715  78.794  0.00  0.00            
ATOM   3708  HA2 GLY X 235      47.966  48.762  79.625  0.00  0.00            
ATOM   3709  HA3 GLY X 235      48.561  49.572  78.129  0.00  0.00            
ATOM   3710  C   GLY X 235      48.058  47.439  78.096  0.00  0.00            
ATOM   3711  O   GLY X 235      48.790  46.709  77.439  0.00  0.00            
ATOM   3712  N   THR X 236      46.729  47.287  78.068  0.00  0.00            
ATOM   3713  H   THR X 236      46.035  47.895  78.578  0.00  0.00            
ATOM   3714  CA  THR X 236      46.083  46.254  77.350  0.00  0.00            
ATOM   3715  HA  THR X 236      46.853  45.937  76.644  0.00  0.00            
ATOM   3716  CB  THR X 236      45.841  45.028  78.207  0.00  0.00            
ATOM   3717  HB  THR X 236      44.815  44.647  77.915  0.00  0.00            
ATOM   3718  CG2 THR X 236      46.822  43.919  78.017  0.00  0.00            
ATOM   3719 HG21 THR X 236      46.279  42.969  78.262  0.00  0.00            
ATOM   3720 HG22 THR X 236      47.058  43.784  76.953  0.00  0.00            
ATOM   3721 HG23 THR X 236      47.681  43.831  78.646  0.00  0.00            
ATOM   3722  OG1 THR X 236      45.669  45.332  79.615  0.00  0.00            
ATOM   3723  HG1 THR X 236      45.668  46.355  79.775  0.00  0.00            
ATOM   3724  C   THR X 236      44.781  46.786  76.843  0.00  0.00            
ATOM   3725  O   THR X 236      44.038  47.621  77.367  0.00  0.00            
ATOM   3726  N   THR X 237      44.264  46.139  75.797  0.00  0.00            
ATOM   3727  H   THR X 237      44.839  45.346  75.412  0.00  0.00            
ATOM   3728  CA  THR X 237      43.041  46.500  74.982  0.00  0.00            
ATOM   3729  HA  THR X 237      42.181  46.748  75.665  0.00  0.00            
ATOM   3730  CB  THR X 237      43.450  47.776  74.126  0.00  0.00            
ATOM   3731  HB  THR X 237      43.976  48.459  74.768  0.00  0.00            
ATOM   3732  CG2 THR X 237      44.420  47.559  73.009  0.00  0.00            
ATOM   3733 HG21 THR X 237      45.117  47.157  73.620  0.00  0.00            
ATOM   3734 HG22 THR X 237      43.872  46.878  72.304  0.00  0.00            
ATOM   3735 HG23 THR X 237      44.861  48.426  72.598  0.00  0.00            
ATOM   3736  OG1 THR X 237      42.274  48.324  73.651  0.00  0.00            
ATOM   3737  HG1 THR X 237      42.402  49.287  73.681  0.00  0.00            
ATOM   3738  C   THR X 237      42.494  45.301  74.024  0.00  0.00            
ATOM   3739  O   THR X 237      43.170  44.345  73.847  0.00  0.00            
ATOM   3740  N   GLN X 238      41.300  45.465  73.405  0.00  0.00            
ATOM   3741  H   GLN X 238      41.009  46.417  73.297  0.00  0.00            
ATOM   3742  CA  GLN X 238      40.551  44.293  72.935  0.00  0.00            
ATOM   3743  HA  GLN X 238      41.187  43.432  73.052  0.00  0.00            
ATOM   3744  CB  GLN X 238      39.285  44.036  73.751  0.00  0.00            
ATOM   3745  HB2 GLN X 238      39.616  44.136  74.747  0.00  0.00            
ATOM   3746  HB3 GLN X 238      38.535  44.761  73.626  0.00  0.00            
ATOM   3747  CG  GLN X 238      38.393  42.686  73.565  0.00  0.00            
ATOM   3748  HG2 GLN X 238      37.504  42.768  74.219  0.00  0.00            
ATOM   3749  HG3 GLN X 238      38.125  42.626  72.526  0.00  0.00            
ATOM   3750  CD  GLN X 238      39.201  41.513  73.994  0.00  0.00            
ATOM   3751  OE1 GLN X 238      39.929  41.449  74.974  0.00  0.00            
ATOM   3752  NE2 GLN X 238      39.231  40.500  73.218  0.00  0.00            
ATOM   3753 HE21 GLN X 238      39.724  39.710  73.546  0.00  0.00            
ATOM   3754 HE22 GLN X 238      38.858  40.545  72.324  0.00  0.00            
ATOM   3755  C   GLN X 238      40.270  44.348  71.429  0.00  0.00            
ATOM   3756  O   GLN X 238      39.856  45.305  70.878  0.00  0.00            
ATOM   3757  N   HIE X 239      40.520  43.221  70.750  0.00  0.00            
ATOM   3758  H   HIE X 239      40.925  42.459  71.227  0.00  0.00            
ATOM   3759  CA  HIE X 239      39.917  42.892  69.508  0.00  0.00            
ATOM   3760  HA  HIE X 239      39.324  43.743  69.151  0.00  0.00            
ATOM   3761  CB  HIE X 239      41.077  42.611  68.455  0.00  0.00            
ATOM   3762  HB2 HIE X 239      41.881  43.275  68.553  0.00  0.00            
ATOM   3763  HB3 HIE X 239      41.571  41.693  68.699  0.00  0.00            
ATOM   3764  CG  HIE X 239      40.804  42.636  67.010  0.00  0.00            
ATOM   3765  ND1 HIE X 239      40.238  41.490  66.378  0.00  0.00            
ATOM   3766  CE1 HIE X 239      40.340  41.680  65.045  0.00  0.00            
ATOM   3767  HE1 HIE X 239      39.920  41.026  64.322  0.00  0.00            
ATOM   3768  NE2 HIE X 239      41.014  42.864  64.762  0.00  0.00            
ATOM   3769  HE2 HIE X 239      40.998  43.415  63.959  0.00  0.00            
ATOM   3770  CD2 HIE X 239      41.162  43.508  65.995  0.00  0.00            
ATOM   3771  HD2 HIE X 239      41.735  44.414  66.137  0.00  0.00            
ATOM   3772  C   HIE X 239      38.975  41.702  69.634  0.00  0.00            
ATOM   3773  O   HIE X 239      38.988  40.873  70.473  0.00  0.00            
ATOM   3774  N   ASN X 240      38.211  41.393  68.509  0.00  0.00            
ATOM   3775  H   ASN X 240      38.275  41.779  67.516  0.00  0.00            
ATOM   3776  CA  ASN X 240      37.434  40.203  68.329  0.00  0.00            
ATOM   3777  HA  ASN X 240      36.779  40.122  69.165  0.00  0.00            
ATOM   3778  CB  ASN X 240      36.637  40.148  67.039  0.00  0.00            
ATOM   3779  HB2 ASN X 240      36.104  41.120  66.962  0.00  0.00            
ATOM   3780  HB3 ASN X 240      37.315  40.003  66.221  0.00  0.00            
ATOM   3781  CG  ASN X 240      35.658  39.009  67.069  0.00  0.00            
ATOM   3782  OD1 ASN X 240      35.818  37.937  66.543  0.00  0.00            
ATOM   3783  ND2 ASN X 240      34.579  39.337  67.802  0.00  0.00            
ATOM   3784 HD21 ASN X 240      33.971  38.660  68.010  0.00  0.00            
ATOM   3785 HD22 ASN X 240      34.523  40.209  68.213  0.00  0.00            
ATOM   3786  C   ASN X 240      38.357  38.913  68.379  0.00  0.00            
ATOM   3787  O   ASN X 240      37.980  37.971  69.033  0.00  0.00            
ATOM   3788  N   ASN X 241      39.548  39.017  67.724  0.00  0.00            
ATOM   3789  H   ASN X 241      39.688  39.895  67.220  0.00  0.00            
ATOM   3790  CA  ASN X 241      40.435  37.943  67.681  0.00  0.00            
ATOM   3791  HA  ASN X 241      39.924  36.965  67.537  0.00  0.00            
ATOM   3792  CB  ASN X 241      41.425  38.017  66.607  0.00  0.00            
ATOM   3793  HB2 ASN X 241      41.976  39.033  66.482  0.00  0.00            
ATOM   3794  HB3 ASN X 241      42.278  37.284  66.784  0.00  0.00            
ATOM   3795  CG  ASN X 241      40.937  37.698  65.145  0.00  0.00            
ATOM   3796  OD1 ASN X 241      41.356  38.340  64.206  0.00  0.00            
ATOM   3797  ND2 ASN X 241      40.085  36.718  64.891  0.00  0.00            
ATOM   3798 HD21 ASN X 241      40.321  36.368  64.060  0.00  0.00            
ATOM   3799 HD22 ASN X 241      39.644  36.220  65.629  0.00  0.00            
ATOM   3800  C   ASN X 241      41.193  37.696  68.945  0.00  0.00            
ATOM   3801  O   ASN X 241      41.570  36.607  69.301  0.00  0.00            
ATOM   3802  N   THR X 242      41.449  38.808  69.683  0.00  0.00            
ATOM   3803  H   THR X 242      41.164  39.663  69.234  0.00  0.00            
ATOM   3804  CA  THR X 242      42.611  38.887  70.676  0.00  0.00            
ATOM   3805  HA  THR X 242      42.556  38.015  71.295  0.00  0.00            
ATOM   3806  CB  THR X 242      43.968  38.626  69.924  0.00  0.00            
ATOM   3807  HB  THR X 242      43.882  37.717  69.408  0.00  0.00            
ATOM   3808  CG2 THR X 242      44.304  39.591  68.785  0.00  0.00            
ATOM   3809 HG21 THR X 242      44.994  39.139  68.031  0.00  0.00            
ATOM   3810 HG22 THR X 242      43.490  39.972  68.205  0.00  0.00            
ATOM   3811 HG23 THR X 242      44.774  40.450  69.052  0.00  0.00            
ATOM   3812  OG1 THR X 242      45.193  38.526  70.650  0.00  0.00            
ATOM   3813  HG1 THR X 242      45.382  39.297  70.951  0.00  0.00            
ATOM   3814  C   THR X 242      42.655  40.185  71.568  0.00  0.00            
ATOM   3815  O   THR X 242      42.693  41.334  71.091  0.00  0.00            
ATOM   3816  N   GLU X 243      42.952  39.950  72.903  0.00  0.00            
ATOM   3817  H   GLU X 243      43.085  38.945  73.102  0.00  0.00            
ATOM   3818  CA  GLU X 243      43.555  41.032  73.756  0.00  0.00            
ATOM   3819  HA  GLU X 243      43.012  41.956  73.648  0.00  0.00            
ATOM   3820  CB  GLU X 243      43.381  40.525  75.242  0.00  0.00            
ATOM   3821  HB2 GLU X 243      42.320  40.595  75.489  0.00  0.00            
ATOM   3822  HB3 GLU X 243      43.669  39.471  75.138  0.00  0.00            
ATOM   3823  CG  GLU X 243      44.276  41.335  76.078  0.00  0.00            
ATOM   3824  HG2 GLU X 243      45.276  40.965  76.011  0.00  0.00            
ATOM   3825  HG3 GLU X 243      44.207  42.414  75.758  0.00  0.00            
ATOM   3826  CD  GLU X 243      43.667  41.057  77.409  0.00  0.00            
ATOM   3827  OE1 GLU X 243      42.688  41.736  77.853  0.00  0.00            
ATOM   3828  OE2 GLU X 243      44.179  40.192  78.123  0.00  0.00            
ATOM   3829  C   GLU X 243      44.955  41.309  73.214  0.00  0.00            
ATOM   3830  O   GLU X 243      45.737  40.462  72.729  0.00  0.00            
ATOM   3831  N   ILE X 244      45.301  42.601  73.097  0.00  0.00            
ATOM   3832  H   ILE X 244      44.576  43.311  73.368  0.00  0.00            
ATOM   3833  CA  ILE X 244      46.567  43.222  72.737  0.00  0.00            
ATOM   3834  HA  ILE X 244      47.215  42.412  72.631  0.00  0.00            
ATOM   3835  CB  ILE X 244      46.407  44.119  71.539  0.00  0.00            
ATOM   3836  HB  ILE X 244      45.550  44.679  71.826  0.00  0.00            
ATOM   3837  CG2 ILE X 244      47.516  45.112  71.503  0.00  0.00            
ATOM   3838 HG21 ILE X 244      48.543  44.672  71.276  0.00  0.00            
ATOM   3839 HG22 ILE X 244      47.456  45.766  70.559  0.00  0.00            
ATOM   3840 HG23 ILE X 244      47.475  45.685  72.366  0.00  0.00            
ATOM   3841  CG1 ILE X 244      46.197  43.290  70.273  0.00  0.00            
ATOM   3842 HG12 ILE X 244      46.842  42.396  70.368  0.00  0.00            
ATOM   3843 HG13 ILE X 244      45.166  42.974  70.442  0.00  0.00            
ATOM   3844  CD1 ILE X 244      46.487  43.899  68.865  0.00  0.00            
ATOM   3845 HD11 ILE X 244      45.824  44.747  68.800  0.00  0.00            
ATOM   3846 HD12 ILE X 244      47.586  44.163  68.916  0.00  0.00            
ATOM   3847 HD13 ILE X 244      46.431  43.084  68.016  0.00  0.00            
ATOM   3848  C   ILE X 244      47.221  43.783  74.045  0.00  0.00            
ATOM   3849  O   ILE X 244      46.505  44.281  74.888  0.00  0.00            
ATOM   3850  N   LYS X 245      48.538  43.559  74.188  0.00  0.00            
ATOM   3851  H   LYS X 245      48.995  43.121  73.380  0.00  0.00            
ATOM   3852  CA  LYS X 245      49.439  44.191  75.101  0.00  0.00            
ATOM   3853  HA  LYS X 245      48.878  44.711  75.895  0.00  0.00            
ATOM   3854  CB  LYS X 245      50.389  43.202  75.738  0.00  0.00            
ATOM   3855  HB2 LYS X 245      49.779  42.722  76.544  0.00  0.00            
ATOM   3856  HB3 LYS X 245      50.758  42.397  75.053  0.00  0.00            
ATOM   3857  CG  LYS X 245      51.671  43.858  76.389  0.00  0.00            
ATOM   3858  HG2 LYS X 245      52.234  44.605  75.827  0.00  0.00            
ATOM   3859  HG3 LYS X 245      51.519  44.198  77.376  0.00  0.00            
ATOM   3860  CD  LYS X 245      52.715  42.819  76.566  0.00  0.00            
ATOM   3861  HD2 LYS X 245      52.398  41.957  77.066  0.00  0.00            
ATOM   3862  HD3 LYS X 245      53.047  42.242  75.593  0.00  0.00            
ATOM   3863  CE  LYS X 245      54.044  43.242  77.342  0.00  0.00            
ATOM   3864  HE2 LYS X 245      54.464  44.172  76.898  0.00  0.00            
ATOM   3865  HE3 LYS X 245      53.774  43.475  78.333  0.00  0.00            
ATOM   3866  NZ  LYS X 245      55.059  42.215  77.187  0.00  0.00            
ATOM   3867  HZ1 LYS X 245      54.840  41.422  77.771  0.00  0.00            
ATOM   3868  HZ2 LYS X 245      55.081  42.002  76.243  0.00  0.00            
ATOM   3869  HZ3 LYS X 245      56.006  42.547  77.460  0.00  0.00            
ATOM   3870  C   LYS X 245      50.222  45.435  74.426  0.00  0.00            
ATOM   3871  O   LYS X 245      50.709  45.388  73.296  0.00  0.00            
ATOM   3872  N   TYR X 246      50.532  46.473  75.205  0.00  0.00            
ATOM   3873  H   TYR X 246      50.226  46.443  76.153  0.00  0.00            
ATOM   3874  CA  TYR X 246      51.274  47.589  74.680  0.00  0.00            
ATOM   3875  HA  TYR X 246      52.125  47.267  73.954  0.00  0.00            
ATOM   3876  CB  TYR X 246      50.316  48.422  73.901  0.00  0.00            
ATOM   3877  HB2 TYR X 246      50.830  49.268  73.451  0.00  0.00            
ATOM   3878  HB3 TYR X 246      49.888  47.807  73.065  0.00  0.00            
ATOM   3879  CG  TYR X 246      49.156  49.026  74.648  0.00  0.00            
ATOM   3880  CD1 TYR X 246      49.255  50.348  75.098  0.00  0.00            
ATOM   3881  HD1 TYR X 246      50.277  50.782  75.271  0.00  0.00            
ATOM   3882  CE1 TYR X 246      48.183  51.153  75.493  0.00  0.00            
ATOM   3883  HE1 TYR X 246      48.275  52.099  75.869  0.00  0.00            
ATOM   3884  CZ  TYR X 246      46.901  50.514  75.425  0.00  0.00            
ATOM   3885  OH  TYR X 246      45.749  51.129  75.795  0.00  0.00            
ATOM   3886  HH  TYR X 246      44.942  50.945  75.355  0.00  0.00            
ATOM   3887  CE2 TYR X 246      46.757  49.235  75.005  0.00  0.00            
ATOM   3888  HE2 TYR X 246      45.814  48.679  75.205  0.00  0.00            
ATOM   3889  CD2 TYR X 246      47.856  48.432  74.649  0.00  0.00            
ATOM   3890  HD2 TYR X 246      47.780  47.381  74.696  0.00  0.00            
ATOM   3891  C   TYR X 246      51.964  48.322  75.835  0.00  0.00            
ATOM   3892  O   TYR X 246      51.384  48.360  76.876  0.00  0.00            
ATOM   3893  N   LYS X 247      53.103  48.949  75.591  0.00  0.00            
ATOM   3894  H   LYS X 247      53.491  48.946  74.647  0.00  0.00            
ATOM   3895  CA  LYS X 247      53.622  50.114  76.371  0.00  0.00            
ATOM   3896  HA  LYS X 247      52.759  50.158  77.094  0.00  0.00            
ATOM   3897  CB  LYS X 247      54.760  49.602  77.333  0.00  0.00            
ATOM   3898  HB2 LYS X 247      54.580  48.656  77.714  0.00  0.00            
ATOM   3899  HB3 LYS X 247      55.648  49.354  76.756  0.00  0.00            
ATOM   3900  CG  LYS X 247      55.089  50.481  78.485  0.00  0.00            
ATOM   3901  HG2 LYS X 247      55.324  51.512  78.091  0.00  0.00            
ATOM   3902  HG3 LYS X 247      54.266  50.423  79.108  0.00  0.00            
ATOM   3903  CD  LYS X 247      56.363  50.065  79.313  0.00  0.00            
ATOM   3904  HD2 LYS X 247      57.035  49.693  78.638  0.00  0.00            
ATOM   3905  HD3 LYS X 247      56.878  50.979  79.768  0.00  0.00            
ATOM   3906  CE  LYS X 247      56.058  49.002  80.383  0.00  0.00            
ATOM   3907  HE2 LYS X 247      55.838  49.453  81.362  0.00  0.00            
ATOM   3908  HE3 LYS X 247      55.049  48.659  80.163  0.00  0.00            
ATOM   3909  NZ  LYS X 247      56.973  47.848  80.443  0.00  0.00            
ATOM   3910  HZ1 LYS X 247      56.388  47.104  80.752  0.00  0.00            
ATOM   3911  HZ2 LYS X 247      57.347  47.575  79.571  0.00  0.00            
ATOM   3912  HZ3 LYS X 247      57.677  48.244  81.055  0.00  0.00            
ATOM   3913  C   LYS X 247      53.702  51.353  75.548  0.00  0.00            
ATOM   3914  O   LYS X 247      53.759  51.381  74.323  0.00  0.00            
ATOM   3915  N   TYR X 248      53.739  52.478  76.309  0.00  0.00            
ATOM   3916  H   TYR X 248      53.884  52.350  77.319  0.00  0.00            
ATOM   3917  CA  TYR X 248      53.615  53.875  75.833  0.00  0.00            
ATOM   3918  HA  TYR X 248      53.770  53.814  74.795  0.00  0.00            
ATOM   3919  CB  TYR X 248      52.205  54.455  76.060  0.00  0.00            
ATOM   3920  HB2 TYR X 248      51.505  53.751  75.753  0.00  0.00            
ATOM   3921  HB3 TYR X 248      51.961  54.598  77.171  0.00  0.00            
ATOM   3922  CG  TYR X 248      52.102  55.760  75.312  0.00  0.00            
ATOM   3923  CD1 TYR X 248      51.753  55.683  73.915  0.00  0.00            
ATOM   3924  HD1 TYR X 248      51.851  54.798  73.244  0.00  0.00            
ATOM   3925  CE1 TYR X 248      51.260  56.875  73.253  0.00  0.00            
ATOM   3926  HE1 TYR X 248      50.970  56.762  72.264  0.00  0.00            
ATOM   3927  CZ  TYR X 248      50.938  58.013  73.983  0.00  0.00            
ATOM   3928  OH  TYR X 248      50.451  59.064  73.285  0.00  0.00            
ATOM   3929  HH  TYR X 248      49.855  58.946  72.509  0.00  0.00            
ATOM   3930  CE2 TYR X 248      51.296  57.992  75.378  0.00  0.00            
ATOM   3931  HE2 TYR X 248      51.148  58.869  75.959  0.00  0.00            
ATOM   3932  CD2 TYR X 248      52.050  56.991  75.995  0.00  0.00            
ATOM   3933  HD2 TYR X 248      52.349  56.850  76.982  0.00  0.00            
ATOM   3934  C   TYR X 248      54.798  54.598  76.464  0.00  0.00            
ATOM   3935  O   TYR X 248      54.746  54.689  77.681  0.00  0.00            
ATOM   3936  N   THR X 249      55.796  55.068  75.735  0.00  0.00            
ATOM   3937  H   THR X 249      55.672  54.849  74.711  0.00  0.00            
ATOM   3938  CA  THR X 249      57.193  55.457  76.156  0.00  0.00            
ATOM   3939  HA  THR X 249      57.142  55.798  77.175  0.00  0.00            
ATOM   3940  CB  THR X 249      58.045  54.234  76.132  0.00  0.00            
ATOM   3941  HB  THR X 249      59.037  54.523  76.492  0.00  0.00            
ATOM   3942  CG2 THR X 249      57.750  53.061  77.110  0.00  0.00            
ATOM   3943 HG21 THR X 249      57.700  53.206  78.184  0.00  0.00            
ATOM   3944 HG22 THR X 249      56.934  52.410  76.749  0.00  0.00            
ATOM   3945 HG23 THR X 249      58.534  52.321  76.966  0.00  0.00            
ATOM   3946  OG1 THR X 249      58.216  53.620  74.837  0.00  0.00            
ATOM   3947  HG1 THR X 249      58.468  54.419  74.280  0.00  0.00            
ATOM   3948  C   THR X 249      57.936  56.447  75.339  0.00  0.00            
ATOM   3949  O   THR X 249      58.022  56.280  74.112  0.00  0.00            
ATOM   3950  N   GLU X 250      58.538  57.515  75.832  0.00  0.00            
ATOM   3951  H   GLU X 250      58.509  57.632  76.864  0.00  0.00            
ATOM   3952  CA  GLU X 250      59.095  58.593  75.015  0.00  0.00            
ATOM   3953  HA  GLU X 250      58.383  58.628  74.235  0.00  0.00            
ATOM   3954  CB  GLU X 250      59.200  59.862  75.685  0.00  0.00            
ATOM   3955  HB2 GLU X 250      59.847  59.699  76.524  0.00  0.00            
ATOM   3956  HB3 GLU X 250      59.562  60.582  75.063  0.00  0.00            
ATOM   3957  CG  GLU X 250      57.885  60.241  76.451  0.00  0.00            
ATOM   3958  HG2 GLU X 250      57.167  60.245  75.684  0.00  0.00            
ATOM   3959  HG3 GLU X 250      57.513  59.386  77.142  0.00  0.00            
ATOM   3960  CD  GLU X 250      57.818  61.629  77.205  0.00  0.00            
ATOM   3961  OE1 GLU X 250      58.891  62.168  77.617  0.00  0.00            
ATOM   3962  OE2 GLU X 250      56.719  62.311  77.336  0.00  0.00            
ATOM   3963  C   GLU X 250      60.408  58.154  74.268  0.00  0.00            
ATOM   3964  O   GLU X 250      61.297  57.662  74.882  0.00  0.00            
ATOM   3965  N   ASP X 251      60.368  58.318  72.949  0.00  0.00            
ATOM   3966  H   ASP X 251      59.510  58.644  72.554  0.00  0.00            
ATOM   3967  CA  ASP X 251      61.475  57.953  72.125  0.00  0.00            
ATOM   3968  HA  ASP X 251      61.775  57.026  72.494  0.00  0.00            
ATOM   3969  CB  ASP X 251      60.880  57.674  70.756  0.00  0.00            
ATOM   3970  HB2 ASP X 251      60.015  57.019  70.887  0.00  0.00            
ATOM   3971  HB3 ASP X 251      60.768  58.608  70.118  0.00  0.00            
ATOM   3972  CG  ASP X 251      61.741  56.700  70.023  0.00  0.00            
ATOM   3973  OD1 ASP X 251      62.325  56.902  68.941  0.00  0.00            
ATOM   3974  OD2 ASP X 251      61.927  55.679  70.678  0.00  0.00            
ATOM   3975  C   ASP X 251      62.606  59.003  72.275  0.00  0.00            
ATOM   3976  O   ASP X 251      63.072  59.480  71.282  0.00  0.00            
ATOM   3977  N   GLY X 252      62.934  59.552  73.422  0.00  0.00            
ATOM   3978  H   GLY X 252      62.518  59.079  74.263  0.00  0.00            
ATOM   3979  CA  GLY X 252      63.504  60.887  73.336  0.00  0.00            
ATOM   3980  HA2 GLY X 252      64.254  60.836  74.142  0.00  0.00            
ATOM   3981  HA3 GLY X 252      63.990  61.068  72.352  0.00  0.00            
ATOM   3982  C   GLY X 252      62.513  62.042  73.546  0.00  0.00            
ATOM   3983  O   GLY X 252      62.958  63.252  73.401  0.00  0.00            
ATOM   3984  N   GLY X 253      61.142  61.961  73.432  0.00  0.00            
ATOM   3985  H   GLY X 253      60.758  61.119  72.948  0.00  0.00            
ATOM   3986  CA  GLY X 253      60.215  63.110  73.534  0.00  0.00            
ATOM   3987  HA2 GLY X 253      59.977  63.268  74.610  0.00  0.00            
ATOM   3988  HA3 GLY X 253      60.711  63.953  73.086  0.00  0.00            
ATOM   3989  C   GLY X 253      59.030  62.827  72.693  0.00  0.00            
ATOM   3990  O   GLY X 253      57.936  62.816  73.164  0.00  0.00            
ATOM   3991  N   ASN X 254      59.229  62.587  71.424  0.00  0.00            
ATOM   3992  H   ASN X 254      60.197  62.692  71.058  0.00  0.00            
ATOM   3993  CA  ASN X 254      58.200  61.990  70.522  0.00  0.00            
ATOM   3994  HA  ASN X 254      57.549  62.824  70.315  0.00  0.00            
ATOM   3995  CB  ASN X 254      58.784  61.405  69.215  0.00  0.00            
ATOM   3996  HB2 ASN X 254      59.647  60.976  69.616  0.00  0.00            
ATOM   3997  HB3 ASN X 254      58.167  60.600  68.840  0.00  0.00            
ATOM   3998  CG  ASN X 254      59.044  62.592  68.194  0.00  0.00            
ATOM   3999  OD1 ASN X 254      58.996  63.726  68.603  0.00  0.00            
ATOM   4000  ND2 ASN X 254      59.500  62.304  67.027  0.00  0.00            
ATOM   4001 HD21 ASN X 254      59.657  63.175  66.514  0.00  0.00            
ATOM   4002 HD22 ASN X 254      59.899  61.401  66.959  0.00  0.00            
ATOM   4003  C   ASN X 254      57.448  60.956  71.310  0.00  0.00            
ATOM   4004  O   ASN X 254      58.110  60.080  71.950  0.00  0.00            
ATOM   4005  N   LEU X 255      56.093  60.943  71.324  0.00  0.00            
ATOM   4006  H   LEU X 255      55.685  61.662  70.807  0.00  0.00            
ATOM   4007  CA  LEU X 255      55.326  59.863  71.934  0.00  0.00            
ATOM   4008  HA  LEU X 255      55.763  59.633  72.915  0.00  0.00            
ATOM   4009  CB  LEU X 255      53.858  60.230  72.089  0.00  0.00            
ATOM   4010  HB2 LEU X 255      53.575  60.454  71.049  0.00  0.00            
ATOM   4011  HB3 LEU X 255      53.296  59.369  72.306  0.00  0.00            
ATOM   4012  CG  LEU X 255      53.568  61.360  72.983  0.00  0.00            
ATOM   4013  HG  LEU X 255      54.432  61.984  72.897  0.00  0.00            
ATOM   4014  CD1 LEU X 255      52.294  62.070  72.613  0.00  0.00            
ATOM   4015 HD11 LEU X 255      51.886  62.713  73.451  0.00  0.00            
ATOM   4016 HD12 LEU X 255      52.303  62.710  71.702  0.00  0.00            
ATOM   4017 HD13 LEU X 255      51.471  61.403  72.398  0.00  0.00            
ATOM   4018  CD2 LEU X 255      53.554  60.771  74.483  0.00  0.00            
ATOM   4019 HD21 LEU X 255      54.454  60.318  74.711  0.00  0.00            
ATOM   4020 HD22 LEU X 255      53.368  61.590  75.142  0.00  0.00            
ATOM   4021 HD23 LEU X 255      52.776  60.058  74.492  0.00  0.00            
ATOM   4022  C   LEU X 255      55.497  58.622  70.990  0.00  0.00            
ATOM   4023  O   LEU X 255      55.437  58.615  69.831  0.00  0.00            
ATOM   4024  N   LYS X 256      55.550  57.414  71.508  0.00  0.00            
ATOM   4025  H   LYS X 256      55.448  57.256  72.526  0.00  0.00            
ATOM   4026  CA  LYS X 256      55.755  56.131  70.888  0.00  0.00            
ATOM   4027  HA  LYS X 256      55.457  56.184  69.912  0.00  0.00            
ATOM   4028  CB  LYS X 256      57.288  55.720  70.792  0.00  0.00            
ATOM   4029  HB2 LYS X 256      57.801  56.691  70.278  0.00  0.00            
ATOM   4030  HB3 LYS X 256      57.764  55.703  71.782  0.00  0.00            
ATOM   4031  CG  LYS X 256      57.571  54.424  70.055  0.00  0.00            
ATOM   4032  HG2 LYS X 256      56.903  53.624  70.314  0.00  0.00            
ATOM   4033  HG3 LYS X 256      57.469  54.678  68.937  0.00  0.00            
ATOM   4034  CD  LYS X 256      59.029  54.098  70.315  0.00  0.00            
ATOM   4035  HD2 LYS X 256      59.366  53.219  69.874  0.00  0.00            
ATOM   4036  HD3 LYS X 256      59.720  54.855  69.959  0.00  0.00            
ATOM   4037  CE  LYS X 256      59.301  53.718  71.788  0.00  0.00            
ATOM   4038  HE2 LYS X 256      58.914  54.397  72.641  0.00  0.00            
ATOM   4039  HE3 LYS X 256      58.747  52.752  71.909  0.00  0.00            
ATOM   4040  NZ  LYS X 256      60.788  53.448  71.943  0.00  0.00            
ATOM   4041  HZ1 LYS X 256      61.150  52.745  71.326  0.00  0.00            
ATOM   4042  HZ2 LYS X 256      61.288  54.394  71.902  0.00  0.00            
ATOM   4043  HZ3 LYS X 256      61.150  53.053  72.848  0.00  0.00            
ATOM   4044  C   LYS X 256      54.945  55.105  71.712  0.00  0.00            
ATOM   4045  O   LYS X 256      54.906  55.033  72.942  0.00  0.00            
ATOM   4046  N   ALA X 257      54.288  54.296  70.924  0.00  0.00            
ATOM   4047  H   ALA X 257      54.531  54.387  69.938  0.00  0.00            
ATOM   4048  CA  ALA X 257      53.591  53.046  71.247  0.00  0.00            
ATOM   4049  HA  ALA X 257      53.316  53.099  72.312  0.00  0.00            
ATOM   4050  CB  ALA X 257      52.150  53.085  70.538  0.00  0.00            
ATOM   4051  HB1 ALA X 257      51.493  52.347  71.044  0.00  0.00            
ATOM   4052  HB2 ALA X 257      51.705  54.117  70.421  0.00  0.00            
ATOM   4053  HB3 ALA X 257      52.249  52.873  69.453  0.00  0.00            
ATOM   4054  C   ALA X 257      54.512  51.835  70.772  0.00  0.00            
ATOM   4055  O   ALA X 257      54.749  51.689  69.602  0.00  0.00            
ATOM   4056  N   GLU X 258      54.815  50.917  71.807  0.00  0.00            
ATOM   4057  H   GLU X 258      54.515  51.100  72.680  0.00  0.00            
ATOM   4058  CA  GLU X 258      55.412  49.543  71.609  0.00  0.00            
ATOM   4059  HA  GLU X 258      55.664  49.411  70.570  0.00  0.00            
ATOM   4060  CB  GLU X 258      56.732  49.699  72.419  0.00  0.00            
ATOM   4061  HB2 GLU X 258      57.143  50.693  72.240  0.00  0.00            
ATOM   4062  HB3 GLU X 258      56.605  49.723  73.488  0.00  0.00            
ATOM   4063  CG  GLU X 258      57.814  48.733  71.985  0.00  0.00            
ATOM   4064  HG2 GLU X 258      57.520  47.897  72.548  0.00  0.00            
ATOM   4065  HG3 GLU X 258      57.850  48.646  70.966  0.00  0.00            
ATOM   4066  CD  GLU X 258      59.207  49.119  72.555  0.00  0.00            
ATOM   4067  OE1 GLU X 258      59.587  48.548  73.620  0.00  0.00            
ATOM   4068  OE2 GLU X 258      59.856  49.887  71.914  0.00  0.00            
ATOM   4069  C   GLU X 258      54.440  48.426  71.841  0.00  0.00            
ATOM   4070  O   GLU X 258      54.354  47.873  72.964  0.00  0.00            
ATOM   4071  N   VAL X 259      53.708  48.078  70.776  0.00  0.00            
ATOM   4072  H   VAL X 259      53.581  48.756  70.086  0.00  0.00            
ATOM   4073  CA  VAL X 259      52.598  47.201  70.849  0.00  0.00            
ATOM   4074  HA  VAL X 259      52.216  47.243  71.881  0.00  0.00            
ATOM   4075  CB  VAL X 259      51.525  47.497  69.802  0.00  0.00            
ATOM   4076  HB  VAL X 259      52.204  47.600  68.932  0.00  0.00            
ATOM   4077  CG1 VAL X 259      50.363  46.498  69.811  0.00  0.00            
ATOM   4078 HG11 VAL X 259      49.831  46.585  70.834  0.00  0.00            
ATOM   4079 HG12 VAL X 259      49.624  46.718  68.949  0.00  0.00            
ATOM   4080 HG13 VAL X 259      50.713  45.480  69.716  0.00  0.00            
ATOM   4081  CG2 VAL X 259      50.958  48.860  70.073  0.00  0.00            
ATOM   4082 HG21 VAL X 259      51.457  49.554  69.359  0.00  0.00            
ATOM   4083 HG22 VAL X 259      49.903  48.916  69.835  0.00  0.00            
ATOM   4084 HG23 VAL X 259      51.025  49.229  71.110  0.00  0.00            
ATOM   4085  C   VAL X 259      52.976  45.665  70.537  0.00  0.00            
ATOM   4086  O   VAL X 259      53.805  45.459  69.682  0.00  0.00            
ATOM   4087  N   HIE X 260      52.396  44.759  71.345  0.00  0.00            
ATOM   4088  H   HIE X 260      51.615  45.050  71.967  0.00  0.00            
ATOM   4089  CA  HIE X 260      52.880  43.333  71.448  0.00  0.00            
ATOM   4090  HA  HIE X 260      53.326  43.069  70.543  0.00  0.00            
ATOM   4091  CB  HIE X 260      53.897  43.258  72.578  0.00  0.00            
ATOM   4092  HB2 HIE X 260      54.662  43.882  72.127  0.00  0.00            
ATOM   4093  HB3 HIE X 260      53.345  43.623  73.420  0.00  0.00            
ATOM   4094  CG  HIE X 260      54.549  41.893  72.908  0.00  0.00            
ATOM   4095  ND1 HIE X 260      55.272  41.675  74.103  0.00  0.00            
ATOM   4096  CE1 HIE X 260      55.630  40.360  74.051  0.00  0.00            
ATOM   4097  HE1 HIE X 260      56.190  39.869  74.819  0.00  0.00            
ATOM   4098  NE2 HIE X 260      55.174  39.805  72.901  0.00  0.00            
ATOM   4099  HE2 HIE X 260      55.338  38.851  72.557  0.00  0.00            
ATOM   4100  CD2 HIE X 260      54.488  40.715  72.206  0.00  0.00            
ATOM   4101  HD2 HIE X 260      54.089  40.757  71.237  0.00  0.00            
ATOM   4102  C   HIE X 260      51.721  42.443  71.687  0.00  0.00            
ATOM   4103  O   HIE X 260      50.916  42.688  72.583  0.00  0.00            
ATOM   4104  N   VAL X 261      51.595  41.338  70.959  0.00  0.00            
ATOM   4105  H   VAL X 261      52.205  41.052  70.173  0.00  0.00            
ATOM   4106  CA  VAL X 261      50.580  40.328  71.280  0.00  0.00            
ATOM   4107  HA  VAL X 261      50.144  40.478  72.196  0.00  0.00            
ATOM   4108  CB  VAL X 261      49.387  40.554  70.354  0.00  0.00            
ATOM   4109  HB  VAL X 261      49.004  41.518  70.444  0.00  0.00            
ATOM   4110  CG1 VAL X 261      49.820  40.600  68.966  0.00  0.00            
ATOM   4111 HG11 VAL X 261      49.217  41.286  68.384  0.00  0.00            
ATOM   4112 HG12 VAL X 261      50.841  40.892  68.810  0.00  0.00            
ATOM   4113 HG13 VAL X 261      49.899  39.643  68.537  0.00  0.00            
ATOM   4114  CG2 VAL X 261      48.004  39.890  70.497  0.00  0.00            
ATOM   4115 HG21 VAL X 261      47.657  39.723  71.581  0.00  0.00            
ATOM   4116 HG22 VAL X 261      47.274  40.065  69.677  0.00  0.00            
ATOM   4117 HG23 VAL X 261      48.338  38.797  70.390  0.00  0.00            
ATOM   4118  C   VAL X 261      51.369  39.073  71.270  0.00  0.00            
ATOM   4119  O   VAL X 261      51.515  38.471  70.230  0.00  0.00            
ATOM   4120  N   PRO X 262      51.992  38.700  72.430  0.00  0.00            
ATOM   4121  CD  PRO X 262      51.903  39.258  73.771  0.00  0.00            
ATOM   4122  HD2 PRO X 262      51.118  39.872  74.121  0.00  0.00            
ATOM   4123  HD3 PRO X 262      52.673  39.973  73.984  0.00  0.00            
ATOM   4124  CG  PRO X 262      52.057  38.096  74.754  0.00  0.00            
ATOM   4125  HG2 PRO X 262      51.157  37.690  75.043  0.00  0.00            
ATOM   4126  HG3 PRO X 262      52.529  38.572  75.618  0.00  0.00            
ATOM   4127  CB  PRO X 262      53.031  37.221  74.094  0.00  0.00            
ATOM   4128  HB2 PRO X 262      52.674  36.238  74.411  0.00  0.00            
ATOM   4129  HB3 PRO X 262      54.059  37.640  74.392  0.00  0.00            
ATOM   4130  CA  PRO X 262      52.730  37.507  72.613  0.00  0.00            
ATOM   4131  HA  PRO X 262      53.680  37.547  72.045  0.00  0.00            
ATOM   4132  C   PRO X 262      52.069  36.266  71.885  0.00  0.00            
ATOM   4133  O   PRO X 262      52.702  35.532  71.276  0.00  0.00            
ATOM   4134  N   SER X 263      50.760  36.257  71.993  0.00  0.00            
ATOM   4135  H   SER X 263      50.438  36.808  72.754  0.00  0.00            
ATOM   4136  CA  SER X 263      49.884  35.156  71.536  0.00  0.00            
ATOM   4137  HA  SER X 263      50.225  34.253  72.002  0.00  0.00            
ATOM   4138  CB  SER X 263      48.467  35.410  72.209  0.00  0.00            
ATOM   4139  HB2 SER X 263      47.802  34.602  72.008  0.00  0.00            
ATOM   4140  HB3 SER X 263      48.658  35.613  73.284  0.00  0.00            
ATOM   4141  OG  SER X 263      48.037  36.686  71.732  0.00  0.00            
ATOM   4142  HG  SER X 263      47.551  37.125  72.447  0.00  0.00            
ATOM   4143  C   SER X 263      49.752  34.921  70.033  0.00  0.00            
ATOM   4144  O   SER X 263      49.136  33.963  69.619  0.00  0.00            
ATOM   4145  N   ARG X 264      50.249  35.876  69.232  0.00  0.00            
ATOM   4146  H   ARG X 264      50.453  36.753  69.742  0.00  0.00            
ATOM   4147  CA  ARG X 264      50.438  35.905  67.782  0.00  0.00            
ATOM   4148  HA  ARG X 264      50.235  34.887  67.532  0.00  0.00            
ATOM   4149  CB  ARG X 264      49.549  36.781  66.908  0.00  0.00            
ATOM   4150  HB2 ARG X 264      49.808  37.792  67.282  0.00  0.00            
ATOM   4151  HB3 ARG X 264      49.927  36.683  65.922  0.00  0.00            
ATOM   4152  CG  ARG X 264      48.137  36.290  67.084  0.00  0.00            
ATOM   4153  HG2 ARG X 264      47.607  36.659  66.183  0.00  0.00            
ATOM   4154  HG3 ARG X 264      47.994  35.229  66.869  0.00  0.00            
ATOM   4155  CD  ARG X 264      47.322  36.572  68.279  0.00  0.00            
ATOM   4156  HD2 ARG X 264      47.873  36.481  69.179  0.00  0.00            
ATOM   4157  HD3 ARG X 264      47.007  37.628  68.298  0.00  0.00            
ATOM   4158  NE  ARG X 264      46.056  35.828  68.236  0.00  0.00            
ATOM   4159  HE  ARG X 264      45.767  35.686  67.316  0.00  0.00            
ATOM   4160  CZ  ARG X 264      45.110  35.551  69.087  0.00  0.00            
ATOM   4161  NH1 ARG X 264      45.189  35.783  70.364  0.00  0.00            
ATOM   4162 HH11 ARG X 264      44.293  35.778  70.853  0.00  0.00            
ATOM   4163 HH12 ARG X 264      46.025  36.140  70.828  0.00  0.00            
ATOM   4164  NH2 ARG X 264      43.975  35.163  68.607  0.00  0.00            
ATOM   4165 HH21 ARG X 264      43.053  35.336  68.991  0.00  0.00            
ATOM   4166 HH22 ARG X 264      44.032  34.746  67.690  0.00  0.00            
ATOM   4167  C   ARG X 264      51.953  36.127  67.476  0.00  0.00            
ATOM   4168  O   ARG X 264      52.361  36.680  66.469  0.00  0.00            
ATOM   4169  N   ASN X 265      52.754  35.843  68.439  0.00  0.00            
ATOM   4170  H   ASN X 265      52.270  35.688  69.287  0.00  0.00            
ATOM   4171  CA  ASN X 265      54.250  35.773  68.455  0.00  0.00            
ATOM   4172  HA  ASN X 265      54.793  35.613  69.361  0.00  0.00            
ATOM   4173  CB  ASN X 265      54.743  34.677  67.490  0.00  0.00            
ATOM   4174  HB2 ASN X 265      54.452  34.789  66.544  0.00  0.00            
ATOM   4175  HB3 ASN X 265      55.837  34.801  67.638  0.00  0.00            
ATOM   4176  CG  ASN X 265      54.378  33.202  67.815  0.00  0.00            
ATOM   4177  OD1 ASN X 265      53.207  33.018  67.967  0.00  0.00            
ATOM   4178  ND2 ASN X 265      55.269  32.286  67.502  0.00  0.00            
ATOM   4179 HD21 ASN X 265      55.133  31.364  67.715  0.00  0.00            
ATOM   4180 HD22 ASN X 265      56.207  32.532  67.215  0.00  0.00            
ATOM   4181  C   ASN X 265      54.874  37.175  68.261  0.00  0.00            
ATOM   4182  O   ASN X 265      56.060  37.241  68.148  0.00  0.00            
ATOM   4183  N   LYS X 266      54.156  38.291  68.004  0.00  0.00            
ATOM   4184  H   LYS X 266      53.188  38.110  68.070  0.00  0.00            
ATOM   4185  CA  LYS X 266      54.542  39.452  67.245  0.00  0.00            
ATOM   4186  HA  LYS X 266      55.547  39.301  66.846  0.00  0.00            
ATOM   4187  CB  LYS X 266      53.593  39.520  66.077  0.00  0.00            
ATOM   4188  HB2 LYS X 266      54.011  39.851  65.176  0.00  0.00            
ATOM   4189  HB3 LYS X 266      53.505  38.481  65.818  0.00  0.00            
ATOM   4190  CG  LYS X 266      52.247  40.129  66.167  0.00  0.00            
ATOM   4191  HG2 LYS X 266      51.598  39.675  65.359  0.00  0.00            
ATOM   4192  HG3 LYS X 266      51.986  39.895  67.209  0.00  0.00            
ATOM   4193  CD  LYS X 266      52.452  41.584  66.103  0.00  0.00            
ATOM   4194  HD2 LYS X 266      52.463  42.073  67.085  0.00  0.00            
ATOM   4195  HD3 LYS X 266      53.486  41.820  65.668  0.00  0.00            
ATOM   4196  CE  LYS X 266      51.340  42.262  65.154  0.00  0.00            
ATOM   4197  HE2 LYS X 266      50.453  41.724  65.427  0.00  0.00            
ATOM   4198  HE3 LYS X 266      51.242  43.339  65.461  0.00  0.00            
ATOM   4199  NZ  LYS X 266      51.629  42.151  63.731  0.00  0.00            
ATOM   4200  HZ1 LYS X 266      52.058  41.275  63.519  0.00  0.00            
ATOM   4201  HZ2 LYS X 266      50.778  42.256  63.187  0.00  0.00            
ATOM   4202  HZ3 LYS X 266      52.311  42.910  63.305  0.00  0.00            
ATOM   4203  C   LYS X 266      54.649  40.764  68.028  0.00  0.00            
ATOM   4204  O   LYS X 266      53.911  41.067  68.887  0.00  0.00            
ATOM   4205  N   VAL X 267      55.458  41.826  67.520  0.00  0.00            
ATOM   4206  H   VAL X 267      56.011  41.629  66.768  0.00  0.00            
ATOM   4207  CA  VAL X 267      55.601  43.241  68.027  0.00  0.00            
ATOM   4208  HA  VAL X 267      54.703  43.545  68.446  0.00  0.00            
ATOM   4209  CB  VAL X 267      56.679  43.260  69.246  0.00  0.00            
ATOM   4210  HB  VAL X 267      56.162  42.673  70.038  0.00  0.00            
ATOM   4211  CG1 VAL X 267      58.003  42.650  68.707  0.00  0.00            
ATOM   4212 HG11 VAL X 267      58.707  42.538  69.535  0.00  0.00            
ATOM   4213 HG12 VAL X 267      57.755  41.727  68.178  0.00  0.00            
ATOM   4214 HG13 VAL X 267      58.404  43.351  67.958  0.00  0.00            
ATOM   4215  CG2 VAL X 267      56.985  44.595  69.801  0.00  0.00            
ATOM   4216 HG21 VAL X 267      57.633  44.473  70.665  0.00  0.00            
ATOM   4217 HG22 VAL X 267      57.572  45.101  68.972  0.00  0.00            
ATOM   4218 HG23 VAL X 267      56.053  45.074  69.973  0.00  0.00            
ATOM   4219  C   VAL X 267      56.001  44.198  66.908  0.00  0.00            
ATOM   4220  O   VAL X 267      56.621  43.825  65.927  0.00  0.00            
ATOM   4221  N   ILE X 268      55.635  45.535  67.069  0.00  0.00            
ATOM   4222  H   ILE X 268      55.111  45.718  67.870  0.00  0.00            
ATOM   4223  CA  ILE X 268      56.083  46.711  66.236  0.00  0.00            
ATOM   4224  HA  ILE X 268      57.140  46.584  65.787  0.00  0.00            
ATOM   4225  CB  ILE X 268      55.114  46.916  65.121  0.00  0.00            
ATOM   4226  HB  ILE X 268      55.522  47.868  64.677  0.00  0.00            
ATOM   4227  CG2 ILE X 268      55.195  45.870  63.996  0.00  0.00            
ATOM   4228 HG21 ILE X 268      54.547  44.968  64.233  0.00  0.00            
ATOM   4229 HG22 ILE X 268      54.879  46.336  63.066  0.00  0.00            
ATOM   4230 HG23 ILE X 268      56.087  45.348  64.130  0.00  0.00            
ATOM   4231  CG1 ILE X 268      53.558  47.003  65.504  0.00  0.00            
ATOM   4232 HG12 ILE X 268      53.071  45.991  65.535  0.00  0.00            
ATOM   4233 HG13 ILE X 268      53.494  47.453  66.534  0.00  0.00            
ATOM   4234  CD1 ILE X 268      52.867  48.116  64.693  0.00  0.00            
ATOM   4235 HD11 ILE X 268      51.815  47.879  64.313  0.00  0.00            
ATOM   4236 HD12 ILE X 268      52.814  48.938  65.310  0.00  0.00            
ATOM   4237 HD13 ILE X 268      53.356  48.475  63.789  0.00  0.00            
ATOM   4238  C   ILE X 268      56.261  47.830  67.131  0.00  0.00            
ATOM   4239  O   ILE X 268      56.197  47.802  68.364  0.00  0.00            
ATOM   4240  N   HIE X 269      56.706  49.005  66.503  0.00  0.00            
ATOM   4241  H   HIE X 269      56.715  49.176  65.512  0.00  0.00            
ATOM   4242  CA  HIE X 269      56.668  50.306  67.221  0.00  0.00            
ATOM   4243  HA  HIE X 269      56.085  50.131  68.242  0.00  0.00            
ATOM   4244  CB  HIE X 269      58.081  50.643  67.615  0.00  0.00            
ATOM   4245  HB2 HIE X 269      58.228  51.425  68.375  0.00  0.00            
ATOM   4246  HB3 HIE X 269      58.480  49.729  68.127  0.00  0.00            
ATOM   4247  CG  HIE X 269      59.023  50.875  66.407  0.00  0.00            
ATOM   4248  ND1 HIE X 269      60.405  50.899  66.579  0.00  0.00            
ATOM   4249  CE1 HIE X 269      61.039  50.803  65.438  0.00  0.00            
ATOM   4250  HE1 HIE X 269      62.117  50.741  65.457  0.00  0.00            
ATOM   4251  NE2 HIE X 269      60.132  50.686  64.437  0.00  0.00            
ATOM   4252  HE2 HIE X 269      60.390  50.460  63.460  0.00  0.00            
ATOM   4253  CD2 HIE X 269      58.835  50.773  65.003  0.00  0.00            
ATOM   4254  HD2 HIE X 269      57.911  50.569  64.561  0.00  0.00            
ATOM   4255  C   HIE X 269      55.930  51.287  66.353  0.00  0.00            
ATOM   4256  O   HIE X 269      55.964  51.318  65.102  0.00  0.00            
ATOM   4257  N   ASP X 270      55.246  52.259  66.979  0.00  0.00            
ATOM   4258  H   ASP X 270      55.437  52.432  67.932  0.00  0.00            
ATOM   4259  CA  ASP X 270      54.704  53.389  66.327  0.00  0.00            
ATOM   4260  HA  ASP X 270      55.210  53.456  65.362  0.00  0.00            
ATOM   4261  CB  ASP X 270      53.195  53.259  66.174  0.00  0.00            
ATOM   4262  HB2 ASP X 270      53.129  52.276  65.736  0.00  0.00            
ATOM   4263  HB3 ASP X 270      52.662  53.302  67.151  0.00  0.00            
ATOM   4264  CG  ASP X 270      52.530  54.278  65.301  0.00  0.00            
ATOM   4265  OD1 ASP X 270      51.343  54.213  64.872  0.00  0.00            
ATOM   4266  OD2 ASP X 270      53.192  55.299  65.062  0.00  0.00            
ATOM   4267  C   ASP X 270      55.129  54.651  67.013  0.00  0.00            
ATOM   4268  O   ASP X 270      55.315  54.687  68.216  0.00  0.00            
ATOM   4269  N   GLU X 271      55.374  55.801  66.321  0.00  0.00            
ATOM   4270  H   GLU X 271      54.961  55.772  65.388  0.00  0.00            
ATOM   4271  CA  GLU X 271      55.957  57.111  66.830  0.00  0.00            
ATOM   4272  HA  GLU X 271      55.950  57.281  67.887  0.00  0.00            
ATOM   4273  CB  GLU X 271      57.424  57.167  66.416  0.00  0.00            
ATOM   4274  HB2 GLU X 271      57.935  56.254  66.707  0.00  0.00            
ATOM   4275  HB3 GLU X 271      57.347  57.076  65.237  0.00  0.00            
ATOM   4276  CG  GLU X 271      58.022  58.516  66.842  0.00  0.00            
ATOM   4277  HG2 GLU X 271      57.725  59.376  66.334  0.00  0.00            
ATOM   4278  HG3 GLU X 271      57.734  58.604  67.899  0.00  0.00            
ATOM   4279  CD  GLU X 271      59.510  58.540  66.883  0.00  0.00            
ATOM   4280  OE1 GLU X 271      60.155  59.570  66.505  0.00  0.00            
ATOM   4281  OE2 GLU X 271      59.968  57.506  67.143  0.00  0.00            
ATOM   4282  C   GLU X 271      55.145  58.417  66.266  0.00  0.00            
ATOM   4283  O   GLU X 271      54.728  58.473  65.178  0.00  0.00            
ATOM   4284  N   TYR X 272      55.192  59.519  67.070  0.00  0.00            
ATOM   4285  H   TYR X 272      55.553  59.260  67.939  0.00  0.00            
ATOM   4286  CA  TYR X 272      54.372  60.734  66.923  0.00  0.00            
ATOM   4287  HA  TYR X 272      54.044  60.710  65.881  0.00  0.00            
ATOM   4288  CB  TYR X 272      53.141  60.607  67.886  0.00  0.00            
ATOM   4289  HB2 TYR X 272      53.425  60.549  68.844  0.00  0.00            
ATOM   4290  HB3 TYR X 272      52.588  61.568  67.833  0.00  0.00            
ATOM   4291  CG  TYR X 272      52.043  59.526  67.690  0.00  0.00            
ATOM   4292  CD1 TYR X 272      50.726  60.077  67.438  0.00  0.00            
ATOM   4293  HD1 TYR X 272      50.513  61.155  67.494  0.00  0.00            
ATOM   4294  CE1 TYR X 272      49.652  59.240  67.180  0.00  0.00            
ATOM   4295  HE1 TYR X 272      48.715  59.605  66.839  0.00  0.00            
ATOM   4296  CZ  TYR X 272      49.788  57.841  67.312  0.00  0.00            
ATOM   4297  OH  TYR X 272      48.681  56.999  67.348  0.00  0.00            
ATOM   4298  HH  TYR X 272      49.139  56.129  67.485  0.00  0.00            
ATOM   4299  CE2 TYR X 272      51.022  57.257  67.758  0.00  0.00            
ATOM   4300  HE2 TYR X 272      51.108  56.243  67.980  0.00  0.00            
ATOM   4301  CD2 TYR X 272      52.116  58.159  67.953  0.00  0.00            
ATOM   4302  HD2 TYR X 272      53.057  57.685  68.182  0.00  0.00            
ATOM   4303  C   TYR X 272      55.387  61.832  67.221  0.00  0.00            
ATOM   4304  O   TYR X 272      55.814  62.048  68.335  0.00  0.00            
ATOM   4305  N   LYS X 273      55.707  62.594  66.206  0.00  0.00            
ATOM   4306  H   LYS X 273      55.212  62.410  65.315  0.00  0.00            
ATOM   4307  CA  LYS X 273      56.098  64.057  66.261  0.00  0.00            
ATOM   4308  HA  LYS X 273      57.209  64.065  66.198  0.00  0.00            
ATOM   4309  CB  LYS X 273      55.887  64.793  64.962  0.00  0.00            
ATOM   4310  HB2 LYS X 273      56.367  64.322  64.079  0.00  0.00            
ATOM   4311  HB3 LYS X 273      54.927  64.936  64.477  0.00  0.00            
ATOM   4312  CG  LYS X 273      56.443  66.255  64.951  0.00  0.00            
ATOM   4313  HG2 LYS X 273      55.969  67.161  65.373  0.00  0.00            
ATOM   4314  HG3 LYS X 273      57.403  66.253  65.500  0.00  0.00            
ATOM   4315  CD  LYS X 273      56.843  66.799  63.553  0.00  0.00            
ATOM   4316  HD2 LYS X 273      57.018  66.094  62.699  0.00  0.00            
ATOM   4317  HD3 LYS X 273      55.890  67.342  63.222  0.00  0.00            
ATOM   4318  CE  LYS X 273      57.787  67.937  63.547  0.00  0.00            
ATOM   4319  HE2 LYS X 273      57.289  68.660  64.198  0.00  0.00            
ATOM   4320  HE3 LYS X 273      58.675  67.696  64.027  0.00  0.00            
ATOM   4321  NZ  LYS X 273      58.087  68.474  62.284  0.00  0.00            
ATOM   4322  HZ1 LYS X 273      57.356  68.447  61.563  0.00  0.00            
ATOM   4323  HZ2 LYS X 273      58.348  69.398  62.430  0.00  0.00            
ATOM   4324  HZ3 LYS X 273      58.807  67.900  61.902  0.00  0.00            
ATOM   4325  C   LYS X 273      55.556  64.914  67.486  0.00  0.00            
ATOM   4326  O   LYS X 273      54.366  65.234  67.551  0.00  0.00            
ATOM   4327  N   VAL X 274      56.467  65.413  68.239  0.00  0.00            
ATOM   4328  H   VAL X 274      57.365  65.022  68.096  0.00  0.00            
ATOM   4329  CA  VAL X 274      56.326  66.296  69.443  0.00  0.00            
ATOM   4330  HA  VAL X 274      55.369  66.763  69.654  0.00  0.00            
ATOM   4331  CB  VAL X 274      56.689  65.438  70.686  0.00  0.00            
ATOM   4332  HB  VAL X 274      57.526  64.828  70.378  0.00  0.00            
ATOM   4333  CG1 VAL X 274      57.101  66.018  72.023  0.00  0.00            
ATOM   4334 HG11 VAL X 274      57.892  66.768  71.808  0.00  0.00            
ATOM   4335 HG12 VAL X 274      56.219  66.505  72.439  0.00  0.00            
ATOM   4336 HG13 VAL X 274      57.448  65.259  72.791  0.00  0.00            
ATOM   4337  CG2 VAL X 274      55.506  64.626  71.103  0.00  0.00            
ATOM   4338 HG21 VAL X 274      55.454  63.937  70.226  0.00  0.00            
ATOM   4339 HG22 VAL X 274      55.732  63.942  71.989  0.00  0.00            
ATOM   4340 HG23 VAL X 274      54.591  65.183  71.272  0.00  0.00            
ATOM   4341  C   VAL X 274      57.433  67.398  69.434  0.00  0.00            
ATOM   4342  O   VAL X 274      57.159  68.503  69.922  0.00  0.00            
ATOM   4343  N   ASN X 275      58.698  67.058  68.979  0.00  0.00            
ATOM   4344  H   ASN X 275      58.923  66.106  68.816  0.00  0.00            
ATOM   4345  CA  ASN X 275      59.801  67.990  68.536  0.00  0.00            
ATOM   4346  HA  ASN X 275      59.610  68.854  69.162  0.00  0.00            
ATOM   4347  CB  ASN X 275      61.116  67.258  68.887  0.00  0.00            
ATOM   4348  HB2 ASN X 275      61.026  66.635  69.741  0.00  0.00            
ATOM   4349  HB3 ASN X 275      61.236  66.671  67.995  0.00  0.00            
ATOM   4350  CG  ASN X 275      62.299  68.179  68.836  0.00  0.00            
ATOM   4351  OD1 ASN X 275      62.274  69.226  69.517  0.00  0.00            
ATOM   4352  ND2 ASN X 275      63.224  67.981  67.941  0.00  0.00            
ATOM   4353 HD21 ASN X 275      64.000  68.532  67.882  0.00  0.00            
ATOM   4354 HD22 ASN X 275      63.165  67.369  67.171  0.00  0.00            
ATOM   4355  C   ASN X 275      59.632  68.460  67.098  0.00  0.00            
ATOM   4356  O   ASN X 275      59.227  67.761  66.075  0.00  0.00            
ATOM   4357  N   GLY X 276      60.038  69.747  67.098  0.00  0.00            
ATOM   4358  H   GLY X 276      60.635  70.032  67.798  0.00  0.00            
ATOM   4359  CA  GLY X 276      60.177  70.570  65.909  0.00  0.00            
ATOM   4360  HA2 GLY X 276      59.196  70.975  65.562  0.00  0.00            
ATOM   4361  HA3 GLY X 276      60.690  71.501  66.268  0.00  0.00            
ATOM   4362  C   GLY X 276      60.799  69.913  64.673  0.00  0.00            
ATOM   4363  O   GLY X 276      60.158  69.938  63.572  0.00  0.00            
ATOM   4364  N   ASP X 277      61.965  69.277  64.819  0.00  0.00            
ATOM   4365  H   ASP X 277      62.485  69.237  65.673  0.00  0.00            
ATOM   4366  CA  ASP X 277      62.570  68.391  63.777  0.00  0.00            
ATOM   4367  HA  ASP X 277      61.965  68.168  62.879  0.00  0.00            
ATOM   4368  CB  ASP X 277      63.743  69.160  63.171  0.00  0.00            
ATOM   4369  HB2 ASP X 277      63.312  70.170  62.776  0.00  0.00            
ATOM   4370  HB3 ASP X 277      64.338  69.413  64.007  0.00  0.00            
ATOM   4371  CG  ASP X 277      64.596  68.368  62.251  0.00  0.00            
ATOM   4372  OD1 ASP X 277      64.183  67.978  61.172  0.00  0.00            
ATOM   4373  OD2 ASP X 277      65.818  68.116  62.603  0.00  0.00            
ATOM   4374  C   ASP X 277      62.931  67.017  64.294  0.00  0.00            
ATOM   4375  O   ASP X 277      63.435  66.979  65.465  0.00  0.00            
ATOM   4376  N   GLU X 278      62.715  65.968  63.449  0.00  0.00            
ATOM   4377  H   GLU X 278      62.276  66.202  62.584  0.00  0.00            
ATOM   4378  CA  GLU X 278      62.851  64.608  63.928  0.00  0.00            
ATOM   4379  HA  GLU X 278      63.088  64.654  64.944  0.00  0.00            
ATOM   4380  CB  GLU X 278      61.476  63.958  63.849  0.00  0.00            
ATOM   4381  HB2 GLU X 278      61.553  63.517  62.819  0.00  0.00            
ATOM   4382  HB3 GLU X 278      61.469  63.250  64.581  0.00  0.00            
ATOM   4383  CG  GLU X 278      60.146  64.733  63.793  0.00  0.00            
ATOM   4384  HG2 GLU X 278      59.334  64.064  64.013  0.00  0.00            
ATOM   4385  HG3 GLU X 278      60.317  65.601  64.456  0.00  0.00            
ATOM   4386  CD  GLU X 278      59.774  65.340  62.445  0.00  0.00            
ATOM   4387  OE1 GLU X 278      60.304  66.432  62.088  0.00  0.00            
ATOM   4388  OE2 GLU X 278      58.889  64.784  61.747  0.00  0.00            
ATOM   4389  C   GLU X 278      64.080  63.801  63.315  0.00  0.00            
ATOM   4390  O   GLU X 278      64.922  64.353  62.579  0.00  0.00            
ATOM   4391  N   LEU X 279      64.283  62.650  63.909  0.00  0.00            
ATOM   4392  H   LEU X 279      63.380  62.337  64.242  0.00  0.00            
ATOM   4393  CA  LEU X 279      65.354  61.688  63.434  0.00  0.00            
ATOM   4394  HA  LEU X 279      66.108  62.154  62.872  0.00  0.00            
ATOM   4395  CB  LEU X 279      65.955  60.902  64.675  0.00  0.00            
ATOM   4396  HB2 LEU X 279      66.187  61.732  65.341  0.00  0.00            
ATOM   4397  HB3 LEU X 279      65.164  60.233  65.246  0.00  0.00            
ATOM   4398  CG  LEU X 279      67.321  60.103  64.629  0.00  0.00            
ATOM   4399  HG  LEU X 279      67.269  59.599  63.674  0.00  0.00            
ATOM   4400  CD1 LEU X 279      68.448  61.042  64.647  0.00  0.00            
ATOM   4401 HD11 LEU X 279      69.294  60.518  64.294  0.00  0.00            
ATOM   4402 HD12 LEU X 279      68.481  61.858  63.931  0.00  0.00            
ATOM   4403 HD13 LEU X 279      68.745  61.309  65.674  0.00  0.00            
ATOM   4404  CD2 LEU X 279      67.516  59.020  65.706  0.00  0.00            
ATOM   4405 HD21 LEU X 279      67.255  58.102  65.179  0.00  0.00            
ATOM   4406 HD22 LEU X 279      68.539  58.687  66.030  0.00  0.00            
ATOM   4407 HD23 LEU X 279      66.875  59.082  66.590  0.00  0.00            
ATOM   4408  C   LEU X 279      64.763  60.694  62.394  0.00  0.00            
ATOM   4409  O   LEU X 279      65.475  60.333  61.480  0.00  0.00            
ATOM   4410  N   GLU X 280      63.484  60.316  62.579  0.00  0.00            
ATOM   4411  H   GLU X 280      63.043  60.559  63.443  0.00  0.00            
ATOM   4412  CA  GLU X 280      62.828  59.422  61.685  0.00  0.00            
ATOM   4413  HA  GLU X 280      63.474  59.224  60.797  0.00  0.00            
ATOM   4414  CB  GLU X 280      62.335  58.104  62.324  0.00  0.00            
ATOM   4415  HB2 GLU X 280      61.713  58.345  63.186  0.00  0.00            
ATOM   4416  HB3 GLU X 280      61.879  57.546  61.538  0.00  0.00            
ATOM   4417  CG  GLU X 280      63.446  57.196  62.859  0.00  0.00            
ATOM   4418  HG2 GLU X 280      63.204  56.226  62.550  0.00  0.00            
ATOM   4419  HG3 GLU X 280      64.543  57.362  62.559  0.00  0.00            
ATOM   4420  CD  GLU X 280      63.242  57.120  64.344  0.00  0.00            
ATOM   4421  OE1 GLU X 280      63.294  55.917  64.851  0.00  0.00            
ATOM   4422  OE2 GLU X 280      62.906  58.006  65.199  0.00  0.00            
ATOM   4423  C   GLU X 280      61.599  60.064  61.218  0.00  0.00            
ATOM   4424  O   GLU X 280      60.812  60.578  62.014  0.00  0.00            
ATOM   4425  N   LYS X 281      61.329  59.702  59.930  0.00  0.00            
ATOM   4426  H   LYS X 281      61.880  58.858  59.632  0.00  0.00            
ATOM   4427  CA  LYS X 281      59.926  59.870  59.326  0.00  0.00            
ATOM   4428  HA  LYS X 281      59.535  60.759  59.708  0.00  0.00            
ATOM   4429  CB  LYS X 281      60.002  60.070  57.796  0.00  0.00            
ATOM   4430  HB2 LYS X 281      60.683  59.309  57.388  0.00  0.00            
ATOM   4431  HB3 LYS X 281      59.023  59.942  57.453  0.00  0.00            
ATOM   4432  CG  LYS X 281      60.549  61.465  57.284  0.00  0.00            
ATOM   4433  HG2 LYS X 281      61.474  61.679  57.912  0.00  0.00            
ATOM   4434  HG3 LYS X 281      60.882  61.294  56.220  0.00  0.00            
ATOM   4435  CD  LYS X 281      59.551  62.522  57.024  0.00  0.00            
ATOM   4436  HD2 LYS X 281      59.179  62.495  56.029  0.00  0.00            
ATOM   4437  HD3 LYS X 281      58.582  62.328  57.629  0.00  0.00            
ATOM   4438  CE  LYS X 281      60.172  63.909  57.243  0.00  0.00            
ATOM   4439  HE2 LYS X 281      60.113  64.208  58.268  0.00  0.00            
ATOM   4440  HE3 LYS X 281      61.194  63.936  56.889  0.00  0.00            
ATOM   4441  NZ  LYS X 281      59.398  64.961  56.552  0.00  0.00            
ATOM   4442  HZ1 LYS X 281      59.560  64.923  55.582  0.00  0.00            
ATOM   4443  HZ2 LYS X 281      58.471  64.687  56.702  0.00  0.00            
ATOM   4444  HZ3 LYS X 281      59.665  65.850  56.821  0.00  0.00            
ATOM   4445  C   LYS X 281      59.153  58.575  59.639  0.00  0.00            
ATOM   4446  O   LYS X 281      59.732  57.492  59.740  0.00  0.00            
ATOM   4447  N   THR X 282      57.817  58.716  59.709  0.00  0.00            
ATOM   4448  H   THR X 282      57.367  59.670  59.646  0.00  0.00            
ATOM   4449  CA  THR X 282      56.923  57.536  59.805  0.00  0.00            
ATOM   4450  HA  THR X 282      57.516  56.759  60.123  0.00  0.00            
ATOM   4451  CB  THR X 282      55.826  57.749  60.922  0.00  0.00            
ATOM   4452  HB  THR X 282      55.380  56.715  60.985  0.00  0.00            
ATOM   4453  CG2 THR X 282      56.340  58.306  62.225  0.00  0.00            
ATOM   4454 HG21 THR X 282      55.885  57.723  63.124  0.00  0.00            
ATOM   4455 HG22 THR X 282      57.373  58.045  62.325  0.00  0.00            
ATOM   4456 HG23 THR X 282      56.127  59.389  62.400  0.00  0.00            
ATOM   4457  OG1 THR X 282      54.651  58.409  60.351  0.00  0.00            
ATOM   4458  HG1 THR X 282      54.369  58.069  59.517  0.00  0.00            
ATOM   4459  C   THR X 282      56.265  56.978  58.532  0.00  0.00            
ATOM   4460  O   THR X 282      56.080  57.694  57.557  0.00  0.00            
ATOM   4461  N   TYR X 283      56.046  55.679  58.589  0.00  0.00            
ATOM   4462  H   TYR X 283      56.210  55.103  59.456  0.00  0.00            
ATOM   4463  CA  TYR X 283      55.559  54.728  57.523  0.00  0.00            
ATOM   4464  HA  TYR X 283      54.997  55.247  56.720  0.00  0.00            
ATOM   4465  CB  TYR X 283      56.741  54.186  56.791  0.00  0.00            
ATOM   4466  HB2 TYR X 283      57.328  55.044  56.370  0.00  0.00            
ATOM   4467  HB3 TYR X 283      57.461  53.758  57.447  0.00  0.00            
ATOM   4468  CG  TYR X 283      56.395  53.111  55.782  0.00  0.00            
ATOM   4469  CD1 TYR X 283      55.705  53.371  54.573  0.00  0.00            
ATOM   4470  HD1 TYR X 283      55.639  54.320  54.412  0.00  0.00            
ATOM   4471  CE1 TYR X 283      55.451  52.298  53.653  0.00  0.00            
ATOM   4472  HE1 TYR X 283      54.932  52.429  52.746  0.00  0.00            
ATOM   4473  CZ  TYR X 283      55.873  51.008  53.935  0.00  0.00            
ATOM   4474  OH  TYR X 283      55.765  49.988  53.016  0.00  0.00            
ATOM   4475  HH  TYR X 283      55.258  50.312  52.220  0.00  0.00            
ATOM   4476  CE2 TYR X 283      56.577  50.789  55.196  0.00  0.00            
ATOM   4477  HE2 TYR X 283      56.695  49.707  55.525  0.00  0.00            
ATOM   4478  CD2 TYR X 283      56.794  51.799  56.089  0.00  0.00            
ATOM   4479  HD2 TYR X 283      57.195  51.610  57.093  0.00  0.00            
ATOM   4480  C   TYR X 283      54.456  53.655  57.968  0.00  0.00            
ATOM   4481  O   TYR X 283      54.762  52.579  58.473  0.00  0.00            
ATOM   4482  N   LYS X 284      53.200  54.192  58.019  0.00  0.00            
ATOM   4483  H   LYS X 284      53.113  55.127  57.744  0.00  0.00            
ATOM   4484  CA  LYS X 284      51.947  53.608  58.520  0.00  0.00            
ATOM   4485  HA  LYS X 284      52.232  52.793  59.302  0.00  0.00            
ATOM   4486  CB  LYS X 284      51.056  54.499  59.382  0.00  0.00            
ATOM   4487  HB2 LYS X 284      50.633  55.322  58.816  0.00  0.00            
ATOM   4488  HB3 LYS X 284      50.093  53.969  59.521  0.00  0.00            
ATOM   4489  CG  LYS X 284      51.709  54.882  60.666  0.00  0.00            
ATOM   4490  HG2 LYS X 284      51.594  54.036  61.326  0.00  0.00            
ATOM   4491  HG3 LYS X 284      52.863  55.014  60.562  0.00  0.00            
ATOM   4492  CD  LYS X 284      50.952  56.067  61.353  0.00  0.00            
ATOM   4493  HD2 LYS X 284      50.835  56.934  60.725  0.00  0.00            
ATOM   4494  HD3 LYS X 284      49.959  55.629  61.714  0.00  0.00            
ATOM   4495  CE  LYS X 284      51.752  56.688  62.452  0.00  0.00            
ATOM   4496  HE2 LYS X 284      52.635  56.084  62.594  0.00  0.00            
ATOM   4497  HE3 LYS X 284      52.140  57.652  62.090  0.00  0.00            
ATOM   4498  NZ  LYS X 284      50.987  56.836  63.762  0.00  0.00            
ATOM   4499  HZ1 LYS X 284      50.916  55.872  64.279  0.00  0.00            
ATOM   4500  HZ2 LYS X 284      51.570  57.410  64.297  0.00  0.00            
ATOM   4501  HZ3 LYS X 284      50.104  57.342  63.757  0.00  0.00            
ATOM   4502  C   LYS X 284      51.162  52.993  57.354  0.00  0.00            
ATOM   4503  O   LYS X 284      50.917  53.599  56.322  0.00  0.00            
ATOM   4504  N   VAL X 285      50.988  51.677  57.514  0.00  0.00            
ATOM   4505  H   VAL X 285      51.477  51.262  58.342  0.00  0.00            
ATOM   4506  CA  VAL X 285      50.314  50.700  56.504  0.00  0.00            
ATOM   4507  HA  VAL X 285      49.634  51.225  55.883  0.00  0.00            
ATOM   4508  CB  VAL X 285      51.326  50.084  55.478  0.00  0.00            
ATOM   4509  HB  VAL X 285      51.949  49.373  56.029  0.00  0.00            
ATOM   4510  CG1 VAL X 285      50.586  49.336  54.367  0.00  0.00            
ATOM   4511 HG11 VAL X 285      49.848  48.697  54.765  0.00  0.00            
ATOM   4512 HG12 VAL X 285      50.219  49.962  53.501  0.00  0.00            
ATOM   4513 HG13 VAL X 285      51.321  48.600  54.001  0.00  0.00            
ATOM   4514  CG2 VAL X 285      52.264  51.024  54.802  0.00  0.00            
ATOM   4515 HG21 VAL X 285      52.885  50.602  54.089  0.00  0.00            
ATOM   4516 HG22 VAL X 285      51.683  51.920  54.695  0.00  0.00            
ATOM   4517 HG23 VAL X 285      53.030  51.250  55.583  0.00  0.00            
ATOM   4518  C   VAL X 285      49.447  49.688  57.341  0.00  0.00            
ATOM   4519  O   VAL X 285      49.669  48.451  57.227  0.00  0.00            
ATOM   4520  N   GLY X 286      48.719  50.246  58.331  0.00  0.00            
ATOM   4521  H   GLY X 286      48.597  51.249  58.315  0.00  0.00            
ATOM   4522  CA  GLY X 286      47.739  49.490  59.165  0.00  0.00            
ATOM   4523  HA2 GLY X 286      47.488  50.178  60.026  0.00  0.00            
ATOM   4524  HA3 GLY X 286      46.759  49.410  58.618  0.00  0.00            
ATOM   4525  C   GLY X 286      48.207  48.156  59.798  0.00  0.00            
ATOM   4526  O   GLY X 286      48.631  48.280  60.996  0.00  0.00            
ATOM   4527  N   ASP X 287      48.031  46.962  59.145  0.00  0.00            
ATOM   4528  H   ASP X 287      47.715  47.051  58.235  0.00  0.00            
ATOM   4529  CA  ASP X 287      48.548  45.620  59.495  0.00  0.00            
ATOM   4530  HA  ASP X 287      48.143  45.433  60.488  0.00  0.00            
ATOM   4531  CB  ASP X 287      48.189  44.558  58.348  0.00  0.00            
ATOM   4532  HB2 ASP X 287      48.630  44.680  57.357  0.00  0.00            
ATOM   4533  HB3 ASP X 287      48.525  43.522  58.648  0.00  0.00            
ATOM   4534  CG  ASP X 287      46.699  44.524  58.264  0.00  0.00            
ATOM   4535  OD1 ASP X 287      46.211  45.214  57.381  0.00  0.00            
ATOM   4536  OD2 ASP X 287      46.019  43.844  59.073  0.00  0.00            
ATOM   4537  C   ASP X 287      50.082  45.553  59.701  0.00  0.00            
ATOM   4538  O   ASP X 287      50.612  44.666  60.404  0.00  0.00            
ATOM   4539  N   VAL X 288      50.797  46.545  59.191  0.00  0.00            
ATOM   4540  H   VAL X 288      50.096  47.192  58.665  0.00  0.00            
ATOM   4541  CA  VAL X 288      52.271  46.800  59.113  0.00  0.00            
ATOM   4542  HA  VAL X 288      52.813  46.136  59.781  0.00  0.00            
ATOM   4543  CB  VAL X 288      52.740  46.686  57.587  0.00  0.00            
ATOM   4544  HB  VAL X 288      52.027  47.226  57.003  0.00  0.00            
ATOM   4545  CG1 VAL X 288      54.115  47.293  57.225  0.00  0.00            
ATOM   4546 HG11 VAL X 288      54.943  46.863  57.816  0.00  0.00            
ATOM   4547 HG12 VAL X 288      54.161  47.375  56.048  0.00  0.00            
ATOM   4548 HG13 VAL X 288      53.902  48.296  57.499  0.00  0.00            
ATOM   4549  CG2 VAL X 288      52.766  45.196  57.174  0.00  0.00            
ATOM   4550 HG21 VAL X 288      53.233  44.982  56.232  0.00  0.00            
ATOM   4551 HG22 VAL X 288      53.308  44.568  57.904  0.00  0.00            
ATOM   4552 HG23 VAL X 288      51.732  44.834  57.067  0.00  0.00            
ATOM   4553  C   VAL X 288      52.622  48.212  59.494  0.00  0.00            
ATOM   4554  O   VAL X 288      51.781  49.146  59.329  0.00  0.00            
ATOM   4555  N   THR X 289      53.749  48.560  60.122  0.00  0.00            
ATOM   4556  H   THR X 289      54.306  47.721  60.218  0.00  0.00            
ATOM   4557  CA  THR X 289      54.377  49.835  60.483  0.00  0.00            
ATOM   4558  HA  THR X 289      54.125  50.479  59.686  0.00  0.00            
ATOM   4559  CB  THR X 289      53.805  50.426  61.836  0.00  0.00            
ATOM   4560  HB  THR X 289      53.965  49.791  62.648  0.00  0.00            
ATOM   4561  CG2 THR X 289      54.337  51.869  62.276  0.00  0.00            
ATOM   4562 HG21 THR X 289      55.275  51.750  62.747  0.00  0.00            
ATOM   4563 HG22 THR X 289      54.511  52.564  61.462  0.00  0.00            
ATOM   4564 HG23 THR X 289      53.692  52.463  62.963  0.00  0.00            
ATOM   4565  OG1 THR X 289      52.351  50.526  61.751  0.00  0.00            
ATOM   4566  HG1 THR X 289      52.255  49.902  60.977  0.00  0.00            
ATOM   4567  C   THR X 289      55.917  49.807  60.623  0.00  0.00            
ATOM   4568  O   THR X 289      56.498  48.757  60.955  0.00  0.00            
ATOM   4569  N   ALA X 290      56.515  50.939  60.245  0.00  0.00            
ATOM   4570  H   ALA X 290      55.750  51.649  59.996  0.00  0.00            
ATOM   4571  CA  ALA X 290      57.897  51.307  60.469  0.00  0.00            
ATOM   4572  HA  ALA X 290      57.901  51.026  61.572  0.00  0.00            
ATOM   4573  CB  ALA X 290      58.892  50.565  59.578  0.00  0.00            
ATOM   4574  HB1 ALA X 290      58.799  49.505  59.888  0.00  0.00            
ATOM   4575  HB2 ALA X 290      58.736  50.779  58.553  0.00  0.00            
ATOM   4576  HB3 ALA X 290      59.826  50.782  60.008  0.00  0.00            
ATOM   4577  C   ALA X 290      58.207  52.893  60.536  0.00  0.00            
ATOM   4578  O   ALA X 290      57.262  53.684  60.306  0.00  0.00            
ATOM   4579  N   LYS X 291      59.423  53.292  60.818  0.00  0.00            
ATOM   4580  H   LYS X 291      60.043  52.736  61.312  0.00  0.00            
ATOM   4581  CA  LYS X 291      59.841  54.653  60.755  0.00  0.00            
ATOM   4582  HA  LYS X 291      59.437  55.263  60.087  0.00  0.00            
ATOM   4583  CB  LYS X 291      59.436  55.283  62.028  0.00  0.00            
ATOM   4584  HB2 LYS X 291      59.837  56.343  62.261  0.00  0.00            
ATOM   4585  HB3 LYS X 291      58.345  55.473  62.016  0.00  0.00            
ATOM   4586  CG  LYS X 291      59.953  54.432  63.291  0.00  0.00            
ATOM   4587  HG2 LYS X 291      59.631  53.402  63.297  0.00  0.00            
ATOM   4588  HG3 LYS X 291      61.018  54.243  63.082  0.00  0.00            
ATOM   4589  CD  LYS X 291      59.870  55.130  64.629  0.00  0.00            
ATOM   4590  HD2 LYS X 291      60.518  55.941  64.664  0.00  0.00            
ATOM   4591  HD3 LYS X 291      58.967  55.505  64.941  0.00  0.00            
ATOM   4592  CE  LYS X 291      60.528  54.253  65.704  0.00  0.00            
ATOM   4593  HE2 LYS X 291      59.723  53.822  66.298  0.00  0.00            
ATOM   4594  HE3 LYS X 291      61.234  53.583  65.250  0.00  0.00            
ATOM   4595  NZ  LYS X 291      61.385  55.055  66.604  0.00  0.00            
ATOM   4596  HZ1 LYS X 291      61.945  54.594  67.324  0.00  0.00            
ATOM   4597  HZ2 LYS X 291      62.164  55.455  66.143  0.00  0.00            
ATOM   4598  HZ3 LYS X 291      60.859  55.901  67.018  0.00  0.00            
ATOM   4599  C   LYS X 291      61.298  54.663  60.378  0.00  0.00            
ATOM   4600  O   LYS X 291      62.113  53.807  60.647  0.00  0.00            
ATOM   4601  N   ARG X 292      61.629  55.516  59.390  0.00  0.00            
ATOM   4602  H   ARG X 292      60.781  55.999  59.199  0.00  0.00            
ATOM   4603  CA  ARG X 292      62.887  55.554  58.527  0.00  0.00            
ATOM   4604  HA  ARG X 292      63.417  54.624  58.839  0.00  0.00            
ATOM   4605  CB  ARG X 292      62.433  55.340  57.037  0.00  0.00            
ATOM   4606  HB2 ARG X 292      63.292  54.781  56.636  0.00  0.00            
ATOM   4607  HB3 ARG X 292      61.495  54.781  57.106  0.00  0.00            
ATOM   4608  CG  ARG X 292      62.130  56.665  56.280  0.00  0.00            
ATOM   4609  HG2 ARG X 292      61.387  57.256  56.807  0.00  0.00            
ATOM   4610  HG3 ARG X 292      63.120  57.230  56.114  0.00  0.00            
ATOM   4611  CD  ARG X 292      61.640  56.408  54.920  0.00  0.00            
ATOM   4612  HD2 ARG X 292      60.691  55.885  54.906  0.00  0.00            
ATOM   4613  HD3 ARG X 292      61.349  57.261  54.446  0.00  0.00            
ATOM   4614  NE  ARG X 292      62.405  55.338  54.125  0.00  0.00            
ATOM   4615  HE  ARG X 292      61.742  54.770  53.615  0.00  0.00            
ATOM   4616  CZ  ARG X 292      63.659  55.309  53.705  0.00  0.00            
ATOM   4617  NH1 ARG X 292      64.558  55.972  54.361  0.00  0.00            
ATOM   4618 HH11 ARG X 292      64.141  56.719  54.816  0.00  0.00            
ATOM   4619 HH12 ARG X 292      65.435  56.136  53.827  0.00  0.00            
ATOM   4620  NH2 ARG X 292      64.001  54.542  52.711  0.00  0.00            
ATOM   4621 HH21 ARG X 292      63.284  54.060  52.186  0.00  0.00            
ATOM   4622 HH22 ARG X 292      64.946  54.774  52.329  0.00  0.00            
ATOM   4623  C   ARG X 292      63.752  56.772  58.688  0.00  0.00            
ATOM   4624  O   ARG X 292      63.286  57.831  58.809  0.00  0.00            
ATOM   4625  N   TRP X 293      65.097  56.597  58.711  0.00  0.00            
ATOM   4626  H   TRP X 293      65.509  55.752  58.866  0.00  0.00            
ATOM   4627  CA  TRP X 293      65.922  57.732  59.003  0.00  0.00            
ATOM   4628  HA  TRP X 293      65.566  58.092  59.928  0.00  0.00            
ATOM   4629  CB  TRP X 293      67.460  57.414  59.141  0.00  0.00            
ATOM   4630  HB2 TRP X 293      67.593  56.689  59.989  0.00  0.00            
ATOM   4631  HB3 TRP X 293      67.751  56.927  58.227  0.00  0.00            
ATOM   4632  CG  TRP X 293      68.489  58.583  59.233  0.00  0.00            
ATOM   4633  CD1 TRP X 293      68.400  59.738  59.967  0.00  0.00            
ATOM   4634  HD1 TRP X 293      67.637  59.987  60.821  0.00  0.00            
ATOM   4635  NE1 TRP X 293      69.269  60.663  59.551  0.00  0.00            
ATOM   4636  HE1 TRP X 293      69.286  61.521  59.976  0.00  0.00            
ATOM   4637  CE2 TRP X 293      70.136  60.197  58.703  0.00  0.00            
ATOM   4638  CZ2 TRP X 293      71.302  60.688  58.162  0.00  0.00            
ATOM   4639  HZ2 TRP X 293      71.724  61.667  58.464  0.00  0.00            
ATOM   4640  CH2 TRP X 293      72.008  59.848  57.264  0.00  0.00            
ATOM   4641  HH2 TRP X 293      72.862  60.259  56.710  0.00  0.00            
ATOM   4642  CZ3 TRP X 293      71.554  58.591  56.837  0.00  0.00            
ATOM   4643  HZ3 TRP X 293      71.869  58.005  56.008  0.00  0.00            
ATOM   4644  CE3 TRP X 293      70.452  58.072  57.529  0.00  0.00            
ATOM   4645  HE3 TRP X 293      69.915  57.165  57.156  0.00  0.00            
ATOM   4646  CD2 TRP X 293      69.693  58.818  58.452  0.00  0.00            
ATOM   4647  C   TRP X 293      65.890  58.684  57.820  0.00  0.00            
ATOM   4648  O   TRP X 293      66.103  58.351  56.660  0.00  0.00            
ATOM   4649  N   TYR X 294      65.727  59.991  58.096  0.00  0.00            
ATOM   4650  H   TYR X 294      65.795  60.146  59.103  0.00  0.00            
ATOM   4651  CA  TYR X 294      65.592  61.168  57.257  0.00  0.00            
ATOM   4652  HA  TYR X 294      64.652  61.179  56.731  0.00  0.00            
ATOM   4653  CB  TYR X 294      65.931  62.414  58.006  0.00  0.00            
ATOM   4654  HB2 TYR X 294      66.473  62.222  58.986  0.00  0.00            
ATOM   4655  HB3 TYR X 294      66.520  63.062  57.360  0.00  0.00            
ATOM   4656  CG  TYR X 294      64.619  63.100  58.276  0.00  0.00            
ATOM   4657  CD1 TYR X 294      64.273  64.255  57.566  0.00  0.00            
ATOM   4658  HD1 TYR X 294      64.966  64.520  56.764  0.00  0.00            
ATOM   4659  CE1 TYR X 294      63.326  65.067  58.081  0.00  0.00            
ATOM   4660  HE1 TYR X 294      63.150  66.098  57.689  0.00  0.00            
ATOM   4661  CZ  TYR X 294      62.461  64.705  59.082  0.00  0.00            
ATOM   4662  OH  TYR X 294      61.449  65.469  59.574  0.00  0.00            
ATOM   4663  HH  TYR X 294      61.238  65.317  60.486  0.00  0.00            
ATOM   4664  CE2 TYR X 294      62.574  63.387  59.544  0.00  0.00            
ATOM   4665  HE2 TYR X 294      61.695  63.144  60.117  0.00  0.00            
ATOM   4666  CD2 TYR X 294      63.679  62.559  59.233  0.00  0.00            
ATOM   4667  HD2 TYR X 294      63.789  61.628  59.833  0.00  0.00            
ATOM   4668  C   TYR X 294      66.584  61.150  56.102  0.00  0.00            
ATOM   4669  O   TYR X 294      66.239  61.688  55.033  0.00  0.00            
ATOM   4670  N   LYS X 295      67.806  60.652  56.267  0.00  0.00            
ATOM   4671  H   LYS X 295      67.867  60.076  57.072  0.00  0.00            
ATOM   4672  CA  LYS X 295      68.907  60.907  55.370  0.00  0.00            
ATOM   4673  HA  LYS X 295      69.846  60.785  55.941  0.00  0.00            
ATOM   4674  CB  LYS X 295      68.849  59.976  54.152  0.00  0.00            
ATOM   4675  HB2 LYS X 295      68.484  59.010  54.600  0.00  0.00            
ATOM   4676  HB3 LYS X 295      68.095  60.391  53.464  0.00  0.00            
ATOM   4677  CG  LYS X 295      70.163  59.502  53.644  0.00  0.00            
ATOM   4678  HG2 LYS X 295      70.928  60.294  53.636  0.00  0.00            
ATOM   4679  HG3 LYS X 295      70.520  58.709  54.382  0.00  0.00            
ATOM   4680  CD  LYS X 295      69.950  58.942  52.282  0.00  0.00            
ATOM   4681  HD2 LYS X 295      69.342  57.978  52.332  0.00  0.00            
ATOM   4682  HD3 LYS X 295      69.388  59.759  51.585  0.00  0.00            
ATOM   4683  CE  LYS X 295      71.371  58.507  51.803  0.00  0.00            
ATOM   4684  HE2 LYS X 295      72.182  59.245  52.054  0.00  0.00            
ATOM   4685  HE3 LYS X 295      71.561  57.525  52.241  0.00  0.00            
ATOM   4686  NZ  LYS X 295      71.314  58.110  50.366  0.00  0.00            
ATOM   4687  HZ1 LYS X 295      71.009  58.834  49.807  0.00  0.00            
ATOM   4688  HZ2 LYS X 295      72.160  57.940  50.016  0.00  0.00            
ATOM   4689  HZ3 LYS X 295      70.936  57.127  50.204  0.00  0.00            
ATOM   4690  C   LYS X 295      69.302  62.345  55.060  0.00  0.00            
ATOM   4691  O   LYS X 295      69.763  62.580  53.984  0.00  0.00            
ATOM   4692  N   LYS X 296      69.089  63.227  55.981  0.00  0.00            
ATOM   4693  H   LYS X 296      68.678  62.839  56.867  0.00  0.00            
ATOM   4694  CA  LYS X 296      69.278  64.761  55.860  0.00  0.00            
ATOM   4695  HA  LYS X 296      68.857  65.052  54.908  0.00  0.00            
ATOM   4696  CB  LYS X 296      68.438  65.473  56.925  0.00  0.00            
ATOM   4697  HB2 LYS X 296      68.780  66.487  56.698  0.00  0.00            
ATOM   4698  HB3 LYS X 296      67.286  65.172  56.734  0.00  0.00            
ATOM   4699  CG  LYS X 296      68.839  64.961  58.298  0.00  0.00            
ATOM   4700  HG2 LYS X 296      68.665  63.950  58.330  0.00  0.00            
ATOM   4701  HG3 LYS X 296      69.981  65.031  58.469  0.00  0.00            
ATOM   4702  CD  LYS X 296      68.036  65.743  59.313  0.00  0.00            
ATOM   4703  HD2 LYS X 296      68.477  65.596  60.207  0.00  0.00            
ATOM   4704  HD3 LYS X 296      68.017  66.747  58.906  0.00  0.00            
ATOM   4705  CE  LYS X 296      66.598  65.383  59.493  0.00  0.00            
ATOM   4706  HE2 LYS X 296      66.063  65.691  58.643  0.00  0.00            
ATOM   4707  HE3 LYS X 296      66.614  64.315  59.652  0.00  0.00            
ATOM   4708  NZ  LYS X 296      65.954  65.835  60.652  0.00  0.00            
ATOM   4709  HZ1 LYS X 296      64.941  65.652  60.645  0.00  0.00            
ATOM   4710  HZ2 LYS X 296      66.164  65.526  61.540  0.00  0.00            
ATOM   4711  HZ3 LYS X 296      65.880  66.832  60.638  0.00  0.00            
ATOM   4712  C   LYS X 296      70.688  65.149  56.054  0.00  0.00            
ATOM   4713  O   LYS X 296      71.637  64.335  56.206  0.00  0.00            
ATOM   4714  N   SER X 297      71.086  66.414  55.750  0.00  0.00            
ATOM   4715  H   SER X 297      70.286  67.030  55.615  0.00  0.00            
ATOM   4716  CA  SER X 297      72.374  66.985  55.834  0.00  0.00            
ATOM   4717  HA  SER X 297      73.068  66.645  55.152  0.00  0.00            
ATOM   4718  CB  SER X 297      72.219  68.415  55.359  0.00  0.00            
ATOM   4719  HB2 SER X 297      71.486  69.096  55.879  0.00  0.00            
ATOM   4720  HB3 SER X 297      73.153  69.019  55.425  0.00  0.00            
ATOM   4721  OG  SER X 297      72.003  68.316  53.962  0.00  0.00            
ATOM   4722  HG  SER X 297      71.855  69.299  53.746  0.00  0.00            
ATOM   4723  C   SER X 297      73.029  66.871  57.233  0.00  0.00            
ATOM   4724  O   SER X 297      72.755  67.740  58.018  0.00  0.00            
ATOM   4725  N   SER X 298      73.778  65.865  57.612  0.00  0.00            
ATOM   4726  H   SER X 298      73.658  65.113  56.999  0.00  0.00            
ATOM   4727  CA  SER X 298      74.761  65.896  58.657  0.00  0.00            
ATOM   4728  HA  SER X 298      74.336  66.444  59.469  0.00  0.00            
ATOM   4729  CB  SER X 298      75.128  64.422  59.089  0.00  0.00            
ATOM   4730  HB2 SER X 298      74.925  63.620  58.358  0.00  0.00            
ATOM   4731  HB3 SER X 298      76.243  64.434  59.328  0.00  0.00            
ATOM   4732  OG  SER X 298      74.376  63.892  60.087  0.00  0.00            
ATOM   4733  HG  SER X 298      74.832  64.309  60.878  0.00  0.00            
ATOM   4734  C   SER X 298      76.002  66.650  58.045  0.00  0.00            
ATOM   4735  O   SER X 298      76.803  65.933  57.518  0.00  0.00            
ATOM   4736  N   SER X 299      76.121  67.992  58.103  0.00  0.00            
ATOM   4737  H   SER X 299      75.287  68.539  58.467  0.00  0.00            
ATOM   4738  CA  SER X 299      77.432  68.718  57.879  0.00  0.00            
ATOM   4739  HA  SER X 299      77.974  68.392  56.920  0.00  0.00            
ATOM   4740  CB  SER X 299      77.145  70.223  57.962  0.00  0.00            
ATOM   4741  HB2 SER X 299      76.627  70.423  58.911  0.00  0.00            
ATOM   4742  HB3 SER X 299      78.020  70.856  57.777  0.00  0.00            
ATOM   4743  OG  SER X 299      76.140  70.464  56.956  0.00  0.00            
ATOM   4744  HG  SER X 299      76.543  69.964  56.242  0.00  0.00            
ATOM   4745  C   SER X 299      78.442  68.425  58.997  0.00  0.00            
ATOM   4746  O   SER X 299      78.084  68.188  60.174  0.00  0.00            
ATOM   4747  N   SER X 300      79.714  68.454  58.706  0.00  0.00            
ATOM   4748  H   SER X 300      80.026  68.615  57.726  0.00  0.00            
ATOM   4749  CA  SER X 300      80.850  67.872  59.479  0.00  0.00            
ATOM   4750  HA  SER X 300      80.532  67.830  60.571  0.00  0.00            
ATOM   4751  CB  SER X 300      81.365  66.481  59.000  0.00  0.00            
ATOM   4752  HB2 SER X 300      82.120  66.133  59.670  0.00  0.00            
ATOM   4753  HB3 SER X 300      80.449  65.936  58.847  0.00  0.00            
ATOM   4754  OG  SER X 300      82.058  66.684  57.804  0.00  0.00            
ATOM   4755  HG  SER X 300      82.148  65.876  57.378  0.00  0.00            
ATOM   4756  C   SER X 300      81.827  69.022  59.647  0.00  0.00            
ATOM   4757  O   SER X 300      81.968  69.910  58.770  0.00  0.00            
ATOM   4758  OXT SER X 300      82.565  69.144  60.672  0.00  0.00            
ATOM   4759  N   ALA X 301      30.027  33.797  65.227  0.00  0.00            
ATOM   4760  H1  ALA X 301      29.116  33.450  65.109  0.00  0.00            
ATOM   4761  H2  ALA X 301      29.938  34.798  65.053  0.00  0.00            
ATOM   4762  H3  ALA X 301      30.356  33.577  66.197  0.00  0.00            
ATOM   4763  CA  ALA X 301      30.973  33.119  64.364  0.00  0.00            
ATOM   4764  HA  ALA X 301      31.969  33.476  64.567  0.00  0.00            
ATOM   4765  CB  ALA X 301      31.150  31.628  64.729  0.00  0.00            
ATOM   4766  HB1 ALA X 301      31.043  31.520  65.846  0.00  0.00            
ATOM   4767  HB2 ALA X 301      30.423  31.052  64.149  0.00  0.00            
ATOM   4768  HB3 ALA X 301      32.200  31.478  64.477  0.00  0.00            
ATOM   4769  C   ALA X 301      30.569  33.308  62.953  0.00  0.00            
ATOM   4770  O   ALA X 301      29.361  33.267  62.743  0.00  0.00            
ATOM   4771  N   PRO X 302      31.491  33.418  61.994  0.00  0.00            
ATOM   4772  CD  PRO X 302      32.791  34.079  62.284  0.00  0.00            
ATOM   4773  HD2 PRO X 302      33.595  33.349  62.658  0.00  0.00            
ATOM   4774  HD3 PRO X 302      32.743  35.075  62.739  0.00  0.00            
ATOM   4775  CG  PRO X 302      33.376  34.399  60.845  0.00  0.00            
ATOM   4776  HG2 PRO X 302      34.134  33.669  60.625  0.00  0.00            
ATOM   4777  HG3 PRO X 302      33.816  35.452  60.898  0.00  0.00            
ATOM   4778  CB  PRO X 302      32.268  34.138  59.812  0.00  0.00            
ATOM   4779  HB2 PRO X 302      32.593  33.538  58.897  0.00  0.00            
ATOM   4780  HB3 PRO X 302      31.921  35.127  59.544  0.00  0.00            
ATOM   4781  CA  PRO X 302      31.067  33.561  60.654  0.00  0.00            
ATOM   4782  HA  PRO X 302      30.105  34.179  60.634  0.00  0.00            
ATOM   4783  C   PRO X 302      30.590  32.220  60.071  0.00  0.00            
ATOM   4784  O   PRO X 302      31.064  31.137  60.456  0.00  0.00            
ATOM   4785  N   ALA X 303      29.703  32.283  59.123  0.00  0.00            
ATOM   4786  H   ALA X 303      29.444  33.251  58.907  0.00  0.00            
ATOM   4787  CA  ALA X 303      28.843  31.196  58.536  0.00  0.00            
ATOM   4788  HA  ALA X 303      28.112  31.549  57.948  0.00  0.00            
ATOM   4789  CB  ALA X 303      29.556  30.297  57.650  0.00  0.00            
ATOM   4790  HB1 ALA X 303      30.412  29.768  58.009  0.00  0.00            
ATOM   4791  HB2 ALA X 303      28.685  29.776  57.218  0.00  0.00            
ATOM   4792  HB3 ALA X 303      29.918  30.826  56.849  0.00  0.00            
ATOM   4793  C   ALA X 303      27.938  30.440  59.647  0.00  0.00            
ATOM   4794  O   ALA X 303      27.380  29.402  59.384  0.00  0.00            
ATOM   4795  N   GLU X 304      27.840  31.050  60.897  0.00  0.00            
ATOM   4796  H   GLU X 304      28.274  31.914  61.093  0.00  0.00            
ATOM   4797  CA  GLU X 304      26.988  30.631  61.982  0.00  0.00            
ATOM   4798  HA  GLU X 304      26.780  29.530  61.877  0.00  0.00            
ATOM   4799  CB  GLU X 304      27.617  30.928  63.326  0.00  0.00            
ATOM   4800  HB2 GLU X 304      28.651  31.124  63.141  0.00  0.00            
ATOM   4801  HB3 GLU X 304      27.194  31.770  63.784  0.00  0.00            
ATOM   4802  CG  GLU X 304      27.478  29.892  64.377  0.00  0.00            
ATOM   4803  HG2 GLU X 304      27.125  28.976  63.853  0.00  0.00            
ATOM   4804  HG3 GLU X 304      28.486  29.734  64.892  0.00  0.00            
ATOM   4805  CD  GLU X 304      26.417  30.197  65.371  0.00  0.00            
ATOM   4806  OE1 GLU X 304      25.247  30.100  65.135  0.00  0.00            
ATOM   4807  OE2 GLU X 304      26.693  30.732  66.466  0.00  0.00            
ATOM   4808  C   GLU X 304      25.601  31.285  61.866  0.00  0.00            
ATOM   4809  O   GLU X 304      25.361  32.048  60.952  0.00  0.00            
ATOM   4810  N   GLY X 305      24.585  30.931  62.623  0.00  0.00            
ATOM   4811  H   GLY X 305      24.842  30.349  63.357  0.00  0.00            
ATOM   4812  CA  GLY X 305      23.149  31.159  62.453  0.00  0.00            
ATOM   4813  HA2 GLY X 305      22.861  31.051  61.394  0.00  0.00            
ATOM   4814  HA3 GLY X 305      22.565  30.597  63.141  0.00  0.00            
ATOM   4815  C   GLY X 305      22.705  32.592  62.934  0.00  0.00            
ATOM   4816  O   GLY X 305      23.326  33.539  62.511  0.00  0.00            
ATOM   4817  N   HIE X 306      21.700  32.801  63.780  0.00  0.00            
ATOM   4818  H   HIE X 306      21.271  32.051  64.224  0.00  0.00            
ATOM   4819  CA  HIE X 306      21.280  34.100  64.293  0.00  0.00            
ATOM   4820  HA  HIE X 306      21.815  34.788  63.674  0.00  0.00            
ATOM   4821  CB  HIE X 306      19.720  34.340  64.330  0.00  0.00            
ATOM   4822  HB2 HIE X 306      19.163  33.634  64.878  0.00  0.00            
ATOM   4823  HB3 HIE X 306      19.515  35.343  64.672  0.00  0.00            
ATOM   4824  CG  HIE X 306      19.132  34.417  62.912  0.00  0.00            
ATOM   4825  ND1 HIE X 306      18.624  33.345  62.259  0.00  0.00            
ATOM   4826  CE1 HIE X 306      18.109  33.821  61.124  0.00  0.00            
ATOM   4827  HE1 HIE X 306      17.639  33.298  60.312  0.00  0.00            
ATOM   4828  NE2 HIE X 306      17.972  35.131  61.157  0.00  0.00            
ATOM   4829  HE2 HIE X 306      17.647  35.638  60.312  0.00  0.00            
ATOM   4830  CD2 HIE X 306      18.755  35.549  62.194  0.00  0.00            
ATOM   4831  HD2 HIE X 306      18.941  36.639  62.267  0.00  0.00            
ATOM   4832  C   HIE X 306      21.656  34.481  65.815  0.00  0.00            
ATOM   4833  O   HIE X 306      21.893  35.651  66.017  0.00  0.00            
ATOM   4834  N   ASP X 307      21.639  33.614  66.828  0.00  0.00            
ATOM   4835  H   ASP X 307      21.254  32.700  66.598  0.00  0.00            
ATOM   4836  CA  ASP X 307      21.582  33.783  68.310  0.00  0.00            
ATOM   4837  HA  ASP X 307      21.733  34.846  68.175  0.00  0.00            
ATOM   4838  CB  ASP X 307      19.289  32.759  70.072  0.00  0.00            
ATOM   4839  HB2 ASP X 307      19.387  31.741  70.379  0.00  0.00            
ATOM   4840  HB3 ASP X 307      19.344  33.061  71.214  0.00  0.00            
ATOM   4841  CG  ASP X 307      17.728  32.776  69.860  0.00  0.00            
ATOM   4842  OD1 ASP X 307      17.097  33.843  69.669  0.00  0.00            
ATOM   4843  OD2 ASP X 307      17.064  31.689  70.093  0.00  0.00            
ATOM   4844  C   ASP X 307      23.230  33.644  68.629  0.00  0.00            
ATOM   4845  O   ASP X 307      23.740  32.666  68.060  0.00  0.00            
ATOM   4846  N   ASP X 308      23.930  34.592  69.211  0.00  0.00            
ATOM   4847  H   ASP X 308      23.453  35.327  69.636  0.00  0.00            
ATOM   4848  CA  ASP X 308      25.309  34.493  69.571  0.00  0.00            
ATOM   4849  HA  ASP X 308      25.710  33.514  69.402  0.00  0.00            
ATOM   4850  CB  ASP X 308      26.119  35.531  68.692  0.00  0.00            
ATOM   4851  HB2 ASP X 308      25.633  35.409  67.712  0.00  0.00            
ATOM   4852  HB3 ASP X 308      26.028  36.532  69.069  0.00  0.00            
ATOM   4853  CG  ASP X 308      27.676  35.224  68.525  0.00  0.00            
ATOM   4854  OD1 ASP X 308      28.212  34.256  69.095  0.00  0.00            
ATOM   4855  OD2 ASP X 308      28.292  36.045  67.746  0.00  0.00            
ATOM   4856  C   ASP X 308      25.559  34.610  71.057  0.00  0.00            
ATOM   4857  O   ASP X 308      24.644  34.825  71.801  0.00  0.00            
ATOM   4858  N   ALA X 309      26.810  34.390  71.598  0.00  0.00            
ATOM   4859  H   ALA X 309      27.573  34.338  70.948  0.00  0.00            
ATOM   4860  CA  ALA X 309      27.329  34.347  72.926  0.00  0.00            
ATOM   4861  HA  ALA X 309      28.385  34.366  72.739  0.00  0.00            
ATOM   4862  CB  ALA X 309      27.003  32.946  73.435  0.00  0.00            
ATOM   4863  HB1 ALA X 309      26.009  32.953  73.925  0.00  0.00            
ATOM   4864  HB2 ALA X 309      27.091  32.184  72.624  0.00  0.00            
ATOM   4865  HB3 ALA X 309      27.774  32.664  74.197  0.00  0.00            
ATOM   4866  C   ALA X 309      26.986  35.396  73.972  0.00  0.00            
ATOM   4867  O   ALA X 309      27.857  36.048  74.597  0.00  0.00            
ATOM   4868  N   LYS X 310      25.712  35.451  74.345  0.00  0.00            
ATOM   4869  H   LYS X 310      24.927  35.058  73.744  0.00  0.00            
ATOM   4870  CA  LYS X 310      25.327  36.314  75.403  0.00  0.00            
ATOM   4871  HA  LYS X 310      25.792  37.295  75.417  0.00  0.00            
ATOM   4872  CB  LYS X 310      23.690  36.623  75.367  0.00  0.00            
ATOM   4873  HB2 LYS X 310      23.174  35.654  75.532  0.00  0.00            
ATOM   4874  HB3 LYS X 310      23.535  37.375  76.166  0.00  0.00            
ATOM   4875  CG  LYS X 310      23.035  37.113  74.055  0.00  0.00            
ATOM   4876  HG2 LYS X 310      23.728  37.820  73.713  0.00  0.00            
ATOM   4877  HG3 LYS X 310      23.124  36.398  73.237  0.00  0.00            
ATOM   4878  CD  LYS X 310      21.598  37.580  74.339  0.00  0.00            
ATOM   4879  HD2 LYS X 310      21.210  37.828  73.363  0.00  0.00            
ATOM   4880  HD3 LYS X 310      20.926  36.787  74.801  0.00  0.00            
ATOM   4881  CE  LYS X 310      21.462  38.904  75.073  0.00  0.00            
ATOM   4882  HE2 LYS X 310      21.884  38.810  76.075  0.00  0.00            
ATOM   4883  HE3 LYS X 310      22.009  39.518  74.450  0.00  0.00            
ATOM   4884  NZ  LYS X 310      20.076  39.311  75.206  0.00  0.00            
ATOM   4885  HZ1 LYS X 310      19.626  39.527  74.281  0.00  0.00            
ATOM   4886  HZ2 LYS X 310      19.472  38.473  75.362  0.00  0.00            
ATOM   4887  HZ3 LYS X 310      19.765  39.945  75.979  0.00  0.00            
ATOM   4888  C   LYS X 310      25.602  35.743  76.767  0.00  0.00            
ATOM   4889  O   LYS X 310      25.110  34.664  77.163  0.00  0.00            
ATOM   4890  N   ALA X 311      26.366  36.537  77.581  0.00  0.00            
ATOM   4891  H   ALA X 311      26.890  37.260  77.168  0.00  0.00            
ATOM   4892  CA  ALA X 311      26.354  36.286  79.002  0.00  0.00            
ATOM   4893  HA  ALA X 311      26.619  35.167  78.918  0.00  0.00            
ATOM   4894  CB  ALA X 311      27.530  37.005  79.559  0.00  0.00            
ATOM   4895  HB1 ALA X 311      27.336  37.919  79.117  0.00  0.00            
ATOM   4896  HB2 ALA X 311      27.441  37.017  80.636  0.00  0.00            
ATOM   4897  HB3 ALA X 311      28.441  36.548  79.287  0.00  0.00            
ATOM   4898  C   ALA X 311      24.944  36.371  79.695  0.00  0.00            
ATOM   4899  O   ALA X 311      24.760  35.901  80.759  0.00  0.00            
ATOM   4900  N   GLU X 312      24.051  37.103  79.076  0.00  0.00            
ATOM   4901  H   GLU X 312      24.421  37.491  78.278  0.00  0.00            
ATOM   4902  CA  GLU X 312      22.794  37.742  79.700  0.00  0.00            
ATOM   4903  HA  GLU X 312      22.842  37.652  80.817  0.00  0.00            
ATOM   4904  CB  GLU X 312      22.858  39.147  79.343  0.00  0.00            
ATOM   4905  HB2 GLU X 312      23.827  39.520  79.956  0.00  0.00            
ATOM   4906  HB3 GLU X 312      23.126  39.449  78.331  0.00  0.00            
ATOM   4907  CG  GLU X 312      21.623  39.908  79.803  0.00  0.00            
ATOM   4908  HG2 GLU X 312      21.790  40.955  79.595  0.00  0.00            
ATOM   4909  HG3 GLU X 312      20.858  39.673  79.140  0.00  0.00            
ATOM   4910  CD  GLU X 312      21.255  39.728  81.334  0.00  0.00            
ATOM   4911  OE1 GLU X 312      22.085  39.799  82.185  0.00  0.00            
ATOM   4912  OE2 GLU X 312      20.045  39.474  81.642  0.00  0.00            
ATOM   4913  C   GLU X 312      21.460  37.030  79.230  0.00  0.00            
ATOM   4914  O   GLU X 312      21.307  36.714  78.012  0.00  0.00            
ATOM   4915  N   TRP X 313      20.580  36.698  80.235  0.00  0.00            
ATOM   4916  H   TRP X 313      20.788  37.232  81.055  0.00  0.00            
ATOM   4917  CA  TRP X 313      19.229  36.059  80.273  0.00  0.00            
ATOM   4918  HA  TRP X 313      19.360  35.219  79.629  0.00  0.00            
ATOM   4919  CB  TRP X 313      18.796  35.624  81.707  0.00  0.00            
ATOM   4920  HB2 TRP X 313      17.911  34.927  81.528  0.00  0.00            
ATOM   4921  HB3 TRP X 313      19.389  34.932  82.237  0.00  0.00            
ATOM   4922  CG  TRP X 313      18.338  36.621  82.706  0.00  0.00            
ATOM   4923  CD1 TRP X 313      19.076  37.425  83.436  0.00  0.00            
ATOM   4924  HD1 TRP X 313      20.167  37.380  83.411  0.00  0.00            
ATOM   4925  NE1 TRP X 313      18.215  38.099  84.396  0.00  0.00            
ATOM   4926  HE1 TRP X 313      18.450  38.581  85.267  0.00  0.00            
ATOM   4927  CE2 TRP X 313      16.921  38.058  84.025  0.00  0.00            
ATOM   4928  CZ2 TRP X 313      15.748  38.583  84.515  0.00  0.00            
ATOM   4929  HZ2 TRP X 313      15.890  39.245  85.390  0.00  0.00            
ATOM   4930  CH2 TRP X 313      14.561  38.294  83.854  0.00  0.00            
ATOM   4931  HH2 TRP X 313      13.652  38.677  84.282  0.00  0.00            
ATOM   4932  CZ3 TRP X 313      14.507  37.451  82.716  0.00  0.00            
ATOM   4933  HZ3 TRP X 313      13.610  37.077  82.304  0.00  0.00            
ATOM   4934  CE3 TRP X 313      15.712  36.867  82.336  0.00  0.00            
ATOM   4935  HE3 TRP X 313      15.607  36.324  81.391  0.00  0.00            
ATOM   4936  CD2 TRP X 313      16.935  37.127  82.943  0.00  0.00            
ATOM   4937  C   TRP X 313      18.197  36.998  79.660  0.00  0.00            
ATOM   4938  O   TRP X 313      17.214  36.452  79.143  0.00  0.00            
ATOM   4939  N   THR X 314      18.271  38.359  79.905  0.00  0.00            
ATOM   4940  H   THR X 314      18.891  38.781  80.601  0.00  0.00            
ATOM   4941  CA  THR X 314      17.253  39.343  79.377  0.00  0.00            
ATOM   4942  HA  THR X 314      16.235  38.917  79.740  0.00  0.00            
ATOM   4943  CB  THR X 314      17.387  40.657  80.142  0.00  0.00            
ATOM   4944  HB  THR X 314      18.391  40.976  79.818  0.00  0.00            
ATOM   4945  CG2 THR X 314      16.363  41.703  79.680  0.00  0.00            
ATOM   4946 HG21 THR X 314      16.539  42.646  80.056  0.00  0.00            
ATOM   4947 HG22 THR X 314      16.553  41.794  78.525  0.00  0.00            
ATOM   4948 HG23 THR X 314      15.480  41.373  79.977  0.00  0.00            
ATOM   4949  OG1 THR X 314      17.601  40.477  81.492  0.00  0.00            
ATOM   4950  HG1 THR X 314      18.457  40.013  81.683  0.00  0.00            
ATOM   4951  C   THR X 314      17.250  39.505  77.880  0.00  0.00            
ATOM   4952  O   THR X 314      18.303  39.303  77.303  0.00  0.00            
ATOM   4953  N   GLY X 315      16.069  39.663  77.331  0.00  0.00            
ATOM   4954  H   GLY X 315      15.313  39.254  77.870  0.00  0.00            
ATOM   4955  CA  GLY X 315      15.831  39.946  75.904  0.00  0.00            
ATOM   4956  HA2 GLY X 315      16.338  39.037  75.393  0.00  0.00            
ATOM   4957  HA3 GLY X 315      14.799  40.101  75.688  0.00  0.00            
ATOM   4958  C   GLY X 315      16.449  41.267  75.324  0.00  0.00            
ATOM   4959  O   GLY X 315      17.421  41.776  75.844  0.00  0.00            
ATOM   4960  N   LYS X 316      15.728  41.759  74.377  0.00  0.00            
ATOM   4961  H   LYS X 316      14.920  41.167  74.166  0.00  0.00            
ATOM   4962  CA  LYS X 316      15.750  43.080  73.645  0.00  0.00            
ATOM   4963  HA  LYS X 316      16.633  43.539  73.938  0.00  0.00            
ATOM   4964  CB  LYS X 316      15.594  42.870  72.166  0.00  0.00            
ATOM   4965  HB2 LYS X 316      15.343  41.867  72.100  0.00  0.00            
ATOM   4966  HB3 LYS X 316      14.826  43.384  71.730  0.00  0.00            
ATOM   4967  CG  LYS X 316      16.945  43.124  71.400  0.00  0.00            
ATOM   4968  HG2 LYS X 316      17.204  44.159  71.593  0.00  0.00            
ATOM   4969  HG3 LYS X 316      17.834  42.479  71.565  0.00  0.00            
ATOM   4970  CD  LYS X 316      16.689  42.972  69.876  0.00  0.00            
ATOM   4971  HD2 LYS X 316      16.389  41.960  69.652  0.00  0.00            
ATOM   4972  HD3 LYS X 316      15.872  43.646  69.611  0.00  0.00            
ATOM   4973  CE  LYS X 316      17.916  43.273  69.011  0.00  0.00            
ATOM   4974  HE2 LYS X 316      17.562  42.915  68.026  0.00  0.00            
ATOM   4975  HE3 LYS X 316      18.085  44.279  69.345  0.00  0.00            
ATOM   4976  NZ  LYS X 316      19.075  42.429  69.389  0.00  0.00            
ATOM   4977  HZ1 LYS X 316      19.680  42.952  69.999  0.00  0.00            
ATOM   4978  HZ2 LYS X 316      18.754  41.555  69.815  0.00  0.00            
ATOM   4979  HZ3 LYS X 316      19.663  42.207  68.547  0.00  0.00            
ATOM   4980  C   LYS X 316      14.671  44.033  74.221  0.00  0.00            
ATOM   4981  O   LYS X 316      13.533  43.620  74.394  0.00  0.00            
ATOM   4982  N   SER X 317      14.896  45.399  74.196  0.00  0.00            
ATOM   4983  H   SER X 317      15.801  45.765  74.287  0.00  0.00            
ATOM   4984  CA  SER X 317      13.841  46.350  74.800  0.00  0.00            
ATOM   4985  HA  SER X 317      13.291  45.826  75.495  0.00  0.00            
ATOM   4986  CB  SER X 317      14.575  47.539  75.493  0.00  0.00            
ATOM   4987  HB2 SER X 317      15.274  48.117  74.836  0.00  0.00            
ATOM   4988  HB3 SER X 317      13.706  48.192  75.781  0.00  0.00            
ATOM   4989  OG  SER X 317      15.328  46.953  76.538  0.00  0.00            
ATOM   4990  HG  SER X 317      14.707  47.044  77.317  0.00  0.00            
ATOM   4991  C   SER X 317      13.071  47.031  73.628  0.00  0.00            
ATOM   4992  O   SER X 317      13.319  48.114  73.103  0.00  0.00            
ATOM   4993  N   TRP X 318      12.085  46.277  73.211  0.00  0.00            
ATOM   4994  H   TRP X 318      11.865  45.428  73.802  0.00  0.00            
ATOM   4995  CA  TRP X 318      11.175  46.757  72.167  0.00  0.00            
ATOM   4996  HA  TRP X 318      11.457  47.233  71.259  0.00  0.00            
ATOM   4997  CB  TRP X 318      10.562  45.430  71.692  0.00  0.00            
ATOM   4998  HB2 TRP X 318       9.721  45.189  72.433  0.00  0.00            
ATOM   4999  HB3 TRP X 318       9.975  45.669  70.769  0.00  0.00            
ATOM   5000  CG  TRP X 318      11.424  44.251  71.392  0.00  0.00            
ATOM   5001  CD1 TRP X 318      11.468  43.103  72.132  0.00  0.00            
ATOM   5002  HD1 TRP X 318      10.741  42.874  73.039  0.00  0.00            
ATOM   5003  NE1 TRP X 318      12.141  42.090  71.440  0.00  0.00            
ATOM   5004  HE1 TRP X 318      12.376  41.208  71.905  0.00  0.00            
ATOM   5005  CE2 TRP X 318      12.376  42.466  70.129  0.00  0.00            
ATOM   5006  CZ2 TRP X 318      12.854  41.843  68.934  0.00  0.00            
ATOM   5007  HZ2 TRP X 318      12.931  40.812  68.885  0.00  0.00            
ATOM   5008  CH2 TRP X 318      13.130  42.564  67.761  0.00  0.00            
ATOM   5009  HH2 TRP X 318      13.445  42.094  66.792  0.00  0.00            
ATOM   5010  CZ3 TRP X 318      13.179  43.977  67.890  0.00  0.00            
ATOM   5011  HZ3 TRP X 318      13.417  44.654  67.040  0.00  0.00            
ATOM   5012  CE3 TRP X 318      12.663  44.665  69.059  0.00  0.00            
ATOM   5013  HE3 TRP X 318      12.712  45.725  69.135  0.00  0.00            
ATOM   5014  CD2 TRP X 318      12.191  43.878  70.143  0.00  0.00            
ATOM   5015  C   TRP X 318      10.157  47.809  72.637  0.00  0.00            
ATOM   5016  O   TRP X 318       9.873  48.742  71.932  0.00  0.00            
ATOM   5017  N   MET X 319       9.671  47.649  73.848  0.00  0.00            
ATOM   5018  H   MET X 319      10.037  46.801  74.330  0.00  0.00            
ATOM   5019  CA  MET X 319       8.833  48.649  74.655  0.00  0.00            
ATOM   5020  HA  MET X 319       9.071  49.582  74.216  0.00  0.00            
ATOM   5021  CB  MET X 319       7.322  48.616  74.288  0.00  0.00            
ATOM   5022  HB2 MET X 319       7.424  48.453  73.228  0.00  0.00            
ATOM   5023  HB3 MET X 319       6.817  47.693  74.694  0.00  0.00            
ATOM   5024  CG  MET X 319       6.501  49.930  74.727  0.00  0.00            
ATOM   5025  HG2 MET X 319       6.474  50.052  75.806  0.00  0.00            
ATOM   5026  HG3 MET X 319       7.059  50.782  74.284  0.00  0.00            
ATOM   5027  SD  MET X 319       4.824  50.231  74.122  0.00  0.00            
ATOM   5028  CE  MET X 319       4.763  51.971  73.993  0.00  0.00            
ATOM   5029  HE1 MET X 319       3.885  52.492  73.483  0.00  0.00            
ATOM   5030  HE2 MET X 319       4.674  52.220  75.041  0.00  0.00            
ATOM   5031  HE3 MET X 319       5.778  52.326  73.657  0.00  0.00            
ATOM   5032  C   MET X 319       9.057  48.542  76.073  0.00  0.00            
ATOM   5033  O   MET X 319       9.136  47.380  76.633  0.00  0.00            
ATOM   5034  N   GLY X 320       9.026  49.635  76.800  0.00  0.00            
ATOM   5035  H   GLY X 320       9.174  50.571  76.366  0.00  0.00            
ATOM   5036  CA  GLY X 320       8.751  49.603  78.271  0.00  0.00            
ATOM   5037  HA2 GLY X 320       7.991  48.796  78.513  0.00  0.00            
ATOM   5038  HA3 GLY X 320       9.609  49.324  78.842  0.00  0.00            
ATOM   5039  C   GLY X 320       8.129  50.819  78.927  0.00  0.00            
ATOM   5040  O   GLY X 320       8.310  50.966  80.152  0.00  0.00            
ATOM   5041  N   LYS X 321       7.678  51.717  78.087  0.00  0.00            
ATOM   5042  H   LYS X 321       7.384  51.419  77.171  0.00  0.00            
ATOM   5043  CA  LYS X 321       7.681  53.154  78.339  0.00  0.00            
ATOM   5044  HA  LYS X 321       8.765  53.481  78.185  0.00  0.00            
ATOM   5045  CB  LYS X 321       6.807  53.800  77.156  0.00  0.00            
ATOM   5046  HB2 LYS X 321       7.070  53.372  76.148  0.00  0.00            
ATOM   5047  HB3 LYS X 321       5.772  53.588  77.291  0.00  0.00            
ATOM   5048  CG  LYS X 321       7.094  55.246  77.053  0.00  0.00            
ATOM   5049  HG2 LYS X 321       6.471  55.700  77.933  0.00  0.00            
ATOM   5050  HG3 LYS X 321       8.179  55.441  77.038  0.00  0.00            
ATOM   5051  CD  LYS X 321       6.642  55.761  75.605  0.00  0.00            
ATOM   5052  HD2 LYS X 321       7.481  55.461  74.928  0.00  0.00            
ATOM   5053  HD3 LYS X 321       5.712  55.285  75.392  0.00  0.00            
ATOM   5054  CE  LYS X 321       6.397  57.265  75.680  0.00  0.00            
ATOM   5055  HE2 LYS X 321       5.969  57.664  74.705  0.00  0.00            
ATOM   5056  HE3 LYS X 321       5.521  57.457  76.318  0.00  0.00            
ATOM   5057  NZ  LYS X 321       7.594  58.013  76.054  0.00  0.00            
ATOM   5058  HZ1 LYS X 321       7.404  59.054  76.151  0.00  0.00            
ATOM   5059  HZ2 LYS X 321       7.920  57.756  77.029  0.00  0.00            
ATOM   5060  HZ3 LYS X 321       8.360  57.932  75.451  0.00  0.00            
ATOM   5061  C   LYS X 321       7.200  53.630  79.751  0.00  0.00            
ATOM   5062  O   LYS X 321       6.078  53.463  80.284  0.00  0.00
[truncated: 163,930 more chars]
