# Supplementary material for: Tardigrade secretory proteins protect biological structures from desiccation
Source: Commun Biol. 2024 May 25;7:633. doi: 10.1038/s42003-024-06336-w (PMC11127935; doi:10.1038/s42003-024-06336-w)
Supplement: Supplementary file 5 — Supplementary Data 2 [file 42003_2024_6336_MOESM5_ESM.zip › SAHS1_SilverLab_3mer_ranked_0_1_100A_74i_300nsec.pdb]

CRYST1  122.329  122.673  123.272  90.00  90.00  90.00 P 1           1
ATOM      1  N   ALA X   1      51.203  57.207  68.027  0.00  0.00            
ATOM      2  H1  ALA X   1      52.031  56.797  68.482  0.00  0.00            
ATOM      3  H2  ALA X   1      51.270  58.203  67.719  0.00  0.00            
ATOM      4  H3  ALA X   1      51.112  56.812  67.109  0.00  0.00            
ATOM      5  CA  ALA X   1      49.933  56.926  68.703  0.00  0.00            
ATOM      6  HA  ALA X   1      50.023  56.344  69.548  0.00  0.00            
ATOM      7  CB  ALA X   1      49.545  58.357  69.169  0.00  0.00            
ATOM      8  HB1 ALA X   1      48.636  58.308  69.694  0.00  0.00            
ATOM      9  HB2 ALA X   1      50.183  59.025  69.764  0.00  0.00            
ATOM     10  HB3 ALA X   1      49.274  58.956  68.355  0.00  0.00            
ATOM     11  C   ALA X   1      48.918  56.391  67.700  0.00  0.00            
ATOM     12  O   ALA X   1      49.087  56.614  66.521  0.00  0.00            
ATOM     13  N   PRO X   2      47.927  55.632  68.220  0.00  0.00            
ATOM     14  CD  PRO X   2      47.959  54.907  69.429  0.00  0.00            
ATOM     15  HD2 PRO X   2      48.480  55.326  70.289  0.00  0.00            
ATOM     16  HD3 PRO X   2      48.478  53.944  69.373  0.00  0.00            
ATOM     17  CG  PRO X   2      46.485  54.586  69.854  0.00  0.00            
ATOM     18  HG2 PRO X   2      46.050  55.257  70.612  0.00  0.00            
ATOM     19  HG3 PRO X   2      46.404  53.574  70.242  0.00  0.00            
ATOM     20  CB  PRO X   2      45.631  54.814  68.646  0.00  0.00            
ATOM     21  HB2 PRO X   2      45.107  55.759  68.914  0.00  0.00            
ATOM     22  HB3 PRO X   2      45.041  53.872  68.461  0.00  0.00            
ATOM     23  CA  PRO X   2      46.688  55.038  67.557  0.00  0.00            
ATOM     24  HA  PRO X   2      46.789  53.990  67.213  0.00  0.00            
ATOM     25  C   PRO X   2      46.362  56.017  66.372  0.00  0.00            
ATOM     26  O   PRO X   2      46.262  55.556  65.226  0.00  0.00            
ATOM     27  N   ALA X   3      46.174  57.315  66.645  0.00  0.00            
ATOM     28  H   ALA X   3      46.077  57.491  67.661  0.00  0.00            
ATOM     29  CA  ALA X   3      45.529  58.220  65.669  0.00  0.00            
ATOM     30  HA  ALA X   3      44.939  57.637  65.114  0.00  0.00            
ATOM     31  CB  ALA X   3      44.525  59.194  66.320  0.00  0.00            
ATOM     32  HB1 ALA X   3      44.043  59.994  65.722  0.00  0.00            
ATOM     33  HB2 ALA X   3      43.772  58.683  66.857  0.00  0.00            
ATOM     34  HB3 ALA X   3      44.992  59.584  67.174  0.00  0.00            
ATOM     35  C   ALA X   3      46.359  59.074  64.718  0.00  0.00            
ATOM     36  O   ALA X   3      45.917  60.095  64.089  0.00  0.00            
ATOM     37  N   GLU X   4      47.658  58.700  64.800  0.00  0.00            
ATOM     38  H   GLU X   4      47.974  57.904  65.295  0.00  0.00            
ATOM     39  CA  GLU X   4      48.657  59.199  63.776  0.00  0.00            
ATOM     40  HA  GLU X   4      48.498  60.180  63.421  0.00  0.00            
ATOM     41  CB  GLU X   4      50.044  59.161  64.392  0.00  0.00            
ATOM     42  HB2 GLU X   4      50.062  59.512  65.428  0.00  0.00            
ATOM     43  HB3 GLU X   4      50.417  58.185  64.348  0.00  0.00            
ATOM     44  CG  GLU X   4      51.036  60.019  63.607  0.00  0.00            
ATOM     45  HG2 GLU X   4      51.993  60.017  64.142  0.00  0.00            
ATOM     46  HG3 GLU X   4      51.296  59.592  62.662  0.00  0.00            
ATOM     47  CD  GLU X   4      50.719  61.450  63.540  0.00  0.00            
ATOM     48  OE1 GLU X   4      50.750  61.977  62.409  0.00  0.00            
ATOM     49  OE2 GLU X   4      50.502  62.104  64.606  0.00  0.00            
ATOM     50  C   GLU X   4      48.618  58.457  62.366  0.00  0.00            
ATOM     51  O   GLU X   4      47.784  57.477  62.110  0.00  0.00            
ATOM     52  N   GLY X   5      49.553  58.775  61.359  0.00  0.00            
ATOM     53  H   GLY X   5      50.033  59.573  61.544  0.00  0.00            
ATOM     54  CA  GLY X   5      49.397  58.334  60.005  0.00  0.00            
ATOM     55  HA2 GLY X   5      48.304  58.246  59.820  0.00  0.00            
ATOM     56  HA3 GLY X   5      49.837  59.150  59.456  0.00  0.00            
ATOM     57  C   GLY X   5      50.005  56.999  59.614  0.00  0.00            
ATOM     58  O   GLY X   5      51.154  56.713  60.098  0.00  0.00            
ATOM     59  N   HIE X   6      49.323  56.194  58.799  0.00  0.00            
ATOM     60  H   HIE X   6      48.459  56.627  58.493  0.00  0.00            
ATOM     61  CA  HIE X   6      49.782  54.983  58.094  0.00  0.00            
ATOM     62  HA  HIE X   6      50.483  54.414  58.677  0.00  0.00            
ATOM     63  CB  HIE X   6      48.515  54.265  57.631  0.00  0.00            
ATOM     64  HB2 HIE X   6      48.309  54.743  56.646  0.00  0.00            
ATOM     65  HB3 HIE X   6      48.709  53.230  57.384  0.00  0.00            
ATOM     66  CG  HIE X   6      47.153  54.296  58.304  0.00  0.00            
ATOM     67  ND1 HIE X   6      46.002  53.532  57.795  0.00  0.00            
ATOM     68  CE1 HIE X   6      45.044  53.506  58.739  0.00  0.00            
ATOM     69  HE1 HIE X   6      44.049  53.052  58.551  0.00  0.00            
ATOM     70  NE2 HIE X   6      45.618  54.028  59.851  0.00  0.00            
ATOM     71  HE2 HIE X   6      45.197  54.275  60.665  0.00  0.00            
ATOM     72  CD2 HIE X   6      46.933  54.440  59.613  0.00  0.00            
ATOM     73  HD2 HIE X   6      47.482  55.115  60.285  0.00  0.00            
ATOM     74  C   HIE X   6      50.479  55.491  56.756  0.00  0.00            
ATOM     75  O   HIE X   6      50.467  56.616  56.412  0.00  0.00            
ATOM     76  N   ASP X   7      51.165  54.547  56.063  0.00  0.00            
ATOM     77  H   ASP X   7      51.267  53.626  56.467  0.00  0.00            
ATOM     78  CA  ASP X   7      51.664  54.909  54.667  0.00  0.00            
ATOM     79  HA  ASP X   7      52.315  55.850  54.536  0.00  0.00            
ATOM     80  CB  ASP X   7      52.602  53.823  54.185  0.00  0.00            
ATOM     81  HB2 ASP X   7      53.070  54.323  53.354  0.00  0.00            
ATOM     82  HB3 ASP X   7      53.287  53.623  55.009  0.00  0.00            
ATOM     83  CG  ASP X   7      51.953  52.580  53.750  0.00  0.00            
ATOM     84  OD1 ASP X   7      51.132  51.973  54.445  0.00  0.00            
ATOM     85  OD2 ASP X   7      52.142  52.175  52.589  0.00  0.00            
ATOM     86  C   ASP X   7      50.415  54.933  53.716  0.00  0.00            
ATOM     87  O   ASP X   7      50.517  55.745  52.800  0.00  0.00            
ATOM     88  N   ASP X   8      49.405  54.121  53.939  0.00  0.00            
ATOM     89  H   ASP X   8      49.524  53.391  54.641  0.00  0.00            
ATOM     90  CA  ASP X   8      48.084  54.102  53.303  0.00  0.00            
ATOM     91  HA  ASP X   8      48.251  53.820  52.232  0.00  0.00            
ATOM     92  CB  ASP X   8      47.319  52.902  53.801  0.00  0.00            
ATOM     93  HB2 ASP X   8      47.949  52.070  53.682  0.00  0.00            
ATOM     94  HB3 ASP X   8      47.139  53.179  54.930  0.00  0.00            
ATOM     95  CG  ASP X   8      46.086  52.534  53.015  0.00  0.00            
ATOM     96  OD1 ASP X   8      45.054  52.192  53.701  0.00  0.00            
ATOM     97  OD2 ASP X   8      45.900  52.830  51.825  0.00  0.00            
ATOM     98  C   ASP X   8      47.274  55.514  53.364  0.00  0.00            
ATOM     99  O   ASP X   8      46.088  55.681  52.858  0.00  0.00            
ATOM    100  N   ALA X   9      47.887  56.478  54.104  0.00  0.00            
ATOM    101  H   ALA X   9      48.837  56.336  54.554  0.00  0.00            
ATOM    102  CA  ALA X   9      47.291  57.815  54.479  0.00  0.00            
ATOM    103  HA  ALA X   9      46.396  57.670  55.126  0.00  0.00            
ATOM    104  CB  ALA X   9      48.436  58.536  55.300  0.00  0.00            
ATOM    105  HB1 ALA X   9      49.512  58.143  55.194  0.00  0.00            
ATOM    106  HB2 ALA X   9      48.535  59.555  55.060  0.00  0.00            
ATOM    107  HB3 ALA X   9      48.409  58.664  56.373  0.00  0.00            
ATOM    108  C   ALA X   9      46.863  58.796  53.253  0.00  0.00            
ATOM    109  O   ALA X   9      46.246  59.860  53.389  0.00  0.00            
ATOM    110  N   LYS X  10      47.455  58.469  52.124  0.00  0.00            
ATOM    111  H   LYS X  10      48.080  57.627  52.232  0.00  0.00            
ATOM    112  CA  LYS X  10      47.127  58.897  50.808  0.00  0.00            
ATOM    113  HA  LYS X  10      46.939  59.963  50.937  0.00  0.00            
ATOM    114  CB  LYS X  10      48.305  58.658  49.825  0.00  0.00            
ATOM    115  HB2 LYS X  10      48.635  57.678  50.009  0.00  0.00            
ATOM    116  HB3 LYS X  10      48.091  58.828  48.733  0.00  0.00            
ATOM    117  CG  LYS X  10      49.494  59.515  50.186  0.00  0.00            
ATOM    118  HG2 LYS X  10      49.319  60.592  50.172  0.00  0.00            
ATOM    119  HG3 LYS X  10      49.822  59.342  51.199  0.00  0.00            
ATOM    120  CD  LYS X  10      50.724  59.135  49.369  0.00  0.00            
ATOM    121  HD2 LYS X  10      50.330  58.927  48.346  0.00  0.00            
ATOM    122  HD3 LYS X  10      51.272  60.034  49.044  0.00  0.00            
ATOM    123  CE  LYS X  10      51.627  58.160  49.980  0.00  0.00            
ATOM    124  HE2 LYS X  10      52.688  58.327  49.699  0.00  0.00            
ATOM    125  HE3 LYS X  10      51.598  58.331  51.074  0.00  0.00            
ATOM    126  NZ  LYS X  10      51.121  56.785  49.592  0.00  0.00            
ATOM    127  HZ1 LYS X  10      51.828  56.171  49.730  0.00  0.00            
ATOM    128  HZ2 LYS X  10      50.311  56.504  50.131  0.00  0.00            
ATOM    129  HZ3 LYS X  10      50.923  56.730  48.613  0.00  0.00            
ATOM    130  C   LYS X  10      45.800  58.373  50.254  0.00  0.00            
ATOM    131  O   LYS X  10      45.170  57.289  50.632  0.00  0.00            
ATOM    132  N   ALA X  11      45.252  59.197  49.342  0.00  0.00            
ATOM    133  H   ALA X  11      45.794  60.130  49.206  0.00  0.00            
ATOM    134  CA  ALA X  11      44.083  58.960  48.501  0.00  0.00            
ATOM    135  HA  ALA X  11      43.146  58.718  49.092  0.00  0.00            
ATOM    136  CB  ALA X  11      43.699  60.141  47.652  0.00  0.00            
ATOM    137  HB1 ALA X  11      44.416  60.387  46.892  0.00  0.00            
ATOM    138  HB2 ALA X  11      42.730  59.816  47.234  0.00  0.00            
ATOM    139  HB3 ALA X  11      43.609  60.953  48.309  0.00  0.00            
ATOM    140  C   ALA X  11      44.242  57.663  47.792  0.00  0.00            
ATOM    141  O   ALA X  11      45.386  57.220  47.486  0.00  0.00            
ATOM    142  N   GLU X  12      43.045  57.127  47.581  0.00  0.00            
ATOM    143  H   GLU X  12      42.312  57.767  47.916  0.00  0.00            
ATOM    144  CA  GLU X  12      42.837  55.780  46.855  0.00  0.00            
ATOM    145  HA  GLU X  12      43.612  55.079  46.976  0.00  0.00            
ATOM    146  CB  GLU X  12      41.670  55.009  47.556  0.00  0.00            
ATOM    147  HB2 GLU X  12      40.803  55.575  47.194  0.00  0.00            
ATOM    148  HB3 GLU X  12      41.559  53.966  47.235  0.00  0.00            
ATOM    149  CG  GLU X  12      41.703  54.741  49.059  0.00  0.00            
ATOM    150  HG2 GLU X  12      41.837  55.656  49.694  0.00  0.00            
ATOM    151  HG3 GLU X  12      40.671  54.312  49.245  0.00  0.00            
ATOM    152  CD  GLU X  12      42.680  53.735  49.503  0.00  0.00            
ATOM    153  OE1 GLU X  12      42.426  52.759  50.302  0.00  0.00            
ATOM    154  OE2 GLU X  12      43.805  53.937  48.981  0.00  0.00            
ATOM    155  C   GLU X  12      42.747  55.858  45.267  0.00  0.00            
ATOM    156  O   GLU X  12      42.351  54.862  44.655  0.00  0.00            
ATOM    157  N   TRP X  13      43.161  57.013  44.761  0.00  0.00            
ATOM    158  H   TRP X  13      43.216  57.812  45.399  0.00  0.00            
ATOM    159  CA  TRP X  13      43.461  57.270  43.356  0.00  0.00            
ATOM    160  HA  TRP X  13      42.564  57.213  42.653  0.00  0.00            
ATOM    161  CB  TRP X  13      43.887  58.753  43.023  0.00  0.00            
ATOM    162  HB2 TRP X  13      43.742  59.095  41.989  0.00  0.00            
ATOM    163  HB3 TRP X  13      43.136  59.462  43.410  0.00  0.00            
ATOM    164  CG  TRP X  13      45.373  59.215  43.284  0.00  0.00            
ATOM    165  CD1 TRP X  13      46.061  59.093  44.390  0.00  0.00            
ATOM    166  HD1 TRP X  13      45.608  58.572  45.175  0.00  0.00            
ATOM    167  NE1 TRP X  13      47.359  59.612  44.239  0.00  0.00            
ATOM    168  HE1 TRP X  13      48.037  59.446  44.973  0.00  0.00            
ATOM    169  CE2 TRP X  13      47.511  60.314  43.029  0.00  0.00            
ATOM    170  CZ2 TRP X  13      48.391  61.079  42.422  0.00  0.00            
ATOM    171  HZ2 TRP X  13      49.267  61.384  42.792  0.00  0.00            
ATOM    172  CH2 TRP X  13      48.162  61.638  41.101  0.00  0.00            
ATOM    173  HH2 TRP X  13      48.841  62.287  40.607  0.00  0.00            
ATOM    174  CZ3 TRP X  13      46.991  61.234  40.439  0.00  0.00            
ATOM    175  HZ3 TRP X  13      46.869  61.496  39.387  0.00  0.00            
ATOM    176  CE3 TRP X  13      46.025  60.428  40.987  0.00  0.00            
ATOM    177  HE3 TRP X  13      45.240  60.080  40.383  0.00  0.00            
ATOM    178  CD2 TRP X  13      46.204  60.001  42.354  0.00  0.00            
ATOM    179  C   TRP X  13      44.473  56.312  42.590  0.00  0.00            
ATOM    180  O   TRP X  13      44.371  56.125  41.430  0.00  0.00            
ATOM    181  N   THR X  14      45.087  55.476  43.414  0.00  0.00            
ATOM    182  H   THR X  14      44.715  55.562  44.357  0.00  0.00            
ATOM    183  CA  THR X  14      45.967  54.337  43.058  0.00  0.00            
ATOM    184  HA  THR X  14      46.627  54.583  42.169  0.00  0.00            
ATOM    185  CB  THR X  14      46.909  54.100  44.257  0.00  0.00            
ATOM    186  HB  THR X  14      47.648  53.220  44.105  0.00  0.00            
ATOM    187  CG2 THR X  14      47.861  55.256  44.361  0.00  0.00            
ATOM    188 HG21 THR X  14      47.358  56.165  44.746  0.00  0.00            
ATOM    189 HG22 THR X  14      48.680  54.903  44.998  0.00  0.00            
ATOM    190 HG23 THR X  14      48.209  55.323  43.353  0.00  0.00            
ATOM    191  OG1 THR X  14      46.309  53.953  45.429  0.00  0.00            
ATOM    192  HG1 THR X  14      46.928  53.800  46.193  0.00  0.00            
ATOM    193  C   THR X  14      45.248  52.999  42.680  0.00  0.00            
ATOM    194  O   THR X  14      45.755  52.142  41.949  0.00  0.00            
ATOM    195  N   GLY X  15      43.998  52.883  43.027  0.00  0.00            
ATOM    196  H   GLY X  15      43.488  53.514  43.685  0.00  0.00            
ATOM    197  CA  GLY X  15      43.251  51.724  42.578  0.00  0.00            
ATOM    198  HA2 GLY X  15      43.653  51.474  41.517  0.00  0.00            
ATOM    199  HA3 GLY X  15      43.447  50.981  43.278  0.00  0.00            
ATOM    200  C   GLY X  15      41.748  51.872  42.584  0.00  0.00            
ATOM    201  O   GLY X  15      41.376  53.012  42.374  0.00  0.00            
ATOM    202  N   LYS X  16      41.058  50.745  42.622  0.00  0.00            
ATOM    203  H   LYS X  16      41.498  49.939  43.142  0.00  0.00            
ATOM    204  CA  LYS X  16      39.700  50.436  42.179  0.00  0.00            
ATOM    205  HA  LYS X  16      38.944  51.182  42.489  0.00  0.00            
ATOM    206  CB  LYS X  16      39.669  50.460  40.621  0.00  0.00            
ATOM    207  HB2 LYS X  16      40.376  49.817  40.318  0.00  0.00            
ATOM    208  HB3 LYS X  16      38.643  50.041  40.362  0.00  0.00            
ATOM    209  CG  LYS X  16      39.981  51.776  39.918  0.00  0.00            
ATOM    210  HG2 LYS X  16      39.386  52.681  40.319  0.00  0.00            
ATOM    211  HG3 LYS X  16      40.974  52.107  40.236  0.00  0.00            
ATOM    212  CD  LYS X  16      39.817  51.749  38.419  0.00  0.00            
ATOM    213  HD2 LYS X  16      40.353  50.871  38.156  0.00  0.00            
ATOM    214  HD3 LYS X  16      38.787  51.677  38.154  0.00  0.00            
ATOM    215  CE  LYS X  16      40.496  53.038  37.797  0.00  0.00            
ATOM    216  HE2 LYS X  16      39.857  53.753  37.342  0.00  0.00            
ATOM    217  HE3 LYS X  16      41.026  53.723  38.632  0.00  0.00            
ATOM    218  NZ  LYS X  16      41.439  52.731  36.739  0.00  0.00            
ATOM    219  HZ1 LYS X  16      42.237  52.197  37.085  0.00  0.00            
ATOM    220  HZ2 LYS X  16      40.966  52.178  36.054  0.00  0.00            
ATOM    221  HZ3 LYS X  16      41.782  53.609  36.376  0.00  0.00            
ATOM    222  C   LYS X  16      39.077  49.218  42.817  0.00  0.00            
ATOM    223  O   LYS X  16      39.197  48.078  42.364  0.00  0.00            
ATOM    224  N   SER X  17      38.629  49.310  44.082  0.00  0.00            
ATOM    225  H   SER X  17      38.722  50.185  44.505  0.00  0.00            
ATOM    226  CA  SER X  17      37.831  48.356  44.869  0.00  0.00            
ATOM    227  HA  SER X  17      36.912  47.968  44.347  0.00  0.00            
ATOM    228  CB  SER X  17      38.799  47.212  45.338  0.00  0.00            
ATOM    229  HB2 SER X  17      39.401  46.837  44.473  0.00  0.00            
ATOM    230  HB3 SER X  17      39.418  47.690  46.195  0.00  0.00            
ATOM    231  OG  SER X  17      38.068  46.104  45.601  0.00  0.00            
ATOM    232  HG  SER X  17      38.297  45.814  46.500  0.00  0.00            
ATOM    233  C   SER X  17      37.160  49.117  46.026  0.00  0.00            
ATOM    234  O   SER X  17      37.206  50.319  46.389  0.00  0.00            
ATOM    235  N   TRP X  18      36.537  48.243  46.892  0.00  0.00            
ATOM    236  H   TRP X  18      36.485  47.199  46.831  0.00  0.00            
ATOM    237  CA  TRP X  18      35.857  48.719  48.116  0.00  0.00            
ATOM    238  HA  TRP X  18      36.138  49.668  48.427  0.00  0.00            
ATOM    239  CB  TRP X  18      34.410  48.967  47.863  0.00  0.00            
ATOM    240  HB2 TRP X  18      33.932  49.269  48.881  0.00  0.00            
ATOM    241  HB3 TRP X  18      34.386  49.713  47.138  0.00  0.00            
ATOM    242  CG  TRP X  18      33.548  47.854  47.407  0.00  0.00            
ATOM    243  CD1 TRP X  18      32.848  47.077  48.269  0.00  0.00            
ATOM    244  HD1 TRP X  18      32.705  47.254  49.390  0.00  0.00            
ATOM    245  NE1 TRP X  18      32.064  46.169  47.604  0.00  0.00            
ATOM    246  HE1 TRP X  18      31.753  45.324  48.025  0.00  0.00            
ATOM    247  CE2 TRP X  18      32.199  46.256  46.219  0.00  0.00            
ATOM    248  CZ2 TRP X  18      31.669  45.553  45.127  0.00  0.00            
ATOM    249  HZ2 TRP X  18      30.941  44.736  45.220  0.00  0.00            
ATOM    250  CH2 TRP X  18      32.101  45.994  43.885  0.00  0.00            
ATOM    251  HH2 TRP X  18      31.507  45.494  43.144  0.00  0.00            
ATOM    252  CZ3 TRP X  18      33.128  46.935  43.616  0.00  0.00            
ATOM    253  HZ3 TRP X  18      33.533  46.972  42.564  0.00  0.00            
ATOM    254  CE3 TRP X  18      33.748  47.451  44.831  0.00  0.00            
ATOM    255  HE3 TRP X  18      34.632  48.174  44.884  0.00  0.00            
ATOM    256  CD2 TRP X  18      33.155  47.294  46.098  0.00  0.00            
ATOM    257  C   TRP X  18      36.019  47.732  49.375  0.00  0.00            
ATOM    258  O   TRP X  18      36.239  46.508  49.392  0.00  0.00            
ATOM    259  N   MET X  19      35.692  48.311  50.487  0.00  0.00            
ATOM    260  H   MET X  19      35.355  49.299  50.359  0.00  0.00            
ATOM    261  CA  MET X  19      35.876  47.571  51.833  0.00  0.00            
ATOM    262  HA  MET X  19      36.928  47.120  51.743  0.00  0.00            
ATOM    263  CB  MET X  19      35.943  48.731  52.805  0.00  0.00            
ATOM    264  HB2 MET X  19      36.038  49.741  52.383  0.00  0.00            
ATOM    265  HB3 MET X  19      35.041  48.624  53.445  0.00  0.00            
ATOM    266  CG  MET X  19      37.134  48.589  53.795  0.00  0.00            
ATOM    267  HG2 MET X  19      36.762  47.820  54.429  0.00  0.00            
ATOM    268  HG3 MET X  19      38.046  48.326  53.282  0.00  0.00            
ATOM    269  SD  MET X  19      37.543  49.942  54.898  0.00  0.00            
ATOM    270  CE  MET X  19      36.756  49.429  56.337  0.00  0.00            
ATOM    271  HE1 MET X  19      36.631  50.246  57.034  0.00  0.00            
ATOM    272  HE2 MET X  19      35.815  48.970  56.209  0.00  0.00            
ATOM    273  HE3 MET X  19      37.285  48.714  56.881  0.00  0.00            
ATOM    274  C   MET X  19      34.686  46.565  52.144  0.00  0.00            
ATOM    275  O   MET X  19      34.350  46.485  53.280  0.00  0.00            
ATOM    276  N   GLY X  20      34.065  45.999  51.109  0.00  0.00            
ATOM    277  H   GLY X  20      34.661  46.031  50.261  0.00  0.00            
ATOM    278  CA  GLY X  20      33.000  44.956  51.082  0.00  0.00            
ATOM    279  HA2 GLY X  20      33.105  44.195  51.935  0.00  0.00            
ATOM    280  HA3 GLY X  20      32.063  45.344  51.317  0.00  0.00            
ATOM    281  C   GLY X  20      32.893  44.105  49.855  0.00  0.00            
ATOM    282  O   GLY X  20      31.810  43.973  49.270  0.00  0.00            
ATOM    283  N   LYS X  21      34.009  43.646  49.268  0.00  0.00            
ATOM    284  H   LYS X  21      34.923  43.779  49.724  0.00  0.00            
ATOM    285  CA  LYS X  21      33.940  43.082  47.938  0.00  0.00            
ATOM    286  HA  LYS X  21      33.213  43.617  47.280  0.00  0.00            
ATOM    287  CB  LYS X  21      35.345  43.187  47.367  0.00  0.00            
ATOM    288  HB2 LYS X  21      35.606  44.241  47.413  0.00  0.00            
ATOM    289  HB3 LYS X  21      36.075  42.636  48.033  0.00  0.00            
ATOM    290  CG  LYS X  21      35.221  42.824  45.867  0.00  0.00            
ATOM    291  HG2 LYS X  21      34.642  41.855  45.707  0.00  0.00            
ATOM    292  HG3 LYS X  21      34.777  43.639  45.300  0.00  0.00            
ATOM    293  CD  LYS X  21      36.573  42.488  45.197  0.00  0.00            
ATOM    294  HD2 LYS X  21      37.180  43.452  45.400  0.00  0.00            
ATOM    295  HD3 LYS X  21      37.089  41.680  45.695  0.00  0.00            
ATOM    296  CE  LYS X  21      36.542  42.077  43.753  0.00  0.00            
ATOM    297  HE2 LYS X  21      35.820  41.271  43.463  0.00  0.00            
ATOM    298  HE3 LYS X  21      36.266  43.022  43.237  0.00  0.00            
ATOM    299  NZ  LYS X  21      37.868  41.515  43.341  0.00  0.00            
ATOM    300  HZ1 LYS X  21      38.220  41.533  42.388  0.00  0.00            
ATOM    301  HZ2 LYS X  21      38.717  41.924  43.892  0.00  0.00            
ATOM    302  HZ3 LYS X  21      37.994  40.521  43.376  0.00  0.00            
ATOM    303  C   LYS X  21      33.347  41.653  47.843  0.00  0.00            
ATOM    304  O   LYS X  21      32.400  41.513  47.155  0.00  0.00            
ATOM    305  N   TRP X  22      33.973  40.683  48.527  0.00  0.00            
ATOM    306  H   TRP X  22      34.661  41.040  49.257  0.00  0.00            
ATOM    307  CA  TRP X  22      33.610  39.218  48.559  0.00  0.00            
ATOM    308  HA  TRP X  22      32.580  39.168  48.017  0.00  0.00            
ATOM    309  CB  TRP X  22      34.673  38.788  47.579  0.00  0.00            
ATOM    310  HB2 TRP X  22      34.459  39.305  46.648  0.00  0.00            
ATOM    311  HB3 TRP X  22      35.660  39.280  47.916  0.00  0.00            
ATOM    312  CG  TRP X  22      34.844  37.391  47.201  0.00  0.00            
ATOM    313  CD1 TRP X  22      33.972  36.731  46.316  0.00  0.00            
ATOM    314  HD1 TRP X  22      33.049  37.224  45.908  0.00  0.00            
ATOM    315  NE1 TRP X  22      34.448  35.422  46.106  0.00  0.00            
ATOM    316  HE1 TRP X  22      34.026  34.750  45.371  0.00  0.00            
ATOM    317  CE2 TRP X  22      35.383  35.068  47.031  0.00  0.00            
ATOM    318  CZ2 TRP X  22      36.197  33.968  47.313  0.00  0.00            
ATOM    319  HZ2 TRP X  22      35.849  33.118  46.748  0.00  0.00            
ATOM    320  CH2 TRP X  22      37.173  34.033  48.317  0.00  0.00            
ATOM    321  HH2 TRP X  22      37.684  33.223  48.520  0.00  0.00            
ATOM    322  CZ3 TRP X  22      37.392  35.188  49.061  0.00  0.00            
ATOM    323  HZ3 TRP X  22      38.237  35.282  49.799  0.00  0.00            
ATOM    324  CE3 TRP X  22      36.445  36.199  48.936  0.00  0.00            
ATOM    325  HE3 TRP X  22      36.547  37.180  49.474  0.00  0.00            
ATOM    326  CD2 TRP X  22      35.502  36.219  47.905  0.00  0.00            
ATOM    327  C   TRP X  22      33.797  38.439  49.840  0.00  0.00            
ATOM    328  O   TRP X  22      34.279  39.041  50.817  0.00  0.00            
ATOM    329  N   GLU X  23      33.285  37.215  49.918  0.00  0.00            
ATOM    330  H   GLU X  23      32.990  36.731  49.012  0.00  0.00            
ATOM    331  CA  GLU X  23      32.799  36.582  51.118  0.00  0.00            
ATOM    332  HA  GLU X  23      32.188  35.698  50.890  0.00  0.00            
ATOM    333  CB  GLU X  23      33.950  36.234  52.189  0.00  0.00            
ATOM    334  HB2 GLU X  23      34.749  36.912  52.036  0.00  0.00            
ATOM    335  HB3 GLU X  23      33.546  36.355  53.195  0.00  0.00            
ATOM    336  CG  GLU X  23      34.453  34.756  52.169  0.00  0.00            
ATOM    337  HG2 GLU X  23      34.291  34.259  51.160  0.00  0.00            
ATOM    338  HG3 GLU X  23      35.468  34.730  52.387  0.00  0.00            
ATOM    339  CD  GLU X  23      33.846  33.864  53.128  0.00  0.00            
ATOM    340  OE1 GLU X  23      34.295  33.912  54.267  0.00  0.00            
ATOM    341  OE2 GLU X  23      33.022  32.969  52.860  0.00  0.00            
ATOM    342  C   GLU X  23      31.699  37.450  51.736  0.00  0.00            
ATOM    343  O   GLU X  23      31.900  38.079  52.780  0.00  0.00            
ATOM    344  N   SER X  24      30.599  37.560  50.932  0.00  0.00            
ATOM    345  H   SER X  24      30.377  37.033  50.173  0.00  0.00            
ATOM    346  CA  SER X  24      29.550  38.557  51.299  0.00  0.00            
ATOM    347  HA  SER X  24      29.956  39.555  51.553  0.00  0.00            
ATOM    348  CB  SER X  24      28.633  38.802  50.071  0.00  0.00            
ATOM    349  HB2 SER X  24      27.572  39.391  50.077  0.00  0.00            
ATOM    350  HB3 SER X  24      29.362  39.423  49.494  0.00  0.00            
ATOM    351  OG  SER X  24      28.354  37.657  49.317  0.00  0.00            
ATOM    352  HG  SER X  24      28.856  37.598  48.431  0.00  0.00            
ATOM    353  C   SER X  24      28.663  38.235  52.585  0.00  0.00            
ATOM    354  O   SER X  24      27.521  38.652  52.726  0.00  0.00            
ATOM    355  N   THR X  25      29.284  37.529  53.508  0.00  0.00            
ATOM    356  H   THR X  25      30.313  37.243  53.494  0.00  0.00            
ATOM    357  CA  THR X  25      28.557  36.758  54.477  0.00  0.00            
ATOM    358  HA  THR X  25      27.693  36.204  54.092  0.00  0.00            
ATOM    359  CB  THR X  25      29.560  35.946  55.268  0.00  0.00            
ATOM    360  HB  THR X  25      29.033  35.415  56.165  0.00  0.00            
ATOM    361  CG2 THR X  25      30.234  34.875  54.510  0.00  0.00            
ATOM    362 HG21 THR X  25      30.568  35.185  53.519  0.00  0.00            
ATOM    363 HG22 THR X  25      31.137  34.350  54.948  0.00  0.00            
ATOM    364 HG23 THR X  25      29.443  34.095  54.322  0.00  0.00            
ATOM    365  OG1 THR X  25      30.606  36.585  55.937  0.00  0.00            
ATOM    366  HG1 THR X  25      30.206  37.141  56.582  0.00  0.00            
ATOM    367  C   THR X  25      27.868  37.565  55.434  0.00  0.00            
ATOM    368  O   THR X  25      26.932  37.098  56.035  0.00  0.00            
ATOM    369  N   ASP X  26      28.341  38.805  55.718  0.00  0.00            
ATOM    370  H   ASP X  26      28.841  39.300  54.960  0.00  0.00            
ATOM    371  CA  ASP X  26      27.904  39.703  56.844  0.00  0.00            
ATOM    372  HA  ASP X  26      27.644  39.163  57.755  0.00  0.00            
ATOM    373  CB  ASP X  26      29.171  40.577  57.263  0.00  0.00            
ATOM    374  HB2 ASP X  26      29.222  41.329  56.476  0.00  0.00            
ATOM    375  HB3 ASP X  26      29.013  41.268  58.133  0.00  0.00            
ATOM    376  CG  ASP X  26      30.558  40.025  57.079  0.00  0.00            
ATOM    377  OD1 ASP X  26      31.037  39.285  57.947  0.00  0.00            
ATOM    378  OD2 ASP X  26      31.120  40.071  55.990  0.00  0.00            
ATOM    379  C   ASP X  26      26.745  40.541  56.451  0.00  0.00            
ATOM    380  O   ASP X  26      26.488  41.612  56.977  0.00  0.00            
ATOM    381  N   ARG X  27      25.894  40.175  55.516  0.00  0.00            
ATOM    382  H   ARG X  27      26.236  39.392  54.898  0.00  0.00            
ATOM    383  CA  ARG X  27      24.666  40.813  55.007  0.00  0.00            
ATOM    384  HA  ARG X  27      24.403  40.343  54.095  0.00  0.00            
ATOM    385  CB  ARG X  27      23.387  40.627  55.922  0.00  0.00            
ATOM    386  HB2 ARG X  27      23.662  40.727  57.020  0.00  0.00            
ATOM    387  HB3 ARG X  27      22.762  41.344  55.579  0.00  0.00            
ATOM    388  CG  ARG X  27      22.576  39.244  55.683  0.00  0.00            
ATOM    389  HG2 ARG X  27      21.546  39.318  56.221  0.00  0.00            
ATOM    390  HG3 ARG X  27      22.278  39.088  54.599  0.00  0.00            
ATOM    391  CD  ARG X  27      23.232  37.989  56.187  0.00  0.00            
ATOM    392  HD2 ARG X  27      22.596  37.177  55.870  0.00  0.00            
ATOM    393  HD3 ARG X  27      24.140  37.895  55.697  0.00  0.00            
ATOM    394  NE  ARG X  27      23.474  37.897  57.659  0.00  0.00            
ATOM    395  HE  ARG X  27      24.408  37.887  58.131  0.00  0.00            
ATOM    396  CZ  ARG X  27      22.626  37.332  58.477  0.00  0.00            
ATOM    397  NH1 ARG X  27      21.364  37.167  58.183  0.00  0.00            
ATOM    398 HH11 ARG X  27      20.965  37.182  57.228  0.00  0.00            
ATOM    399 HH12 ARG X  27      20.930  36.435  58.818  0.00  0.00            
ATOM    400  NH2 ARG X  27      23.064  36.915  59.632  0.00  0.00            
ATOM    401 HH21 ARG X  27      24.052  37.151  59.893  0.00  0.00            
ATOM    402 HH22 ARG X  27      22.529  36.416  60.332  0.00  0.00            
ATOM    403  C   ARG X  27      24.891  42.258  54.540  0.00  0.00            
ATOM    404  O   ARG X  27      24.190  43.240  54.809  0.00  0.00            
ATOM    405  N   ILE X  28      25.913  42.465  53.684  0.00  0.00            
ATOM    406  H   ILE X  28      26.504  41.729  53.439  0.00  0.00            
ATOM    407  CA  ILE X  28      26.546  43.685  53.365  0.00  0.00            
ATOM    408  HA  ILE X  28      26.761  43.977  54.460  0.00  0.00            
ATOM    409  CB  ILE X  28      27.754  43.403  52.407  0.00  0.00            
ATOM    410  HB  ILE X  28      27.459  42.788  51.496  0.00  0.00            
ATOM    411  CG2 ILE X  28      28.240  44.854  51.947  0.00  0.00            
ATOM    412 HG21 ILE X  28      29.180  44.844  51.536  0.00  0.00            
ATOM    413 HG22 ILE X  28      27.567  45.185  51.261  0.00  0.00            
ATOM    414 HG23 ILE X  28      28.217  45.459  52.842  0.00  0.00            
ATOM    415  CG1 ILE X  28      28.886  42.634  53.098  0.00  0.00            
ATOM    416 HG12 ILE X  28      29.334  43.173  53.916  0.00  0.00            
ATOM    417 HG13 ILE X  28      28.556  41.765  53.595  0.00  0.00            
ATOM    418  CD1 ILE X  28      30.012  42.364  52.114  0.00  0.00            
ATOM    419 HD11 ILE X  28      30.431  43.297  51.757  0.00  0.00            
ATOM    420 HD12 ILE X  28      30.827  41.588  52.331  0.00  0.00            
ATOM    421 HD13 ILE X  28      29.631  41.985  51.189  0.00  0.00            
ATOM    422  C   ILE X  28      25.452  44.653  52.634  0.00  0.00            
ATOM    423  O   ILE X  28      25.000  45.634  53.247  0.00  0.00            
ATOM    424  N   GLU X  29      24.893  44.385  51.369  0.00  0.00            
ATOM    425  H   GLU X  29      25.133  43.490  50.917  0.00  0.00            
ATOM    426  CA  GLU X  29      23.922  45.153  50.721  0.00  0.00            
ATOM    427  HA  GLU X  29      24.174  46.196  50.700  0.00  0.00            
ATOM    428  CB  GLU X  29      23.997  44.808  49.242  0.00  0.00            
ATOM    429  HB2 GLU X  29      24.984  45.228  48.979  0.00  0.00            
ATOM    430  HB3 GLU X  29      23.908  43.751  49.016  0.00  0.00            
ATOM    431  CG  GLU X  29      22.928  45.353  48.330  0.00  0.00            
ATOM    432  HG2 GLU X  29      23.077  44.818  47.422  0.00  0.00            
ATOM    433  HG3 GLU X  29      21.812  45.044  48.657  0.00  0.00            
ATOM    434  CD  GLU X  29      23.039  46.850  48.123  0.00  0.00            
ATOM    435  OE1 GLU X  29      23.440  47.263  47.055  0.00  0.00            
ATOM    436  OE2 GLU X  29      23.131  47.640  49.126  0.00  0.00            
ATOM    437  C   GLU X  29      22.476  45.286  51.368  0.00  0.00            
ATOM    438  O   GLU X  29      21.846  44.348  51.797  0.00  0.00            
ATOM    439  N   ASN X  30      21.916  46.511  51.340  0.00  0.00            
ATOM    440  H   ASN X  30      22.170  47.298  50.765  0.00  0.00            
ATOM    441  CA  ASN X  30      20.809  46.822  52.247  0.00  0.00            
ATOM    442  HA  ASN X  30      21.176  46.358  53.117  0.00  0.00            
ATOM    443  CB  ASN X  30      20.865  48.294  52.724  0.00  0.00            
ATOM    444  HB2 ASN X  30      21.858  48.763  52.456  0.00  0.00            
ATOM    445  HB3 ASN X  30      19.992  48.814  52.186  0.00  0.00            
ATOM    446  CG  ASN X  30      20.742  48.429  54.156  0.00  0.00            
ATOM    447  OD1 ASN X  30      21.335  47.684  54.990  0.00  0.00            
ATOM    448  ND2 ASN X  30      20.174  49.586  54.602  0.00  0.00            
ATOM    449 HD21 ASN X  30      20.085  49.436  55.565  0.00  0.00            
ATOM    450 HD22 ASN X  30      19.908  50.371  54.130  0.00  0.00            
ATOM    451  C   ASN X  30      19.394  46.158  51.981  0.00  0.00            
ATOM    452  O   ASN X  30      18.484  46.591  52.682  0.00  0.00            
ATOM    453  N   PHE X  31      19.203  45.210  51.025  0.00  0.00            
ATOM    454  H   PHE X  31      20.034  44.823  50.570  0.00  0.00            
ATOM    455  CA  PHE X  31      17.925  44.481  50.937  0.00  0.00            
ATOM    456  HA  PHE X  31      17.114  45.211  51.022  0.00  0.00            
ATOM    457  CB  PHE X  31      17.725  43.785  49.565  0.00  0.00            
ATOM    458  HB2 PHE X  31      16.737  43.236  49.610  0.00  0.00            
ATOM    459  HB3 PHE X  31      17.691  44.658  48.905  0.00  0.00            
ATOM    460  CG  PHE X  31      18.712  42.772  48.936  0.00  0.00            
ATOM    461  CD1 PHE X  31      19.632  43.240  48.031  0.00  0.00            
ATOM    462  HD1 PHE X  31      19.699  44.372  47.980  0.00  0.00            
ATOM    463  CE1 PHE X  31      20.583  42.520  47.231  0.00  0.00            
ATOM    464  HE1 PHE X  31      21.266  43.057  46.572  0.00  0.00            
ATOM    465  CZ  PHE X  31      20.334  41.118  47.325  0.00  0.00            
ATOM    466  HZ  PHE X  31      20.789  40.213  46.767  0.00  0.00            
ATOM    467  CE2 PHE X  31      19.458  40.564  48.333  0.00  0.00            
ATOM    468  HE2 PHE X  31      19.389  39.588  48.731  0.00  0.00            
ATOM    469  CD2 PHE X  31      18.518  41.360  49.045  0.00  0.00            
ATOM    470  HD2 PHE X  31      17.765  41.037  49.857  0.00  0.00            
ATOM    471  C   PHE X  31      17.830  43.481  52.041  0.00  0.00            
ATOM    472  O   PHE X  31      16.762  42.900  52.256  0.00  0.00            
ATOM    473  N   ASP X  32      18.737  43.332  52.922  0.00  0.00            
ATOM    474  H   ASP X  32      19.578  43.927  52.851  0.00  0.00            
ATOM    475  CA  ASP X  32      18.632  42.487  54.162  0.00  0.00            
ATOM    476  HA  ASP X  32      18.030  41.582  53.798  0.00  0.00            
ATOM    477  CB  ASP X  32      20.095  42.110  54.567  0.00  0.00            
ATOM    478  HB2 ASP X  32      20.136  41.220  55.110  0.00  0.00            
ATOM    479  HB3 ASP X  32      20.717  41.987  53.672  0.00  0.00            
ATOM    480  CG  ASP X  32      20.676  43.174  55.516  0.00  0.00            
ATOM    481  OD1 ASP X  32      21.093  42.854  56.668  0.00  0.00            
ATOM    482  OD2 ASP X  32      20.721  44.385  55.115  0.00  0.00            
ATOM    483  C   ASP X  32      17.853  43.055  55.376  0.00  0.00            
ATOM    484  O   ASP X  32      17.494  42.336  56.378  0.00  0.00            
ATOM    485  N   ALA X  33      17.355  44.311  55.258  0.00  0.00            
ATOM    486  H   ALA X  33      17.542  44.748  54.361  0.00  0.00            
ATOM    487  CA  ALA X  33      16.460  45.055  56.169  0.00  0.00            
ATOM    488  HA  ALA X  33      16.485  44.537  57.120  0.00  0.00            
ATOM    489  CB  ALA X  33      16.933  46.563  56.332  0.00  0.00            
ATOM    490  HB1 ALA X  33      17.949  46.691  56.799  0.00  0.00            
ATOM    491  HB2 ALA X  33      16.984  46.942  55.302  0.00  0.00            
ATOM    492  HB3 ALA X  33      16.021  46.968  56.783  0.00  0.00            
ATOM    493  C   ALA X  33      14.925  44.906  55.579  0.00  0.00            
ATOM    494  O   ALA X  33      14.768  44.695  54.332  0.00  0.00            
ATOM    495  N   PHE X  34      13.879  45.065  56.462  0.00  0.00            
ATOM    496  H   PHE X  34      14.142  45.433  57.425  0.00  0.00            
ATOM    497  CA  PHE X  34      12.530  45.324  56.031  0.00  0.00            
ATOM    498  HA  PHE X  34      12.254  44.454  55.460  0.00  0.00            
ATOM    499  CB  PHE X  34      11.379  45.445  57.065  0.00  0.00            
ATOM    500  HB2 PHE X  34      11.709  46.373  57.570  0.00  0.00            
ATOM    501  HB3 PHE X  34      10.498  45.530  56.462  0.00  0.00            
ATOM    502  CG  PHE X  34      11.255  44.306  58.094  0.00  0.00            
ATOM    503  CD1 PHE X  34      10.211  43.323  57.951  0.00  0.00            
ATOM    504  HD1 PHE X  34       9.623  43.447  57.168  0.00  0.00            
ATOM    505  CE1 PHE X  34       9.999  42.425  59.040  0.00  0.00            
ATOM    506  HE1 PHE X  34       9.180  41.746  58.971  0.00  0.00            
ATOM    507  CZ  PHE X  34      10.839  42.438  60.180  0.00  0.00            
ATOM    508  HZ  PHE X  34      10.633  41.776  60.974  0.00  0.00            
ATOM    509  CE2 PHE X  34      11.884  43.382  60.240  0.00  0.00            
ATOM    510  HE2 PHE X  34      12.561  43.292  61.130  0.00  0.00            
ATOM    511  CD2 PHE X  34      12.085  44.363  59.187  0.00  0.00            
ATOM    512  HD2 PHE X  34      12.864  45.122  59.188  0.00  0.00            
ATOM    513  C   PHE X  34      12.463  46.634  55.141  0.00  0.00            
ATOM    514  O   PHE X  34      13.421  47.447  55.100  0.00  0.00            
ATOM    515  N   ILE X  35      11.314  46.930  54.512  0.00  0.00            
ATOM    516  H   ILE X  35      10.588  46.256  54.516  0.00  0.00            
ATOM    517  CA  ILE X  35      10.887  48.187  54.021  0.00  0.00            
ATOM    518  HA  ILE X  35      11.648  48.328  53.261  0.00  0.00            
ATOM    519  CB  ILE X  35       9.493  48.102  53.378  0.00  0.00            
ATOM    520  HB  ILE X  35       8.840  47.606  54.144  0.00  0.00            
ATOM    521  CG2 ILE X  35       8.917  49.485  52.954  0.00  0.00            
ATOM    522 HG21 ILE X  35       9.187  49.772  51.934  0.00  0.00            
ATOM    523 HG22 ILE X  35       7.764  49.466  52.831  0.00  0.00            
ATOM    524 HG23 ILE X  35       8.943  50.265  53.653  0.00  0.00            
ATOM    525  CG1 ILE X  35       9.338  47.265  52.086  0.00  0.00            
ATOM    526 HG12 ILE X  35       9.868  47.730  51.349  0.00  0.00            
ATOM    527 HG13 ILE X  35       9.865  46.228  52.301  0.00  0.00            
ATOM    528  CD1 ILE X  35       8.048  46.830  51.463  0.00  0.00            
ATOM    529 HD11 ILE X  35       8.117  46.300  50.557  0.00  0.00            
ATOM    530 HD12 ILE X  35       7.454  46.260  52.151  0.00  0.00            
ATOM    531 HD13 ILE X  35       7.538  47.872  51.395  0.00  0.00            
ATOM    532  C   ILE X  35      11.160  49.308  54.961  0.00  0.00            
ATOM    533  O   ILE X  35      10.524  49.226  56.026  0.00  0.00            
ATOM    534  N   SER X  36      12.102  50.135  54.705  0.00  0.00            
ATOM    535  H   SER X  36      12.398  50.197  53.765  0.00  0.00            
ATOM    536  CA  SER X  36      12.544  51.263  55.616  0.00  0.00            
ATOM    537  HA  SER X  36      13.550  51.527  55.348  0.00  0.00            
ATOM    538  CB  SER X  36      11.864  52.561  55.339  0.00  0.00            
ATOM    539  HB2 SER X  36      10.781  52.472  55.590  0.00  0.00            
ATOM    540  HB3 SER X  36      12.073  53.378  56.071  0.00  0.00            
ATOM    541  OG  SER X  36      12.159  52.985  54.029  0.00  0.00            
ATOM    542  HG  SER X  36      12.542  53.884  54.043  0.00  0.00            
ATOM    543  C   SER X  36      12.498  51.007  57.161  0.00  0.00            
ATOM    544  O   SER X  36      12.035  51.725  58.014  0.00  0.00            
ATOM    545  N   ALA X  37      13.034  49.836  57.477  0.00  0.00            
ATOM    546  H   ALA X  37      13.570  49.358  56.834  0.00  0.00            
ATOM    547  CA  ALA X  37      12.839  49.109  58.824  0.00  0.00            
ATOM    548  HA  ALA X  37      11.838  49.084  58.850  0.00  0.00            
ATOM    549  CB  ALA X  37      13.486  47.727  58.860  0.00  0.00            
ATOM    550  HB1 ALA X  37      12.773  47.244  59.580  0.00  0.00            
ATOM    551  HB2 ALA X  37      13.431  47.331  57.869  0.00  0.00            
ATOM    552  HB3 ALA X  37      14.581  47.799  58.982  0.00  0.00            
ATOM    553  C   ALA X  37      13.231  49.826  60.193  0.00  0.00            
ATOM    554  O   ALA X  37      13.376  49.174  61.245  0.00  0.00            
ATOM    555  N   LEU X  38      13.655  51.117  60.170  0.00  0.00            
ATOM    556  H   LEU X  38      14.057  51.359  59.240  0.00  0.00            
ATOM    557  CA  LEU X  38      13.915  52.050  61.348  0.00  0.00            
ATOM    558  HA  LEU X  38      14.512  51.563  62.041  0.00  0.00            
ATOM    559  CB  LEU X  38      14.632  53.311  60.800  0.00  0.00            
ATOM    560  HB2 LEU X  38      14.006  53.714  60.008  0.00  0.00            
ATOM    561  HB3 LEU X  38      14.663  54.106  61.651  0.00  0.00            
ATOM    562  CG  LEU X  38      16.030  53.111  60.309  0.00  0.00            
ATOM    563  HG  LEU X  38      16.008  52.658  59.267  0.00  0.00            
ATOM    564  CD1 LEU X  38      16.749  54.461  60.209  0.00  0.00            
ATOM    565 HD11 LEU X  38      17.066  54.838  61.217  0.00  0.00            
ATOM    566 HD12 LEU X  38      17.582  54.409  59.472  0.00  0.00            
ATOM    567 HD13 LEU X  38      16.024  55.165  59.751  0.00  0.00            
ATOM    568  CD2 LEU X  38      16.808  52.193  61.200  0.00  0.00            
ATOM    569 HD21 LEU X  38      16.384  51.149  61.255  0.00  0.00            
ATOM    570 HD22 LEU X  38      17.819  52.156  60.745  0.00  0.00            
ATOM    571 HD23 LEU X  38      16.909  52.488  62.221  0.00  0.00            
ATOM    572  C   LEU X  38      12.549  52.456  62.055  0.00  0.00            
ATOM    573  O   LEU X  38      11.489  52.378  61.488  0.00  0.00            
ATOM    574  N   GLY X  39      12.777  52.842  63.317  0.00  0.00            
ATOM    575  H   GLY X  39      13.737  52.652  63.717  0.00  0.00            
ATOM    576  CA  GLY X  39      11.802  53.377  64.288  0.00  0.00            
ATOM    577  HA2 GLY X  39      12.194  53.960  65.173  0.00  0.00            
ATOM    578  HA3 GLY X  39      11.390  54.191  63.769  0.00  0.00            
ATOM    579  C   GLY X  39      10.725  52.365  64.714  0.00  0.00            
ATOM    580  O   GLY X  39       9.745  52.763  65.411  0.00  0.00            
ATOM    581  N   LEU X  40      10.770  51.104  64.170  0.00  0.00            
ATOM    582  H   LEU X  40      11.613  50.938  63.610  0.00  0.00            
ATOM    583  CA  LEU X  40       9.861  50.016  64.580  0.00  0.00            
ATOM    584  HA  LEU X  40       8.819  50.378  64.620  0.00  0.00            
ATOM    585  CB  LEU X  40       9.852  48.980  63.556  0.00  0.00            
ATOM    586  HB2 LEU X  40      10.830  48.872  63.153  0.00  0.00            
ATOM    587  HB3 LEU X  40       9.729  47.969  64.057  0.00  0.00            
ATOM    588  CG  LEU X  40       8.841  49.227  62.394  0.00  0.00            
ATOM    589  HG  LEU X  40       8.790  50.186  62.200  0.00  0.00            
ATOM    590  CD1 LEU X  40       9.536  48.524  61.211  0.00  0.00            
ATOM    591 HD11 LEU X  40      10.530  48.885  61.047  0.00  0.00            
ATOM    592 HD12 LEU X  40       9.398  47.444  61.278  0.00  0.00            
ATOM    593 HD13 LEU X  40       8.891  48.799  60.299  0.00  0.00            
ATOM    594  CD2 LEU X  40       7.380  48.797  62.702  0.00  0.00            
ATOM    595 HD21 LEU X  40       6.965  49.245  63.553  0.00  0.00            
ATOM    596 HD22 LEU X  40       6.589  48.878  61.850  0.00  0.00            
ATOM    597 HD23 LEU X  40       7.350  47.704  62.735  0.00  0.00            
ATOM    598  C   LEU X  40      10.288  49.579  66.018  0.00  0.00            
ATOM    599  O   LEU X  40      11.297  50.105  66.460  0.00  0.00            
ATOM    600  N   PRO X  41       9.748  48.697  66.786  0.00  0.00            
ATOM    601  CD  PRO X  41       8.499  48.012  66.604  0.00  0.00            
ATOM    602  HD2 PRO X  41       8.608  47.259  65.813  0.00  0.00            
ATOM    603  HD3 PRO X  41       7.828  48.747  66.289  0.00  0.00            
ATOM    604  CG  PRO X  41       8.143  47.454  67.975  0.00  0.00            
ATOM    605  HG2 PRO X  41       7.773  46.463  67.870  0.00  0.00            
ATOM    606  HG3 PRO X  41       7.376  48.013  68.541  0.00  0.00            
ATOM    607  CB  PRO X  41       9.405  47.435  68.826  0.00  0.00            
ATOM    608  HB2 PRO X  41       9.572  46.458  69.076  0.00  0.00            
ATOM    609  HB3 PRO X  41       9.148  47.896  69.752  0.00  0.00            
ATOM    610  CA  PRO X  41      10.425  48.265  68.051  0.00  0.00            
ATOM    611  HA  PRO X  41      10.607  49.178  68.721  0.00  0.00            
ATOM    612  C   PRO X  41      11.620  47.400  67.876  0.00  0.00            
ATOM    613  O   PRO X  41      12.289  47.169  68.859  0.00  0.00            
ATOM    614  N   LEU X  42      12.042  46.894  66.691  0.00  0.00            
ATOM    615  H   LEU X  42      11.735  47.509  65.983  0.00  0.00            
ATOM    616  CA  LEU X  42      13.008  45.833  66.450  0.00  0.00            
ATOM    617  HA  LEU X  42      13.050  45.209  67.371  0.00  0.00            
ATOM    618  CB  LEU X  42      12.619  45.169  65.085  0.00  0.00            
ATOM    619  HB2 LEU X  42      12.344  45.898  64.349  0.00  0.00            
ATOM    620  HB3 LEU X  42      13.444  44.613  64.737  0.00  0.00            
ATOM    621  CG  LEU X  42      11.288  44.333  65.141  0.00  0.00            
ATOM    622  HG  LEU X  42      11.268  43.825  66.080  0.00  0.00            
ATOM    623  CD1 LEU X  42      10.001  45.198  65.026  0.00  0.00            
ATOM    624 HD11 LEU X  42       9.079  44.657  64.974  0.00  0.00            
ATOM    625 HD12 LEU X  42       9.795  45.597  66.046  0.00  0.00            
ATOM    626 HD13 LEU X  42      10.154  45.937  64.216  0.00  0.00            
ATOM    627  CD2 LEU X  42      11.105  43.388  64.009  0.00  0.00            
ATOM    628 HD21 LEU X  42      12.007  42.762  63.945  0.00  0.00            
ATOM    629 HD22 LEU X  42      10.348  42.769  64.461  0.00  0.00            
ATOM    630 HD23 LEU X  42      10.923  43.872  63.079  0.00  0.00            
ATOM    631  C   LEU X  42      14.337  46.646  66.297  0.00  0.00            
ATOM    632  O   LEU X  42      14.445  47.751  65.857  0.00  0.00            
ATOM    633  N   GLU X  43      15.338  45.828  66.678  0.00  0.00            
ATOM    634  H   GLU X  43      15.005  44.867  66.869  0.00  0.00            
ATOM    635  CA  GLU X  43      16.789  46.144  66.807  0.00  0.00            
ATOM    636  HA  GLU X  43      17.120  47.113  67.399  0.00  0.00            
ATOM    637  CB  GLU X  43      17.429  44.889  67.528  0.00  0.00            
ATOM    638  HB2 GLU X  43      16.997  44.902  68.495  0.00  0.00            
ATOM    639  HB3 GLU X  43      16.830  44.074  67.067  0.00  0.00            
ATOM    640  CG  GLU X  43      18.877  44.629  67.586  0.00  0.00            
ATOM    641  HG2 GLU X  43      18.918  43.796  68.291  0.00  0.00            
ATOM    642  HG3 GLU X  43      19.374  44.431  66.668  0.00  0.00            
ATOM    643  CD  GLU X  43      19.633  45.814  68.194  0.00  0.00            
ATOM    644  OE1 GLU X  43      20.188  45.717  69.301  0.00  0.00            
ATOM    645  OE2 GLU X  43      19.538  46.925  67.603  0.00  0.00            
ATOM    646  C   GLU X  43      17.367  46.263  65.383  0.00  0.00            
ATOM    647  O   GLU X  43      17.290  45.330  64.677  0.00  0.00            
ATOM    648  N   GLN X  44      18.176  47.303  65.239  0.00  0.00            
ATOM    649  H   GLN X  44      18.393  47.874  66.072  0.00  0.00            
ATOM    650  CA  GLN X  44      18.999  47.676  64.005  0.00  0.00            
ATOM    651  HA  GLN X  44      18.321  47.539  63.106  0.00  0.00            
ATOM    652  CB  GLN X  44      19.329  49.208  63.910  0.00  0.00            
ATOM    653  HB2 GLN X  44      20.044  49.568  64.510  0.00  0.00            
ATOM    654  HB3 GLN X  44      19.611  49.407  62.842  0.00  0.00            
ATOM    655  CG  GLN X  44      18.081  50.096  64.077  0.00  0.00            
ATOM    656  HG2 GLN X  44      18.373  51.054  63.644  0.00  0.00            
ATOM    657  HG3 GLN X  44      17.202  49.634  63.611  0.00  0.00            
ATOM    658  CD  GLN X  44      17.804  50.297  65.553  0.00  0.00            
ATOM    659  OE1 GLN X  44      18.610  50.219  66.496  0.00  0.00            
ATOM    660  NE2 GLN X  44      16.625  50.545  65.873  0.00  0.00            
ATOM    661 HE21 GLN X  44      16.488  50.642  66.898  0.00  0.00            
ATOM    662 HE22 GLN X  44      15.875  50.470  65.152  0.00  0.00            
ATOM    663  C   GLN X  44      20.219  46.817  63.868  0.00  0.00            
ATOM    664  O   GLN X  44      20.635  46.291  62.859  0.00  0.00            
ATOM    665  N   TYR X  45      20.925  46.584  65.021  0.00  0.00            
ATOM    666  H   TYR X  45      20.540  47.033  65.889  0.00  0.00            
ATOM    667  CA  TYR X  45      22.399  46.276  65.104  0.00  0.00            
ATOM    668  HA  TYR X  45      22.568  46.643  66.094  0.00  0.00            
ATOM    669  CB  TYR X  45      22.574  44.750  65.065  0.00  0.00            
ATOM    670  HB2 TYR X  45      21.766  44.315  65.637  0.00  0.00            
ATOM    671  HB3 TYR X  45      22.420  44.429  64.044  0.00  0.00            
ATOM    672  CG  TYR X  45      23.893  44.105  65.449  0.00  0.00            
ATOM    673  CD1 TYR X  45      24.316  42.498  65.110  0.00  0.00            
ATOM    674  HD1 TYR X  45      23.564  41.883  64.594  0.00  0.00            
ATOM    675  CE1 TYR X  45      25.891  41.915  65.716  0.00  0.00            
ATOM    676  HE1 TYR X  45      26.316  41.029  65.399  0.00  0.00            
ATOM    677  CZ  TYR X  45      26.921  42.966  66.551  0.00  0.00            
ATOM    678  OH  TYR X  45      28.191  42.591  66.735  0.00  0.00            
ATOM    679  HH  TYR X  45      28.665  43.109  67.342  0.00  0.00            
ATOM    680  CE2 TYR X  45      26.459  44.641  66.760  0.00  0.00            
ATOM    681  HE2 TYR X  45      27.172  45.235  67.352  0.00  0.00            
ATOM    682  CD2 TYR X  45      24.984  45.252  66.206  0.00  0.00            
ATOM    683  HD2 TYR X  45      24.753  46.368  66.281  0.00  0.00            
ATOM    684  C   TYR X  45      23.194  47.141  64.077  0.00  0.00            
ATOM    685  O   TYR X  45      23.403  48.294  64.372  0.00  0.00            
ATOM    686  N   GLY X  46      23.636  46.569  62.988  0.00  0.00            
ATOM    687  H   GLY X  46      23.176  45.613  62.842  0.00  0.00            
ATOM    688  CA  GLY X  46      24.281  47.354  62.017  0.00  0.00            
ATOM    689  HA2 GLY X  46      24.987  47.915  62.513  0.00  0.00            
ATOM    690  HA3 GLY X  46      24.646  46.776  61.181  0.00  0.00            
ATOM    691  C   GLY X  46      23.453  48.365  61.328  0.00  0.00            
ATOM    692  O   GLY X  46      23.937  49.439  60.975  0.00  0.00            
ATOM    693  N   GLY X  47      22.208  48.065  61.191  0.00  0.00            
ATOM    694  H   GLY X  47      21.824  47.219  61.431  0.00  0.00            
ATOM    695  CA  GLY X  47      21.275  49.112  60.713  0.00  0.00            
ATOM    696  HA2 GLY X  47      20.250  48.727  60.645  0.00  0.00            
ATOM    697  HA3 GLY X  47      21.373  49.922  61.381  0.00  0.00            
ATOM    698  C   GLY X  47      21.457  49.543  59.192  0.00  0.00            
ATOM    699  O   GLY X  47      21.188  48.891  58.163  0.00  0.00            
ATOM    700  N   ASN X  48      22.011  50.750  59.094  0.00  0.00            
ATOM    701  H   ASN X  48      22.129  51.192  59.899  0.00  0.00            
ATOM    702  CA  ASN X  48      22.504  51.467  57.916  0.00  0.00            
ATOM    703  HA  ASN X  48      22.478  50.753  57.161  0.00  0.00            
ATOM    704  CB  ASN X  48      21.552  52.594  57.633  0.00  0.00            
ATOM    705  HB2 ASN X  48      21.708  53.500  58.258  0.00  0.00            
ATOM    706  HB3 ASN X  48      21.697  52.931  56.662  0.00  0.00            
ATOM    707  CG  ASN X  48      20.125  52.211  57.613  0.00  0.00            
ATOM    708  OD1 ASN X  48      19.627  51.667  56.642  0.00  0.00            
ATOM    709  ND2 ASN X  48      19.331  52.369  58.641  0.00  0.00            
ATOM    710 HD21 ASN X  48      18.311  52.219  58.555  0.00  0.00            
ATOM    711 HD22 ASN X  48      19.825  52.819  59.344  0.00  0.00            
ATOM    712  C   ASN X  48      23.931  52.032  58.050  0.00  0.00            
ATOM    713  O   ASN X  48      24.406  52.779  57.216  0.00  0.00            
ATOM    714  N   HIE X  49      24.503  51.798  59.226  0.00  0.00            
ATOM    715  H   HIE X  49      23.910  51.625  60.045  0.00  0.00            
ATOM    716  CA  HIE X  49      25.883  52.255  59.550  0.00  0.00            
ATOM    717  HA  HIE X  49      26.229  52.903  58.791  0.00  0.00            
ATOM    718  CB  HIE X  49      25.823  53.310  60.655  0.00  0.00            
ATOM    719  HB2 HIE X  49      26.901  53.634  60.835  0.00  0.00            
ATOM    720  HB3 HIE X  49      25.109  54.126  60.443  0.00  0.00            
ATOM    721  CG  HIE X  49      25.204  52.614  61.897  0.00  0.00            
ATOM    722  ND1 HIE X  49      24.128  53.130  62.636  0.00  0.00            
ATOM    723  CE1 HIE X  49      23.771  52.139  63.448  0.00  0.00            
ATOM    724  HE1 HIE X  49      22.939  52.294  64.152  0.00  0.00            
ATOM    725  NE2 HIE X  49      24.495  51.085  63.286  0.00  0.00            
ATOM    726  HE2 HIE X  49      24.396  50.209  63.926  0.00  0.00            
ATOM    727  CD2 HIE X  49      25.501  51.345  62.399  0.00  0.00            
ATOM    728  HD2 HIE X  49      26.251  50.588  62.016  0.00  0.00            
ATOM    729  C   HIE X  49      26.915  51.112  59.645  0.00  0.00            
ATOM    730  O   HIE X  49      27.771  51.015  60.489  0.00  0.00            
ATOM    731  N   LYS X  50      26.980  50.251  58.612  0.00  0.00            
ATOM    732  H   LYS X  50      26.631  50.422  57.706  0.00  0.00            
ATOM    733  CA  LYS X  50      27.356  48.846  58.685  0.00  0.00            
ATOM    734  HA  LYS X  50      27.216  48.655  59.769  0.00  0.00            
ATOM    735  CB  LYS X  50      26.547  47.826  57.889  0.00  0.00            
ATOM    736  HB2 LYS X  50      26.806  47.658  56.761  0.00  0.00            
ATOM    737  HB3 LYS X  50      26.608  46.855  58.434  0.00  0.00            
ATOM    738  CG  LYS X  50      25.075  48.250  57.759  0.00  0.00            
ATOM    739  HG2 LYS X  50      24.582  48.193  58.652  0.00  0.00            
ATOM    740  HG3 LYS X  50      24.865  49.206  57.467  0.00  0.00            
ATOM    741  CD  LYS X  50      24.291  47.640  56.618  0.00  0.00            
ATOM    742  HD2 LYS X  50      23.354  48.183  56.486  0.00  0.00            
ATOM    743  HD3 LYS X  50      24.935  47.622  55.684  0.00  0.00            
ATOM    744  CE  LYS X  50      24.022  46.120  56.803  0.00  0.00            
ATOM    745  HE2 LYS X  50      24.966  45.642  57.096  0.00  0.00            
ATOM    746  HE3 LYS X  50      23.387  46.119  57.676  0.00  0.00            
ATOM    747  NZ  LYS X  50      23.395  45.847  55.555  0.00  0.00            
ATOM    748  HZ1 LYS X  50      22.562  46.418  55.318  0.00  0.00            
ATOM    749  HZ2 LYS X  50      24.007  46.006  54.835  0.00  0.00            
ATOM    750  HZ3 LYS X  50      23.178  44.818  55.511  0.00  0.00            
ATOM    751  C   LYS X  50      28.901  48.741  58.330  0.00  0.00            
ATOM    752  O   LYS X  50      29.421  49.668  57.743  0.00  0.00            
ATOM    753  N   THR X  51      29.651  47.845  58.961  0.00  0.00            
ATOM    754  H   THR X  51      29.400  47.307  59.737  0.00  0.00            
ATOM    755  CA  THR X  51      31.093  47.761  58.845  0.00  0.00            
ATOM    756  HA  THR X  51      31.609  48.583  59.142  0.00  0.00            
ATOM    757  CB  THR X  51      31.674  46.723  59.790  0.00  0.00            
ATOM    758  HB  THR X  51      31.990  45.910  59.163  0.00  0.00            
ATOM    759  CG2 THR X  51      32.830  47.099  60.693  0.00  0.00            
ATOM    760 HG21 THR X  51      33.089  46.199  61.199  0.00  0.00            
ATOM    761 HG22 THR X  51      33.723  47.470  60.188  0.00  0.00            
ATOM    762 HG23 THR X  51      32.495  47.865  61.357  0.00  0.00            
ATOM    763  OG1 THR X  51      30.712  46.188  60.696  0.00  0.00            
ATOM    764  HG1 THR X  51      30.538  46.799  61.398  0.00  0.00            
ATOM    765  C   THR X  51      31.642  47.559  57.450  0.00  0.00            
ATOM    766  O   THR X  51      32.307  48.462  56.957  0.00  0.00            
ATOM    767  N   PHE X  52      31.244  46.450  56.906  0.00  0.00            
ATOM    768  H   PHE X  52      30.499  45.861  57.339  0.00  0.00            
ATOM    769  CA  PHE X  52      31.482  46.015  55.533  0.00  0.00            
ATOM    770  HA  PHE X  52      32.551  46.322  55.287  0.00  0.00            
ATOM    771  CB  PHE X  52      31.324  44.490  55.434  0.00  0.00            
ATOM    772  HB2 PHE X  52      30.363  44.280  55.727  0.00  0.00            
ATOM    773  HB3 PHE X  52      31.639  44.254  54.412  0.00  0.00            
ATOM    774  CG  PHE X  52      32.391  43.788  56.298  0.00  0.00            
ATOM    775  CD1 PHE X  52      32.079  42.881  57.330  0.00  0.00            
ATOM    776  HD1 PHE X  52      31.070  42.567  57.542  0.00  0.00            
ATOM    777  CE1 PHE X  52      33.059  42.254  58.136  0.00  0.00            
ATOM    778  HE1 PHE X  52      32.798  41.412  58.754  0.00  0.00            
ATOM    779  CZ  PHE X  52      34.365  42.283  57.684  0.00  0.00            
ATOM    780  HZ  PHE X  52      35.034  41.580  58.234  0.00  0.00            
ATOM    781  CE2 PHE X  52      34.687  43.167  56.611  0.00  0.00            
ATOM    782  HE2 PHE X  52      35.729  43.195  56.267  0.00  0.00            
ATOM    783  CD2 PHE X  52      33.765  44.069  56.069  0.00  0.00            
ATOM    784  HD2 PHE X  52      34.142  44.738  55.261  0.00  0.00            
ATOM    785  C   PHE X  52      30.594  46.845  54.580  0.00  0.00            
ATOM    786  O   PHE X  52      29.410  46.786  54.579  0.00  0.00            
ATOM    787  N   HIE X  53      31.141  47.776  53.804  0.00  0.00            
ATOM    788  H   HIE X  53      32.090  47.643  53.575  0.00  0.00            
ATOM    789  CA  HIE X  53      30.497  49.003  53.290  0.00  0.00            
ATOM    790  HA  HIE X  53      29.485  48.702  52.916  0.00  0.00            
ATOM    791  CB  HIE X  53      30.411  50.227  54.312  0.00  0.00            
ATOM    792  HB2 HIE X  53      30.049  49.845  55.200  0.00  0.00            
ATOM    793  HB3 HIE X  53      31.378  50.584  54.597  0.00  0.00            
ATOM    794  CG  HIE X  53      29.453  51.301  53.899  0.00  0.00            
ATOM    795  ND1 HIE X  53      28.314  51.172  53.084  0.00  0.00            
ATOM    796  CE1 HIE X  53      27.878  52.449  52.939  0.00  0.00            
ATOM    797  HE1 HIE X  53      26.912  52.661  52.483  0.00  0.00            
ATOM    798  NE2 HIE X  53      28.685  53.345  53.584  0.00  0.00            
ATOM    799  HE2 HIE X  53      28.488  54.281  53.781  0.00  0.00            
ATOM    800  CD2 HIE X  53      29.666  52.606  54.248  0.00  0.00            
ATOM    801  HD2 HIE X  53      30.426  53.042  54.939  0.00  0.00            
ATOM    802  C   HIE X  53      31.202  49.493  51.909  0.00  0.00            
ATOM    803  O   HIE X  53      32.407  49.372  51.656  0.00  0.00            
ATOM    804  N   LYS X  54      30.360  50.078  51.078  0.00  0.00            
ATOM    805  H   LYS X  54      29.388  50.309  51.447  0.00  0.00            
ATOM    806  CA  LYS X  54      30.541  50.479  49.686  0.00  0.00            
ATOM    807  HA  LYS X  54      31.173  49.726  49.216  0.00  0.00            
ATOM    808  CB  LYS X  54      29.104  50.441  48.967  0.00  0.00            
ATOM    809  HB2 LYS X  54      28.447  49.615  49.448  0.00  0.00            
ATOM    810  HB3 LYS X  54      28.543  51.397  49.013  0.00  0.00            
ATOM    811  CG  LYS X  54      29.247  49.847  47.567  0.00  0.00            
ATOM    812  HG2 LYS X  54      29.902  50.382  46.791  0.00  0.00            
ATOM    813  HG3 LYS X  54      29.810  48.906  47.660  0.00  0.00            
ATOM    814  CD  LYS X  54      27.880  49.688  46.906  0.00  0.00            
ATOM    815  HD2 LYS X  54      27.460  50.699  46.843  0.00  0.00            
ATOM    816  HD3 LYS X  54      28.016  49.444  45.825  0.00  0.00            
ATOM    817  CE  LYS X  54      27.020  48.448  47.380  0.00  0.00            
ATOM    818  HE2 LYS X  54      27.193  47.594  46.637  0.00  0.00            
ATOM    819  HE3 LYS X  54      27.147  48.255  48.404  0.00  0.00            
ATOM    820  NZ  LYS X  54      25.642  48.993  47.214  0.00  0.00            
ATOM    821  HZ1 LYS X  54      25.528  49.473  46.321  0.00  0.00            
ATOM    822  HZ2 LYS X  54      25.039  48.234  47.258  0.00  0.00            
ATOM    823  HZ3 LYS X  54      25.428  49.687  47.915  0.00  0.00            
ATOM    824  C   LYS X  54      31.338  51.678  49.426  0.00  0.00            
ATOM    825  O   LYS X  54      31.585  52.174  48.306  0.00  0.00            
ATOM    826  N   ILE X  55      32.054  52.142  50.569  0.00  0.00            
ATOM    827  H   ILE X  55      32.051  51.552  51.346  0.00  0.00            
ATOM    828  CA  ILE X  55      33.153  53.145  50.514  0.00  0.00            
ATOM    829  HA  ILE X  55      32.826  53.692  49.567  0.00  0.00            
ATOM    830  CB  ILE X  55      33.278  54.093  51.786  0.00  0.00            
ATOM    831  HB  ILE X  55      33.693  54.931  51.331  0.00  0.00            
ATOM    832  CG2 ILE X  55      31.897  54.529  52.346  0.00  0.00            
ATOM    833 HG21 ILE X  55      31.382  53.617  52.696  0.00  0.00            
ATOM    834 HG22 ILE X  55      32.011  54.999  53.211  0.00  0.00            
ATOM    835 HG23 ILE X  55      31.267  55.137  51.573  0.00  0.00            
ATOM    836  CG1 ILE X  55      34.192  53.598  52.847  0.00  0.00            
ATOM    837 HG12 ILE X  55      33.807  52.690  53.311  0.00  0.00            
ATOM    838 HG13 ILE X  55      35.150  53.233  52.450  0.00  0.00            
ATOM    839  CD1 ILE X  55      34.663  54.559  53.960  0.00  0.00            
ATOM    840 HD11 ILE X  55      35.598  54.108  54.352  0.00  0.00            
ATOM    841 HD12 ILE X  55      35.016  55.444  53.492  0.00  0.00            
ATOM    842 HD13 ILE X  55      33.823  54.777  54.590  0.00  0.00            
ATOM    843  C   ILE X  55      34.411  52.505  49.953  0.00  0.00            
ATOM    844  O   ILE X  55      34.765  51.321  50.089  0.00  0.00            
ATOM    845  N   TRP X  56      35.148  53.219  49.025  0.00  0.00            
ATOM    846  H   TRP X  56      34.944  54.216  49.145  0.00  0.00            
ATOM    847  CA  TRP X  56      36.314  52.834  48.213  0.00  0.00            
ATOM    848  HA  TRP X  56      36.003  51.990  47.674  0.00  0.00            
ATOM    849  CB  TRP X  56      36.667  53.935  47.313  0.00  0.00            
ATOM    850  HB2 TRP X  56      37.426  53.523  46.651  0.00  0.00            
ATOM    851  HB3 TRP X  56      35.706  53.964  46.698  0.00  0.00            
ATOM    852  CG  TRP X  56      36.936  55.320  47.879  0.00  0.00            
ATOM    853  CD1 TRP X  56      37.154  55.807  49.146  0.00  0.00            
ATOM    854  HD1 TRP X  56      37.178  55.248  50.049  0.00  0.00            
ATOM    855  NE1 TRP X  56      37.527  57.172  49.070  0.00  0.00            
ATOM    856  HE1 TRP X  56      37.856  57.569  49.920  0.00  0.00            
ATOM    857  CE2 TRP X  56      37.393  57.681  47.837  0.00  0.00            
ATOM    858  CZ2 TRP X  56      37.644  58.928  47.308  0.00  0.00            
ATOM    859  HZ2 TRP X  56      37.651  59.787  47.872  0.00  0.00            
ATOM    860  CH2 TRP X  56      37.340  59.123  45.970  0.00  0.00            
ATOM    861  HH2 TRP X  56      37.215  60.098  45.482  0.00  0.00            
ATOM    862  CZ3 TRP X  56      37.064  58.036  45.085  0.00  0.00            
ATOM    863  HZ3 TRP X  56      36.775  58.228  44.048  0.00  0.00            
ATOM    864  CE3 TRP X  56      37.017  56.716  45.652  0.00  0.00            
ATOM    865  HE3 TRP X  56      36.861  55.901  44.997  0.00  0.00            
ATOM    866  CD2 TRP X  56      37.074  56.533  47.056  0.00  0.00            
ATOM    867  C   TRP X  56      37.543  52.474  49.151  0.00  0.00            
ATOM    868  O   TRP X  56      37.757  52.834  50.294  0.00  0.00            
ATOM    869  N   LYS X  57      38.443  51.774  48.476  0.00  0.00            
ATOM    870  H   LYS X  57      38.211  51.426  47.521  0.00  0.00            
ATOM    871  CA  LYS X  57      39.701  51.310  48.937  0.00  0.00            
ATOM    872  HA  LYS X  57      40.146  52.018  49.583  0.00  0.00            
ATOM    873  CB  LYS X  57      39.600  50.109  49.891  0.00  0.00            
ATOM    874  HB2 LYS X  57      39.170  50.314  50.883  0.00  0.00            
ATOM    875  HB3 LYS X  57      38.845  49.338  49.457  0.00  0.00            
ATOM    876  CG  LYS X  57      41.008  49.533  50.312  0.00  0.00            
ATOM    877  HG2 LYS X  57      41.578  49.175  49.408  0.00  0.00            
ATOM    878  HG3 LYS X  57      41.686  50.313  50.689  0.00  0.00            
ATOM    879  CD  LYS X  57      40.669  48.312  51.221  0.00  0.00            
ATOM    880  HD2 LYS X  57      40.557  48.603  52.249  0.00  0.00            
ATOM    881  HD3 LYS X  57      39.636  48.026  50.888  0.00  0.00            
ATOM    882  CE  LYS X  57      41.785  47.195  51.086  0.00  0.00            
ATOM    883  HE2 LYS X  57      41.448  46.584  51.829  0.00  0.00            
ATOM    884  HE3 LYS X  57      41.700  46.908  49.920  0.00  0.00            
ATOM    885  NZ  LYS X  57      43.150  47.564  51.446  0.00  0.00            
ATOM    886  HZ1 LYS X  57      43.466  48.128  50.627  0.00  0.00            
ATOM    887  HZ2 LYS X  57      43.009  48.234  52.220  0.00  0.00            
ATOM    888  HZ3 LYS X  57      43.820  46.901  51.757  0.00  0.00            
ATOM    889  C   LYS X  57      40.615  51.125  47.694  0.00  0.00            
ATOM    890  O   LYS X  57      40.080  50.652  46.690  0.00  0.00            
ATOM    891  N   GLU X  58      41.950  51.169  47.840  0.00  0.00            
ATOM    892  H   GLU X  58      42.418  51.370  48.800  0.00  0.00            
ATOM    893  CA  GLU X  58      42.771  50.852  46.664  0.00  0.00            
ATOM    894  HA  GLU X  58      42.506  51.641  45.933  0.00  0.00            
ATOM    895  CB  GLU X  58      44.251  51.078  47.139  0.00  0.00            
ATOM    896  HB2 GLU X  58      44.724  51.418  46.214  0.00  0.00            
ATOM    897  HB3 GLU X  58      44.312  52.032  47.762  0.00  0.00            
ATOM    898  CG  GLU X  58      44.944  49.821  47.693  0.00  0.00            
ATOM    899  HG2 GLU X  58      44.847  49.018  46.897  0.00  0.00            
ATOM    900  HG3 GLU X  58      46.018  50.014  47.851  0.00  0.00            
ATOM    901  CD  GLU X  58      44.553  49.260  49.050  0.00  0.00            
ATOM    902  OE1 GLU X  58      44.601  48.019  49.202  0.00  0.00            
ATOM    903  OE2 GLU X  58      44.221  49.971  50.048  0.00  0.00            
ATOM    904  C   GLU X  58      42.414  49.425  46.114  0.00  0.00            
ATOM    905  O   GLU X  58      42.439  49.320  44.872  0.00  0.00            
ATOM    906  N   GLY X  59      42.327  48.337  46.946  0.00  0.00            
ATOM    907  H   GLY X  59      42.550  48.525  47.916  0.00  0.00            
ATOM    908  CA  GLY X  59      42.096  46.976  46.350  0.00  0.00            
ATOM    909  HA2 GLY X  59      41.627  47.098  45.415  0.00  0.00            
ATOM    910  HA3 GLY X  59      43.066  46.553  46.140  0.00  0.00            
ATOM    911  C   GLY X  59      41.356  46.054  47.262  0.00  0.00            
ATOM    912  O   GLY X  59      40.644  46.449  48.249  0.00  0.00            
ATOM    913  N   ASP X  60      41.447  44.722  47.090  0.00  0.00            
ATOM    914  H   ASP X  60      41.939  44.442  46.261  0.00  0.00            
ATOM    915  CA  ASP X  60      40.682  43.684  47.746  0.00  0.00            
ATOM    916  HA  ASP X  60      39.627  44.016  47.711  0.00  0.00            
ATOM    917  CB  ASP X  60      40.864  42.207  47.100  0.00  0.00            
ATOM    918  HB2 ASP X  60      41.974  41.971  47.141  0.00  0.00            
ATOM    919  HB3 ASP X  60      40.149  41.680  47.857  0.00  0.00            
ATOM    920  CG  ASP X  60      40.163  42.215  45.711  0.00  0.00            
ATOM    921  OD1 ASP X  60      39.908  43.227  45.019  0.00  0.00            
ATOM    922  OD2 ASP X  60      39.572  41.112  45.325  0.00  0.00            
ATOM    923  C   ASP X  60      40.919  43.581  49.259  0.00  0.00            
ATOM    924  O   ASP X  60      42.057  43.441  49.784  0.00  0.00            
ATOM    925  N   HIE X  61      39.883  43.719  50.036  0.00  0.00            
ATOM    926  H   HIE X  61      38.874  43.714  49.602  0.00  0.00            
ATOM    927  CA  HIE X  61      39.908  43.814  51.545  0.00  0.00            
ATOM    928  HA  HIE X  61      40.772  44.567  51.830  0.00  0.00            
ATOM    929  CB  HIE X  61      38.689  44.407  52.004  0.00  0.00            
ATOM    930  HB2 HIE X  61      38.668  45.376  51.691  0.00  0.00            
ATOM    931  HB3 HIE X  61      37.726  43.976  51.773  0.00  0.00            
ATOM    932  CG  HIE X  61      38.791  44.564  53.535  0.00  0.00            
ATOM    933  ND1 HIE X  61      39.424  45.627  54.182  0.00  0.00            
ATOM    934  CE1 HIE X  61      39.080  45.432  55.445  0.00  0.00            
ATOM    935  HE1 HIE X  61      39.566  45.989  56.289  0.00  0.00            
ATOM    936  NE2 HIE X  61      38.278  44.411  55.665  0.00  0.00            
ATOM    937  HE2 HIE X  61      38.144  44.041  56.582  0.00  0.00            
ATOM    938  CD2 HIE X  61      38.108  43.756  54.443  0.00  0.00            
ATOM    939  HD2 HIE X  61      37.410  42.892  54.179  0.00  0.00            
ATOM    940  C   HIE X  61      40.181  42.533  52.304  0.00  0.00            
ATOM    941  O   HIE X  61      39.354  41.720  52.743  0.00  0.00            
ATOM    942  N   TYR X  62      41.435  42.352  52.661  0.00  0.00            
ATOM    943  H   TYR X  62      42.101  42.989  52.132  0.00  0.00            
ATOM    944  CA  TYR X  62      42.080  41.393  53.589  0.00  0.00            
ATOM    945  HA  TYR X  62      41.531  40.475  53.714  0.00  0.00            
ATOM    946  CB  TYR X  62      43.400  41.069  52.970  0.00  0.00            
ATOM    947  HB2 TYR X  62      43.950  41.922  52.658  0.00  0.00            
ATOM    948  HB3 TYR X  62      44.008  40.754  53.688  0.00  0.00            
ATOM    949  CG  TYR X  62      43.299  39.979  51.878  0.00  0.00            
ATOM    950  CD1 TYR X  62      43.745  40.377  50.600  0.00  0.00            
ATOM    951  HD1 TYR X  62      44.236  41.307  50.315  0.00  0.00            
ATOM    952  CE1 TYR X  62      43.914  39.356  49.648  0.00  0.00            
ATOM    953  HE1 TYR X  62      44.394  39.457  48.746  0.00  0.00            
ATOM    954  CZ  TYR X  62      43.472  38.075  49.825  0.00  0.00            
ATOM    955  OH  TYR X  62      43.557  37.094  48.833  0.00  0.00            
ATOM    956  HH  TYR X  62      43.379  36.304  49.352  0.00  0.00            
ATOM    957  CE2 TYR X  62      42.877  37.724  51.060  0.00  0.00            
ATOM    958  HE2 TYR X  62      42.603  36.699  51.400  0.00  0.00            
ATOM    959  CD2 TYR X  62      42.826  38.672  52.058  0.00  0.00            
ATOM    960  HD2 TYR X  62      42.535  38.325  53.052  0.00  0.00            
ATOM    961  C   TYR X  62      42.139  42.050  54.958  0.00  0.00            
ATOM    962  O   TYR X  62      42.413  41.444  55.983  0.00  0.00            
ATOM    963  N   HIE X  63      41.926  43.356  54.948  0.00  0.00            
ATOM    964  H   HIE X  63      41.581  43.786  54.135  0.00  0.00            
ATOM    965  CA  HIE X  63      42.524  44.294  55.904  0.00  0.00            
ATOM    966  HA  HIE X  63      43.579  43.953  55.921  0.00  0.00            
ATOM    967  CB  HIE X  63      42.799  45.697  55.214  0.00  0.00            
ATOM    968  HB2 HIE X  63      41.835  46.117  55.085  0.00  0.00            
ATOM    969  HB3 HIE X  63      43.411  46.289  55.833  0.00  0.00            
ATOM    970  CG  HIE X  63      43.452  45.613  53.826  0.00  0.00            
ATOM    971  ND1 HIE X  63      43.032  44.854  52.787  0.00  0.00            
ATOM    972  CE1 HIE X  63      44.042  44.738  51.911  0.00  0.00            
ATOM    973  HE1 HIE X  63      43.952  44.212  50.957  0.00  0.00            
ATOM    974  NE2 HIE X  63      45.137  45.350  52.454  0.00  0.00            
ATOM    975  HE2 HIE X  63      45.962  45.560  51.920  0.00  0.00            
ATOM    976  CD2 HIE X  63      44.787  45.963  53.577  0.00  0.00            
ATOM    977  HD2 HIE X  63      45.374  46.608  54.204  0.00  0.00            
ATOM    978  C   HIE X  63      41.853  44.474  57.282  0.00  0.00            
ATOM    979  O   HIE X  63      40.664  44.227  57.404  0.00  0.00            
ATOM    980  N   HIE X  64      42.696  44.657  58.329  0.00  0.00            
ATOM    981  H   HIE X  64      43.665  44.812  58.102  0.00  0.00            
ATOM    982  CA  HIE X  64      42.236  44.954  59.637  0.00  0.00            
ATOM    983  HA  HIE X  64      41.741  44.153  59.955  0.00  0.00            
ATOM    984  CB  HIE X  64      43.369  45.110  60.662  0.00  0.00            
ATOM    985  HB2 HIE X  64      43.911  44.227  60.547  0.00  0.00            
ATOM    986  HB3 HIE X  64      43.869  46.059  60.551  0.00  0.00            
ATOM    987  CG  HIE X  64      42.945  45.217  62.069  0.00  0.00            
ATOM    988  ND1 HIE X  64      43.168  44.208  62.976  0.00  0.00            
ATOM    989  CE1 HIE X  64      42.949  44.824  64.119  0.00  0.00            
ATOM    990  HE1 HIE X  64      43.007  44.439  65.056  0.00  0.00            
ATOM    991  NE2 HIE X  64      42.569  46.086  63.967  0.00  0.00            
ATOM    992  HE2 HIE X  64      42.368  46.762  64.740  0.00  0.00            
ATOM    993  CD2 HIE X  64      42.554  46.408  62.667  0.00  0.00            
ATOM    994  HD2 HIE X  64      42.480  47.420  62.288  0.00  0.00            
ATOM    995  C   HIE X  64      41.223  46.117  59.745  0.00  0.00            
ATOM    996  O   HIE X  64      41.584  47.293  59.638  0.00  0.00            
ATOM    997  N   GLN X  65      39.971  45.898  60.024  0.00  0.00            
ATOM    998  H   GLN X  65      39.600  44.926  59.898  0.00  0.00            
ATOM    999  CA  GLN X  65      39.075  47.030  59.781  0.00  0.00            
ATOM   1000  HA  GLN X  65      39.496  47.757  59.058  0.00  0.00            
ATOM   1001  CB  GLN X  65      37.792  46.560  59.119  0.00  0.00            
ATOM   1002  HB2 GLN X  65      37.096  47.446  58.798  0.00  0.00            
ATOM   1003  HB3 GLN X  65      37.927  46.366  58.059  0.00  0.00            
ATOM   1004  CG  GLN X  65      36.982  45.384  59.723  0.00  0.00            
ATOM   1005  HG2 GLN X  65      36.814  45.536  60.784  0.00  0.00            
ATOM   1006  HG3 GLN X  65      35.890  45.511  59.485  0.00  0.00            
ATOM   1007  CD  GLN X  65      37.508  44.106  59.312  0.00  0.00            
ATOM   1008  OE1 GLN X  65      37.619  43.749  58.183  0.00  0.00            
ATOM   1009  NE2 GLN X  65      38.026  43.153  60.100  0.00  0.00            
ATOM   1010 HE21 GLN X  65      38.031  42.242  59.616  0.00  0.00            
ATOM   1011 HE22 GLN X  65      37.927  43.210  60.990  0.00  0.00            
ATOM   1012  C   GLN X  65      38.734  47.738  61.116  0.00  0.00            
ATOM   1013  O   GLN X  65      38.457  47.140  62.213  0.00  0.00            
ATOM   1014  N   ILE X  66      38.909  49.108  61.063  0.00  0.00            
ATOM   1015  H   ILE X  66      39.489  49.502  60.316  0.00  0.00            
ATOM   1016  CA  ILE X  66      38.377  50.003  62.098  0.00  0.00            
ATOM   1017  HA  ILE X  66      38.555  49.367  63.019  0.00  0.00            
ATOM   1018  CB  ILE X  66      39.226  51.238  62.135  0.00  0.00            
ATOM   1019  HB  ILE X  66      39.180  51.795  61.173  0.00  0.00            
ATOM   1020  CG2 ILE X  66      38.709  52.183  63.226  0.00  0.00            
ATOM   1021 HG21 ILE X  66      39.291  53.100  63.314  0.00  0.00            
ATOM   1022 HG22 ILE X  66      37.824  52.671  62.969  0.00  0.00            
ATOM   1023 HG23 ILE X  66      38.539  51.826  64.260  0.00  0.00            
ATOM   1024  CG1 ILE X  66      40.650  50.953  62.448  0.00  0.00            
ATOM   1025 HG12 ILE X  66      40.832  50.737  63.525  0.00  0.00            
ATOM   1026 HG13 ILE X  66      41.127  50.142  61.822  0.00  0.00            
ATOM   1027  CD1 ILE X  66      41.626  52.154  62.092  0.00  0.00            
ATOM   1028 HD11 ILE X  66      41.622  52.499  61.058  0.00  0.00            
ATOM   1029 HD12 ILE X  66      41.178  52.968  62.694  0.00  0.00            
ATOM   1030 HD13 ILE X  66      42.683  51.931  62.361  0.00  0.00            
ATOM   1031  C   ILE X  66      36.755  50.262  61.960  0.00  0.00            
ATOM   1032  O   ILE X  66      36.194  50.344  60.908  0.00  0.00            
ATOM   1033  N   SER X  67      36.124  50.550  63.112  0.00  0.00            
ATOM   1034  H   SER X  67      36.718  50.378  63.990  0.00  0.00            
ATOM   1035  CA  SER X  67      34.750  51.009  63.206  0.00  0.00            
ATOM   1036  HA  SER X  67      34.755  51.808  62.449  0.00  0.00            
ATOM   1037  CB  SER X  67      33.761  49.923  62.771  0.00  0.00            
ATOM   1038  HB2 SER X  67      33.886  49.540  61.748  0.00  0.00            
ATOM   1039  HB3 SER X  67      33.838  49.070  63.506  0.00  0.00            
ATOM   1040  OG  SER X  67      32.496  50.411  62.876  0.00  0.00            
ATOM   1041  HG  SER X  67      31.897  49.733  63.141  0.00  0.00            
ATOM   1042  C   SER X  67      34.631  51.676  64.565  0.00  0.00            
ATOM   1043  O   SER X  67      34.948  51.072  65.564  0.00  0.00            
ATOM   1044  N   VAL X  68      34.297  53.003  64.512  0.00  0.00            
ATOM   1045  H   VAL X  68      33.914  53.225  63.622  0.00  0.00            
ATOM   1046  CA  VAL X  68      34.017  53.934  65.605  0.00  0.00            
ATOM   1047  HA  VAL X  68      34.324  53.461  66.595  0.00  0.00            
ATOM   1048  CB  VAL X  68      34.855  55.225  65.446  0.00  0.00            
ATOM   1049  HB  VAL X  68      35.069  55.529  64.359  0.00  0.00            
ATOM   1050  CG1 VAL X  68      34.321  56.415  66.245  0.00  0.00            
ATOM   1051 HG11 VAL X  68      34.913  57.359  66.007  0.00  0.00            
ATOM   1052 HG12 VAL X  68      33.269  56.647  65.898  0.00  0.00            
ATOM   1053 HG13 VAL X  68      34.356  56.156  67.240  0.00  0.00            
ATOM   1054  CG2 VAL X  68      36.355  54.838  65.708  0.00  0.00            
ATOM   1055 HG21 VAL X  68      36.400  54.529  66.772  0.00  0.00            
ATOM   1056 HG22 VAL X  68      36.677  54.120  64.997  0.00  0.00            
ATOM   1057 HG23 VAL X  68      37.051  55.643  65.665  0.00  0.00            
ATOM   1058  C   VAL X  68      32.546  54.253  65.900  0.00  0.00            
ATOM   1059  O   VAL X  68      31.802  54.714  65.110  0.00  0.00            
ATOM   1060  N   PRO X  69      32.028  54.084  67.149  0.00  0.00            
ATOM   1061  CD  PRO X  69      32.816  53.861  68.378  0.00  0.00            
ATOM   1062  HD2 PRO X  69      33.731  54.375  68.428  0.00  0.00            
ATOM   1063  HD3 PRO X  69      32.837  52.828  68.629  0.00  0.00            
ATOM   1064  CG  PRO X  69      31.962  54.314  69.440  0.00  0.00            
ATOM   1065  HG2 PRO X  69      32.104  55.436  69.573  0.00  0.00            
ATOM   1066  HG3 PRO X  69      32.107  53.937  70.452  0.00  0.00            
ATOM   1067  CB  PRO X  69      30.469  54.029  69.092  0.00  0.00            
ATOM   1068  HB2 PRO X  69      29.833  54.716  69.760  0.00  0.00            
ATOM   1069  HB3 PRO X  69      30.236  53.049  69.334  0.00  0.00            
ATOM   1070  CA  PRO X  69      30.607  54.380  67.555  0.00  0.00            
ATOM   1071  HA  PRO X  69      30.035  53.686  66.907  0.00  0.00            
ATOM   1072  C   PRO X  69      30.230  55.841  67.448  0.00  0.00            
ATOM   1073  O   PRO X  69      31.062  56.709  67.723  0.00  0.00            
ATOM   1074  N   ASP X  70      28.918  56.010  67.052  0.00  0.00            
ATOM   1075  H   ASP X  70      28.344  55.125  67.075  0.00  0.00            
ATOM   1076  CA  ASP X  70      28.332  57.268  66.577  0.00  0.00            
ATOM   1077  HA  ASP X  70      27.428  56.982  66.037  0.00  0.00            
ATOM   1078  CB  ASP X  70      27.864  57.973  67.875  0.00  0.00            
ATOM   1079  HB2 ASP X  70      27.408  57.262  68.613  0.00  0.00            
ATOM   1080  HB3 ASP X  70      28.722  58.540  68.227  0.00  0.00            
ATOM   1081  CG  ASP X  70      26.755  59.007  67.589  0.00  0.00            
ATOM   1082  OD1 ASP X  70      25.976  58.901  66.553  0.00  0.00            
ATOM   1083  OD2 ASP X  70      26.673  60.032  68.315  0.00  0.00            
ATOM   1084  C   ASP X  70      29.133  58.185  65.653  0.00  0.00            
ATOM   1085  O   ASP X  70      28.736  58.257  64.513  0.00  0.00            
ATOM   1086  N   LYS X  71      30.222  58.696  66.170  0.00  0.00            
ATOM   1087  H   LYS X  71      30.364  58.170  67.048  0.00  0.00            
ATOM   1088  CA  LYS X  71      31.181  59.477  65.391  0.00  0.00            
ATOM   1089  HA  LYS X  71      30.833  60.502  65.195  0.00  0.00            
ATOM   1090  CB  LYS X  71      32.551  59.641  66.134  0.00  0.00            
ATOM   1091  HB2 LYS X  71      32.271  59.992  67.105  0.00  0.00            
ATOM   1092  HB3 LYS X  71      33.070  58.701  66.320  0.00  0.00            
ATOM   1093  CG  LYS X  71      33.603  60.579  65.387  0.00  0.00            
ATOM   1094  HG2 LYS X  71      33.974  60.234  64.440  0.00  0.00            
ATOM   1095  HG3 LYS X  71      33.175  61.576  65.240  0.00  0.00            
ATOM   1096  CD  LYS X  71      34.783  60.946  66.397  0.00  0.00            
ATOM   1097  HD2 LYS X  71      35.208  60.055  66.735  0.00  0.00            
ATOM   1098  HD3 LYS X  71      35.460  61.459  65.756  0.00  0.00            
ATOM   1099  CE  LYS X  71      34.210  62.045  67.416  0.00  0.00            
ATOM   1100  HE2 LYS X  71      34.152  63.042  66.986  0.00  0.00            
ATOM   1101  HE3 LYS X  71      33.076  61.841  67.568  0.00  0.00            
ATOM   1102  NZ  LYS X  71      34.894  62.112  68.735  0.00  0.00            
ATOM   1103  HZ1 LYS X  71      35.918  62.013  68.587  0.00  0.00            
ATOM   1104  HZ2 LYS X  71      34.741  63.049  69.085  0.00  0.00            
ATOM   1105  HZ3 LYS X  71      34.540  61.440  69.397  0.00  0.00            
ATOM   1106  C   LYS X  71      31.373  58.850  63.991  0.00  0.00            
ATOM   1107  O   LYS X  71      31.427  59.569  62.962  0.00  0.00            
ATOM   1108  N   ASN X  72      31.732  57.524  63.888  0.00  0.00            
ATOM   1109  H   ASN X  72      31.630  57.110  64.799  0.00  0.00            
ATOM   1110  CA  ASN X  72      31.715  56.781  62.650  0.00  0.00            
ATOM   1111  HA  ASN X  72      31.906  55.715  62.966  0.00  0.00            
ATOM   1112  CB  ASN X  72      30.277  56.699  62.135  0.00  0.00            
ATOM   1113  HB2 ASN X  72      29.653  56.733  62.996  0.00  0.00            
ATOM   1114  HB3 ASN X  72      30.079  57.575  61.478  0.00  0.00            
ATOM   1115  CG  ASN X  72      29.829  55.500  61.308  0.00  0.00            
ATOM   1116  OD1 ASN X  72      30.310  54.373  61.462  0.00  0.00            
ATOM   1117  ND2 ASN X  72      28.760  55.749  60.552  0.00  0.00            
ATOM   1118 HD21 ASN X  72      28.650  54.946  59.932  0.00  0.00            
ATOM   1119 HD22 ASN X  72      28.183  56.579  60.538  0.00  0.00            
ATOM   1120  C   ASN X  72      32.823  57.220  61.684  0.00  0.00            
ATOM   1121  O   ASN X  72      32.556  57.761  60.634  0.00  0.00            
ATOM   1122  N   TYR X  73      34.045  56.778  61.953  0.00  0.00            
ATOM   1123  H   TYR X  73      34.198  56.181  62.790  0.00  0.00            
ATOM   1124  CA  TYR X  73      35.076  56.504  60.907  0.00  0.00            
ATOM   1125  HA  TYR X  73      35.112  57.070  60.030  0.00  0.00            
ATOM   1126  CB  TYR X  73      36.337  56.961  61.613  0.00  0.00            
ATOM   1127  HB2 TYR X  73      36.451  56.305  62.504  0.00  0.00            
ATOM   1128  HB3 TYR X  73      36.959  56.815  60.896  0.00  0.00            
ATOM   1129  CG  TYR X  73      36.437  58.361  61.988  0.00  0.00            
ATOM   1130  CD1 TYR X  73      35.992  59.463  61.328  0.00  0.00            
ATOM   1131  HD1 TYR X  73      35.435  59.294  60.395  0.00  0.00            
ATOM   1132  CE1 TYR X  73      36.222  60.717  61.833  0.00  0.00            
ATOM   1133  HE1 TYR X  73      35.860  61.514  61.259  0.00  0.00            
ATOM   1134  CZ  TYR X  73      36.784  60.968  63.177  0.00  0.00            
ATOM   1135  OH  TYR X  73      36.952  62.257  63.583  0.00  0.00            
ATOM   1136  HH  TYR X  73      37.092  62.899  62.832  0.00  0.00            
ATOM   1137  CE2 TYR X  73      37.217  59.825  63.819  0.00  0.00            
ATOM   1138  HE2 TYR X  73      37.755  59.867  64.801  0.00  0.00            
ATOM   1139  CD2 TYR X  73      36.979  58.567  63.242  0.00  0.00            
ATOM   1140  HD2 TYR X  73      37.380  57.653  63.648  0.00  0.00            
ATOM   1141  C   TYR X  73      35.333  54.979  60.592  0.00  0.00            
ATOM   1142  O   TYR X  73      35.015  54.152  61.382  0.00  0.00            
ATOM   1143  N   LYS X  74      35.513  54.555  59.314  0.00  0.00            
ATOM   1144  H   LYS X  74      35.606  55.249  58.548  0.00  0.00            
ATOM   1145  CA  LYS X  74      35.688  53.111  58.941  0.00  0.00            
ATOM   1146  HA  LYS X  74      35.874  52.568  59.875  0.00  0.00            
ATOM   1147  CB  LYS X  74      34.327  52.542  58.332  0.00  0.00            
ATOM   1148  HB2 LYS X  74      33.856  53.142  57.502  0.00  0.00            
ATOM   1149  HB3 LYS X  74      34.679  51.592  57.763  0.00  0.00            
ATOM   1150  CG  LYS X  74      33.193  52.592  59.305  0.00  0.00            
ATOM   1151  HG2 LYS X  74      33.475  52.353  60.285  0.00  0.00            
ATOM   1152  HG3 LYS X  74      32.797  53.551  59.411  0.00  0.00            
ATOM   1153  CD  LYS X  74      32.105  51.555  58.908  0.00  0.00            
ATOM   1154  HD2 LYS X  74      31.702  51.770  57.842  0.00  0.00            
ATOM   1155  HD3 LYS X  74      32.403  50.534  59.016  0.00  0.00            
ATOM   1156  CE  LYS X  74      30.796  51.779  59.622  0.00  0.00            
ATOM   1157  HE2 LYS X  74      30.753  52.820  59.802  0.00  0.00            
ATOM   1158  HE3 LYS X  74      29.990  51.320  59.077  0.00  0.00            
ATOM   1159  NZ  LYS X  74      30.589  51.180  60.907  0.00  0.00            
ATOM   1160  HZ1 LYS X  74      29.665  50.685  60.956  0.00  0.00            
ATOM   1161  HZ2 LYS X  74      31.366  50.662  61.234  0.00  0.00            
ATOM   1162  HZ3 LYS X  74      30.532  52.065  61.347  0.00  0.00            
ATOM   1163  C   LYS X  74      36.913  53.133  57.976  0.00  0.00            
ATOM   1164  O   LYS X  74      37.050  53.953  57.047  0.00  0.00            
ATOM   1165  N   ASN X  75      37.837  52.273  58.192  0.00  0.00            
ATOM   1166  H   ASN X  75      37.672  51.636  58.955  0.00  0.00            
ATOM   1167  CA  ASN X  75      39.118  52.287  57.572  0.00  0.00            
ATOM   1168  HA  ASN X  75      38.834  52.506  56.492  0.00  0.00            
ATOM   1169  CB  ASN X  75      40.053  53.474  58.080  0.00  0.00            
ATOM   1170  HB2 ASN X  75      39.665  54.398  58.438  0.00  0.00            
ATOM   1171  HB3 ASN X  75      40.697  53.037  58.879  0.00  0.00            
ATOM   1172  CG  ASN X  75      41.114  53.788  56.933  0.00  0.00            
ATOM   1173  OD1 ASN X  75      41.058  53.217  55.808  0.00  0.00            
ATOM   1174  ND2 ASN X  75      42.127  54.460  57.264  0.00  0.00            
ATOM   1175 HD21 ASN X  75      42.448  54.739  56.306  0.00  0.00            
ATOM   1176 HD22 ASN X  75      42.139  54.884  58.182  0.00  0.00            
ATOM   1177  C   ASN X  75      39.776  50.910  57.684  0.00  0.00            
ATOM   1178  O   ASN X  75      39.556  50.184  58.594  0.00  0.00            
ATOM   1179  N   ASP X  76      40.627  50.723  56.632  0.00  0.00            
ATOM   1180  H   ASP X  76      40.622  51.364  55.845  0.00  0.00            
ATOM   1181  CA  ASP X  76      41.458  49.629  56.283  0.00  0.00            
ATOM   1182  HA  ASP X  76      41.089  48.722  56.753  0.00  0.00            
ATOM   1183  CB  ASP X  76      41.426  49.154  54.764  0.00  0.00            
ATOM   1184  HB2 ASP X  76      41.899  48.144  54.617  0.00  0.00            
ATOM   1185  HB3 ASP X  76      40.332  49.048  54.542  0.00  0.00            
ATOM   1186  CG  ASP X  76      42.092  50.256  53.809  0.00  0.00            
ATOM   1187  OD1 ASP X  76      41.736  51.424  53.734  0.00  0.00            
ATOM   1188  OD2 ASP X  76      42.959  49.756  53.072  0.00  0.00            
ATOM   1189  C   ASP X  76      42.915  49.949  56.563  0.00  0.00            
ATOM   1190  O   ASP X  76      43.411  51.017  56.194  0.00  0.00            
ATOM   1191  N   VAL X  77      43.628  49.014  57.193  0.00  0.00            
ATOM   1192  H   VAL X  77      43.205  48.074  57.537  0.00  0.00            
ATOM   1193  CA  VAL X  77      44.949  49.205  57.809  0.00  0.00            
ATOM   1194  HA  VAL X  77      45.533  49.832  57.196  0.00  0.00            
ATOM   1195  CB  VAL X  77      44.751  49.920  59.211  0.00  0.00            
ATOM   1196  HB  VAL X  77      44.117  50.797  59.136  0.00  0.00            
ATOM   1197  CG1 VAL X  77      44.094  49.159  60.390  0.00  0.00            
ATOM   1198 HG11 VAL X  77      43.838  48.275  59.948  0.00  0.00            
ATOM   1199 HG12 VAL X  77      44.749  49.169  61.221  0.00  0.00            
ATOM   1200 HG13 VAL X  77      43.273  49.690  60.894  0.00  0.00            
ATOM   1201  CG2 VAL X  77      46.105  50.515  59.582  0.00  0.00            
ATOM   1202 HG21 VAL X  77      46.947  49.862  59.724  0.00  0.00            
ATOM   1203 HG22 VAL X  77      46.426  51.287  58.969  0.00  0.00            
ATOM   1204 HG23 VAL X  77      45.977  50.845  60.653  0.00  0.00            
ATOM   1205  C   VAL X  77      45.769  47.811  58.099  0.00  0.00            
ATOM   1206  O   VAL X  77      45.104  46.850  58.454  0.00  0.00            
ATOM   1207  N   ASN X  78      47.070  47.698  57.806  0.00  0.00            
ATOM   1208  H   ASN X  78      47.610  48.374  57.276  0.00  0.00            
ATOM   1209  CA  ASN X  78      47.892  46.578  58.132  0.00  0.00            
ATOM   1210  HA  ASN X  78      47.271  45.756  58.394  0.00  0.00            
ATOM   1211  CB  ASN X  78      48.424  46.235  56.758  0.00  0.00            
ATOM   1212  HB2 ASN X  78      47.623  46.063  55.951  0.00  0.00            
ATOM   1213  HB3 ASN X  78      48.846  47.137  56.281  0.00  0.00            
ATOM   1214  CG  ASN X  78      49.353  45.026  56.867  0.00  0.00            
ATOM   1215  OD1 ASN X  78      49.032  44.026  57.419  0.00  0.00            
ATOM   1216  ND2 ASN X  78      50.430  45.155  56.232  0.00  0.00            
ATOM   1217 HD21 ASN X  78      50.919  44.253  56.256  0.00  0.00            
ATOM   1218 HD22 ASN X  78      50.533  45.886  55.576  0.00  0.00            
ATOM   1219  C   ASN X  78      49.021  46.964  59.095  0.00  0.00            
ATOM   1220  O   ASN X  78      49.412  48.147  59.247  0.00  0.00            
ATOM   1221  N   PHE X  79      49.515  46.005  59.902  0.00  0.00            
ATOM   1222  H   PHE X  79      49.090  45.115  59.833  0.00  0.00            
ATOM   1223  CA  PHE X  79      50.519  46.192  60.948  0.00  0.00            
ATOM   1224  HA  PHE X  79      50.164  47.016  61.501  0.00  0.00            
ATOM   1225  CB  PHE X  79      50.499  44.909  61.822  0.00  0.00            
ATOM   1226  HB2 PHE X  79      49.525  44.791  62.066  0.00  0.00            
ATOM   1227  HB3 PHE X  79      50.873  44.065  61.245  0.00  0.00            
ATOM   1228  CG  PHE X  79      51.318  44.866  63.091  0.00  0.00            
ATOM   1229  CD1 PHE X  79      52.164  43.784  63.385  0.00  0.00            
ATOM   1230  HD1 PHE X  79      52.265  42.792  62.844  0.00  0.00            
ATOM   1231  CE1 PHE X  79      53.235  44.016  64.351  0.00  0.00            
ATOM   1232  HE1 PHE X  79      53.978  43.321  64.472  0.00  0.00            
ATOM   1233  CZ  PHE X  79      53.302  45.215  65.077  0.00  0.00            
ATOM   1234  HZ  PHE X  79      54.195  45.422  65.662  0.00  0.00            
ATOM   1235  CE2 PHE X  79      52.191  46.110  64.934  0.00  0.00            
ATOM   1236  HE2 PHE X  79      52.253  46.935  65.646  0.00  0.00            
ATOM   1237  CD2 PHE X  79      51.255  46.066  63.849  0.00  0.00            
ATOM   1238  HD2 PHE X  79      50.510  46.847  63.733  0.00  0.00            
ATOM   1239  C   PHE X  79      51.924  46.549  60.391  0.00  0.00            
ATOM   1240  O   PHE X  79      52.862  45.687  60.417  0.00  0.00            
ATOM   1241  N   LYS X  80      52.113  47.776  59.816  0.00  0.00            
ATOM   1242  H   LYS X  80      51.301  48.386  59.836  0.00  0.00            
ATOM   1243  CA  LYS X  80      53.427  48.161  59.420  0.00  0.00            
ATOM   1244  HA  LYS X  80      54.092  47.395  58.952  0.00  0.00            
ATOM   1245  CB  LYS X  80      53.329  49.270  58.402  0.00  0.00            
ATOM   1246  HB2 LYS X  80      52.953  50.124  58.823  0.00  0.00            
ATOM   1247  HB3 LYS X  80      54.410  49.508  58.139  0.00  0.00            
ATOM   1248  CG  LYS X  80      52.544  48.902  57.061  0.00  0.00            
ATOM   1249  HG2 LYS X  80      52.657  47.823  56.910  0.00  0.00            
ATOM   1250  HG3 LYS X  80      51.456  49.203  57.196  0.00  0.00            
ATOM   1251  CD  LYS X  80      53.268  49.614  55.893  0.00  0.00            
ATOM   1252  HD2 LYS X  80      52.929  50.644  56.000  0.00  0.00            
ATOM   1253  HD3 LYS X  80      54.282  49.776  56.116  0.00  0.00            
ATOM   1254  CE  LYS X  80      53.054  48.961  54.567  0.00  0.00            
ATOM   1255  HE2 LYS X  80      54.016  49.123  53.860  0.00  0.00            
ATOM   1256  HE3 LYS X  80      53.258  47.876  54.516  0.00  0.00            
ATOM   1257  NZ  LYS X  80      51.883  49.329  53.816  0.00  0.00            
ATOM   1258  HZ1 LYS X  80      51.802  49.121  52.818  0.00  0.00            
ATOM   1259  HZ2 LYS X  80      51.054  48.844  54.109  0.00  0.00            
ATOM   1260  HZ3 LYS X  80      51.755  50.347  53.912  0.00  0.00            
ATOM   1261  C   LYS X  80      54.187  48.684  60.759  0.00  0.00            
ATOM   1262  O   LYS X  80      53.566  49.481  61.484  0.00  0.00            
ATOM   1263  N   LEU X  81      55.371  48.292  60.934  0.00  0.00            
ATOM   1264  H   LEU X  81      55.856  47.704  60.294  0.00  0.00            
ATOM   1265  CA  LEU X  81      56.101  48.671  62.092  0.00  0.00            
ATOM   1266  HA  LEU X  81      55.564  48.338  62.986  0.00  0.00            
ATOM   1267  CB  LEU X  81      57.415  47.957  62.045  0.00  0.00            
ATOM   1268  HB2 LEU X  81      57.938  48.317  61.189  0.00  0.00            
ATOM   1269  HB3 LEU X  81      57.960  48.411  62.885  0.00  0.00            
ATOM   1270  CG  LEU X  81      57.455  46.414  62.284  0.00  0.00            
ATOM   1271  HG  LEU X  81      56.504  46.027  61.915  0.00  0.00            
ATOM   1272  CD1 LEU X  81      58.613  45.758  61.526  0.00  0.00            
ATOM   1273 HD11 LEU X  81      59.548  45.735  61.947  0.00  0.00            
ATOM   1274 HD12 LEU X  81      58.227  44.856  61.352  0.00  0.00            
ATOM   1275 HD13 LEU X  81      58.574  46.229  60.495  0.00  0.00            
ATOM   1276  CD2 LEU X  81      57.293  45.987  63.719  0.00  0.00            
ATOM   1277 HD21 LEU X  81      56.387  46.260  64.238  0.00  0.00            
ATOM   1278 HD22 LEU X  81      57.486  44.959  63.900  0.00  0.00            
ATOM   1279 HD23 LEU X  81      58.049  46.463  64.327  0.00  0.00            
ATOM   1280  C   LEU X  81      56.379  50.236  62.229  0.00  0.00            
ATOM   1281  O   LEU X  81      56.859  50.696  63.309  0.00  0.00            
ATOM   1282  N   ASN X  82      56.275  51.035  61.203  0.00  0.00            
ATOM   1283  H   ASN X  82      56.121  50.519  60.304  0.00  0.00            
ATOM   1284  CA  ASN X  82      56.662  52.522  61.177  0.00  0.00            
ATOM   1285  HA  ASN X  82      57.588  52.579  61.768  0.00  0.00            
ATOM   1286  CB  ASN X  82      56.873  52.989  59.811  0.00  0.00            
ATOM   1287  HB2 ASN X  82      56.040  52.786  59.126  0.00  0.00            
ATOM   1288  HB3 ASN X  82      56.915  54.076  59.772  0.00  0.00            
ATOM   1289  CG  ASN X  82      58.201  52.537  59.321  0.00  0.00            
ATOM   1290  OD1 ASN X  82      59.248  52.212  59.927  0.00  0.00            
ATOM   1291  ND2 ASN X  82      58.357  52.259  58.056  0.00  0.00            
ATOM   1292 HD21 ASN X  82      59.330  51.958  57.887  0.00  0.00            
ATOM   1293 HD22 ASN X  82      57.556  52.121  57.435  0.00  0.00            
ATOM   1294  C   ASN X  82      55.747  53.541  61.948  0.00  0.00            
ATOM   1295  O   ASN X  82      56.088  54.751  62.040  0.00  0.00            
ATOM   1296  N   GLU X  83      54.628  53.015  62.398  0.00  0.00            
ATOM   1297  H   GLU X  83      54.600  52.000  62.366  0.00  0.00            
ATOM   1298  CA  GLU X  83      53.807  53.759  63.423  0.00  0.00            
ATOM   1299  HA  GLU X  83      54.392  54.485  63.968  0.00  0.00            
ATOM   1300  CB  GLU X  83      52.820  54.654  62.632  0.00  0.00            
ATOM   1301  HB2 GLU X  83      53.354  55.272  61.934  0.00  0.00            
ATOM   1302  HB3 GLU X  83      52.022  54.002  62.216  0.00  0.00            
ATOM   1303  CG  GLU X  83      51.988  55.734  63.299  0.00  0.00            
ATOM   1304  HG2 GLU X  83      51.592  56.408  62.644  0.00  0.00            
ATOM   1305  HG3 GLU X  83      51.042  55.324  63.793  0.00  0.00            
ATOM   1306  CD  GLU X  83      52.864  56.553  64.268  0.00  0.00            
ATOM   1307  OE1 GLU X  83      52.579  56.778  65.437  0.00  0.00            
ATOM   1308  OE2 GLU X  83      54.054  56.810  63.974  0.00  0.00            
ATOM   1309  C   GLU X  83      53.234  52.881  64.512  0.00  0.00            
ATOM   1310  O   GLU X  83      53.187  51.649  64.332  0.00  0.00            
ATOM   1311  N   GLU X  84      52.764  53.429  65.608  0.00  0.00            
ATOM   1312  H   GLU X  84      52.738  54.459  65.641  0.00  0.00            
ATOM   1313  CA  GLU X  84      52.422  52.741  66.926  0.00  0.00            
ATOM   1314  HA  GLU X  84      52.705  51.741  66.791  0.00  0.00            
ATOM   1315  CB  GLU X  84      53.192  53.472  68.021  0.00  0.00            
ATOM   1316  HB2 GLU X  84      53.089  54.521  67.927  0.00  0.00            
ATOM   1317  HB3 GLU X  84      52.812  53.270  69.067  0.00  0.00            
ATOM   1318  CG  GLU X  84      54.691  52.965  68.138  0.00  0.00            
ATOM   1319  HG2 GLU X  84      54.940  53.141  69.187  0.00  0.00            
ATOM   1320  HG3 GLU X  84      54.724  51.891  67.947  0.00  0.00            
ATOM   1321  CD  GLU X  84      55.583  53.455  66.924  0.00  0.00            
ATOM   1322  OE1 GLU X  84      56.701  52.873  66.686  0.00  0.00            
ATOM   1323  OE2 GLU X  84      55.504  54.539  66.370  0.00  0.00            
ATOM   1324  C   GLU X  84      50.925  52.565  67.235  0.00  0.00            
ATOM   1325  O   GLU X  84      50.242  53.559  67.148  0.00  0.00            
ATOM   1326  N   GLY X  85      50.425  51.292  67.456  0.00  0.00            
ATOM   1327  H   GLY X  85      51.038  50.514  67.641  0.00  0.00            
ATOM   1328  CA  GLY X  85      49.024  51.032  67.834  0.00  0.00            
ATOM   1329  HA2 GLY X  85      48.721  50.060  68.149  0.00  0.00            
ATOM   1330  HA3 GLY X  85      48.678  51.663  68.589  0.00  0.00            
ATOM   1331  C   GLY X  85      48.020  51.423  66.775  0.00  0.00            
ATOM   1332  O   GLY X  85      46.832  51.563  67.093  0.00  0.00            
ATOM   1333  N   THR X  86      48.360  51.603  65.453  0.00  0.00            
ATOM   1334  H   THR X  86      49.299  51.379  65.084  0.00  0.00            
ATOM   1335  CA  THR X  86      47.342  51.906  64.390  0.00  0.00            
ATOM   1336  HA  THR X  86      46.817  52.741  64.749  0.00  0.00            
ATOM   1337  CB  THR X  86      47.862  52.447  63.058  0.00  0.00            
ATOM   1338  HB  THR X  86      47.036  52.854  62.503  0.00  0.00            
ATOM   1339  CG2 THR X  86      49.109  53.370  63.210  0.00  0.00            
ATOM   1340 HG21 THR X  86      49.870  52.935  63.661  0.00  0.00            
ATOM   1341 HG22 THR X  86      49.639  53.457  62.184  0.00  0.00            
ATOM   1342 HG23 THR X  86      48.736  54.346  63.575  0.00  0.00            
ATOM   1343  OG1 THR X  86      48.365  51.425  62.246  0.00  0.00            
ATOM   1344  HG1 THR X  86      48.063  51.561  61.353  0.00  0.00            
ATOM   1345  C   THR X  86      46.285  50.975  64.002  0.00  0.00            
ATOM   1346  O   THR X  86      45.158  51.468  63.649  0.00  0.00            
ATOM   1347  N   THR X  87      46.391  49.744  64.497  0.00  0.00            
ATOM   1348  H   THR X  87      47.272  49.447  64.943  0.00  0.00            
ATOM   1349  CA  THR X  87      45.470  48.622  64.387  0.00  0.00            
ATOM   1350  HA  THR X  87      44.941  48.843  63.483  0.00  0.00            
ATOM   1351  CB  THR X  87      46.102  47.265  64.159  0.00  0.00            
ATOM   1352  HB  THR X  87      45.714  46.576  64.729  0.00  0.00            
ATOM   1353  CG2 THR X  87      46.218  46.801  62.664  0.00  0.00            
ATOM   1354 HG21 THR X  87      45.352  47.196  62.113  0.00  0.00            
ATOM   1355 HG22 THR X  87      47.015  47.300  62.161  0.00  0.00            
ATOM   1356 HG23 THR X  87      46.301  45.700  62.565  0.00  0.00            
ATOM   1357  OG1 THR X  87      47.445  47.157  64.750  0.00  0.00            
ATOM   1358  HG1 THR X  87      47.585  46.152  64.614  0.00  0.00            
ATOM   1359  C   THR X  87      44.354  48.659  65.488  0.00  0.00            
ATOM   1360  O   THR X  87      44.187  47.765  66.269  0.00  0.00            
ATOM   1361  N   GLN X  88      43.735  49.776  65.713  0.00  0.00            
ATOM   1362  H   GLN X  88      43.955  50.623  65.109  0.00  0.00            
ATOM   1363  CA  GLN X  88      42.647  49.821  66.730  0.00  0.00            
ATOM   1364  HA  GLN X  88      43.032  49.529  67.696  0.00  0.00            
ATOM   1365  CB  GLN X  88      42.110  51.285  66.715  0.00  0.00            
ATOM   1366  HB2 GLN X  88      41.997  51.516  65.773  0.00  0.00            
ATOM   1367  HB3 GLN X  88      41.235  51.414  67.248  0.00  0.00            
ATOM   1368  CG  GLN X  88      43.167  52.294  67.216  0.00  0.00            
ATOM   1369  HG2 GLN X  88      43.046  52.476  68.266  0.00  0.00            
ATOM   1370  HG3 GLN X  88      44.085  52.097  66.787  0.00  0.00            
ATOM   1371  CD  GLN X  88      42.686  53.722  66.796  0.00  0.00            
ATOM   1372  OE1 GLN X  88      42.246  54.535  67.567  0.00  0.00            
ATOM   1373  NE2 GLN X  88      42.479  54.014  65.513  0.00  0.00            
ATOM   1374 HE21 GLN X  88      42.479  55.000  65.290  0.00  0.00            
ATOM   1375 HE22 GLN X  88      42.849  53.410  64.706  0.00  0.00            
ATOM   1376  C   GLN X  88      41.423  48.845  66.431  0.00  0.00            
ATOM   1377  O   GLN X  88      41.157  48.446  65.328  0.00  0.00            
ATOM   1378  N   HIE X  89      40.741  48.596  67.603  0.00  0.00            
ATOM   1379  H   HIE X  89      41.214  48.707  68.480  0.00  0.00            
ATOM   1380  CA  HIE X  89      39.612  47.774  67.710  0.00  0.00            
ATOM   1381  HA  HIE X  89      39.031  47.776  66.781  0.00  0.00            
ATOM   1382  CB  HIE X  89      40.045  46.379  68.184  0.00  0.00            
ATOM   1383  HB2 HIE X  89      40.807  45.864  67.578  0.00  0.00            
ATOM   1384  HB3 HIE X  89      40.645  46.583  69.061  0.00  0.00            
ATOM   1385  CG  HIE X  89      39.019  45.319  68.582  0.00  0.00            
ATOM   1386  ND1 HIE X  89      39.221  44.379  69.560  0.00  0.00            
ATOM   1387  CE1 HIE X  89      38.244  43.393  69.383  0.00  0.00            
ATOM   1388  HE1 HIE X  89      38.115  42.355  69.782  0.00  0.00            
ATOM   1389  NE2 HIE X  89      37.543  43.755  68.276  0.00  0.00            
ATOM   1390  HE2 HIE X  89      37.061  43.067  67.708  0.00  0.00            
ATOM   1391  CD2 HIE X  89      37.930  44.990  67.904  0.00  0.00            
ATOM   1392  HD2 HIE X  89      37.704  45.601  67.100  0.00  0.00            
ATOM   1393  C   HIE X  89      38.542  48.554  68.513  0.00  0.00            
ATOM   1394  O   HIE X  89      38.742  49.665  68.988  0.00  0.00            
ATOM   1395  N   ASN X  90      37.322  48.034  68.649  0.00  0.00            
ATOM   1396  H   ASN X  90      36.991  47.162  68.211  0.00  0.00            
ATOM   1397  CA  ASN X  90      36.173  48.911  68.991  0.00  0.00            
ATOM   1398  HA  ASN X  90      36.593  49.804  69.288  0.00  0.00            
ATOM   1399  CB  ASN X  90      35.223  48.987  67.800  0.00  0.00            
ATOM   1400  HB2 ASN X  90      34.563  49.943  67.903  0.00  0.00            
ATOM   1401  HB3 ASN X  90      35.615  49.127  66.862  0.00  0.00            
ATOM   1402  CG  ASN X  90      34.320  47.793  67.782  0.00  0.00            
ATOM   1403  OD1 ASN X  90      34.638  46.771  68.281  0.00  0.00            
ATOM   1404  ND2 ASN X  90      33.101  47.927  67.273  0.00  0.00            
ATOM   1405 HD21 ASN X  90      32.383  47.208  67.461  0.00  0.00            
ATOM   1406 HD22 ASN X  90      32.838  48.837  66.890  0.00  0.00            
ATOM   1407  C   ASN X  90      35.538  48.456  70.404  0.00  0.00            
ATOM   1408  O   ASN X  90      35.890  47.472  71.022  0.00  0.00            
ATOM   1409  N   ASN X  91      34.503  49.236  70.798  0.00  0.00            
ATOM   1410  H   ASN X  91      34.451  50.142  70.273  0.00  0.00            
ATOM   1411  CA  ASN X  91      33.751  49.219  72.049  0.00  0.00            
ATOM   1412  HA  ASN X  91      34.573  49.237  72.844  0.00  0.00            
ATOM   1413  CB  ASN X  91      32.931  50.493  72.288  0.00  0.00            
ATOM   1414  HB2 ASN X  91      32.511  50.518  73.401  0.00  0.00            
ATOM   1415  HB3 ASN X  91      33.669  51.342  72.250  0.00  0.00            
ATOM   1416  CG  ASN X  91      31.933  50.752  71.209  0.00  0.00            
ATOM   1417  OD1 ASN X  91      32.206  50.753  69.971  0.00  0.00            
ATOM   1418  ND2 ASN X  91      30.766  50.730  71.568  0.00  0.00            
ATOM   1419 HD21 ASN X  91      29.991  50.858  70.890  0.00  0.00            
ATOM   1420 HD22 ASN X  91      30.557  50.455  72.452  0.00  0.00            
ATOM   1421  C   ASN X  91      32.886  48.004  72.278  0.00  0.00            
ATOM   1422  O   ASN X  91      31.759  48.089  72.887  0.00  0.00            
ATOM   1423  N   THR X  92      33.343  46.826  71.834  0.00  0.00            
ATOM   1424  H   THR X  92      34.228  46.769  71.418  0.00  0.00            
ATOM   1425  CA  THR X  92      32.770  45.441  71.828  0.00  0.00            
ATOM   1426  HA  THR X  92      31.777  45.719  71.514  0.00  0.00            
ATOM   1427  CB  THR X  92      33.486  44.523  70.877  0.00  0.00            
ATOM   1428  HB  THR X  92      33.385  45.094  69.968  0.00  0.00            
ATOM   1429  CG2 THR X  92      34.963  44.100  71.276  0.00  0.00            
ATOM   1430 HG21 THR X  92      35.334  43.989  70.296  0.00  0.00            
ATOM   1431 HG22 THR X  92      35.499  44.932  71.783  0.00  0.00            
ATOM   1432 HG23 THR X  92      34.993  43.131  71.802  0.00  0.00            
ATOM   1433  OG1 THR X  92      32.602  43.381  70.841  0.00  0.00            
ATOM   1434  HG1 THR X  92      32.834  43.013  70.067  0.00  0.00            
ATOM   1435  C   THR X  92      32.844  44.979  73.386  0.00  0.00            
ATOM   1436  O   THR X  92      33.391  45.697  74.224  0.00  0.00            
ATOM   1437  N   GLU X  93      32.354  43.724  73.672  0.00  0.00            
ATOM   1438  H   GLU X  93      32.003  43.283  72.806  0.00  0.00            
ATOM   1439  CA  GLU X  93      31.916  43.349  75.069  0.00  0.00            
ATOM   1440  HA  GLU X  93      31.307  44.230  75.546  0.00  0.00            
ATOM   1441  CB  GLU X  93      31.129  42.041  74.991  0.00  0.00            
ATOM   1442  HB2 GLU X  93      30.342  42.306  74.341  0.00  0.00            
ATOM   1443  HB3 GLU X  93      31.852  41.307  74.502  0.00  0.00            
ATOM   1444  CG  GLU X  93      30.528  41.261  76.153  0.00  0.00            
ATOM   1445  HG2 GLU X  93      29.906  40.500  75.826  0.00  0.00            
ATOM   1446  HG3 GLU X  93      31.367  40.894  76.723  0.00  0.00            
ATOM   1447  CD  GLU X  93      29.738  42.167  77.063  0.00  0.00            
ATOM   1448  OE1 GLU X  93      28.794  41.608  77.707  0.00  0.00            
ATOM   1449  OE2 GLU X  93      29.820  43.408  77.097  0.00  0.00            
ATOM   1450  C   GLU X  93      33.180  43.035  75.868  0.00  0.00            
ATOM   1451  O   GLU X  93      33.044  42.720  77.052  0.00  0.00            
ATOM   1452  N   ILE X  94      34.438  43.013  75.217  0.00  0.00            
ATOM   1453  H   ILE X  94      34.616  43.351  74.190  0.00  0.00            
ATOM   1454  CA  ILE X  94      35.711  42.411  75.725  0.00  0.00            
ATOM   1455  HA  ILE X  94      35.447  41.529  76.196  0.00  0.00            
ATOM   1456  CB  ILE X  94      36.471  41.794  74.484  0.00  0.00            
ATOM   1457  HB  ILE X  94      35.707  41.641  73.817  0.00  0.00            
ATOM   1458  CG2 ILE X  94      37.453  42.632  73.785  0.00  0.00            
ATOM   1459 HG21 ILE X  94      37.603  42.488  72.676  0.00  0.00            
ATOM   1460 HG22 ILE X  94      37.011  43.650  73.824  0.00  0.00            
ATOM   1461 HG23 ILE X  94      38.399  42.634  74.183  0.00  0.00            
ATOM   1462  CG1 ILE X  94      37.239  40.424  74.711  0.00  0.00            
ATOM   1463 HG12 ILE X  94      37.911  40.086  73.886  0.00  0.00            
ATOM   1464 HG13 ILE X  94      37.866  40.556  75.560  0.00  0.00            
ATOM   1465  CD1 ILE X  94      36.287  39.240  74.908  0.00  0.00            
ATOM   1466 HD11 ILE X  94      35.874  39.075  73.894  0.00  0.00            
ATOM   1467 HD12 ILE X  94      36.752  38.298  75.193  0.00  0.00            
ATOM   1468 HD13 ILE X  94      35.595  39.414  75.682  0.00  0.00            
ATOM   1469  C   ILE X  94      36.444  43.332  76.784  0.00  0.00            
ATOM   1470  O   ILE X  94      37.616  43.671  76.680  0.00  0.00            
ATOM   1471  N   LYS X  95      35.598  43.855  77.712  0.00  0.00            
ATOM   1472  H   LYS X  95      34.679  43.494  77.711  0.00  0.00            
ATOM   1473  CA  LYS X  95      36.055  44.519  78.870  0.00  0.00            
ATOM   1474  HA  LYS X  95      37.079  44.558  78.691  0.00  0.00            
ATOM   1475  CB  LYS X  95      35.582  45.950  78.802  0.00  0.00            
ATOM   1476  HB2 LYS X  95      35.288  46.246  79.706  0.00  0.00            
ATOM   1477  HB3 LYS X  95      36.382  46.777  78.679  0.00  0.00            
ATOM   1478  CG  LYS X  95      34.560  46.480  77.886  0.00  0.00            
ATOM   1479  HG2 LYS X  95      34.539  47.532  78.033  0.00  0.00            
ATOM   1480  HG3 LYS X  95      34.956  46.420  76.763  0.00  0.00            
ATOM   1481  CD  LYS X  95      33.269  45.845  78.123  0.00  0.00            
ATOM   1482  HD2 LYS X  95      33.356  44.764  78.137  0.00  0.00            
ATOM   1483  HD3 LYS X  95      32.967  46.225  79.055  0.00  0.00            
ATOM   1484  CE  LYS X  95      32.275  46.304  77.018  0.00  0.00            
ATOM   1485  HE2 LYS X  95      32.387  47.397  76.956  0.00  0.00            
ATOM   1486  HE3 LYS X  95      32.447  45.827  76.049  0.00  0.00            
ATOM   1487  NZ  LYS X  95      30.887  46.263  77.567  0.00  0.00            
ATOM   1488  HZ1 LYS X  95      30.779  46.705  78.487  0.00  0.00            
ATOM   1489  HZ2 LYS X  95      30.210  46.557  76.791  0.00  0.00            
ATOM   1490  HZ3 LYS X  95      30.650  45.296  77.707  0.00  0.00            
ATOM   1491  C   LYS X  95      35.749  43.859  80.179  0.00  0.00            
ATOM   1492  O   LYS X  95      34.775  43.089  80.287  0.00  0.00            
ATOM   1493  N   TYR X  96      36.630  43.941  81.176  0.00  0.00            
ATOM   1494  H   TYR X  96      37.536  44.464  80.892  0.00  0.00            
ATOM   1495  CA  TYR X  96      36.782  43.215  82.456  0.00  0.00            
ATOM   1496  HA  TYR X  96      37.675  43.643  83.020  0.00  0.00            
ATOM   1497  CB  TYR X  96      35.588  43.275  83.375  0.00  0.00            
ATOM   1498  HB2 TYR X  96      35.414  44.398  83.570  0.00  0.00            
ATOM   1499  HB3 TYR X  96      34.777  42.910  82.782  0.00  0.00            
ATOM   1500  CG  TYR X  96      35.645  42.370  84.657  0.00  0.00            
ATOM   1501  CD1 TYR X  96      36.833  42.290  85.376  0.00  0.00            
ATOM   1502  HD1 TYR X  96      37.653  42.710  84.965  0.00  0.00            
ATOM   1503  CE1 TYR X  96      36.831  41.736  86.721  0.00  0.00            
ATOM   1504  HE1 TYR X  96      37.782  41.664  87.339  0.00  0.00            
ATOM   1505  CZ  TYR X  96      35.660  41.154  87.149  0.00  0.00            
ATOM   1506  OH  TYR X  96      35.601  40.570  88.456  0.00  0.00            
ATOM   1507  HH  TYR X  96      36.439  40.747  88.984  0.00  0.00            
ATOM   1508  CE2 TYR X  96      34.447  41.164  86.442  0.00  0.00            
ATOM   1509  HE2 TYR X  96      33.630  40.707  86.865  0.00  0.00            
ATOM   1510  CD2 TYR X  96      34.454  41.851  85.245  0.00  0.00            
ATOM   1511  HD2 TYR X  96      33.490  42.139  84.693  0.00  0.00            
ATOM   1512  C   TYR X  96      37.142  41.664  82.355  0.00  0.00            
ATOM   1513  O   TYR X  96      37.960  41.136  83.017  0.00  0.00            
ATOM   1514  N   LYS X  97      36.494  40.985  81.337  0.00  0.00            
ATOM   1515  H   LYS X  97      35.912  41.501  80.681  0.00  0.00            
ATOM   1516  CA  LYS X  97      36.586  39.557  81.035  0.00  0.00            
ATOM   1517  HA  LYS X  97      37.418  39.262  81.564  0.00  0.00            
ATOM   1518  CB  LYS X  97      35.324  39.001  81.452  0.00  0.00            
ATOM   1519  HB2 LYS X  97      34.432  39.538  81.117  0.00  0.00            
ATOM   1520  HB3 LYS X  97      34.968  38.082  81.104  0.00  0.00            
ATOM   1521  CG  LYS X  97      35.001  39.033  82.999  0.00  0.00            
ATOM   1522  HG2 LYS X  97      34.883  39.935  83.420  0.00  0.00            
ATOM   1523  HG3 LYS X  97      34.018  38.618  83.041  0.00  0.00            
ATOM   1524  CD  LYS X  97      36.106  38.306  83.776  0.00  0.00            
ATOM   1525  HD2 LYS X  97      37.109  38.903  83.899  0.00  0.00            
ATOM   1526  HD3 LYS X  97      35.758  38.179  84.777  0.00  0.00            
ATOM   1527  CE  LYS X  97      36.514  36.940  83.458  0.00  0.00            
ATOM   1528  HE2 LYS X  97      35.615  36.244  83.423  0.00  0.00            
ATOM   1529  HE3 LYS X  97      36.950  36.868  82.449  0.00  0.00            
ATOM   1530  NZ  LYS X  97      37.650  36.568  84.311  0.00  0.00            
ATOM   1531  HZ1 LYS X  97      37.999  35.640  84.088  0.00  0.00            
ATOM   1532  HZ2 LYS X  97      38.465  37.167  84.205  0.00  0.00            
ATOM   1533  HZ3 LYS X  97      37.470  36.454  85.265  0.00  0.00            
ATOM   1534  C   LYS X  97      36.896  39.353  79.534  0.00  0.00            
ATOM   1535  O   LYS X  97      36.294  40.004  78.674  0.00  0.00            
ATOM   1536  N   TYR X  98      37.966  38.592  79.211  0.00  0.00            
ATOM   1537  H   TYR X  98      38.336  38.130  79.974  0.00  0.00            
ATOM   1538  CA  TYR X  98      38.698  38.466  77.948  0.00  0.00            
ATOM   1539  HA  TYR X  98      38.145  38.814  77.122  0.00  0.00            
ATOM   1540  CB  TYR X  98      39.897  39.364  77.907  0.00  0.00            
ATOM   1541  HB2 TYR X  98      39.619  40.398  77.999  0.00  0.00            
ATOM   1542  HB3 TYR X  98      40.426  39.170  78.788  0.00  0.00            
ATOM   1543  CG  TYR X  98      40.958  38.994  76.855  0.00  0.00            
ATOM   1544  CD1 TYR X  98      41.936  38.080  77.141  0.00  0.00            
ATOM   1545  HD1 TYR X  98      41.912  37.471  78.037  0.00  0.00            
ATOM   1546  CE1 TYR X  98      42.944  37.854  76.166  0.00  0.00            
ATOM   1547  HE1 TYR X  98      43.632  37.019  76.381  0.00  0.00            
ATOM   1548  CZ  TYR X  98      42.933  38.622  74.985  0.00  0.00            
ATOM   1549  OH  TYR X  98      43.817  38.205  74.050  0.00  0.00            
ATOM   1550  HH  TYR X  98      44.080  38.593  73.128  0.00  0.00            
ATOM   1551  CE2 TYR X  98      41.939  39.542  74.649  0.00  0.00            
ATOM   1552  HE2 TYR X  98      41.809  40.080  73.760  0.00  0.00            
ATOM   1553  CD2 TYR X  98      41.043  39.742  75.687  0.00  0.00            
ATOM   1554  HD2 TYR X  98      40.286  40.519  75.558  0.00  0.00            
ATOM   1555  C   TYR X  98      39.071  37.068  77.622  0.00  0.00            
ATOM   1556  O   TYR X  98      39.468  36.317  78.447  0.00  0.00            
ATOM   1557  N   THR X  99      39.082  36.784  76.348  0.00  0.00            
ATOM   1558  H   THR X  99      38.888  37.535  75.783  0.00  0.00            
ATOM   1559  CA  THR X  99      39.621  35.559  75.721  0.00  0.00            
ATOM   1560  HA  THR X  99      40.472  35.146  76.247  0.00  0.00            
ATOM   1561  CB  THR X  99      38.540  34.430  75.684  0.00  0.00            
ATOM   1562  HB  THR X  99      37.829  34.559  76.542  0.00  0.00            
ATOM   1563  CG2 THR X  99      37.682  34.642  74.411  0.00  0.00            
ATOM   1564 HG21 THR X  99      36.752  34.144  74.599  0.00  0.00            
ATOM   1565 HG22 THR X  99      37.492  35.685  74.162  0.00  0.00            
ATOM   1566 HG23 THR X  99      38.013  34.102  73.493  0.00  0.00            
ATOM   1567  OG1 THR X  99      39.055  33.224  75.498  0.00  0.00            
ATOM   1568  HG1 THR X  99      39.963  33.293  75.890  0.00  0.00            
ATOM   1569  C   THR X  99      40.109  36.026  74.291  0.00  0.00            
ATOM   1570  O   THR X  99      39.772  37.078  73.772  0.00  0.00            
ATOM   1571  N   GLU X 100      41.079  35.191  73.860  0.00  0.00            
ATOM   1572  H   GLU X 100      41.260  34.328  74.346  0.00  0.00            
ATOM   1573  CA  GLU X 100      41.897  35.367  72.651  0.00  0.00            
ATOM   1574  HA  GLU X 100      41.986  36.463  72.504  0.00  0.00            
ATOM   1575  CB  GLU X 100      43.415  34.888  72.792  0.00  0.00            
ATOM   1576  HB2 GLU X 100      43.889  34.927  71.760  0.00  0.00            
ATOM   1577  HB3 GLU X 100      44.064  35.652  73.359  0.00  0.00            
ATOM   1578  CG  GLU X 100      43.605  33.525  73.423  0.00  0.00            
ATOM   1579  HG2 GLU X 100      44.650  33.358  73.118  0.00  0.00            
ATOM   1580  HG3 GLU X 100      43.641  33.691  74.545  0.00  0.00            
ATOM   1581  CD  GLU X 100      42.620  32.431  73.032  0.00  0.00            
ATOM   1582  OE1 GLU X 100      41.763  31.950  73.847  0.00  0.00            
ATOM   1583  OE2 GLU X 100      42.734  31.829  71.936  0.00  0.00            
ATOM   1584  C   GLU X 100      41.137  34.831  71.360  0.00  0.00            
ATOM   1585  O   GLU X 100      41.725  34.914  70.293  0.00  0.00            
ATOM   1586  N   ASP X 101      39.869  34.392  71.545  0.00  0.00            
ATOM   1587  H   ASP X 101      39.533  34.130  72.481  0.00  0.00            
ATOM   1588  CA  ASP X 101      38.894  34.334  70.420  0.00  0.00            
ATOM   1589  HA  ASP X 101      39.580  34.080  69.635  0.00  0.00            
ATOM   1590  CB  ASP X 101      37.981  33.086  70.606  0.00  0.00            
ATOM   1591  HB2 ASP X 101      37.293  33.186  71.430  0.00  0.00            
ATOM   1592  HB3 ASP X 101      37.437  32.762  69.690  0.00  0.00            
ATOM   1593  CG  ASP X 101      38.802  31.799  70.966  0.00  0.00            
ATOM   1594  OD1 ASP X 101      38.468  31.193  71.977  0.00  0.00            
ATOM   1595  OD2 ASP X 101      39.781  31.383  70.292  0.00  0.00            
ATOM   1596  C   ASP X 101      38.246  35.708  70.055  0.00  0.00            
ATOM   1597  O   ASP X 101      37.983  35.734  68.880  0.00  0.00            
ATOM   1598  N   GLY X 102      38.048  36.651  70.961  0.00  0.00            
ATOM   1599  H   GLY X 102      38.435  36.569  71.879  0.00  0.00            
ATOM   1600  CA  GLY X 102      37.083  37.716  70.867  0.00  0.00            
ATOM   1601  HA2 GLY X 102      36.251  37.209  70.413  0.00  0.00            
ATOM   1602  HA3 GLY X 102      36.911  38.111  71.874  0.00  0.00            
ATOM   1603  C   GLY X 102      37.599  38.793  69.988  0.00  0.00            
ATOM   1604  O   GLY X 102      37.423  39.978  70.266  0.00  0.00            
ATOM   1605  N   GLY X 103      38.313  38.481  68.913  0.00  0.00            
ATOM   1606  H   GLY X 103      38.460  37.463  68.785  0.00  0.00            
ATOM   1607  CA  GLY X 103      39.081  39.399  68.111  0.00  0.00            
ATOM   1608  HA2 GLY X 103      39.751  40.168  68.654  0.00  0.00            
ATOM   1609  HA3 GLY X 103      39.805  38.743  67.652  0.00  0.00            
ATOM   1610  C   GLY X 103      38.333  40.075  66.991  0.00  0.00            
ATOM   1611  O   GLY X 103      37.172  40.477  67.120  0.00  0.00            
ATOM   1612  N   ASN X 104      38.975  40.288  65.800  0.00  0.00            
ATOM   1613  H   ASN X 104      39.877  39.932  65.687  0.00  0.00            
ATOM   1614  CA  ASN X 104      38.366  41.153  64.763  0.00  0.00            
ATOM   1615  HA  ASN X 104      37.184  41.050  64.755  0.00  0.00            
ATOM   1616  CB  ASN X 104      38.820  42.519  65.180  0.00  0.00            
ATOM   1617  HB2 ASN X 104      38.696  42.721  66.247  0.00  0.00            
ATOM   1618  HB3 ASN X 104      39.941  42.757  65.006  0.00  0.00            
ATOM   1619  CG  ASN X 104      37.960  43.694  64.652  0.00  0.00            
ATOM   1620  OD1 ASN X 104      36.772  43.597  64.492  0.00  0.00            
ATOM   1621  ND2 ASN X 104      38.431  44.639  63.745  0.00  0.00            
ATOM   1622 HD21 ASN X 104      37.880  45.329  63.400  0.00  0.00            
ATOM   1623 HD22 ASN X 104      39.407  44.713  63.620  0.00  0.00            
ATOM   1624  C   ASN X 104      38.763  40.748  63.298  0.00  0.00            
ATOM   1625  O   ASN X 104      38.686  41.571  62.399  0.00  0.00            
ATOM   1626  N   LEU X 105      39.108  39.511  63.079  0.00  0.00            
ATOM   1627  H   LEU X 105      39.340  38.939  63.872  0.00  0.00            
ATOM   1628  CA  LEU X 105      39.084  38.912  61.774  0.00  0.00            
ATOM   1629  HA  LEU X 105      39.520  39.710  61.224  0.00  0.00            
ATOM   1630  CB  LEU X 105      40.185  37.832  61.720  0.00  0.00            
ATOM   1631  HB2 LEU X 105      40.063  37.678  60.595  0.00  0.00            
ATOM   1632  HB3 LEU X 105      41.084  38.231  62.106  0.00  0.00            
ATOM   1633  CG  LEU X 105      39.847  36.427  62.435  0.00  0.00            
ATOM   1634  HG  LEU X 105      38.875  36.122  62.051  0.00  0.00            
ATOM   1635  CD1 LEU X 105      40.847  35.336  61.991  0.00  0.00            
ATOM   1636 HD11 LEU X 105      40.323  34.349  62.105  0.00  0.00            
ATOM   1637 HD12 LEU X 105      40.987  35.411  60.912  0.00  0.00            
ATOM   1638 HD13 LEU X 105      41.703  35.251  62.656  0.00  0.00            
ATOM   1639  CD2 LEU X 105      39.709  36.398  63.965  0.00  0.00            
ATOM   1640 HD21 LEU X 105      39.236  35.463  64.233  0.00  0.00            
ATOM   1641 HD22 LEU X 105      40.662  36.419  64.400  0.00  0.00            
ATOM   1642 HD23 LEU X 105      39.132  37.214  64.299  0.00  0.00            
ATOM   1643  C   LEU X 105      37.664  38.466  61.336  0.00  0.00            
ATOM   1644  O   LEU X 105      36.795  38.467  62.147  0.00  0.00            
ATOM   1645  N   LYS X 106      37.642  37.773  60.219  0.00  0.00            
ATOM   1646  H   LYS X 106      38.528  37.769  59.724  0.00  0.00            
ATOM   1647  CA  LYS X 106      36.954  36.408  60.053  0.00  0.00            
ATOM   1648  HA  LYS X 106      36.731  35.809  60.983  0.00  0.00            
ATOM   1649  CB  LYS X 106      35.669  36.612  59.299  0.00  0.00            
ATOM   1650  HB2 LYS X 106      35.256  35.698  59.004  0.00  0.00            
ATOM   1651  HB3 LYS X 106      35.035  37.194  59.966  0.00  0.00            
ATOM   1652  CG  LYS X 106      35.708  37.344  57.979  0.00  0.00            
ATOM   1653  HG2 LYS X 106      36.394  38.247  57.867  0.00  0.00            
ATOM   1654  HG3 LYS X 106      36.058  36.602  57.225  0.00  0.00            
ATOM   1655  CD  LYS X 106      34.369  37.783  57.436  0.00  0.00            
ATOM   1656  HD2 LYS X 106      33.605  36.987  57.651  0.00  0.00            
ATOM   1657  HD3 LYS X 106      34.258  38.689  58.002  0.00  0.00            
ATOM   1658  CE  LYS X 106      34.321  38.133  55.888  0.00  0.00            
ATOM   1659  HE2 LYS X 106      34.852  39.086  55.833  0.00  0.00            
ATOM   1660  HE3 LYS X 106      34.820  37.341  55.415  0.00  0.00            
ATOM   1661  NZ  LYS X 106      32.972  38.254  55.381  0.00  0.00            
ATOM   1662  HZ1 LYS X 106      32.579  37.376  55.115  0.00  0.00            
ATOM   1663  HZ2 LYS X 106      32.291  38.626  56.012  0.00  0.00            
ATOM   1664  HZ3 LYS X 106      33.026  38.833  54.583  0.00  0.00            
ATOM   1665  C   LYS X 106      37.816  35.432  59.260  0.00  0.00            
ATOM   1666  O   LYS X 106      38.598  35.743  58.339  0.00  0.00            
ATOM   1667  N   ALA X 107      37.483  34.050  59.419  0.00  0.00            
ATOM   1668  H   ALA X 107      36.768  33.848  60.206  0.00  0.00            
ATOM   1669  CA  ALA X 107      38.059  32.866  58.846  0.00  0.00            
ATOM   1670  HA  ALA X 107      38.505  32.947  57.922  0.00  0.00            
ATOM   1671  CB  ALA X 107      39.190  32.278  59.768  0.00  0.00            
ATOM   1672  HB1 ALA X 107      38.855  32.508  60.857  0.00  0.00            
ATOM   1673  HB2 ALA X 107      39.237  31.240  59.586  0.00  0.00            
ATOM   1674  HB3 ALA X 107      40.005  32.905  59.462  0.00  0.00            
ATOM   1675  C   ALA X 107      36.993  31.751  58.574  0.00  0.00            
ATOM   1676  O   ALA X 107      35.933  31.953  59.152  0.00  0.00            
ATOM   1677  N   GLU X 108      37.138  30.685  57.756  0.00  0.00            
ATOM   1678  H   GLU X 108      38.066  30.694  57.273  0.00  0.00            
ATOM   1679  CA  GLU X 108      35.985  29.974  57.131  0.00  0.00            
ATOM   1680  HA  GLU X 108      35.312  30.581  56.581  0.00  0.00            
ATOM   1681  CB  GLU X 108      36.408  28.858  56.106  0.00  0.00            
ATOM   1682  HB2 GLU X 108      37.096  29.478  55.502  0.00  0.00            
ATOM   1683  HB3 GLU X 108      37.119  28.040  56.632  0.00  0.00            
ATOM   1684  CG  GLU X 108      35.189  28.253  55.397  0.00  0.00            
ATOM   1685  HG2 GLU X 108      35.511  27.482  54.812  0.00  0.00            
ATOM   1686  HG3 GLU X 108      34.506  27.900  56.192  0.00  0.00            
ATOM   1687  CD  GLU X 108      34.499  29.208  54.462  0.00  0.00            
ATOM   1688  OE1 GLU X 108      34.025  30.308  54.750  0.00  0.00            
ATOM   1689  OE2 GLU X 108      34.102  28.809  53.338  0.00  0.00            
ATOM   1690  C   GLU X 108      34.994  29.360  58.243  0.00  0.00            
ATOM   1691  O   GLU X 108      33.826  29.572  58.190  0.00  0.00            
ATOM   1692  N   VAL X 109      35.565  28.653  59.169  0.00  0.00            
ATOM   1693  H   VAL X 109      36.566  28.335  59.080  0.00  0.00            
ATOM   1694  CA  VAL X 109      34.956  28.212  60.464  0.00  0.00            
ATOM   1695  HA  VAL X 109      33.965  28.006  60.091  0.00  0.00            
ATOM   1696  CB  VAL X 109      35.660  26.905  60.806  0.00  0.00            
ATOM   1697  HB  VAL X 109      35.310  26.600  61.780  0.00  0.00            
ATOM   1698  CG1 VAL X 109      35.461  25.780  59.881  0.00  0.00            
ATOM   1699 HG11 VAL X 109      35.470  26.173  58.839  0.00  0.00            
ATOM   1700 HG12 VAL X 109      36.257  25.096  59.962  0.00  0.00            
ATOM   1701 HG13 VAL X 109      34.521  25.465  59.995  0.00  0.00            
ATOM   1702  CG2 VAL X 109      37.079  27.251  61.317  0.00  0.00            
ATOM   1703 HG21 VAL X 109      37.780  26.997  60.558  0.00  0.00            
ATOM   1704 HG22 VAL X 109      37.165  28.277  61.736  0.00  0.00            
ATOM   1705 HG23 VAL X 109      37.260  26.494  62.100  0.00  0.00            
ATOM   1706  C   VAL X 109      34.773  29.212  61.623  0.00  0.00            
ATOM   1707  O   VAL X 109      33.899  28.907  62.423  0.00  0.00            
ATOM   1708  N   HIE X 110      35.398  30.375  61.709  0.00  0.00            
ATOM   1709  H   HIE X 110      36.003  30.614  60.949  0.00  0.00            
ATOM   1710  CA  HIE X 110      35.326  31.198  62.988  0.00  0.00            
ATOM   1711  HA  HIE X 110      34.584  30.859  63.686  0.00  0.00            
ATOM   1712  CB  HIE X 110      36.568  31.217  63.965  0.00  0.00            
ATOM   1713  HB2 HIE X 110      36.639  30.243  64.536  0.00  0.00            
ATOM   1714  HB3 HIE X 110      37.399  31.294  63.256  0.00  0.00            
ATOM   1715  CG  HIE X 110      36.705  32.239  65.057  0.00  0.00            
ATOM   1716  ND1 HIE X 110      35.891  32.552  66.141  0.00  0.00            
ATOM   1717  CE1 HIE X 110      36.677  33.396  66.843  0.00  0.00            
ATOM   1718  HE1 HIE X 110      36.263  33.866  67.694  0.00  0.00            
ATOM   1719  NE2 HIE X 110      37.921  33.548  66.409  0.00  0.00            
ATOM   1720  HE2 HIE X 110      38.654  34.229  66.799  0.00  0.00            
ATOM   1721  CD2 HIE X 110      37.914  32.956  65.180  0.00  0.00            
ATOM   1722  HD2 HIE X 110      38.748  32.650  64.620  0.00  0.00            
ATOM   1723  C   HIE X 110      35.052  32.585  62.599  0.00  0.00            
ATOM   1724  O   HIE X 110      35.729  33.242  61.907  0.00  0.00            
ATOM   1725  N   VAL X 111      34.186  33.172  63.406  0.00  0.00            
ATOM   1726  H   VAL X 111      33.638  32.669  64.097  0.00  0.00            
ATOM   1727  CA  VAL X 111      33.865  34.588  63.345  0.00  0.00            
ATOM   1728  HA  VAL X 111      34.618  35.136  62.811  0.00  0.00            
ATOM   1729  CB  VAL X 111      32.502  34.686  62.598  0.00  0.00            
ATOM   1730  HB  VAL X 111      31.850  33.969  62.987  0.00  0.00            
ATOM   1731  CG1 VAL X 111      31.800  36.023  62.609  0.00  0.00            
ATOM   1732 HG11 VAL X 111      31.617  36.398  63.615  0.00  0.00            
ATOM   1733 HG12 VAL X 111      32.451  36.671  62.098  0.00  0.00            
ATOM   1734 HG13 VAL X 111      30.820  35.837  62.098  0.00  0.00            
ATOM   1735  CG2 VAL X 111      32.693  34.300  61.090  0.00  0.00            
ATOM   1736 HG21 VAL X 111      33.477  34.942  60.578  0.00  0.00            
ATOM   1737 HG22 VAL X 111      33.121  33.329  60.989  0.00  0.00            
ATOM   1738 HG23 VAL X 111      31.806  34.532  60.597  0.00  0.00            
ATOM   1739  C   VAL X 111      33.693  35.118  64.813  0.00  0.00            
ATOM   1740  O   VAL X 111      33.018  34.468  65.621  0.00  0.00            
ATOM   1741  N   PRO X 112      34.492  36.122  65.251  0.00  0.00            
ATOM   1742  CD  PRO X 112      35.551  36.862  64.508  0.00  0.00            
ATOM   1743  HD2 PRO X 112      35.061  37.161  63.560  0.00  0.00            
ATOM   1744  HD3 PRO X 112      36.482  36.270  64.323  0.00  0.00            
ATOM   1745  CG  PRO X 112      35.981  38.016  65.317  0.00  0.00            
ATOM   1746  HG2 PRO X 112      35.245  38.908  65.479  0.00  0.00            
ATOM   1747  HG3 PRO X 112      37.053  38.259  65.100  0.00  0.00            
ATOM   1748  CB  PRO X 112      35.934  37.367  66.682  0.00  0.00            
ATOM   1749  HB2 PRO X 112      35.852  38.155  67.376  0.00  0.00            
ATOM   1750  HB3 PRO X 112      36.842  36.827  66.732  0.00  0.00            
ATOM   1751  CA  PRO X 112      34.642  36.426  66.615  0.00  0.00            
ATOM   1752  HA  PRO X 112      35.047  35.551  67.138  0.00  0.00            
ATOM   1753  C   PRO X 112      33.375  37.012  67.331  0.00  0.00            
ATOM   1754  O   PRO X 112      33.301  36.985  68.499  0.00  0.00            
ATOM   1755  N   SER X 113      32.165  37.226  66.575  0.00  0.00            
ATOM   1756  H   SER X 113      32.172  37.376  65.567  0.00  0.00            
ATOM   1757  CA  SER X 113      30.869  37.510  67.202  0.00  0.00            
ATOM   1758  HA  SER X 113      31.073  38.194  68.044  0.00  0.00            
ATOM   1759  CB  SER X 113      29.863  38.157  66.279  0.00  0.00            
ATOM   1760  HB2 SER X 113      28.998  38.361  66.846  0.00  0.00            
ATOM   1761  HB3 SER X 113      30.072  39.203  65.846  0.00  0.00            
ATOM   1762  OG  SER X 113      29.408  37.386  65.098  0.00  0.00            
ATOM   1763  HG  SER X 113      28.625  37.868  64.781  0.00  0.00            
ATOM   1764  C   SER X 113      30.236  36.192  67.745  0.00  0.00            
ATOM   1765  O   SER X 113      29.259  36.265  68.495  0.00  0.00            
ATOM   1766  N   ARG X 114      30.935  35.059  67.491  0.00  0.00            
ATOM   1767  H   ARG X 114      31.726  35.323  66.950  0.00  0.00            
ATOM   1768  CA  ARG X 114      30.708  33.704  67.865  0.00  0.00            
ATOM   1769  HA  ARG X 114      29.938  33.760  68.606  0.00  0.00            
ATOM   1770  CB  ARG X 114      30.147  32.789  66.789  0.00  0.00            
ATOM   1771  HB2 ARG X 114      31.049  32.315  66.258  0.00  0.00            
ATOM   1772  HB3 ARG X 114      29.764  32.004  67.391  0.00  0.00            
ATOM   1773  CG  ARG X 114      29.073  33.320  65.797  0.00  0.00            
ATOM   1774  HG2 ARG X 114      28.243  33.854  66.344  0.00  0.00            
ATOM   1775  HG3 ARG X 114      29.519  33.941  65.139  0.00  0.00            
ATOM   1776  CD  ARG X 114      28.475  32.220  65.041  0.00  0.00            
ATOM   1777  HD2 ARG X 114      27.554  32.432  64.656  0.00  0.00            
ATOM   1778  HD3 ARG X 114      29.193  31.869  64.260  0.00  0.00            
ATOM   1779  NE  ARG X 114      28.142  30.974  65.736  0.00  0.00            
ATOM   1780  HE  ARG X 114      29.036  30.760  66.282  0.00  0.00            
ATOM   1781  CZ  ARG X 114      27.096  30.161  65.687  0.00  0.00            
ATOM   1782  NH1 ARG X 114      26.049  30.277  64.882  0.00  0.00            
ATOM   1783 HH11 ARG X 114      25.777  31.109  64.490  0.00  0.00            
ATOM   1784 HH12 ARG X 114      25.541  29.495  64.705  0.00  0.00            
ATOM   1785  NH2 ARG X 114      27.077  29.049  66.328  0.00  0.00            
ATOM   1786 HH21 ARG X 114      27.810  28.882  66.987  0.00  0.00            
ATOM   1787 HH22 ARG X 114      26.226  28.419  66.334  0.00  0.00            
ATOM   1788  C   ARG X 114      31.933  33.210  68.583  0.00  0.00            
ATOM   1789  O   ARG X 114      32.365  32.078  68.423  0.00  0.00            
ATOM   1790  N   ASN X 115      32.571  34.088  69.447  0.00  0.00            
ATOM   1791  H   ASN X 115      32.256  35.079  69.457  0.00  0.00            
ATOM   1792  CA  ASN X 115      33.257  33.748  70.691  0.00  0.00            
ATOM   1793  HA  ASN X 115      34.153  33.093  70.335  0.00  0.00            
ATOM   1794  CB  ASN X 115      33.794  35.054  71.262  0.00  0.00            
ATOM   1795  HB2 ASN X 115      34.678  35.388  70.660  0.00  0.00            
ATOM   1796  HB3 ASN X 115      33.045  35.887  71.257  0.00  0.00            
ATOM   1797  CG  ASN X 115      34.465  34.867  72.664  0.00  0.00            
ATOM   1798  OD1 ASN X 115      35.031  33.858  72.910  0.00  0.00            
ATOM   1799  ND2 ASN X 115      34.415  35.890  73.490  0.00  0.00            
ATOM   1800 HD21 ASN X 115      35.061  35.761  74.152  0.00  0.00            
ATOM   1801 HD22 ASN X 115      34.456  36.850  73.157  0.00  0.00            
ATOM   1802  C   ASN X 115      32.366  32.940  71.679  0.00  0.00            
ATOM   1803  O   ASN X 115      31.236  33.217  71.941  0.00  0.00            
ATOM   1804  N   LYS X 116      33.023  31.993  72.286  0.00  0.00            
ATOM   1805  H   LYS X 116      34.040  31.993  72.344  0.00  0.00            
ATOM   1806  CA  LYS X 116      32.402  31.340  73.279  0.00  0.00            
ATOM   1807  HA  LYS X 116      31.518  30.895  72.908  0.00  0.00            
ATOM   1808  CB  LYS X 116      33.486  30.102  73.519  0.00  0.00            
ATOM   1809  HB2 LYS X 116      34.068  30.437  74.337  0.00  0.00            
ATOM   1810  HB3 LYS X 116      32.792  29.338  73.839  0.00  0.00            
ATOM   1811  CG  LYS X 116      34.378  29.509  72.419  0.00  0.00            
ATOM   1812  HG2 LYS X 116      34.868  30.419  71.922  0.00  0.00            
ATOM   1813  HG3 LYS X 116      35.088  28.724  72.826  0.00  0.00            
ATOM   1814  CD  LYS X 116      33.672  28.765  71.229  0.00  0.00            
ATOM   1815  HD2 LYS X 116      33.647  27.686  71.435  0.00  0.00            
ATOM   1816  HD3 LYS X 116      32.685  29.198  71.036  0.00  0.00            
ATOM   1817  CE  LYS X 116      34.562  29.093  69.936  0.00  0.00            
ATOM   1818  HE2 LYS X 116      34.571  30.207  69.667  0.00  0.00            
ATOM   1819  HE3 LYS X 116      35.509  28.710  70.068  0.00  0.00            
ATOM   1820  NZ  LYS X 116      34.018  28.341  68.808  0.00  0.00            
ATOM   1821  HZ1 LYS X 116      34.206  28.813  67.871  0.00  0.00            
ATOM   1822  HZ2 LYS X 116      34.476  27.425  68.727  0.00  0.00            
ATOM   1823  HZ3 LYS X 116      33.027  28.143  68.975  0.00  0.00            
ATOM   1824  C   LYS X 116      31.985  31.990  74.581  0.00  0.00            
ATOM   1825  O   LYS X 116      31.899  31.260  75.553  0.00  0.00            
ATOM   1826  N   VAL X 117      31.812  33.208  74.540  0.00  0.00            
ATOM   1827  H   VAL X 117      31.949  33.660  73.610  0.00  0.00            
ATOM   1828  CA  VAL X 117      31.123  33.990  75.605  0.00  0.00            
ATOM   1829  HA  VAL X 117      30.899  33.391  76.464  0.00  0.00            
ATOM   1830  CB  VAL X 117      32.116  35.161  75.939  0.00  0.00            
ATOM   1831  HB  VAL X 117      32.440  35.738  75.067  0.00  0.00            
ATOM   1832  CG1 VAL X 117      31.471  36.077  77.088  0.00  0.00            
ATOM   1833 HG11 VAL X 117      30.800  35.549  77.770  0.00  0.00            
ATOM   1834 HG12 VAL X 117      32.259  36.623  77.530  0.00  0.00            
ATOM   1835 HG13 VAL X 117      30.919  36.857  76.456  0.00  0.00            
ATOM   1836  CG2 VAL X 117      33.408  34.469  76.538  0.00  0.00            
ATOM   1837 HG21 VAL X 117      34.116  33.880  75.892  0.00  0.00            
ATOM   1838 HG22 VAL X 117      33.963  35.124  77.207  0.00  0.00            
ATOM   1839 HG23 VAL X 117      33.138  33.717  77.288  0.00  0.00            
ATOM   1840  C   VAL X 117      29.818  34.678  75.093  0.00  0.00            
ATOM   1841  O   VAL X 117      28.882  35.064  75.858  0.00  0.00            
ATOM   1842  N   ILE X 118      29.683  34.665  73.740  0.00  0.00            
ATOM   1843  H   ILE X 118      30.398  34.408  73.099  0.00  0.00            
ATOM   1844  CA  ILE X 118      28.517  35.254  73.076  0.00  0.00            
ATOM   1845  HA  ILE X 118      28.046  36.045  73.825  0.00  0.00            
ATOM   1846  CB  ILE X 118      28.936  36.013  71.827  0.00  0.00            
ATOM   1847  HB  ILE X 118      29.229  35.232  71.099  0.00  0.00            
ATOM   1848  CG2 ILE X 118      27.709  36.757  71.240  0.00  0.00            
ATOM   1849 HG21 ILE X 118      27.494  37.487  71.844  0.00  0.00            
ATOM   1850 HG22 ILE X 118      27.856  37.245  70.358  0.00  0.00            
ATOM   1851 HG23 ILE X 118      26.906  35.964  71.152  0.00  0.00            
ATOM   1852  CG1 ILE X 118      30.247  36.769  72.066  0.00  0.00            
ATOM   1853 HG12 ILE X 118      30.139  37.334  73.041  0.00  0.00            
ATOM   1854 HG13 ILE X 118      31.075  35.952  71.965  0.00  0.00            
ATOM   1855  CD1 ILE X 118      30.712  37.813  71.009  0.00  0.00            
ATOM   1856 HD11 ILE X 118      30.139  38.676  70.795  0.00  0.00            
ATOM   1857 HD12 ILE X 118      31.408  38.426  71.420  0.00  0.00            
ATOM   1858 HD13 ILE X 118      31.152  37.366  70.151  0.00  0.00            
ATOM   1859  C   ILE X 118      27.515  34.183  72.776  0.00  0.00            
ATOM   1860  O   ILE X 118      27.591  33.523  71.682  0.00  0.00            
ATOM   1861  N   HIE X 119      26.508  33.995  73.609  0.00  0.00            
ATOM   1862  H   HIE X 119      26.514  34.571  74.423  0.00  0.00            
ATOM   1863  CA  HIE X 119      25.491  32.952  73.645  0.00  0.00            
ATOM   1864  HA  HIE X 119      26.022  32.016  73.896  0.00  0.00            
ATOM   1865  CB  HIE X 119      24.634  33.053  74.926  0.00  0.00            
ATOM   1866  HB2 HIE X 119      25.419  33.044  75.731  0.00  0.00            
ATOM   1867  HB3 HIE X 119      24.102  33.966  74.976  0.00  0.00            
ATOM   1868  CG  HIE X 119      23.758  31.870  75.338  0.00  0.00            
ATOM   1869  ND1 HIE X 119      22.352  31.962  75.515  0.00  0.00            
ATOM   1870  CE1 HIE X 119      22.011  30.734  75.698  0.00  0.00            
ATOM   1871  HE1 HIE X 119      20.999  30.538  76.018  0.00  0.00            
ATOM   1872  NE2 HIE X 119      22.999  29.833  75.624  0.00  0.00            
ATOM   1873  HE2 HIE X 119      22.897  28.831  75.608  0.00  0.00            
ATOM   1874  CD2 HIE X 119      24.124  30.508  75.342  0.00  0.00            
ATOM   1875  HD2 HIE X 119      25.116  30.123  74.956  0.00  0.00            
ATOM   1876  C   HIE X 119      24.842  32.391  72.338  0.00  0.00            
ATOM   1877  O   HIE X 119      24.510  31.230  72.310  0.00  0.00            
ATOM   1878  N   ASP X 120      24.508  33.211  71.422  0.00  0.00            
ATOM   1879  H   ASP X 120      24.441  34.161  71.724  0.00  0.00            
ATOM   1880  CA  ASP X 120      24.405  33.001  69.866  0.00  0.00            
ATOM   1881  HA  ASP X 120      23.363  32.590  69.780  0.00  0.00            
ATOM   1882  CB  ASP X 120      24.267  34.356  69.128  0.00  0.00            
ATOM   1883  HB2 ASP X 120      25.279  34.833  69.113  0.00  0.00            
ATOM   1884  HB3 ASP X 120      23.984  34.069  68.129  0.00  0.00            
ATOM   1885  CG  ASP X 120      23.222  35.423  69.665  0.00  0.00            
ATOM   1886  OD1 ASP X 120      22.381  35.936  68.890  0.00  0.00            
ATOM   1887  OD2 ASP X 120      23.343  35.585  70.939  0.00  0.00            
ATOM   1888  C   ASP X 120      25.295  31.910  69.233  0.00  0.00            
ATOM   1889  O   ASP X 120      24.770  31.056  68.442  0.00  0.00            
ATOM   1890  N   GLU X 121      26.527  31.730  69.664  0.00  0.00            
ATOM   1891  H   GLU X 121      26.669  32.314  70.383  0.00  0.00            
ATOM   1892  CA  GLU X 121      27.407  30.553  69.560  0.00  0.00            
ATOM   1893  HA  GLU X 121      27.557  30.474  68.499  0.00  0.00            
ATOM   1894  CB  GLU X 121      28.786  30.989  70.046  0.00  0.00            
ATOM   1895  HB2 GLU X 121      28.932  31.990  69.851  0.00  0.00            
ATOM   1896  HB3 GLU X 121      28.751  31.040  71.208  0.00  0.00            
ATOM   1897  CG  GLU X 121      29.879  29.899  69.840  0.00  0.00            
ATOM   1898  HG2 GLU X 121      30.731  30.161  70.651  0.00  0.00            
ATOM   1899  HG3 GLU X 121      29.457  29.017  70.172  0.00  0.00            
ATOM   1900  CD  GLU X 121      30.361  29.331  68.449  0.00  0.00            
ATOM   1901  OE1 GLU X 121      31.245  28.490  68.339  0.00  0.00            
ATOM   1902  OE2 GLU X 121      29.708  29.535  67.366  0.00  0.00            
ATOM   1903  C   GLU X 121      26.855  29.198  69.988  0.00  0.00            
ATOM   1904  O   GLU X 121      27.211  28.187  69.379  0.00  0.00            
ATOM   1905  N   TYR X 122      25.818  29.128  70.765  0.00  0.00            
ATOM   1906  H   TYR X 122      25.531  29.923  71.399  0.00  0.00            
ATOM   1907  CA  TYR X 122      25.169  27.883  71.161  0.00  0.00            
ATOM   1908  HA  TYR X 122      25.772  27.018  70.808  0.00  0.00            
ATOM   1909  CB  TYR X 122      25.142  27.673  72.694  0.00  0.00            
ATOM   1910  HB2 TYR X 122      24.667  28.371  73.356  0.00  0.00            
ATOM   1911  HB3 TYR X 122      24.767  26.697  72.793  0.00  0.00            
ATOM   1912  CG  TYR X 122      26.675  27.692  72.983  0.00  0.00            
ATOM   1913  CD1 TYR X 122      27.244  26.415  72.985  0.00  0.00            
ATOM   1914  HD1 TYR X 122      26.620  25.484  72.920  0.00  0.00            
ATOM   1915  CE1 TYR X 122      28.629  26.266  73.388  0.00  0.00            
ATOM   1916  HE1 TYR X 122      29.124  25.303  73.369  0.00  0.00            
ATOM   1917  CZ  TYR X 122      29.379  27.474  73.520  0.00  0.00            
ATOM   1918  OH  TYR X 122      30.700  27.303  73.563  0.00  0.00            
ATOM   1919  HH  TYR X 122      31.017  26.622  72.975  0.00  0.00            
ATOM   1920  CE2 TYR X 122      28.823  28.853  73.421  0.00  0.00            
ATOM   1921  HE2 TYR X 122      29.351  29.778  73.533  0.00  0.00            
ATOM   1922  CD2 TYR X 122      27.462  28.890  73.134  0.00  0.00            
ATOM   1923  HD2 TYR X 122      26.911  29.881  73.078  0.00  0.00            
ATOM   1924  C   TYR X 122      23.843  27.646  70.412  0.00  0.00            
ATOM   1925  O   TYR X 122      23.087  26.692  70.754  0.00  0.00            
ATOM   1926  N   LYS X 123      23.430  28.655  69.521  0.00  0.00            
ATOM   1927  H   LYS X 123      24.167  29.349  69.205  0.00  0.00            
ATOM   1928  CA  LYS X 123      22.295  28.545  68.643  0.00  0.00            
ATOM   1929  HA  LYS X 123      21.684  27.717  68.849  0.00  0.00            
ATOM   1930  CB  LYS X 123      21.536  29.859  68.815  0.00  0.00            
ATOM   1931  HB2 LYS X 123      22.206  30.791  68.690  0.00  0.00            
ATOM   1932  HB3 LYS X 123      20.858  29.874  68.031  0.00  0.00            
ATOM   1933  CG  LYS X 123      20.694  30.027  70.099  0.00  0.00            
ATOM   1934  HG2 LYS X 123      19.941  30.810  70.203  0.00  0.00            
ATOM   1935  HG3 LYS X 123      20.033  29.128  70.231  0.00  0.00            
ATOM   1936  CD  LYS X 123      21.339  30.216  71.474  0.00  0.00            
ATOM   1937  HD2 LYS X 123      21.793  29.350  71.830  0.00  0.00            
ATOM   1938  HD3 LYS X 123      22.179  30.997  71.263  0.00  0.00            
ATOM   1939  CE  LYS X 123      20.315  30.483  72.564  0.00  0.00            
ATOM   1940  HE2 LYS X 123      20.831  30.778  73.512  0.00  0.00            
ATOM   1941  HE3 LYS X 123      19.586  31.220  72.295  0.00  0.00            
ATOM   1942  NZ  LYS X 123      19.540  29.247  72.956  0.00  0.00            
ATOM   1943  HZ1 LYS X 123      20.075  28.664  73.648  0.00  0.00            
ATOM   1944  HZ2 LYS X 123      18.688  29.522  73.310  0.00  0.00            
ATOM   1945  HZ3 LYS X 123      19.377  28.544  72.196  0.00  0.00            
ATOM   1946  C   LYS X 123      22.858  28.273  67.171  0.00  0.00            
ATOM   1947  O   LYS X 123      23.993  28.549  66.776  0.00  0.00            
ATOM   1948  N   VAL X 124      22.101  27.526  66.346  0.00  0.00            
ATOM   1949  H   VAL X 124      21.125  27.156  66.664  0.00  0.00            
ATOM   1950  CA  VAL X 124      22.748  26.821  65.230  0.00  0.00            
ATOM   1951  HA  VAL X 124      23.686  27.294  65.061  0.00  0.00            
ATOM   1952  CB  VAL X 124      23.029  25.340  65.665  0.00  0.00            
ATOM   1953  HB  VAL X 124      23.709  24.867  65.010  0.00  0.00            
ATOM   1954  CG1 VAL X 124      23.688  25.180  67.156  0.00  0.00            
ATOM   1955 HG11 VAL X 124      24.454  25.940  67.278  0.00  0.00            
ATOM   1956 HG12 VAL X 124      22.866  25.342  67.939  0.00  0.00            
ATOM   1957 HG13 VAL X 124      24.077  24.168  67.235  0.00  0.00            
ATOM   1958  CG2 VAL X 124      21.673  24.623  65.789  0.00  0.00            
ATOM   1959 HG21 VAL X 124      21.030  25.050  66.560  0.00  0.00            
ATOM   1960 HG22 VAL X 124      21.103  24.413  64.881  0.00  0.00            
ATOM   1961 HG23 VAL X 124      21.725  23.566  66.107  0.00  0.00            
ATOM   1962  C   VAL X 124      21.997  27.032  63.846  0.00  0.00            
ATOM   1963  O   VAL X 124      22.663  27.230  62.886  0.00  0.00            
ATOM   1964  N   ASN X 125      20.593  27.202  63.911  0.00  0.00            
ATOM   1965  H   ASN X 125      20.078  26.995  64.741  0.00  0.00            
ATOM   1966  CA  ASN X 125      19.902  27.434  62.645  0.00  0.00            
ATOM   1967  HA  ASN X 125      20.245  26.677  61.985  0.00  0.00            
ATOM   1968  CB  ASN X 125      18.376  27.031  62.821  0.00  0.00            
ATOM   1969  HB2 ASN X 125      17.732  27.940  62.979  0.00  0.00            
ATOM   1970  HB3 ASN X 125      18.079  26.687  61.811  0.00  0.00            
ATOM   1971  CG  ASN X 125      18.087  25.981  63.873  0.00  0.00            
ATOM   1972  OD1 ASN X 125      18.286  26.228  65.105  0.00  0.00            
ATOM   1973  ND2 ASN X 125      17.818  24.775  63.455  0.00  0.00            
ATOM   1974 HD21 ASN X 125      17.744  23.995  64.058  0.00  0.00            
ATOM   1975 HD22 ASN X 125      18.241  24.467  62.607  0.00  0.00            
ATOM   1976  C   ASN X 125      20.100  28.759  61.909  0.00  0.00            
ATOM   1977  O   ASN X 125      19.187  29.310  61.320  0.00  0.00            
ATOM   1978  N   GLY X 126      21.292  29.302  61.793  0.00  0.00            
ATOM   1979  H   GLY X 126      21.954  28.685  61.988  0.00  0.00            
ATOM   1980  CA  GLY X 126      21.693  30.477  61.016  0.00  0.00            
ATOM   1981  HA2 GLY X 126      22.704  30.379  60.884  0.00  0.00            
ATOM   1982  HA3 GLY X 126      21.117  30.665  60.087  0.00  0.00            
ATOM   1983  C   GLY X 126      21.407  31.772  61.730  0.00  0.00            
ATOM   1984  O   GLY X 126      22.439  32.333  62.155  0.00  0.00            
ATOM   1985  N   ASP X 127      20.170  32.089  62.001  0.00  0.00            
ATOM   1986  H   ASP X 127      19.433  31.428  61.649  0.00  0.00            
ATOM   1987  CA  ASP X 127      19.727  33.408  62.697  0.00  0.00            
ATOM   1988  HA  ASP X 127      20.629  33.802  63.277  0.00  0.00            
ATOM   1989  CB  ASP X 127      19.324  34.478  61.742  0.00  0.00            
ATOM   1990  HB2 ASP X 127      18.439  34.052  61.260  0.00  0.00            
ATOM   1991  HB3 ASP X 127      18.738  35.272  62.331  0.00  0.00            
ATOM   1992  CG  ASP X 127      20.197  35.387  60.998  0.00  0.00            
ATOM   1993  OD1 ASP X 127      21.359  35.676  61.390  0.00  0.00            
ATOM   1994  OD2 ASP X 127      19.712  35.987  60.005  0.00  0.00            
ATOM   1995  C   ASP X 127      18.592  33.161  63.729  0.00  0.00            
ATOM   1996  O   ASP X 127      17.502  32.675  63.446  0.00  0.00            
ATOM   1997  N   GLU X 128      18.710  33.755  64.923  0.00  0.00            
ATOM   1998  H   GLU X 128      19.368  34.468  64.935  0.00  0.00            
ATOM   1999  CA  GLU X 128      17.942  33.499  66.130  0.00  0.00            
ATOM   2000  HA  GLU X 128      17.624  32.435  66.071  0.00  0.00            
ATOM   2001  CB  GLU X 128      18.894  33.789  67.244  0.00  0.00            
ATOM   2002  HB2 GLU X 128      19.408  34.751  66.880  0.00  0.00            
ATOM   2003  HB3 GLU X 128      18.399  33.925  68.272  0.00  0.00            
ATOM   2004  CG  GLU X 128      19.849  32.684  67.264  0.00  0.00            
ATOM   2005  HG2 GLU X 128      20.152  32.459  68.253  0.00  0.00            
ATOM   2006  HG3 GLU X 128      19.340  31.926  66.853  0.00  0.00            
ATOM   2007  CD  GLU X 128      21.054  32.765  66.384  0.00  0.00            
ATOM   2008  OE1 GLU X 128      21.686  33.817  66.289  0.00  0.00            
ATOM   2009  OE2 GLU X 128      21.398  31.721  65.737  0.00  0.00            
ATOM   2010  C   GLU X 128      16.628  34.352  66.166  0.00  0.00            
ATOM   2011  O   GLU X 128      15.619  33.951  66.879  0.00  0.00            
ATOM   2012  N   LEU X 129      16.458  35.317  65.278  0.00  0.00            
ATOM   2013  H   LEU X 129      17.202  35.567  64.633  0.00  0.00            
ATOM   2014  CA  LEU X 129      15.360  36.285  65.135  0.00  0.00            
ATOM   2015  HA  LEU X 129      15.782  37.040  64.545  0.00  0.00            
ATOM   2016  CB  LEU X 129      14.021  35.663  64.637  0.00  0.00            
ATOM   2017  HB2 LEU X 129      13.536  35.084  65.406  0.00  0.00            
ATOM   2018  HB3 LEU X 129      13.415  36.551  64.387  0.00  0.00            
ATOM   2019  CG  LEU X 129      14.150  34.750  63.370  0.00  0.00            
ATOM   2020  HG  LEU X 129      14.599  33.821  63.741  0.00  0.00            
ATOM   2021  CD1 LEU X 129      12.747  34.577  62.773  0.00  0.00            
ATOM   2022 HD11 LEU X 129      12.676  33.723  62.111  0.00  0.00            
ATOM   2023 HD12 LEU X 129      11.936  34.507  63.517  0.00  0.00            
ATOM   2024 HD13 LEU X 129      12.614  35.399  62.067  0.00  0.00            
ATOM   2025  CD2 LEU X 129      15.005  35.227  62.252  0.00  0.00            
ATOM   2026 HD21 LEU X 129      16.058  35.408  62.614  0.00  0.00            
ATOM   2027 HD22 LEU X 129      15.126  34.479  61.482  0.00  0.00            
ATOM   2028 HD23 LEU X 129      14.539  36.025  61.764  0.00  0.00            
ATOM   2029  C   LEU X 129      15.142  37.198  66.287  0.00  0.00            
ATOM   2030  O   LEU X 129      14.851  38.477  66.124  0.00  0.00            
ATOM   2031  N   GLU X 130      15.290  36.599  67.464  0.00  0.00            
ATOM   2032  H   GLU X 130      15.502  35.554  67.448  0.00  0.00            
ATOM   2033  CA  GLU X 130      15.559  37.367  68.694  0.00  0.00            
ATOM   2034  HA  GLU X 130      14.794  38.181  68.715  0.00  0.00            
ATOM   2035  CB  GLU X 130      15.223  36.312  69.805  0.00  0.00            
ATOM   2036  HB2 GLU X 130      15.534  36.955  70.706  0.00  0.00            
ATOM   2037  HB3 GLU X 130      14.258  35.882  69.765  0.00  0.00            
ATOM   2038  CG  GLU X 130      16.178  35.118  69.760  0.00  0.00            
ATOM   2039  HG2 GLU X 130      16.221  34.696  68.832  0.00  0.00            
ATOM   2040  HG3 GLU X 130      17.239  35.252  69.840  0.00  0.00            
ATOM   2041  CD  GLU X 130      15.791  34.062  70.879  0.00  0.00            
ATOM   2042  OE1 GLU X 130      15.225  32.983  70.497  0.00  0.00            
ATOM   2043  OE2 GLU X 130      15.807  34.431  72.080  0.00  0.00            
ATOM   2044  C   GLU X 130      16.971  38.001  68.889  0.00  0.00            
ATOM   2045  O   GLU X 130      17.918  37.524  68.369  0.00  0.00            
ATOM   2046  N   LYS X 131      17.118  39.011  69.718  0.00  0.00            
ATOM   2047  H   LYS X 131      16.282  39.589  69.821  0.00  0.00            
ATOM   2048  CA  LYS X 131      18.241  39.199  70.684  0.00  0.00            
ATOM   2049  HA  LYS X 131      19.043  39.013  70.015  0.00  0.00            
ATOM   2050  CB  LYS X 131      18.261  40.751  71.043  0.00  0.00            
ATOM   2051  HB2 LYS X 131      17.746  41.350  70.319  0.00  0.00            
ATOM   2052  HB3 LYS X 131      17.796  40.851  72.017  0.00  0.00            
ATOM   2053  CG  LYS X 131      19.668  41.304  70.981  0.00  0.00            
ATOM   2054  HG2 LYS X 131      20.098  40.962  70.027  0.00  0.00            
ATOM   2055  HG3 LYS X 131      19.792  42.348  70.864  0.00  0.00            
ATOM   2056  CD  LYS X 131      20.389  40.691  72.284  0.00  0.00            
ATOM   2057  HD2 LYS X 131      20.031  41.037  73.224  0.00  0.00            
ATOM   2058  HD3 LYS X 131      20.306  39.557  72.291  0.00  0.00            
ATOM   2059  CE  LYS X 131      21.844  41.187  72.055  0.00  0.00            
ATOM   2060  HE2 LYS X 131      22.016  42.280  72.092  0.00  0.00            
ATOM   2061  HE3 LYS X 131      22.288  40.908  73.048  0.00  0.00            
ATOM   2062  NZ  LYS X 131      22.476  40.497  70.832  0.00  0.00            
ATOM   2063  HZ1 LYS X 131      22.302  41.020  70.038  0.00  0.00            
ATOM   2064  HZ2 LYS X 131      23.442  40.475  70.993  0.00  0.00            
ATOM   2065  HZ3 LYS X 131      22.203  39.584  70.649  0.00  0.00            
ATOM   2066  C   LYS X 131      18.177  38.249  71.875  0.00  0.00            
ATOM   2067  O   LYS X 131      17.177  38.247  72.624  0.00  0.00            
ATOM   2068  N   THR X 132      19.082  37.334  71.894  0.00  0.00            
ATOM   2069  H   THR X 132      19.895  37.386  71.288  0.00  0.00            
ATOM   2070  CA  THR X 132      18.875  36.230  72.852  0.00  0.00            
ATOM   2071  HA  THR X 132      17.823  36.262  73.254  0.00  0.00            
ATOM   2072  CB  THR X 132      19.068  34.837  72.115  0.00  0.00            
ATOM   2073  HB  THR X 132      19.013  34.989  71.053  0.00  0.00            
ATOM   2074  CG2 THR X 132      20.347  34.041  72.112  0.00  0.00            
ATOM   2075 HG21 THR X 132      20.549  33.678  73.073  0.00  0.00            
ATOM   2076 HG22 THR X 132      20.271  33.233  71.468  0.00  0.00            
ATOM   2077 HG23 THR X 132      21.212  34.624  71.733  0.00  0.00            
ATOM   2078  OG1 THR X 132      18.218  33.897  72.631  0.00  0.00            
ATOM   2079  HG1 THR X 132      17.304  34.174  72.604  0.00  0.00            
ATOM   2080  C   THR X 132      20.025  36.327  74.051  0.00  0.00            
ATOM   2081  O   THR X 132      19.903  35.718  75.100  0.00  0.00            
ATOM   2082  N   TYR X 133      21.046  37.164  73.862  0.00  0.00            
ATOM   2083  H   TYR X 133      21.105  37.621  72.920  0.00  0.00            
ATOM   2084  CA  TYR X 133      22.159  37.294  74.827  0.00  0.00            
ATOM   2085  HA  TYR X 133      22.174  36.476  75.601  0.00  0.00            
ATOM   2086  CB  TYR X 133      23.492  37.177  74.076  0.00  0.00            
ATOM   2087  HB2 TYR X 133      23.645  36.151  73.969  0.00  0.00            
ATOM   2088  HB3 TYR X 133      23.479  37.568  73.103  0.00  0.00            
ATOM   2089  CG  TYR X 133      24.633  37.652  74.841  0.00  0.00            
ATOM   2090  CD1 TYR X 133      25.234  38.925  74.640  0.00  0.00            
ATOM   2091  HD1 TYR X 133      24.900  39.430  73.816  0.00  0.00            
ATOM   2092  CE1 TYR X 133      26.283  39.450  75.391  0.00  0.00            
ATOM   2093  HE1 TYR X 133      26.775  40.455  75.181  0.00  0.00            
ATOM   2094  CZ  TYR X 133      26.915  38.523  76.294  0.00  0.00            
ATOM   2095  OH  TYR X 133      27.985  38.844  76.984  0.00  0.00            
ATOM   2096  HH  TYR X 133      28.162  39.774  77.025  0.00  0.00            
ATOM   2097  CE2 TYR X 133      26.303  37.249  76.567  0.00  0.00            
ATOM   2098  HE2 TYR X 133      26.480  36.530  77.404  0.00  0.00            
ATOM   2099  CD2 TYR X 133      25.256  36.775  75.792  0.00  0.00            
ATOM   2100  HD2 TYR X 133      24.861  35.730  75.902  0.00  0.00            
ATOM   2101  C   TYR X 133      21.864  38.531  75.650  0.00  0.00            
ATOM   2102  O   TYR X 133      21.145  39.431  75.229  0.00  0.00            
ATOM   2103  N   LYS X 134      22.627  38.757  76.716  0.00  0.00            
ATOM   2104  H   LYS X 134      23.457  38.182  76.792  0.00  0.00            
ATOM   2105  CA  LYS X 134      22.471  39.981  77.555  0.00  0.00            
ATOM   2106  HA  LYS X 134      23.128  39.799  78.382  0.00  0.00            
ATOM   2107  CB  LYS X 134      23.047  41.253  76.861  0.00  0.00            
ATOM   2108  HB2 LYS X 134      23.496  41.194  75.835  0.00  0.00            
ATOM   2109  HB3 LYS X 134      22.219  41.913  76.683  0.00  0.00            
ATOM   2110  CG  LYS X 134      23.917  42.045  77.758  0.00  0.00            
ATOM   2111  HG2 LYS X 134      23.423  42.965  77.937  0.00  0.00            
ATOM   2112  HG3 LYS X 134      24.149  41.471  78.703  0.00  0.00            
ATOM   2113  CD  LYS X 134      25.147  42.559  77.107  0.00  0.00            
ATOM   2114  HD2 LYS X 134      25.700  41.632  76.760  0.00  0.00            
ATOM   2115  HD3 LYS X 134      24.800  43.242  76.251  0.00  0.00            
ATOM   2116  CE  LYS X 134      26.079  43.333  78.017  0.00  0.00            
ATOM   2117  HE2 LYS X 134      25.500  44.161  78.640  0.00  0.00            
ATOM   2118  HE3 LYS X 134      26.737  42.749  78.744  0.00  0.00            
ATOM   2119  NZ  LYS X 134      27.098  44.049  77.271  0.00  0.00            
ATOM   2120  HZ1 LYS X 134      26.832  44.142  76.344  0.00  0.00            
ATOM   2121  HZ2 LYS X 134      27.486  44.905  77.687  0.00  0.00            
ATOM   2122  HZ3 LYS X 134      27.943  43.479  77.299  0.00  0.00            
ATOM   2123  C   LYS X 134      21.154  40.174  78.300  0.00  0.00            
ATOM   2124  O   LYS X 134      20.792  41.058  79.063  0.00  0.00            
ATOM   2125  N   VAL X 135      20.110  39.570  77.797  0.00  0.00            
ATOM   2126  H   VAL X 135      20.199  38.930  76.914  0.00  0.00            
ATOM   2127  CA  VAL X 135      18.704  40.131  77.945  0.00  0.00            
ATOM   2128  HA  VAL X 135      18.766  41.232  77.708  0.00  0.00            
ATOM   2129  CB  VAL X 135      17.622  39.368  77.018  0.00  0.00            
ATOM   2130  HB  VAL X 135      16.626  39.929  77.082  0.00  0.00            
ATOM   2131  CG1 VAL X 135      18.037  39.472  75.501  0.00  0.00            
ATOM   2132 HG11 VAL X 135      18.828  38.796  75.237  0.00  0.00            
ATOM   2133 HG12 VAL X 135      17.194  39.189  74.841  0.00  0.00            
ATOM   2134 HG13 VAL X 135      18.286  40.501  75.235  0.00  0.00            
ATOM   2135  CG2 VAL X 135      17.443  37.907  77.299  0.00  0.00            
ATOM   2136 HG21 VAL X 135      16.575  37.864  77.875  0.00  0.00            
ATOM   2137 HG22 VAL X 135      17.258  37.386  76.362  0.00  0.00            
ATOM   2138 HG23 VAL X 135      18.341  37.442  77.853  0.00  0.00            
ATOM   2139  C   VAL X 135      18.106  40.038  79.407  0.00  0.00            
ATOM   2140  O   VAL X 135      17.031  40.396  79.679  0.00  0.00            
ATOM   2141  N   GLY X 136      18.974  39.551  80.386  0.00  0.00            
ATOM   2142  H   GLY X 136      19.994  39.478  80.168  0.00  0.00            
ATOM   2143  CA  GLY X 136      18.628  39.723  81.872  0.00  0.00            
ATOM   2144  HA2 GLY X 136      17.546  39.433  81.995  0.00  0.00            
ATOM   2145  HA3 GLY X 136      19.260  38.885  82.311  0.00  0.00            
ATOM   2146  C   GLY X 136      18.908  41.068  82.346  0.00  0.00            
ATOM   2147  O   GLY X 136      18.577  41.417  83.485  0.00  0.00            
ATOM   2148  N   ASP X 137      19.585  41.949  81.517  0.00  0.00            
ATOM   2149  H   ASP X 137      20.149  41.547  80.761  0.00  0.00            
ATOM   2150  CA  ASP X 137      19.809  43.371  81.971  0.00  0.00            
ATOM   2151  HA  ASP X 137      19.699  43.515  83.030  0.00  0.00            
ATOM   2152  CB  ASP X 137      21.183  44.030  81.587  0.00  0.00            
ATOM   2153  HB2 ASP X 137      21.270  43.827  80.560  0.00  0.00            
ATOM   2154  HB3 ASP X 137      21.042  45.069  81.768  0.00  0.00            
ATOM   2155  CG  ASP X 137      22.454  43.496  82.311  0.00  0.00            
ATOM   2156  OD1 ASP X 137      22.380  42.809  83.386  0.00  0.00            
ATOM   2157  OD2 ASP X 137      23.496  43.701  81.657  0.00  0.00            
ATOM   2158  C   ASP X 137      18.582  44.206  81.313  0.00  0.00            
ATOM   2159  O   ASP X 137      18.021  45.044  81.963  0.00  0.00            
ATOM   2160  N   VAL X 138      18.060  43.818  80.178  0.00  0.00            
ATOM   2161  H   VAL X 138      18.573  43.140  79.734  0.00  0.00            
ATOM   2162  CA  VAL X 138      16.902  44.458  79.403  0.00  0.00            
ATOM   2163  HA  VAL X 138      16.805  45.422  79.757  0.00  0.00            
ATOM   2164  CB  VAL X 138      17.232  44.631  77.870  0.00  0.00            
ATOM   2165  HB  VAL X 138      16.441  45.294  77.601  0.00  0.00            
ATOM   2166  CG1 VAL X 138      18.661  45.184  77.616  0.00  0.00            
ATOM   2167 HG11 VAL X 138      18.882  45.354  76.562  0.00  0.00            
ATOM   2168 HG12 VAL X 138      18.750  46.127  78.224  0.00  0.00            
ATOM   2169 HG13 VAL X 138      19.331  44.410  77.829  0.00  0.00            
ATOM   2170  CG2 VAL X 138      16.903  43.317  77.075  0.00  0.00            
ATOM   2171 HG21 VAL X 138      17.170  42.382  77.665  0.00  0.00            
ATOM   2172 HG22 VAL X 138      15.921  43.316  76.773  0.00  0.00            
ATOM   2173 HG23 VAL X 138      17.561  43.377  76.143  0.00  0.00            
ATOM   2174  C   VAL X 138      15.561  43.676  79.614  0.00  0.00            
ATOM   2175  O   VAL X 138      14.538  43.932  79.046  0.00  0.00            
ATOM   2176  N   THR X 139      15.639  42.740  80.459  0.00  0.00            
ATOM   2177  H   THR X 139      16.581  42.528  80.613  0.00  0.00            
ATOM   2178  CA  THR X 139      14.645  41.829  80.970  0.00  0.00            
ATOM   2179  HA  THR X 139      15.108  41.308  81.769  0.00  0.00            
ATOM   2180  CB  THR X 139      13.353  42.552  81.307  0.00  0.00            
ATOM   2181  HB  THR X 139      12.850  42.894  80.326  0.00  0.00            
ATOM   2182  CG2 THR X 139      12.244  41.832  82.111  0.00  0.00            
ATOM   2183 HG21 THR X 139      11.256  42.125  81.788  0.00  0.00            
ATOM   2184 HG22 THR X 139      12.505  40.868  82.218  0.00  0.00            
ATOM   2185 HG23 THR X 139      12.165  42.283  83.077  0.00  0.00            
ATOM   2186  OG1 THR X 139      13.642  43.785  81.980  0.00  0.00            
ATOM   2187  HG1 THR X 139      13.644  44.370  81.123  0.00  0.00            
ATOM   2188  C   THR X 139      14.198  40.719  79.996  0.00  0.00            
ATOM   2189  O   THR X 139      14.175  39.585  80.397  0.00  0.00            
ATOM   2190  N   ALA X 140      13.848  41.076  78.734  0.00  0.00            
ATOM   2191  H   ALA X 140      14.023  41.981  78.512  0.00  0.00            
ATOM   2192  CA  ALA X 140      13.090  40.157  77.829  0.00  0.00            
ATOM   2193  HA  ALA X 140      13.265  39.166  78.060  0.00  0.00            
ATOM   2194  CB  ALA X 140      11.571  40.150  77.985  0.00  0.00            
ATOM   2195  HB1 ALA X 140      11.054  39.406  77.445  0.00  0.00            
ATOM   2196  HB2 ALA X 140      11.447  40.159  79.153  0.00  0.00            
ATOM   2197  HB3 ALA X 140      11.181  41.053  77.455  0.00  0.00            
ATOM   2198  C   ALA X 140      13.395  40.260  76.315  0.00  0.00            
ATOM   2199  O   ALA X 140      14.013  41.238  75.846  0.00  0.00            
ATOM   2200  N   LYS X 141      12.914  39.320  75.402  0.00  0.00            
ATOM   2201  H   LYS X 141      12.234  38.521  75.541  0.00  0.00            
ATOM   2202  CA  LYS X 141      13.367  39.318  74.003  0.00  0.00            
ATOM   2203  HA  LYS X 141      14.482  39.298  74.080  0.00  0.00            
ATOM   2204  CB  LYS X 141      13.029  37.923  73.301  0.00  0.00            
ATOM   2205  HB2 LYS X 141      13.416  37.807  72.276  0.00  0.00            
ATOM   2206  HB3 LYS X 141      13.534  37.147  73.821  0.00  0.00            
ATOM   2207  CG  LYS X 141      11.571  37.572  73.167  0.00  0.00            
ATOM   2208  HG2 LYS X 141      10.788  37.837  73.944  0.00  0.00            
ATOM   2209  HG3 LYS X 141      11.381  38.106  72.238  0.00  0.00            
ATOM   2210  CD  LYS X 141      11.397  36.058  72.949  0.00  0.00            
ATOM   2211  HD2 LYS X 141      11.275  35.613  74.000  0.00  0.00            
ATOM   2212  HD3 LYS X 141      10.435  35.971  72.527  0.00  0.00            
ATOM   2213  CE  LYS X 141      12.246  35.197  71.987  0.00  0.00            
ATOM   2214  HE2 LYS X 141      12.200  35.549  70.968  0.00  0.00            
ATOM   2215  HE3 LYS X 141      13.297  35.349  72.270  0.00  0.00            
ATOM   2216  NZ  LYS X 141      11.860  33.805  72.000  0.00  0.00            
ATOM   2217  HZ1 LYS X 141      11.981  33.337  72.895  0.00  0.00            
ATOM   2218  HZ2 LYS X 141      10.962  33.538  71.664  0.00  0.00            
ATOM   2219  HZ3 LYS X 141      12.477  33.232  71.479  0.00  0.00            
ATOM   2220  C   LYS X 141      12.938  40.522  73.117  0.00  0.00            
ATOM   2221  O   LYS X 141      11.920  41.118  73.345  0.00  0.00            
ATOM   2222  N   ARG X 142      13.673  40.687  72.083  0.00  0.00            
ATOM   2223  H   ARG X 142      14.399  39.964  72.011  0.00  0.00            
ATOM   2224  CA  ARG X 142      13.370  41.655  70.955  0.00  0.00            
ATOM   2225  HA  ARG X 142      12.247  41.679  70.789  0.00  0.00            
ATOM   2226  CB  ARG X 142      13.636  43.091  71.347  0.00  0.00            
ATOM   2227  HB2 ARG X 142      13.457  43.623  70.507  0.00  0.00            
ATOM   2228  HB3 ARG X 142      13.008  43.498  72.086  0.00  0.00            
ATOM   2229  CG  ARG X 142      15.154  43.417  71.586  0.00  0.00            
ATOM   2230  HG2 ARG X 142      15.425  42.734  72.339  0.00  0.00            
ATOM   2231  HG3 ARG X 142      15.862  43.165  70.640  0.00  0.00            
ATOM   2232  CD  ARG X 142      15.492  44.755  72.224  0.00  0.00            
ATOM   2233  HD2 ARG X 142      15.047  44.670  73.282  0.00  0.00            
ATOM   2234  HD3 ARG X 142      16.597  44.926  72.320  0.00  0.00            
ATOM   2235  NE  ARG X 142      14.936  45.912  71.467  0.00  0.00            
ATOM   2236  HE  ARG X 142      13.888  46.080  71.350  0.00  0.00            
ATOM   2237  CZ  ARG X 142      15.665  46.890  70.856  0.00  0.00            
ATOM   2238  NH1 ARG X 142      16.933  47.173  71.131  0.00  0.00            
ATOM   2239 HH11 ARG X 142      17.633  46.677  71.712  0.00  0.00            
ATOM   2240 HH12 ARG X 142      17.140  48.095  70.787  0.00  0.00            
ATOM   2241  NH2 ARG X 142      15.066  47.507  69.923  0.00  0.00            
ATOM   2242 HH21 ARG X 142      14.132  47.292  69.646  0.00  0.00            
ATOM   2243 HH22 ARG X 142      15.564  48.160  69.386  0.00  0.00            
ATOM   2244  C   ARG X 142      13.910  41.252  69.613  0.00  0.00            
ATOM   2245  O   ARG X 142      15.039  40.672  69.492  0.00  0.00            
ATOM   2246  N   TRP X 143      13.107  41.413  68.624  0.00  0.00            
ATOM   2247  H   TRP X 143      12.310  41.813  68.835  0.00  0.00            
ATOM   2248  CA  TRP X 143      13.294  40.990  67.278  0.00  0.00            
ATOM   2249  HA  TRP X 143      13.746  40.050  67.402  0.00  0.00            
ATOM   2250  CB  TRP X 143      12.039  40.673  66.528  0.00  0.00            
ATOM   2251  HB2 TRP X 143      11.700  41.457  65.825  0.00  0.00            
ATOM   2252  HB3 TRP X 143      12.157  39.823  65.836  0.00  0.00            
ATOM   2253  CG  TRP X 143      10.864  40.210  67.361  0.00  0.00            
ATOM   2254  CD1 TRP X 143      10.694  38.937  67.706  0.00  0.00            
ATOM   2255  HD1 TRP X 143      11.151  38.142  67.205  0.00  0.00            
ATOM   2256  NE1 TRP X 143       9.863  38.812  68.733  0.00  0.00            
ATOM   2257  HE1 TRP X 143       9.741  37.943  69.263  0.00  0.00            
ATOM   2258  CE2 TRP X 143       9.490  40.032  69.247  0.00  0.00            
ATOM   2259  CZ2 TRP X 143       8.667  40.453  70.186  0.00  0.00            
ATOM   2260  HZ2 TRP X 143       8.245  39.754  70.900  0.00  0.00            
ATOM   2261  CH2 TRP X 143       8.518  41.875  70.470  0.00  0.00            
ATOM   2262  HH2 TRP X 143       7.784  41.948  71.289  0.00  0.00            
ATOM   2263  CZ3 TRP X 143       9.024  42.801  69.555  0.00  0.00            
ATOM   2264  HZ3 TRP X 143       8.493  43.767  69.491  0.00  0.00            
ATOM   2265  CE3 TRP X 143       9.870  42.316  68.523  0.00  0.00            
ATOM   2266  HE3 TRP X 143      10.187  42.918  67.727  0.00  0.00            
ATOM   2267  CD2 TRP X 143      10.164  40.932  68.416  0.00  0.00            
ATOM   2268  C   TRP X 143      14.357  41.880  66.562  0.00  0.00            
ATOM   2269  O   TRP X 143      14.396  43.035  66.931  0.00  0.00            
ATOM   2270  N   TYR X 144      15.065  41.295  65.580  0.00  0.00            
ATOM   2271  H   TYR X 144      14.995  40.280  65.666  0.00  0.00            
ATOM   2272  CA  TYR X 144      16.109  41.861  64.772  0.00  0.00            
ATOM   2273  HA  TYR X 144      16.552  42.799  65.068  0.00  0.00            
ATOM   2274  CB  TYR X 144      17.115  40.753  64.546  0.00  0.00            
ATOM   2275  HB2 TYR X 144      17.204  40.280  65.500  0.00  0.00            
ATOM   2276  HB3 TYR X 144      16.642  40.002  63.881  0.00  0.00            
ATOM   2277  CG  TYR X 144      18.414  41.096  63.916  0.00  0.00            
ATOM   2278  CD1 TYR X 144      18.973  42.418  64.040  0.00  0.00            
ATOM   2279  HD1 TYR X 144      18.446  43.088  64.671  0.00  0.00            
ATOM   2280  CE1 TYR X 144      20.077  42.791  63.202  0.00  0.00            
ATOM   2281  HE1 TYR X 144      20.448  43.839  63.208  0.00  0.00            
ATOM   2282  CZ  TYR X 144      20.617  41.684  62.520  0.00  0.00            
ATOM   2283  OH  TYR X 144      21.694  41.987  61.817  0.00  0.00            
ATOM   2284  HH  TYR X 144      22.231  41.210  61.704  0.00  0.00            
ATOM   2285  CE2 TYR X 144      19.996  40.433  62.280  0.00  0.00            
ATOM   2286  HE2 TYR X 144      20.432  40.011  61.383  0.00  0.00            
ATOM   2287  CD2 TYR X 144      18.920  40.108  63.153  0.00  0.00            
ATOM   2288  HD2 TYR X 144      18.374  39.124  63.068  0.00  0.00            
ATOM   2289  C   TYR X 144      15.573  42.241  63.388  0.00  0.00            
ATOM   2290  O   TYR X 144      14.504  41.845  62.928  0.00  0.00            
ATOM   2291  N   LYS X 145      16.101  43.252  62.697  0.00  0.00            
ATOM   2292  H   LYS X 145      16.865  43.636  63.179  0.00  0.00            
ATOM   2293  CA  LYS X 145      15.551  43.786  61.424  0.00  0.00            
ATOM   2294  HA  LYS X 145      14.413  43.886  61.472  0.00  0.00            
ATOM   2295  CB  LYS X 145      16.122  45.153  61.223  0.00  0.00            
ATOM   2296  HB2 LYS X 145      15.830  45.545  60.290  0.00  0.00            
ATOM   2297  HB3 LYS X 145      15.605  45.957  61.813  0.00  0.00            
ATOM   2298  CG  LYS X 145      17.618  45.354  61.281  0.00  0.00            
ATOM   2299  HG2 LYS X 145      17.781  46.433  61.543  0.00  0.00            
ATOM   2300  HG3 LYS X 145      18.140  45.033  62.172  0.00  0.00            
ATOM   2301  CD  LYS X 145      18.618  45.029  60.023  0.00  0.00            
ATOM   2302  HD2 LYS X 145      18.211  45.150  59.022  0.00  0.00            
ATOM   2303  HD3 LYS X 145      19.472  45.760  59.962  0.00  0.00            
ATOM   2304  CE  LYS X 145      19.101  43.585  60.021  0.00  0.00            
ATOM   2305  HE2 LYS X 145      19.322  43.216  61.013  0.00  0.00            
ATOM   2306  HE3 LYS X 145      18.282  42.900  59.752  0.00  0.00            
ATOM   2307  NZ  LYS X 145      20.324  43.542  59.164  0.00  0.00            
ATOM   2308  HZ1 LYS X 145      20.886  42.679  59.145  0.00  0.00            
ATOM   2309  HZ2 LYS X 145      19.989  43.474  58.142  0.00  0.00            
ATOM   2310  HZ3 LYS X 145      20.944  44.338  59.312  0.00  0.00            
ATOM   2311  C   LYS X 145      15.610  42.849  60.201  0.00  0.00            
ATOM   2312  O   LYS X 145      15.464  43.331  59.072  0.00  0.00            
ATOM   2313  N   LYS X 146      16.132  41.658  60.327  0.00  0.00            
ATOM   2314  H   LYS X 146      16.201  41.367  61.303  0.00  0.00            
ATOM   2315  CA  LYS X 146      16.499  40.750  59.291  0.00  0.00            
ATOM   2316  HA  LYS X 146      17.211  41.296  58.711  0.00  0.00            
ATOM   2317  CB  LYS X 146      17.113  39.371  59.783  0.00  0.00            
ATOM   2318  HB2 LYS X 146      17.974  39.629  60.423  0.00  0.00            
ATOM   2319  HB3 LYS X 146      16.451  38.920  60.425  0.00  0.00            
ATOM   2320  CG  LYS X 146      17.613  38.499  58.640  0.00  0.00            
ATOM   2321  HG2 LYS X 146      17.767  39.077  57.687  0.00  0.00            
ATOM   2322  HG3 LYS X 146      18.531  38.007  58.959  0.00  0.00            
ATOM   2323  CD  LYS X 146      16.618  37.347  58.344  0.00  0.00            
ATOM   2324  HD2 LYS X 146      16.335  36.726  59.263  0.00  0.00            
ATOM   2325  HD3 LYS X 146      15.687  37.781  57.975  0.00  0.00            
ATOM   2326  CE  LYS X 146      17.229  36.468  57.225  0.00  0.00            
ATOM   2327  HE2 LYS X 146      16.480  35.831  56.685  0.00  0.00            
ATOM   2328  HE3 LYS X 146      17.961  37.084  56.585  0.00  0.00            
ATOM   2329  NZ  LYS X 146      18.190  35.546  57.897  0.00  0.00            
ATOM   2330  HZ1 LYS X 146      18.862  35.167  57.205  0.00  0.00            
ATOM   2331  HZ2 LYS X 146      18.595  36.047  58.680  0.00  0.00            
ATOM   2332  HZ3 LYS X 146      17.688  34.814  58.370  0.00  0.00            
ATOM   2333  C   LYS X 146      15.222  40.661  58.379  0.00  0.00            
ATOM   2334  O   LYS X 146      14.230  40.380  58.996  0.00  0.00            
ATOM   2335  N   SER X 147      15.224  40.987  57.053  0.00  0.00            
ATOM   2336  H   SER X 147      16.092  41.475  56.791  0.00  0.00            
ATOM   2337  CA  SER X 147      14.179  40.530  56.108  0.00  0.00            
ATOM   2338  HA  SER X 147      13.773  39.648  56.569  0.00  0.00            
ATOM   2339  CB  SER X 147      13.038  41.595  55.880  0.00  0.00            
ATOM   2340  HB2 SER X 147      12.198  41.207  56.399  0.00  0.00            
ATOM   2341  HB3 SER X 147      13.469  42.409  56.365  0.00  0.00            
ATOM   2342  OG  SER X 147      12.658  42.095  54.565  0.00  0.00            
ATOM   2343  HG  SER X 147      11.751  42.461  54.556  0.00  0.00            
ATOM   2344  C   SER X 147      14.680  40.001  54.759  0.00  0.00            
ATOM   2345  O   SER X 147      15.660  40.620  54.316  0.00  0.00            
ATOM   2346  N   SER X 148      13.941  39.147  54.027  0.00  0.00            
ATOM   2347  H   SER X 148      13.061  38.853  54.521  0.00  0.00            
ATOM   2348  CA  SER X 148      14.175  38.759  52.593  0.00  0.00            
ATOM   2349  HA  SER X 148      13.634  37.840  52.457  0.00  0.00            
ATOM   2350  CB  SER X 148      13.483  39.799  51.787  0.00  0.00            
ATOM   2351  HB2 SER X 148      13.249  39.417  50.834  0.00  0.00            
ATOM   2352  HB3 SER X 148      12.679  40.153  52.358  0.00  0.00            
ATOM   2353  OG  SER X 148      14.253  40.913  51.566  0.00  0.00            
ATOM   2354  HG  SER X 148      14.925  40.802  50.834  0.00  0.00            
ATOM   2355  C   SER X 148      15.590  38.497  52.019  0.00  0.00            
ATOM   2356  O   SER X 148      15.655  38.113  50.850  0.00  0.00            
ATOM   2357  N   SER X 149      16.654  38.424  52.824  0.00  0.00            
ATOM   2358  H   SER X 149      16.593  38.868  53.688  0.00  0.00            
ATOM   2359  CA  SER X 149      17.975  38.060  52.395  0.00  0.00            
ATOM   2360  HA  SER X 149      18.029  38.214  51.366  0.00  0.00            
ATOM   2361  CB  SER X 149      18.982  39.086  52.846  0.00  0.00            
ATOM   2362  HB2 SER X 149      20.046  38.864  52.487  0.00  0.00            
ATOM   2363  HB3 SER X 149      18.422  40.058  52.477  0.00  0.00            
ATOM   2364  OG  SER X 149      18.898  39.010  54.257  0.00  0.00            
ATOM   2365  HG  SER X 149      19.403  38.262  54.635  0.00  0.00            
ATOM   2366  C   SER X 149      18.306  36.686  52.935  0.00  0.00            
ATOM   2367  O   SER X 149      17.497  36.018  53.628  0.00  0.00            
ATOM   2368  N   SER X 150      19.562  36.375  52.905  0.00  0.00            
ATOM   2369  H   SER X 150      20.199  36.667  52.142  0.00  0.00            
ATOM   2370  CA  SER X 150      20.188  35.320  53.689  0.00  0.00            
ATOM   2371  HA  SER X 150      19.664  34.331  53.477  0.00  0.00            
ATOM   2372  CB  SER X 150      21.628  34.974  53.296  0.00  0.00            
ATOM   2373  HB2 SER X 150      22.176  35.824  53.420  0.00  0.00            
ATOM   2374  HB3 SER X 150      22.031  34.147  53.866  0.00  0.00            
ATOM   2375  OG  SER X 150      21.657  34.559  51.899  0.00  0.00            
ATOM   2376  HG  SER X 150      22.353  33.897  51.737  0.00  0.00            
ATOM   2377  C   SER X 150      20.035  35.483  55.242  0.00  0.00            
ATOM   2378  O   SER X 150      20.086  36.588  55.803  0.00  0.00            
ATOM   2379  OXT SER X 150      19.720  34.488  55.928  0.00  0.00            
ATOM   2380  N   ALA X 151      27.494  62.621  69.813  0.00  0.00            
ATOM   2381  H1  ALA X 151      27.355  63.148  69.010  0.00  0.00            
ATOM   2382  H2  ALA X 151      27.550  61.652  69.508  0.00  0.00            
ATOM   2383  H3  ALA X 151      28.363  62.928  70.200  0.00  0.00            
ATOM   2384  CA  ALA X 151      26.372  62.789  70.798  0.00  0.00            
ATOM   2385  HA  ALA X 151      26.678  63.757  71.293  0.00  0.00            
ATOM   2386  CB  ALA X 151      25.007  62.996  70.263  0.00  0.00            
ATOM   2387  HB1 ALA X 151      24.862  64.083  70.117  0.00  0.00            
ATOM   2388  HB2 ALA X 151      24.914  62.479  69.358  0.00  0.00            
ATOM   2389  HB3 ALA X 151      24.367  62.673  71.036  0.00  0.00            
ATOM   2390  C   ALA X 151      26.503  61.716  71.937  0.00  0.00            
ATOM   2391  O   ALA X 151      26.839  60.554  71.673  0.00  0.00            
ATOM   2392  N   PRO X 152      26.280  62.061  73.269  0.00  0.00            
ATOM   2393  CD  PRO X 152      26.166  63.472  73.705  0.00  0.00            
ATOM   2394  HD2 PRO X 152      25.257  63.863  73.271  0.00  0.00            
ATOM   2395  HD3 PRO X 152      26.993  63.998  73.260  0.00  0.00            
ATOM   2396  CG  PRO X 152      26.146  63.468  75.216  0.00  0.00            
ATOM   2397  HG2 PRO X 152      25.098  63.482  75.619  0.00  0.00            
ATOM   2398  HG3 PRO X 152      26.800  64.238  75.584  0.00  0.00            
ATOM   2399  CB  PRO X 152      26.809  62.109  75.510  0.00  0.00            
ATOM   2400  HB2 PRO X 152      26.675  61.659  76.548  0.00  0.00            
ATOM   2401  HB3 PRO X 152      27.914  62.253  75.457  0.00  0.00            
ATOM   2402  CA  PRO X 152      26.397  61.190  74.375  0.00  0.00            
ATOM   2403  HA  PRO X 152      27.191  60.400  74.084  0.00  0.00            
ATOM   2404  C   PRO X 152      25.160  60.348  74.705  0.00  0.00            
ATOM   2405  O   PRO X 152      25.093  59.812  75.838  0.00  0.00            
ATOM   2406  N   ALA X 153      24.158  60.219  73.815  0.00  0.00            
ATOM   2407  H   ALA X 153      24.272  60.654  72.839  0.00  0.00            
ATOM   2408  CA  ALA X 153      22.957  59.393  73.818  0.00  0.00            
ATOM   2409  HA  ALA X 153      22.437  59.828  72.956  0.00  0.00            
ATOM   2410  CB  ALA X 153      23.137  57.878  73.429  0.00  0.00            
ATOM   2411  HB1 ALA X 153      23.741  57.639  72.556  0.00  0.00            
ATOM   2412  HB2 ALA X 153      23.722  57.431  74.144  0.00  0.00            
ATOM   2413  HB3 ALA X 153      22.232  57.348  73.255  0.00  0.00            
ATOM   2414  C   ALA X 153      21.956  59.747  75.007  0.00  0.00            
ATOM   2415  O   ALA X 153      20.838  60.227  74.812  0.00  0.00            
ATOM   2416  N   GLU X 154      22.478  59.618  76.258  0.00  0.00            
ATOM   2417  H   GLU X 154      23.407  59.190  76.247  0.00  0.00            
ATOM   2418  CA  GLU X 154      22.000  60.206  77.471  0.00  0.00            
ATOM   2419  HA  GLU X 154      20.910  60.025  77.455  0.00  0.00            
ATOM   2420  CB  GLU X 154      22.431  59.237  78.512  0.00  0.00            
ATOM   2421  HB2 GLU X 154      21.940  58.297  78.250  0.00  0.00            
ATOM   2422  HB3 GLU X 154      23.483  59.197  78.501  0.00  0.00            
ATOM   2423  CG  GLU X 154      21.892  59.680  79.928  0.00  0.00            
ATOM   2424  HG2 GLU X 154      21.227  60.565  79.819  0.00  0.00            
ATOM   2425  HG3 GLU X 154      21.538  58.834  80.467  0.00  0.00            
ATOM   2426  CD  GLU X 154      23.060  60.293  80.780  0.00  0.00            
ATOM   2427  OE1 GLU X 154      24.087  59.628  80.950  0.00  0.00            
ATOM   2428  OE2 GLU X 154      22.975  61.443  81.325  0.00  0.00            
ATOM   2429  C   GLU X 154      22.315  61.632  77.775  0.00  0.00            
ATOM   2430  O   GLU X 154      21.454  62.504  77.891  0.00  0.00            
ATOM   2431  N   GLY X 155      23.619  61.844  78.044  0.00  0.00            
ATOM   2432  H   GLY X 155      24.275  60.993  77.958  0.00  0.00            
ATOM   2433  CA  GLY X 155      24.262  63.096  78.359  0.00  0.00            
ATOM   2434  HA2 GLY X 155      24.443  63.668  77.472  0.00  0.00            
ATOM   2435  HA3 GLY X 155      23.570  63.694  78.942  0.00  0.00            
ATOM   2436  C   GLY X 155      25.546  62.941  79.162  0.00  0.00            
ATOM   2437  O   GLY X 155      26.007  61.803  79.321  0.00  0.00            
ATOM   2438  N   HIE X 156      26.076  64.050  79.743  0.00  0.00            
ATOM   2439  H   HIE X 156      25.574  64.902  79.636  0.00  0.00            
ATOM   2440  CA  HIE X 156      27.358  64.146  80.360  0.00  0.00            
ATOM   2441  HA  HIE X 156      27.850  63.415  79.828  0.00  0.00            
ATOM   2442  CB  HIE X 156      28.011  65.550  80.027  0.00  0.00            
ATOM   2443  HB2 HIE X 156      27.877  65.841  79.003  0.00  0.00            
ATOM   2444  HB3 HIE X 156      27.548  66.322  80.742  0.00  0.00            
ATOM   2445  CG  HIE X 156      29.575  65.660  79.992  0.00  0.00            
ATOM   2446  ND1 HIE X 156      30.345  66.139  81.107  0.00  0.00            
ATOM   2447  CE1 HIE X 156      31.580  65.826  80.837  0.00  0.00            
ATOM   2448  HE1 HIE X 156      32.325  65.796  81.596  0.00  0.00            
ATOM   2449  NE2 HIE X 156      31.656  65.141  79.719  0.00  0.00            
ATOM   2450  HE2 HIE X 156      32.376  64.483  79.416  0.00  0.00            
ATOM   2451  CD2 HIE X 156      30.419  65.057  79.153  0.00  0.00            
ATOM   2452  HD2 HIE X 156      30.086  64.451  78.304  0.00  0.00            
ATOM   2453  C   HIE X 156      27.217  63.734  81.855  0.00  0.00            
ATOM   2454  O   HIE X 156      26.087  63.447  82.326  0.00  0.00            
ATOM   2455  N   ASP X 157      28.394  63.507  82.406  0.00  0.00            
ATOM   2456  H   ASP X 157      29.244  63.371  81.822  0.00  0.00            
ATOM   2457  CA  ASP X 157      28.659  62.822  83.843  0.00  0.00            
ATOM   2458  HA  ASP X 157      27.589  62.641  83.962  0.00  0.00            
ATOM   2459  CB  ASP X 157      28.951  61.376  83.365  0.00  0.00            
ATOM   2460  HB2 ASP X 157      29.786  61.425  82.701  0.00  0.00            
ATOM   2461  HB3 ASP X 157      29.193  60.742  84.257  0.00  0.00            
ATOM   2462  CG  ASP X 157      27.820  60.620  82.575  0.00  0.00            
ATOM   2463  OD1 ASP X 157      28.103  59.914  81.606  0.00  0.00            
ATOM   2464  OD2 ASP X 157      26.588  60.658  82.901  0.00  0.00            
ATOM   2465  C   ASP X 157      29.664  64.348  86.304  0.00  0.00            
ATOM   2466  O   ASP X 157      30.270  65.436  86.412  0.00  0.00            
ATOM   2467  N   ASP X 158      29.524  64.009  87.696  0.00  0.00            
ATOM   2468  H   ASP X 158      29.405  63.014  87.801  0.00  0.00            
ATOM   2469  CA  ASP X 158      29.802  64.800  88.969  0.00  0.00            
ATOM   2470  HA  ASP X 158      29.255  65.720  88.887  0.00  0.00            
ATOM   2471  CB  ASP X 158      29.152  64.194  90.250  0.00  0.00            
ATOM   2472  HB2 ASP X 158      29.545  64.663  91.120  0.00  0.00            
ATOM   2473  HB3 ASP X 158      28.180  64.546  90.337  0.00  0.00            
ATOM   2474  CG  ASP X 158      29.161  62.672  90.427  0.00  0.00            
ATOM   2475  OD1 ASP X 158      29.079  62.128  91.578  0.00  0.00            
ATOM   2476  OD2 ASP X 158      29.229  61.990  89.351  0.00  0.00            
ATOM   2477  C   ASP X 158      31.220  65.148  89.210  0.00  0.00            
ATOM   2478  O   ASP X 158      31.492  65.867  90.131  0.00  0.00            
ATOM   2479  N   ALA X 159      32.171  64.736  88.393  0.00  0.00            
ATOM   2480  H   ALA X 159      31.897  64.090  87.607  0.00  0.00            
ATOM   2481  CA  ALA X 159      33.705  64.786  88.589  0.00  0.00            
ATOM   2482  HA  ALA X 159      34.071  65.037  89.541  0.00  0.00            
ATOM   2483  CB  ALA X 159      34.161  63.422  88.279  0.00  0.00            
ATOM   2484  HB1 ALA X 159      35.258  63.253  88.323  0.00  0.00            
ATOM   2485  HB2 ALA X 159      33.664  62.789  89.061  0.00  0.00            
ATOM   2486  HB3 ALA X 159      33.670  62.976  87.398  0.00  0.00            
ATOM   2487  C   ALA X 159      34.411  65.884  87.689  0.00  0.00            
ATOM   2488  O   ALA X 159      35.635  66.103  87.879  0.00  0.00            
ATOM   2489  N   LYS X 160      33.684  66.339  86.634  0.00  0.00            
ATOM   2490  H   LYS X 160      32.728  65.923  86.689  0.00  0.00            
ATOM   2491  CA  LYS X 160      33.952  67.007  85.381  0.00  0.00            
ATOM   2492  HA  LYS X 160      34.522  67.948  85.542  0.00  0.00            
ATOM   2493  CB  LYS X 160      34.845  66.074  84.433  0.00  0.00            
ATOM   2494  HB2 LYS X 160      35.727  65.692  85.036  0.00  0.00            
ATOM   2495  HB3 LYS X 160      34.200  65.223  84.202  0.00  0.00            
ATOM   2496  CG  LYS X 160      35.379  66.566  82.968  0.00  0.00            
ATOM   2497  HG2 LYS X 160      35.984  65.724  82.586  0.00  0.00            
ATOM   2498  HG3 LYS X 160      34.445  66.914  82.356  0.00  0.00            
ATOM   2499  CD  LYS X 160      36.096  67.887  82.935  0.00  0.00            
ATOM   2500  HD2 LYS X 160      35.429  68.713  83.265  0.00  0.00            
ATOM   2501  HD3 LYS X 160      37.099  67.749  83.328  0.00  0.00            
ATOM   2502  CE  LYS X 160      36.468  68.314  81.502  0.00  0.00            
ATOM   2503  HE2 LYS X 160      37.485  67.971  81.330  0.00  0.00            
ATOM   2504  HE3 LYS X 160      35.766  67.751  80.747  0.00  0.00            
ATOM   2505  NZ  LYS X 160      36.545  69.772  81.236  0.00  0.00            
ATOM   2506  HZ1 LYS X 160      35.711  70.161  81.592  0.00  0.00            
ATOM   2507  HZ2 LYS X 160      37.329  70.217  81.712  0.00  0.00            
ATOM   2508  HZ3 LYS X 160      36.598  69.893  80.233  0.00  0.00            
ATOM   2509  C   LYS X 160      32.637  67.653  84.738  0.00  0.00            
ATOM   2510  O   LYS X 160      31.606  67.060  84.556  0.00  0.00            
ATOM   2511  N   ALA X 161      32.897  68.893  84.240  0.00  0.00            
ATOM   2512  H   ALA X 161      33.788  69.238  84.491  0.00  0.00            
ATOM   2513  CA  ALA X 161      31.970  69.707  83.499  0.00  0.00            
ATOM   2514  HA  ALA X 161      31.012  69.171  83.477  0.00  0.00            
ATOM   2515  CB  ALA X 161      31.852  70.930  84.443  0.00  0.00            
ATOM   2516  HB1 ALA X 161      32.698  71.516  84.469  0.00  0.00            
ATOM   2517  HB2 ALA X 161      31.098  71.588  84.023  0.00  0.00            
ATOM   2518  HB3 ALA X 161      31.474  70.606  85.399  0.00  0.00            
ATOM   2519  C   ALA X 161      32.579  69.869  82.082  0.00  0.00            
ATOM   2520  O   ALA X 161      33.860  69.935  82.045  0.00  0.00            
ATOM   2521  N   GLU X 162      31.783  70.145  81.096  0.00  0.00            
ATOM   2522  H   GLU X 162      30.773  70.068  81.228  0.00  0.00            
ATOM   2523  CA  GLU X 162      32.203  70.734  79.806  0.00  0.00            
ATOM   2524  HA  GLU X 162      33.199  71.120  79.868  0.00  0.00            
ATOM   2525  CB  GLU X 162      32.261  69.619  78.727  0.00  0.00            
ATOM   2526  HB2 GLU X 162      31.264  69.106  78.587  0.00  0.00            
ATOM   2527  HB3 GLU X 162      32.549  70.238  77.844  0.00  0.00            
ATOM   2528  CG  GLU X 162      33.319  68.579  78.890  0.00  0.00            
ATOM   2529  HG2 GLU X 162      34.132  69.070  79.461  0.00  0.00            
ATOM   2530  HG3 GLU X 162      32.961  67.758  79.401  0.00  0.00            
ATOM   2531  CD  GLU X 162      33.945  68.125  77.540  0.00  0.00            
ATOM   2532  OE1 GLU X 162      34.302  69.004  76.717  0.00  0.00            
ATOM   2533  OE2 GLU X 162      34.177  66.917  77.351  0.00  0.00            
ATOM   2534  C   GLU X 162      31.088  71.774  79.517  0.00  0.00            
ATOM   2535  O   GLU X 162      29.882  71.492  79.807  0.00  0.00            
ATOM   2536  N   TRP X 163      31.453  72.941  79.012  0.00  0.00            
ATOM   2537  H   TRP X 163      32.355  72.980  78.611  0.00  0.00            
ATOM   2538  CA  TRP X 163      30.596  74.094  78.630  0.00  0.00            
ATOM   2539  HA  TRP X 163      29.514  73.719  78.596  0.00  0.00            
ATOM   2540  CB  TRP X 163      30.781  75.144  79.774  0.00  0.00            
ATOM   2541  HB2 TRP X 163      31.746  75.308  80.062  0.00  0.00            
ATOM   2542  HB3 TRP X 163      30.343  76.041  79.272  0.00  0.00            
ATOM   2543  CG  TRP X 163      30.031  74.903  81.134  0.00  0.00            
ATOM   2544  CD1 TRP X 163      28.665  75.057  81.253  0.00  0.00            
ATOM   2545  HD1 TRP X 163      27.879  75.166  80.568  0.00  0.00            
ATOM   2546  NE1 TRP X 163      28.362  74.932  82.636  0.00  0.00            
ATOM   2547  HE1 TRP X 163      27.623  75.456  83.052  0.00  0.00            
ATOM   2548  CE2 TRP X 163      29.496  74.809  83.366  0.00  0.00            
ATOM   2549  CZ2 TRP X 163      29.788  74.839  84.781  0.00  0.00            
ATOM   2550  HZ2 TRP X 163      29.023  75.050  85.556  0.00  0.00            
ATOM   2551  CH2 TRP X 163      31.068  74.897  85.252  0.00  0.00            
ATOM   2552  HH2 TRP X 163      31.208  74.842  86.338  0.00  0.00            
ATOM   2553  CZ3 TRP X 163      32.157  74.831  84.312  0.00  0.00            
ATOM   2554  HZ3 TRP X 163      33.218  74.706  84.667  0.00  0.00            
ATOM   2555  CE3 TRP X 163      31.895  75.109  82.982  0.00  0.00            
ATOM   2556  HE3 TRP X 163      32.779  75.342  82.501  0.00  0.00            
ATOM   2557  CD2 TRP X 163      30.586  74.854  82.481  0.00  0.00            
ATOM   2558  C   TRP X 163      31.053  74.567  77.277  0.00  0.00            
ATOM   2559  O   TRP X 163      32.226  74.710  77.059  0.00  0.00            
ATOM   2560  N   THR X 164      30.179  75.073  76.330  0.00  0.00            
ATOM   2561  H   THR X 164      29.238  75.141  76.547  0.00  0.00            
ATOM   2562  CA  THR X 164      30.477  75.461  74.990  0.00  0.00            
ATOM   2563  HA  THR X 164      31.348  74.918  74.706  0.00  0.00            
ATOM   2564  CB  THR X 164      29.373  75.142  74.110  0.00  0.00            
ATOM   2565  HB  THR X 164      29.522  75.329  73.107  0.00  0.00            
ATOM   2566  CG2 THR X 164      29.138  73.663  73.982  0.00  0.00            
ATOM   2567 HG21 THR X 164      29.844  73.150  73.316  0.00  0.00            
ATOM   2568 HG22 THR X 164      28.989  73.169  74.848  0.00  0.00            
ATOM   2569 HG23 THR X 164      28.256  73.607  73.408  0.00  0.00            
ATOM   2570  OG1 THR X 164      28.266  75.909  74.575  0.00  0.00            
ATOM   2571  HG1 THR X 164      27.607  76.155  73.909  0.00  0.00            
ATOM   2572  C   THR X 164      30.924  77.062  74.951  0.00  0.00            
ATOM   2573  O   THR X 164      31.742  77.407  74.163  0.00  0.00            
ATOM   2574  N   GLY X 165      30.687  77.730  76.080  0.00  0.00            
ATOM   2575  H   GLY X 165      30.169  77.213  76.828  0.00  0.00            
ATOM   2576  CA  GLY X 165      30.856  79.148  76.304  0.00  0.00            
ATOM   2577  HA2 GLY X 165      30.210  79.501  75.498  0.00  0.00            
ATOM   2578  HA3 GLY X 165      30.454  79.357  77.324  0.00  0.00            
ATOM   2579  C   GLY X 165      32.281  79.848  76.369  0.00  0.00            
ATOM   2580  O   GLY X 165      32.495  80.989  76.777  0.00  0.00            
ATOM   2581  N   LYS X 166      33.328  79.098  75.991  0.00  0.00            
ATOM   2582  H   LYS X 166      33.149  78.324  75.277  0.00  0.00            
ATOM   2583  CA  LYS X 166      34.758  79.534  76.193  0.00  0.00            
ATOM   2584  HA  LYS X 166      34.946  79.841  77.244  0.00  0.00            
ATOM   2585  CB  LYS X 166      35.722  78.319  75.948  0.00  0.00            
ATOM   2586  HB2 LYS X 166      36.761  78.624  75.809  0.00  0.00            
ATOM   2587  HB3 LYS X 166      35.713  77.544  76.752  0.00  0.00            
ATOM   2588  CG  LYS X 166      35.493  77.554  74.626  0.00  0.00            
ATOM   2589  HG2 LYS X 166      34.550  77.057  74.797  0.00  0.00            
ATOM   2590  HG3 LYS X 166      35.459  78.194  73.805  0.00  0.00            
ATOM   2591  CD  LYS X 166      36.467  76.442  74.306  0.00  0.00            
ATOM   2592  HD2 LYS X 166      36.127  75.756  73.522  0.00  0.00            
ATOM   2593  HD3 LYS X 166      37.382  76.717  73.914  0.00  0.00            
ATOM   2594  CE  LYS X 166      36.900  75.650  75.610  0.00  0.00            
ATOM   2595  HE2 LYS X 166      37.608  76.305  76.173  0.00  0.00            
ATOM   2596  HE3 LYS X 166      36.017  75.657  76.200  0.00  0.00            
ATOM   2597  NZ  LYS X 166      37.262  74.232  75.366  0.00  0.00            
ATOM   2598  HZ1 LYS X 166      38.124  74.133  74.920  0.00  0.00            
ATOM   2599  HZ2 LYS X 166      37.366  73.610  76.145  0.00  0.00            
ATOM   2600  HZ3 LYS X 166      36.572  73.733  74.748  0.00  0.00            
ATOM   2601  C   LYS X 166      35.153  80.733  75.285  0.00  0.00            
ATOM   2602  O   LYS X 166      36.067  81.535  75.622  0.00  0.00            
ATOM   2603  N   SER X 167      34.396  80.938  74.155  0.00  0.00            
ATOM   2604  H   SER X 167      33.666  80.242  74.077  0.00  0.00            
ATOM   2605  CA  SER X 167      34.479  82.062  73.211  0.00  0.00            
ATOM   2606  HA  SER X 167      35.441  82.125  72.747  0.00  0.00            
ATOM   2607  CB  SER X 167      33.468  81.938  72.090  0.00  0.00            
ATOM   2608  HB2 SER X 167      33.125  82.812  71.645  0.00  0.00            
ATOM   2609  HB3 SER X 167      33.815  81.103  71.365  0.00  0.00            
ATOM   2610  OG  SER X 167      32.251  81.497  72.654  0.00  0.00            
ATOM   2611  HG  SER X 167      31.594  81.809  72.018  0.00  0.00            
ATOM   2612  C   SER X 167      34.299  83.394  73.868  0.00  0.00            
ATOM   2613  O   SER X 167      34.931  84.309  73.396  0.00  0.00            
ATOM   2614  N   TRP X 168      33.591  83.500  74.994  0.00  0.00            
ATOM   2615  H   TRP X 168      33.219  82.674  75.402  0.00  0.00            
ATOM   2616  CA  TRP X 168      33.376  84.773  75.732  0.00  0.00            
ATOM   2617  HA  TRP X 168      33.476  85.543  75.013  0.00  0.00            
ATOM   2618  CB  TRP X 168      31.971  84.927  76.445  0.00  0.00            
ATOM   2619  HB2 TRP X 168      32.019  84.688  77.506  0.00  0.00            
ATOM   2620  HB3 TRP X 168      31.816  85.935  76.217  0.00  0.00            
ATOM   2621  CG  TRP X 168      30.735  84.241  75.893  0.00  0.00            
ATOM   2622  CD1 TRP X 168      30.528  84.064  74.587  0.00  0.00            
ATOM   2623  HD1 TRP X 168      30.978  84.719  73.818  0.00  0.00            
ATOM   2624  NE1 TRP X 168      29.537  83.070  74.413  0.00  0.00            
ATOM   2625  HE1 TRP X 168      29.129  82.633  73.575  0.00  0.00            
ATOM   2626  CE2 TRP X 168      29.098  82.591  75.643  0.00  0.00            
ATOM   2627  CZ2 TRP X 168      28.291  81.539  75.950  0.00  0.00            
ATOM   2628  HZ2 TRP X 168      27.773  81.024  75.186  0.00  0.00            
ATOM   2629  CH2 TRP X 168      28.010  81.268  77.333  0.00  0.00            
ATOM   2630  HH2 TRP X 168      27.176  80.613  77.628  0.00  0.00            
ATOM   2631  CZ3 TRP X 168      28.710  82.069  78.328  0.00  0.00            
ATOM   2632  HZ3 TRP X 168      28.377  81.871  79.335  0.00  0.00            
ATOM   2633  CE3 TRP X 168      29.679  82.986  77.919  0.00  0.00            
ATOM   2634  HE3 TRP X 168      30.208  83.583  78.667  0.00  0.00            
ATOM   2635  CD2 TRP X 168      29.886  83.306  76.609  0.00  0.00            
ATOM   2636  C   TRP X 168      34.509  85.086  76.674  0.00  0.00            
ATOM   2637  O   TRP X 168      34.662  86.185  77.141  0.00  0.00            
ATOM   2638  N   MET X 169      35.273  84.081  77.063  0.00  0.00            
ATOM   2639  H   MET X 169      35.134  83.156  76.646  0.00  0.00            
ATOM   2640  CA  MET X 169      36.154  84.134  78.219  0.00  0.00            
ATOM   2641  HA  MET X 169      35.747  84.937  78.870  0.00  0.00            
ATOM   2642  CB  MET X 169      36.285  82.817  78.982  0.00  0.00            
ATOM   2643  HB2 MET X 169      36.606  82.201  78.222  0.00  0.00            
ATOM   2644  HB3 MET X 169      36.854  82.927  79.918  0.00  0.00            
ATOM   2645  CG  MET X 169      34.938  82.092  79.264  0.00  0.00            
ATOM   2646  HG2 MET X 169      34.290  81.867  78.430  0.00  0.00            
ATOM   2647  HG3 MET X 169      35.180  81.014  79.596  0.00  0.00            
ATOM   2648  SD  MET X 169      33.851  82.881  80.523  0.00  0.00            
ATOM   2649  CE  MET X 169      32.358  81.830  80.317  0.00  0.00            
ATOM   2650  HE1 MET X 169      32.095  81.710  79.250  0.00  0.00            
ATOM   2651  HE2 MET X 169      32.593  80.870  80.712  0.00  0.00            
ATOM   2652  HE3 MET X 169      31.459  82.038  80.944  0.00  0.00            
ATOM   2653  C   MET X 169      37.595  84.538  77.794  0.00  0.00            
ATOM   2654  O   MET X 169      38.290  85.174  78.590  0.00  0.00            
ATOM   2655  N   GLY X 170      37.930  84.182  76.577  0.00  0.00            
ATOM   2656  H   GLY X 170      37.207  84.057  75.925  0.00  0.00            
ATOM   2657  CA  GLY X 170      39.221  84.397  75.984  0.00  0.00            
ATOM   2658  HA2 GLY X 170      39.804  85.317  76.336  0.00  0.00            
ATOM   2659  HA3 GLY X 170      39.991  83.681  76.236  0.00  0.00            
ATOM   2660  C   GLY X 170      39.208  84.354  74.492  0.00  0.00            
ATOM   2661  O   GLY X 170      38.533  83.635  73.789  0.00  0.00            
ATOM   2662  N   LYS X 171      40.197  84.969  73.978  0.00  0.00            
ATOM   2663  H   LYS X 171      40.719  85.548  74.625  0.00  0.00            
ATOM   2664  CA  LYS X 171      40.743  84.798  72.592  0.00  0.00            
ATOM   2665  HA  LYS X 171      39.875  84.897  71.845  0.00  0.00            
ATOM   2666  CB  LYS X 171      41.667  86.015  72.344  0.00  0.00            
ATOM   2667  HB2 LYS X 171      42.298  86.197  73.217  0.00  0.00            
ATOM   2668  HB3 LYS X 171      42.415  85.708  71.614  0.00  0.00            
ATOM   2669  CG  LYS X 171      40.956  87.274  71.953  0.00  0.00            
ATOM   2670  HG2 LYS X 171      40.295  87.063  71.083  0.00  0.00            
ATOM   2671  HG3 LYS X 171      40.329  87.491  72.766  0.00  0.00            
ATOM   2672  CD  LYS X 171      41.770  88.526  71.674  0.00  0.00            
ATOM   2673  HD2 LYS X 171      42.572  88.303  71.014  0.00  0.00            
ATOM   2674  HD3 LYS X 171      41.030  89.173  71.256  0.00  0.00            
ATOM   2675  CE  LYS X 171      42.494  89.023  72.885  0.00  0.00            
ATOM   2676  HE2 LYS X 171      41.668  88.973  73.590  0.00  0.00            
ATOM   2677  HE3 LYS X 171      43.280  88.251  73.129  0.00  0.00            
ATOM   2678  NZ  LYS X 171      42.928  90.399  72.701  0.00  0.00            
ATOM   2679  HZ1 LYS X 171      42.266  91.161  72.885  0.00  0.00            
ATOM   2680  HZ2 LYS X 171      43.625  90.672  73.323  0.00  0.00            
ATOM   2681  HZ3 LYS X 171      43.412  90.512  71.817  0.00  0.00            
ATOM   2682  C   LYS X 171      41.393  83.399  72.252  0.00  0.00            
ATOM   2683  O   LYS X 171      42.466  83.305  71.686  0.00  0.00            
ATOM   2684  N   TRP X 172      40.633  82.343  72.455  0.00  0.00            
ATOM   2685  H   TRP X 172      39.715  82.603  72.866  0.00  0.00            
ATOM   2686  CA  TRP X 172      41.071  81.017  71.993  0.00  0.00            
ATOM   2687  HA  TRP X 172      42.046  80.833  72.411  0.00  0.00            
ATOM   2688  CB  TRP X 172      39.960  80.029  72.377  0.00  0.00            
ATOM   2689  HB2 TRP X 172      39.146  80.514  72.806  0.00  0.00            
ATOM   2690  HB3 TRP X 172      39.677  79.367  71.502  0.00  0.00            
ATOM   2691  CG  TRP X 172      40.567  79.156  73.458  0.00  0.00            
ATOM   2692  CD1 TRP X 172      41.281  77.999  73.394  0.00  0.00            
ATOM   2693  HD1 TRP X 172      41.692  77.680  72.425  0.00  0.00            
ATOM   2694  NE1 TRP X 172      41.833  77.770  74.638  0.00  0.00            
ATOM   2695  HE1 TRP X 172      42.380  76.937  74.725  0.00  0.00            
ATOM   2696  CE2 TRP X 172      41.087  78.378  75.545  0.00  0.00            
ATOM   2697  CZ2 TRP X 172      40.923  78.171  76.921  0.00  0.00            
ATOM   2698  HZ2 TRP X 172      41.439  77.447  77.486  0.00  0.00            
ATOM   2699  CH2 TRP X 172      40.217  79.071  77.665  0.00  0.00            
ATOM   2700  HH2 TRP X 172      40.368  79.201  78.744  0.00  0.00            
ATOM   2701  CZ3 TRP X 172      39.470  80.121  77.033  0.00  0.00            
ATOM   2702  HZ3 TRP X 172      38.922  80.905  77.633  0.00  0.00            
ATOM   2703  CE3 TRP X 172      39.508  80.259  75.610  0.00  0.00            
ATOM   2704  HE3 TRP X 172      38.871  80.954  75.208  0.00  0.00            
ATOM   2705  CD2 TRP X 172      40.264  79.390  74.860  0.00  0.00            
ATOM   2706  C   TRP X 172      41.348  80.896  70.490  0.00  0.00            
ATOM   2707  O   TRP X 172      42.006  79.928  70.100  0.00  0.00            
ATOM   2708  N   GLU X 173      40.860  81.768  69.640  0.00  0.00            
ATOM   2709  H   GLU X 173      40.415  82.624  70.094  0.00  0.00            
ATOM   2710  CA  GLU X 173      41.077  81.744  68.133  0.00  0.00            
ATOM   2711  HA  GLU X 173      40.384  81.032  67.711  0.00  0.00            
ATOM   2712  CB  GLU X 173      40.722  83.159  67.556  0.00  0.00            
ATOM   2713  HB2 GLU X 173      40.508  83.148  66.507  0.00  0.00            
ATOM   2714  HB3 GLU X 173      39.839  83.341  68.167  0.00  0.00            
ATOM   2715  CG  GLU X 173      41.598  84.384  68.002  0.00  0.00            
ATOM   2716  HG2 GLU X 173      41.375  84.484  69.130  0.00  0.00            
ATOM   2717  HG3 GLU X 173      42.653  84.322  67.870  0.00  0.00            
ATOM   2718  CD  GLU X 173      41.143  85.635  67.307  0.00  0.00            
ATOM   2719  OE1 GLU X 173      40.920  86.582  67.985  0.00  0.00            
ATOM   2720  OE2 GLU X 173      40.998  85.589  66.044  0.00  0.00            
ATOM   2721  C   GLU X 173      42.481  81.449  67.537  0.00  0.00            
ATOM   2722  O   GLU X 173      42.640  81.169  66.342  0.00  0.00            
ATOM   2723  N   SER X 174      43.516  81.700  68.416  0.00  0.00            
ATOM   2724  H   SER X 174      43.323  81.607  69.471  0.00  0.00            
ATOM   2725  CA  SER X 174      44.782  82.408  67.979  0.00  0.00            
ATOM   2726  HA  SER X 174      44.550  83.098  67.121  0.00  0.00            
ATOM   2727  CB  SER X 174      45.211  83.060  69.179  0.00  0.00            
ATOM   2728  HB2 SER X 174      44.476  83.722  69.530  0.00  0.00            
ATOM   2729  HB3 SER X 174      45.463  82.271  69.981  0.00  0.00            
ATOM   2730  OG  SER X 174      46.305  83.843  68.881  0.00  0.00            
ATOM   2731  HG  SER X 174      46.844  83.169  68.503  0.00  0.00            
ATOM   2732  C   SER X 174      45.848  81.338  67.468  0.00  0.00            
ATOM   2733  O   SER X 174      47.030  81.623  67.437  0.00  0.00            
ATOM   2734  N   THR X 175      45.319  80.206  67.023  0.00  0.00            
ATOM   2735  H   THR X 175      44.379  80.021  67.282  0.00  0.00            
ATOM   2736  CA  THR X 175      45.991  79.178  66.087  0.00  0.00            
ATOM   2737  HA  THR X 175      46.852  79.637  65.473  0.00  0.00            
ATOM   2738  CB  THR X 175      46.712  78.063  66.927  0.00  0.00            
ATOM   2739  HB  THR X 175      47.364  77.535  66.259  0.00  0.00            
ATOM   2740  CG2 THR X 175      47.435  78.545  68.087  0.00  0.00            
ATOM   2741 HG21 THR X 175      48.026  79.361  67.769  0.00  0.00            
ATOM   2742 HG22 THR X 175      46.875  78.669  68.989  0.00  0.00            
ATOM   2743 HG23 THR X 175      47.909  77.562  68.385  0.00  0.00            
ATOM   2744  OG1 THR X 175      45.819  77.107  67.383  0.00  0.00            
ATOM   2745  HG1 THR X 175      45.278  77.716  67.947  0.00  0.00            
ATOM   2746  C   THR X 175      45.170  78.613  64.899  0.00  0.00            
ATOM   2747  O   THR X 175      44.114  79.145  64.649  0.00  0.00            
ATOM   2748  N   ASP X 176      45.689  77.609  64.138  0.00  0.00            
ATOM   2749  H   ASP X 176      46.589  77.111  64.421  0.00  0.00            
ATOM   2750  CA  ASP X 176      44.929  77.066  62.971  0.00  0.00            
ATOM   2751  HA  ASP X 176      45.403  76.229  62.410  0.00  0.00            
ATOM   2752  CB  ASP X 176      43.671  76.306  63.465  0.00  0.00            
ATOM   2753  HB2 ASP X 176      42.892  77.072  63.600  0.00  0.00            
ATOM   2754  HB3 ASP X 176      43.309  75.875  62.533  0.00  0.00            
ATOM   2755  CG  ASP X 176      43.897  75.260  64.515  0.00  0.00            
ATOM   2756  OD1 ASP X 176      43.617  75.465  65.704  0.00  0.00            
ATOM   2757  OD2 ASP X 176      44.630  74.311  64.185  0.00  0.00            
ATOM   2758  C   ASP X 176      44.765  78.059  61.802  0.00  0.00            
ATOM   2759  O   ASP X 176      43.683  78.102  61.161  0.00  0.00            
ATOM   2760  N   ARG X 177      45.773  78.936  61.583  0.00  0.00            
ATOM   2761  H   ARG X 177      46.546  78.925  62.269  0.00  0.00            
ATOM   2762  CA  ARG X 177      45.935  79.906  60.484  0.00  0.00            
ATOM   2763  HA  ARG X 177      44.929  80.081  60.072  0.00  0.00            
ATOM   2764  CB  ARG X 177      46.314  81.254  61.186  0.00  0.00            
ATOM   2765  HB2 ARG X 177      47.285  81.105  61.688  0.00  0.00            
ATOM   2766  HB3 ARG X 177      46.517  82.014  60.380  0.00  0.00            
ATOM   2767  CG  ARG X 177      45.226  81.933  61.984  0.00  0.00            
ATOM   2768  HG2 ARG X 177      44.947  82.859  61.435  0.00  0.00            
ATOM   2769  HG3 ARG X 177      44.374  81.245  61.873  0.00  0.00            
ATOM   2770  CD  ARG X 177      45.371  81.954  63.506  0.00  0.00            
ATOM   2771  HD2 ARG X 177      45.601  80.888  63.785  0.00  0.00            
ATOM   2772  HD3 ARG X 177      46.156  82.564  63.862  0.00  0.00            
ATOM   2773  NE  ARG X 177      44.091  82.244  64.068  0.00  0.00            
ATOM   2774  HE  ARG X 177      43.594  81.443  64.287  0.00  0.00            
ATOM   2775  CZ  ARG X 177      43.420  83.314  64.269  0.00  0.00            
ATOM   2776  NH1 ARG X 177      42.270  83.471  64.592  0.00  0.00            
ATOM   2777 HH11 ARG X 177      41.771  82.586  64.615  0.00  0.00            
ATOM   2778 HH12 ARG X 177      41.750  84.383  64.778  0.00  0.00            
ATOM   2779  NH2 ARG X 177      44.066  84.445  64.181  0.00  0.00            
ATOM   2780 HH21 ARG X 177      43.604  85.327  64.149  0.00  0.00            
ATOM   2781 HH22 ARG X 177      45.117  84.356  64.111  0.00  0.00            
ATOM   2782  C   ARG X 177      46.844  79.480  59.353  0.00  0.00            
ATOM   2783  O   ARG X 177      46.988  80.221  58.378  0.00  0.00            
ATOM   2784  N   ILE X 178      47.451  78.239  59.397  0.00  0.00            
ATOM   2785  H   ILE X 178      47.359  77.612  60.223  0.00  0.00            
ATOM   2786  CA  ILE X 178      48.093  77.577  58.185  0.00  0.00            
ATOM   2787  HA  ILE X 178      48.628  78.413  57.738  0.00  0.00            
ATOM   2788  CB  ILE X 178      49.126  76.413  58.658  0.00  0.00            
ATOM   2789  HB  ILE X 178      48.562  75.493  58.682  0.00  0.00            
ATOM   2790  CG2 ILE X 178      50.105  76.178  57.472  0.00  0.00            
ATOM   2791 HG21 ILE X 178      49.958  75.296  56.759  0.00  0.00            
ATOM   2792 HG22 ILE X 178      50.252  77.156  56.912  0.00  0.00            
ATOM   2793 HG23 ILE X 178      51.100  76.219  57.755  0.00  0.00            
ATOM   2794  CG1 ILE X 178      49.858  76.663  60.024  0.00  0.00            
ATOM   2795 HG12 ILE X 178      50.602  77.472  59.904  0.00  0.00            
ATOM   2796 HG13 ILE X 178      49.245  76.894  60.883  0.00  0.00            
ATOM   2797  CD1 ILE X 178      50.705  75.403  60.269  0.00  0.00            
ATOM   2798 HD11 ILE X 178      51.419  75.610  61.105  0.00  0.00            
ATOM   2799 HD12 ILE X 178      50.146  74.506  60.516  0.00  0.00            
ATOM   2800 HD13 ILE X 178      51.228  75.069  59.409  0.00  0.00            
ATOM   2801  C   ILE X 178      47.174  77.133  57.027  0.00  0.00            
ATOM   2802  O   ILE X 178      47.538  76.625  55.975  0.00  0.00            
ATOM   2803  N   GLU X 179      45.798  77.207  57.327  0.00  0.00            
ATOM   2804  H   GLU X 179      45.681  77.768  58.148  0.00  0.00            
ATOM   2805  CA  GLU X 179      44.617  76.821  56.517  0.00  0.00            
ATOM   2806  HA  GLU X 179      44.763  76.755  55.431  0.00  0.00            
ATOM   2807  CB  GLU X 179      44.142  75.528  57.065  0.00  0.00            
ATOM   2808  HB2 GLU X 179      43.882  75.784  58.014  0.00  0.00            
ATOM   2809  HB3 GLU X 179      43.216  75.210  56.506  0.00  0.00            
ATOM   2810  CG  GLU X 179      45.190  74.436  56.955  0.00  0.00            
ATOM   2811  HG2 GLU X 179      44.772  73.581  56.606  0.00  0.00            
ATOM   2812  HG3 GLU X 179      45.955  74.673  56.178  0.00  0.00            
ATOM   2813  CD  GLU X 179      45.854  73.964  58.267  0.00  0.00            
ATOM   2814  OE1 GLU X 179      46.338  72.795  58.221  0.00  0.00            
ATOM   2815  OE2 GLU X 179      45.863  74.628  59.318  0.00  0.00            
ATOM   2816  C   GLU X 179      43.447  77.866  56.599  0.00  0.00            
ATOM   2817  O   GLU X 179      43.180  78.320  57.767  0.00  0.00            
ATOM   2818  N   ASN X 180      43.015  78.362  55.507  0.00  0.00            
ATOM   2819  H   ASN X 180      43.098  77.692  54.721  0.00  0.00            
ATOM   2820  CA  ASN X 180      42.332  79.664  55.359  0.00  0.00            
ATOM   2821  HA  ASN X 180      41.879  79.958  56.246  0.00  0.00            
ATOM   2822  CB  ASN X 180      43.345  80.785  55.219  0.00  0.00            
ATOM   2823  HB2 ASN X 180      43.865  80.610  54.304  0.00  0.00            
ATOM   2824  HB3 ASN X 180      42.817  81.687  55.044  0.00  0.00            
ATOM   2825  CG  ASN X 180      44.240  81.123  56.434  0.00  0.00            
ATOM   2826  OD1 ASN X 180      43.786  81.290  57.530  0.00  0.00            
ATOM   2827  ND2 ASN X 180      45.533  81.198  56.256  0.00  0.00            
ATOM   2828 HD21 ASN X 180      46.119  81.359  57.020  0.00  0.00            
ATOM   2829 HD22 ASN X 180      46.013  81.421  55.380  0.00  0.00            
ATOM   2830  C   ASN X 180      41.362  79.685  54.209  0.00  0.00            
ATOM   2831  O   ASN X 180      41.440  78.980  53.153  0.00  0.00            
ATOM   2832  N   PHE X 181      40.226  80.437  54.381  0.00  0.00            
ATOM   2833  H   PHE X 181      40.245  81.012  55.140  0.00  0.00            
ATOM   2834  CA  PHE X 181      38.947  80.359  53.599  0.00  0.00            
ATOM   2835  HA  PHE X 181      38.296  81.099  54.204  0.00  0.00            
ATOM   2836  CB  PHE X 181      38.822  81.040  52.182  0.00  0.00            
ATOM   2837  HB2 PHE X 181      39.232  82.148  52.268  0.00  0.00            
ATOM   2838  HB3 PHE X 181      39.411  80.291  51.613  0.00  0.00            
ATOM   2839  CG  PHE X 181      37.400  81.242  51.593  0.00  0.00            
ATOM   2840  CD1 PHE X 181      36.983  80.343  50.649  0.00  0.00            
ATOM   2841  HD1 PHE X 181      37.666  79.579  50.313  0.00  0.00            
ATOM   2842  CE1 PHE X 181      35.686  80.474  49.978  0.00  0.00            
ATOM   2843  HE1 PHE X 181      35.492  79.738  49.106  0.00  0.00            
ATOM   2844  CZ  PHE X 181      34.938  81.617  50.255  0.00  0.00            
ATOM   2845  HZ  PHE X 181      34.003  82.050  49.781  0.00  0.00            
ATOM   2846  CE2 PHE X 181      35.373  82.461  51.302  0.00  0.00            
ATOM   2847  HE2 PHE X 181      34.798  83.361  51.448  0.00  0.00            
ATOM   2848  CD2 PHE X 181      36.542  82.227  52.033  0.00  0.00            
ATOM   2849  HD2 PHE X 181      36.871  83.081  52.679  0.00  0.00            
ATOM   2850  C   PHE X 181      38.332  78.908  53.700  0.00  0.00            
ATOM   2851  O   PHE X 181      37.424  78.542  52.918  0.00  0.00            
ATOM   2852  N   ASP X 182      38.825  78.124  54.644  0.00  0.00            
ATOM   2853  H   ASP X 182      39.552  78.619  55.249  0.00  0.00            
ATOM   2854  CA  ASP X 182      38.607  76.682  54.888  0.00  0.00            
ATOM   2855  HA  ASP X 182      38.602  76.201  53.921  0.00  0.00            
ATOM   2856  CB  ASP X 182      39.623  76.032  55.926  0.00  0.00            
ATOM   2857  HB2 ASP X 182      39.227  75.094  56.186  0.00  0.00            
ATOM   2858  HB3 ASP X 182      40.537  75.893  55.353  0.00  0.00            
ATOM   2859  CG  ASP X 182      39.876  76.802  57.181  0.00  0.00            
ATOM   2860  OD1 ASP X 182      40.883  76.709  57.934  0.00  0.00            
ATOM   2861  OD2 ASP X 182      38.973  77.611  57.568  0.00  0.00            
ATOM   2862  C   ASP X 182      37.171  76.295  55.320  0.00  0.00            
ATOM   2863  O   ASP X 182      36.784  75.198  55.152  0.00  0.00            
ATOM   2864  N   ALA X 183      36.433  77.256  55.963  0.00  0.00            
ATOM   2865  H   ALA X 183      37.150  77.930  56.490  0.00  0.00            
ATOM   2866  CA  ALA X 183      35.149  77.026  56.564  0.00  0.00            
ATOM   2867  HA  ALA X 183      35.248  76.013  57.086  0.00  0.00            
ATOM   2868  CB  ALA X 183      34.989  78.199  57.552  0.00  0.00            
ATOM   2869  HB1 ALA X 183      35.878  78.165  58.192  0.00  0.00            
ATOM   2870  HB2 ALA X 183      35.041  79.165  57.056  0.00  0.00            
ATOM   2871  HB3 ALA X 183      34.007  78.185  58.173  0.00  0.00            
ATOM   2872  C   ALA X 183      34.012  77.203  55.457  0.00  0.00            
ATOM   2873  O   ALA X 183      32.843  76.837  55.629  0.00  0.00            
ATOM   2874  N   PHE X 184      34.360  77.791  54.312  0.00  0.00            
ATOM   2875  H   PHE X 184      35.267  78.213  54.392  0.00  0.00            
ATOM   2876  CA  PHE X 184      33.470  77.837  53.232  0.00  0.00            
ATOM   2877  HA  PHE X 184      32.485  77.809  53.660  0.00  0.00            
ATOM   2878  CB  PHE X 184      33.434  79.358  52.778  0.00  0.00            
ATOM   2879  HB2 PHE X 184      34.450  79.571  52.562  0.00  0.00            
ATOM   2880  HB3 PHE X 184      32.849  79.467  51.790  0.00  0.00            
ATOM   2881  CG  PHE X 184      32.890  80.408  53.736  0.00  0.00            
ATOM   2882  CD1 PHE X 184      33.815  81.164  54.456  0.00  0.00            
ATOM   2883  HD1 PHE X 184      34.908  81.135  54.216  0.00  0.00            
ATOM   2884  CE1 PHE X 184      33.405  82.090  55.446  0.00  0.00            
ATOM   2885  HE1 PHE X 184      34.100  82.571  56.126  0.00  0.00            
ATOM   2886  CZ  PHE X 184      32.015  82.280  55.607  0.00  0.00            
ATOM   2887  HZ  PHE X 184      31.630  83.078  56.320  0.00  0.00            
ATOM   2888  CE2 PHE X 184      31.068  81.523  54.831  0.00  0.00            
ATOM   2889  HE2 PHE X 184      29.984  81.648  54.989  0.00  0.00            
ATOM   2890  CD2 PHE X 184      31.488  80.485  53.875  0.00  0.00            
ATOM   2891  HD2 PHE X 184      30.774  79.975  53.208  0.00  0.00            
ATOM   2892  C   PHE X 184      33.514  76.664  52.194  0.00  0.00            
ATOM   2893  O   PHE X 184      32.556  76.587  51.391  0.00  0.00            
ATOM   2894  N   ILE X 185      34.565  75.834  52.280  0.00  0.00            
ATOM   2895  H   ILE X 185      35.176  75.847  53.006  0.00  0.00            
ATOM   2896  CA  ILE X 185      34.907  74.861  51.251  0.00  0.00            
ATOM   2897  HA  ILE X 185      34.872  75.418  50.257  0.00  0.00            
ATOM   2898  CB  ILE X 185      36.337  74.404  51.555  0.00  0.00            
ATOM   2899  HB  ILE X 185      36.476  73.829  52.437  0.00  0.00            
ATOM   2900  CG2 ILE X 185      36.982  73.570  50.391  0.00  0.00            
ATOM   2901 HG21 ILE X 185      36.571  72.534  50.272  0.00  0.00            
ATOM   2902 HG22 ILE X 185      37.042  73.983  49.300  0.00  0.00            
ATOM   2903 HG23 ILE X 185      38.056  73.388  50.715  0.00  0.00            
ATOM   2904  CG1 ILE X 185      37.290  75.635  51.566  0.00  0.00            
ATOM   2905 HG12 ILE X 185      36.991  76.268  52.391  0.00  0.00            
ATOM   2906 HG13 ILE X 185      38.255  75.242  51.959  0.00  0.00            
ATOM   2907  CD1 ILE X 185      37.571  76.459  50.324  0.00  0.00            
ATOM   2908 HD11 ILE X 185      38.028  75.893  49.494  0.00  0.00            
ATOM   2909 HD12 ILE X 185      36.538  76.907  50.115  0.00  0.00            
ATOM   2910 HD13 ILE X 185      38.282  77.313  50.499  0.00  0.00            
ATOM   2911  C   ILE X 185      33.978  73.599  51.174  0.00  0.00            
ATOM   2912  O   ILE X 185      33.825  72.806  52.157  0.00  0.00            
ATOM   2913  N   SER X 186      33.288  73.404  50.104  0.00  0.00            
ATOM   2914  H   SER X 186      33.448  74.060  49.346  0.00  0.00            
ATOM   2915  CA  SER X 186      32.197  72.316  50.108  0.00  0.00            
ATOM   2916  HA  SER X 186      31.460  72.384  50.849  0.00  0.00            
ATOM   2917  CB  SER X 186      31.386  72.307  48.812  0.00  0.00            
ATOM   2918  HB2 SER X 186      30.420  71.742  48.982  0.00  0.00            
ATOM   2919  HB3 SER X 186      31.190  73.401  48.584  0.00  0.00            
ATOM   2920  OG  SER X 186      32.016  71.826  47.653  0.00  0.00            
ATOM   2921  HG  SER X 186      32.462  72.614  47.398  0.00  0.00            
ATOM   2922  C   SER X 186      32.723  70.894  50.334  0.00  0.00            
ATOM   2923  O   SER X 186      32.261  70.065  51.073  0.00  0.00            
ATOM   2924  N   ALA X 187      33.788  70.627  49.712  0.00  0.00            
ATOM   2925  H   ALA X 187      34.132  71.316  49.012  0.00  0.00            
ATOM   2926  CA  ALA X 187      34.640  69.412  49.817  0.00  0.00            
ATOM   2927  HA  ALA X 187      33.983  68.464  49.609  0.00  0.00            
ATOM   2928  CB  ALA X 187      35.540  69.515  48.573  0.00  0.00            
ATOM   2929  HB1 ALA X 187      36.025  68.612  48.205  0.00  0.00            
ATOM   2930  HB2 ALA X 187      35.103  69.885  47.696  0.00  0.00            
ATOM   2931  HB3 ALA X 187      36.450  70.151  48.935  0.00  0.00            
ATOM   2932  C   ALA X 187      35.490  69.213  51.116  0.00  0.00            
ATOM   2933  O   ALA X 187      36.172  68.185  51.294  0.00  0.00            
ATOM   2934  N   LEU X 188      35.458  70.180  52.090  0.00  0.00            
ATOM   2935  H   LEU X 188      34.779  70.893  51.931  0.00  0.00            
ATOM   2936  CA  LEU X 188      35.998  69.902  53.351  0.00  0.00            
ATOM   2937  HA  LEU X 188      36.748  69.107  53.309  0.00  0.00            
ATOM   2938  CB  LEU X 188      36.687  71.273  53.685  0.00  0.00            
ATOM   2939  HB2 LEU X 188      36.230  71.953  53.039  0.00  0.00            
ATOM   2940  HB3 LEU X 188      36.481  71.584  54.676  0.00  0.00            
ATOM   2941  CG  LEU X 188      38.169  71.338  53.419  0.00  0.00            
ATOM   2942  HG  LEU X 188      38.359  71.154  52.395  0.00  0.00            
ATOM   2943  CD1 LEU X 188      38.775  72.718  53.774  0.00  0.00            
ATOM   2944 HD11 LEU X 188      38.255  73.379  53.222  0.00  0.00            
ATOM   2945 HD12 LEU X 188      38.514  72.805  54.890  0.00  0.00            
ATOM   2946 HD13 LEU X 188      39.879  72.726  53.687  0.00  0.00            
ATOM   2947  CD2 LEU X 188      39.007  70.302  54.196  0.00  0.00            
ATOM   2948 HD21 LEU X 188      40.061  70.514  54.020  0.00  0.00            
ATOM   2949 HD22 LEU X 188      38.691  70.417  55.263  0.00  0.00            
ATOM   2950 HD23 LEU X 188      38.635  69.407  53.778  0.00  0.00            
ATOM   2951  C   LEU X 188      34.922  69.531  54.312  0.00  0.00            
ATOM   2952  O   LEU X 188      35.187  69.692  55.508  0.00  0.00            
ATOM   2953  N   GLY X 189      33.722  69.215  53.892  0.00  0.00            
ATOM   2954  H   GLY X 189      33.419  69.648  53.031  0.00  0.00            
ATOM   2955  CA  GLY X 189      32.571  68.777  54.793  0.00  0.00            
ATOM   2956  HA2 GLY X 189      32.940  68.011  55.310  0.00  0.00            
ATOM   2957  HA3 GLY X 189      32.205  69.621  55.345  0.00  0.00            
ATOM   2958  C   GLY X 189      31.437  68.234  53.935  0.00  0.00            
ATOM   2959  O   GLY X 189      30.259  68.540  54.164  0.00  0.00            
ATOM   2960  N   LEU X 190      31.713  67.418  52.989  0.00  0.00            
ATOM   2961  H   LEU X 190      32.649  66.961  52.995  0.00  0.00            
ATOM   2962  CA  LEU X 190      30.825  67.348  51.811  0.00  0.00            
ATOM   2963  HA  LEU X 190      30.444  68.302  51.597  0.00  0.00            
ATOM   2964  CB  LEU X 190      31.667  66.899  50.597  0.00  0.00            
ATOM   2965  HB2 LEU X 190      32.578  67.525  50.821  0.00  0.00            
ATOM   2966  HB3 LEU X 190      31.897  65.802  50.702  0.00  0.00            
ATOM   2967  CG  LEU X 190      30.975  66.976  49.291  0.00  0.00            
ATOM   2968  HG  LEU X 190      30.077  66.352  49.145  0.00  0.00            
ATOM   2969  CD1 LEU X 190      30.780  68.290  48.674  0.00  0.00            
ATOM   2970 HD11 LEU X 190      30.416  68.272  47.610  0.00  0.00            
ATOM   2971 HD12 LEU X 190      29.939  68.831  49.182  0.00  0.00            
ATOM   2972 HD13 LEU X 190      31.773  68.791  48.762  0.00  0.00            
ATOM   2973  CD2 LEU X 190      32.011  66.207  48.323  0.00  0.00            
ATOM   2974 HD21 LEU X 190      31.599  65.197  48.185  0.00  0.00            
ATOM   2975 HD22 LEU X 190      31.912  66.640  47.397  0.00  0.00            
ATOM   2976 HD23 LEU X 190      33.111  66.441  48.487  0.00  0.00            
ATOM   2977  C   LEU X 190      29.537  66.459  51.895  0.00  0.00            
ATOM   2978  O   LEU X 190      29.685  65.390  52.567  0.00  0.00            
ATOM   2979  N   PRO X 191      28.350  66.787  51.331  0.00  0.00            
ATOM   2980  CD  PRO X 191      27.957  68.269  51.382  0.00  0.00            
ATOM   2981  HD2 PRO X 191      27.968  68.746  50.299  0.00  0.00            
ATOM   2982  HD3 PRO X 191      28.455  68.917  52.058  0.00  0.00            
ATOM   2983  CG  PRO X 191      26.472  68.254  51.665  0.00  0.00            
ATOM   2984  HG2 PRO X 191      25.946  69.075  51.186  0.00  0.00            
ATOM   2985  HG3 PRO X 191      26.501  68.034  52.684  0.00  0.00            
ATOM   2986  CB  PRO X 191      25.988  66.874  51.206  0.00  0.00            
ATOM   2987  HB2 PRO X 191      25.770  67.038  50.149  0.00  0.00            
ATOM   2988  HB3 PRO X 191      25.083  66.578  51.828  0.00  0.00            
ATOM   2989  CA  PRO X 191      27.175  65.969  51.429  0.00  0.00            
ATOM   2990  HA  PRO X 191      27.221  65.637  52.401  0.00  0.00            
ATOM   2991  C   PRO X 191      27.246  64.791  50.502  0.00  0.00            
ATOM   2992  O   PRO X 191      26.373  64.590  49.650  0.00  0.00            
ATOM   2993  N   LEU X 192      28.197  63.832  50.697  0.00  0.00            
ATOM   2994  H   LEU X 192      28.794  64.202  51.333  0.00  0.00            
ATOM   2995  CA  LEU X 192      28.081  62.487  50.106  0.00  0.00            
ATOM   2996  HA  LEU X 192      27.847  62.444  49.103  0.00  0.00            
ATOM   2997  CB  LEU X 192      29.577  61.894  50.333  0.00  0.00            
ATOM   2998  HB2 LEU X 192      29.712  61.850  51.381  0.00  0.00            
ATOM   2999  HB3 LEU X 192      29.510  60.914  49.952  0.00  0.00            
ATOM   3000  CG  LEU X 192      30.923  62.363  49.617  0.00  0.00            
ATOM   3001  HG  LEU X 192      31.013  63.411  49.762  0.00  0.00            
ATOM   3002  CD1 LEU X 192      32.276  61.964  50.378  0.00  0.00            
ATOM   3003 HD11 LEU X 192      32.445  60.955  50.214  0.00  0.00            
ATOM   3004 HD12 LEU X 192      32.982  62.664  49.975  0.00  0.00            
ATOM   3005 HD13 LEU X 192      32.062  62.078  51.426  0.00  0.00            
ATOM   3006  CD2 LEU X 192      31.065  62.112  48.163  0.00  0.00            
ATOM   3007 HD21 LEU X 192      31.872  62.672  47.792  0.00  0.00            
ATOM   3008 HD22 LEU X 192      31.082  61.042  47.970  0.00  0.00            
ATOM   3009 HD23 LEU X 192      30.170  62.474  47.690  0.00  0.00            
ATOM   3010  C   LEU X 192      27.077  61.433  50.845  0.00  0.00            
ATOM   3011  O   LEU X 192      27.228  61.095  51.988  0.00  0.00            
ATOM   3012  N   GLU X 193      26.086  60.986  50.044  0.00  0.00            
ATOM   3013  H   GLU X 193      26.227  61.130  49.097  0.00  0.00            
ATOM   3014  CA  GLU X 193      25.003  60.026  50.424  0.00  0.00            
ATOM   3015  HA  GLU X 193      24.510  60.432  51.250  0.00  0.00            
ATOM   3016  CB  GLU X 193      23.906  59.898  49.295  0.00  0.00            
ATOM   3017  HB2 GLU X 193      23.853  60.880  48.744  0.00  0.00            
ATOM   3018  HB3 GLU X 193      24.240  59.111  48.594  0.00  0.00            
ATOM   3019  CG  GLU X 193      22.657  59.310  49.686  0.00  0.00            
ATOM   3020  HG2 GLU X 193      21.916  59.567  48.915  0.00  0.00            
ATOM   3021  HG3 GLU X 193      22.746  58.198  49.873  0.00  0.00            
ATOM   3022  CD  GLU X 193      21.976  59.946  50.892  0.00  0.00            
ATOM   3023  OE1 GLU X 193      21.836  61.168  50.953  0.00  0.00            
ATOM   3024  OE2 GLU X 193      21.994  59.248  51.945  0.00  0.00            
ATOM   3025  C   GLU X 193      25.461  58.663  50.933  0.00  0.00            
ATOM   3026  O   GLU X 193      25.224  58.357  52.054  0.00  0.00            
ATOM   3027  N   GLN X 194      26.254  58.068  50.118  0.00  0.00            
ATOM   3028  H   GLN X 194      26.454  58.526  49.220  0.00  0.00            
ATOM   3029  CA  GLN X 194      26.892  56.881  50.512  0.00  0.00            
ATOM   3030  HA  GLN X 194      26.039  56.219  50.844  0.00  0.00            
ATOM   3031  CB  GLN X 194      27.673  56.234  49.293  0.00  0.00            
ATOM   3032  HB2 GLN X 194      28.532  56.910  49.176  0.00  0.00            
ATOM   3033  HB3 GLN X 194      28.033  55.188  49.526  0.00  0.00            
ATOM   3034  CG  GLN X 194      26.931  55.851  47.958  0.00  0.00            
ATOM   3035  HG2 GLN X 194      27.273  54.854  47.637  0.00  0.00            
ATOM   3036  HG3 GLN X 194      25.944  55.750  48.179  0.00  0.00            
ATOM   3037  CD  GLN X 194      26.944  56.811  46.817  0.00  0.00            
ATOM   3038  OE1 GLN X 194      25.956  57.354  46.511  0.00  0.00            
ATOM   3039  NE2 GLN X 194      28.067  57.134  46.250  0.00  0.00            
ATOM   3040 HE21 GLN X 194      28.048  57.275  45.178  0.00  0.00            
ATOM   3041 HE22 GLN X 194      28.929  56.681  46.535  0.00  0.00            
ATOM   3042  C   GLN X 194      27.908  56.980  51.714  0.00  0.00            
ATOM   3043  O   GLN X 194      28.747  56.052  51.795  0.00  0.00            
ATOM   3044  N   TYR X 195      27.994  57.991  52.549  0.00  0.00            
ATOM   3045  H   TYR X 195      27.649  58.875  52.266  0.00  0.00            
ATOM   3046  CA  TYR X 195      28.553  58.015  53.938  0.00  0.00            
ATOM   3047  HA  TYR X 195      28.601  56.992  54.227  0.00  0.00            
ATOM   3048  CB  TYR X 195      30.112  58.315  54.004  0.00  0.00            
ATOM   3049  HB2 TYR X 195      30.611  57.941  53.025  0.00  0.00            
ATOM   3050  HB3 TYR X 195      30.242  59.444  53.962  0.00  0.00            
ATOM   3051  CG  TYR X 195      30.721  57.877  55.170  0.00  0.00            
ATOM   3052  CD1 TYR X 195      31.455  58.802  56.077  0.00  0.00            
ATOM   3053  HD1 TYR X 195      31.361  59.908  56.023  0.00  0.00            
ATOM   3054  CE1 TYR X 195      32.342  58.232  57.096  0.00  0.00            
ATOM   3055  HE1 TYR X 195      32.752  58.844  57.807  0.00  0.00            
ATOM   3056  CZ  TYR X 195      32.479  56.840  57.281  0.00  0.00            
ATOM   3057  OH  TYR X 195      33.092  56.298  58.342  0.00  0.00            
ATOM   3058  HH  TYR X 195      33.562  56.896  58.823  0.00  0.00            
ATOM   3059  CE2 TYR X 195      31.824  55.987  56.340  0.00  0.00            
ATOM   3060  HE2 TYR X 195      32.081  54.943  56.215  0.00  0.00            
ATOM   3061  CD2 TYR X 195      31.006  56.488  55.308  0.00  0.00            
ATOM   3062  HD2 TYR X 195      30.771  55.793  54.449  0.00  0.00            
ATOM   3063  C   TYR X 195      27.654  58.564  55.023  0.00  0.00            
ATOM   3064  O   TYR X 195      28.061  58.617  56.150  0.00  0.00            
ATOM   3065  N   GLY X 196      26.356  58.640  54.752  0.00  0.00            
ATOM   3066  H   GLY X 196      25.927  58.733  53.808  0.00  0.00            
ATOM   3067  CA  GLY X 196      25.371  58.760  55.877  0.00  0.00            
ATOM   3068  HA2 GLY X 196      25.781  59.248  56.715  0.00  0.00            
ATOM   3069  HA3 GLY X 196      24.659  59.444  55.481  0.00  0.00            
ATOM   3070  C   GLY X 196      24.752  57.447  56.381  0.00  0.00            
ATOM   3071  O   GLY X 196      25.077  56.386  55.942  0.00  0.00            
ATOM   3072  N   GLY X 197      23.905  57.627  57.284  0.00  0.00            
ATOM   3073  H   GLY X 197      23.677  58.591  57.590  0.00  0.00            
ATOM   3074  CA  GLY X 197      22.915  56.657  57.551  0.00  0.00            
ATOM   3075  HA2 GLY X 197      22.155  56.772  56.704  0.00  0.00            
ATOM   3076  HA3 GLY X 197      23.350  55.680  57.632  0.00  0.00            
ATOM   3077  C   GLY X 197      21.981  57.009  58.640  0.00  0.00            
ATOM   3078  O   GLY X 197      20.809  57.349  58.380  0.00  0.00            
ATOM   3079  N   ASN X 198      22.495  56.962  59.897  0.00  0.00            
ATOM   3080  H   ASN X 198      23.324  56.421  60.055  0.00  0.00            
ATOM   3081  CA  ASN X 198      21.744  57.422  61.122  0.00  0.00            
ATOM   3082  HA  ASN X 198      20.733  57.093  61.290  0.00  0.00            
ATOM   3083  CB  ASN X 198      22.711  56.907  62.218  0.00  0.00            
ATOM   3084  HB2 ASN X 198      22.852  55.830  62.067  0.00  0.00            
ATOM   3085  HB3 ASN X 198      23.618  57.363  62.146  0.00  0.00            
ATOM   3086  CG  ASN X 198      22.296  57.110  63.647  0.00  0.00            
ATOM   3087  OD1 ASN X 198      21.163  57.560  63.899  0.00  0.00            
ATOM   3088  ND2 ASN X 198      23.181  56.876  64.581  0.00  0.00            
ATOM   3089 HD21 ASN X 198      22.945  57.312  65.433  0.00  0.00            
ATOM   3090 HD22 ASN X 198      24.132  56.455  64.428  0.00  0.00            
ATOM   3091  C   ASN X 198      21.808  58.965  61.156  0.00  0.00            
ATOM   3092  O   ASN X 198      20.892  59.664  61.724  0.00  0.00            
ATOM   3093  N   HIE X 199      22.861  59.610  60.555  0.00  0.00            
ATOM   3094  H   HIE X 199      23.561  58.996  60.066  0.00  0.00            
ATOM   3095  CA  HIE X 199      23.074  61.057  60.332  0.00  0.00            
ATOM   3096  HA  HIE X 199      22.011  61.421  60.335  0.00  0.00            
ATOM   3097  CB  HIE X 199      23.882  61.724  61.499  0.00  0.00            
ATOM   3098  HB2 HIE X 199      24.017  62.740  61.188  0.00  0.00            
ATOM   3099  HB3 HIE X 199      23.074  61.743  62.266  0.00  0.00            
ATOM   3100  CG  HIE X 199      24.964  61.021  62.190  0.00  0.00            
ATOM   3101  ND1 HIE X 199      26.124  60.553  61.515  0.00  0.00            
ATOM   3102  CE1 HIE X 199      26.890  59.933  62.468  0.00  0.00            
ATOM   3103  HE1 HIE X 199      27.900  59.425  62.356  0.00  0.00            
ATOM   3104  NE2 HIE X 199      26.390  60.228  63.679  0.00  0.00            
ATOM   3105  HE2 HIE X 199      26.826  59.883  64.575  0.00  0.00            
ATOM   3106  CD2 HIE X 199      25.218  60.840  63.573  0.00  0.00            
ATOM   3107  HD2 HIE X 199      24.610  61.362  64.287  0.00  0.00            
ATOM   3108  C   HIE X 199      23.699  61.355  58.953  0.00  0.00            
ATOM   3109  O   HIE X 199      24.257  60.412  58.341  0.00  0.00            
ATOM   3110  N   LYS X 200      23.673  62.589  58.464  0.00  0.00            
ATOM   3111  H   LYS X 200      23.294  63.189  59.078  0.00  0.00            
ATOM   3112  CA  LYS X 200      24.610  63.101  57.433  0.00  0.00            
ATOM   3113  HA  LYS X 200      24.967  62.268  56.934  0.00  0.00            
ATOM   3114  CB  LYS X 200      23.884  64.029  56.505  0.00  0.00            
ATOM   3115  HB2 LYS X 200      23.426  64.839  57.067  0.00  0.00            
ATOM   3116  HB3 LYS X 200      24.525  64.614  55.956  0.00  0.00            
ATOM   3117  CG  LYS X 200      22.900  63.430  55.455  0.00  0.00            
ATOM   3118  HG2 LYS X 200      22.513  62.540  55.978  0.00  0.00            
ATOM   3119  HG3 LYS X 200      22.139  64.281  55.481  0.00  0.00            
ATOM   3120  CD  LYS X 200      23.554  63.144  54.060  0.00  0.00            
ATOM   3121  HD2 LYS X 200      23.795  64.051  53.534  0.00  0.00            
ATOM   3122  HD3 LYS X 200      24.380  62.483  54.341  0.00  0.00            
ATOM   3123  CE  LYS X 200      22.542  62.372  53.182  0.00  0.00            
ATOM   3124  HE2 LYS X 200      21.668  62.867  52.978  0.00  0.00            
ATOM   3125  HE3 LYS X 200      23.001  62.126  52.286  0.00  0.00            
ATOM   3126  NZ  LYS X 200      22.238  61.145  53.896  0.00  0.00            
ATOM   3127  HZ1 LYS X 200      21.979  61.244  54.804  0.00  0.00            
ATOM   3128  HZ2 LYS X 200      21.408  60.635  53.586  0.00  0.00            
ATOM   3129  HZ3 LYS X 200      22.776  60.330  53.833  0.00  0.00            
ATOM   3130  C   LYS X 200      25.857  63.951  58.013  0.00  0.00            
ATOM   3131  O   LYS X 200      25.859  64.568  59.074  0.00  0.00            
ATOM   3132  N   THR X 201      26.912  64.001  57.210  0.00  0.00            
ATOM   3133  H   THR X 201      26.938  63.612  56.348  0.00  0.00            
ATOM   3134  CA  THR X 201      27.764  65.202  57.220  0.00  0.00            
ATOM   3135  HA  THR X 201      27.748  65.650  58.283  0.00  0.00            
ATOM   3136  CB  THR X 201      29.257  64.736  56.852  0.00  0.00            
ATOM   3137  HB  THR X 201      29.149  64.334  55.950  0.00  0.00            
ATOM   3138  CG2 THR X 201      30.179  65.849  56.950  0.00  0.00            
ATOM   3139 HG21 THR X 201      30.005  66.512  56.202  0.00  0.00            
ATOM   3140 HG22 THR X 201      30.011  66.313  57.912  0.00  0.00            
ATOM   3141 HG23 THR X 201      31.209  65.546  56.796  0.00  0.00            
ATOM   3142  OG1 THR X 201      29.631  63.733  57.788  0.00  0.00            
ATOM   3143  HG1 THR X 201      28.964  62.946  57.663  0.00  0.00            
ATOM   3144  C   THR X 201      27.023  66.225  56.371  0.00  0.00            
ATOM   3145  O   THR X 201      27.056  66.063  55.172  0.00  0.00            
ATOM   3146  N   PHE X 202      26.212  67.281  56.869  0.00  0.00            
ATOM   3147  H   PHE X 202      26.223  67.393  57.880  0.00  0.00            
ATOM   3148  CA  PHE X 202      26.254  68.566  56.177  0.00  0.00            
ATOM   3149  HA  PHE X 202      26.151  68.514  55.096  0.00  0.00            
ATOM   3150  CB  PHE X 202      25.157  69.459  56.721  0.00  0.00            
ATOM   3151  HB2 PHE X 202      25.552  69.788  57.757  0.00  0.00            
ATOM   3152  HB3 PHE X 202      25.091  70.420  56.182  0.00  0.00            
ATOM   3153  CG  PHE X 202      23.775  68.823  56.720  0.00  0.00            
ATOM   3154  CD1 PHE X 202      23.397  67.981  55.631  0.00  0.00            
ATOM   3155  HD1 PHE X 202      24.021  67.838  54.756  0.00  0.00            
ATOM   3156  CE1 PHE X 202      22.240  67.256  55.694  0.00  0.00            
ATOM   3157  HE1 PHE X 202      21.838  66.652  54.937  0.00  0.00            
ATOM   3158  CZ  PHE X 202      21.495  67.472  56.883  0.00  0.00            
ATOM   3159  HZ  PHE X 202      20.671  66.904  57.180  0.00  0.00            
ATOM   3160  CE2 PHE X 202      21.775  68.368  57.868  0.00  0.00            
ATOM   3161  HE2 PHE X 202      21.256  68.356  58.817  0.00  0.00            
ATOM   3162  CD2 PHE X 202      23.017  68.981  57.869  0.00  0.00            
ATOM   3163  HD2 PHE X 202      23.341  69.617  58.720  0.00  0.00            
ATOM   3164  C   PHE X 202      27.625  69.246  56.471  0.00  0.00            
ATOM   3165  O   PHE X 202      28.341  68.962  57.480  0.00  0.00            
ATOM   3166  N   HIE X 203      28.022  70.150  55.598  0.00  0.00            
ATOM   3167  H   HIE X 203      27.445  70.254  54.817  0.00  0.00            
ATOM   3168  CA  HIE X 203      29.193  71.010  55.720  0.00  0.00            
ATOM   3169  HA  HIE X 203      30.043  70.323  55.750  0.00  0.00            
ATOM   3170  CB  HIE X 203      29.226  71.994  54.618  0.00  0.00            
ATOM   3171  HB2 HIE X 203      28.983  71.432  53.694  0.00  0.00            
ATOM   3172  HB3 HIE X 203      28.417  72.685  54.742  0.00  0.00            
ATOM   3173  CG  HIE X 203      30.363  73.016  54.454  0.00  0.00            
ATOM   3174  ND1 HIE X 203      30.137  74.262  53.730  0.00  0.00            
ATOM   3175  CE1 HIE X 203      31.291  74.924  53.944  0.00  0.00            
ATOM   3176  HE1 HIE X 203      31.256  75.962  53.815  0.00  0.00            
ATOM   3177  NE2 HIE X 203      32.214  74.170  54.567  0.00  0.00            
ATOM   3178  HE2 HIE X 203      33.055  74.563  55.100  0.00  0.00            
ATOM   3179  CD2 HIE X 203      31.573  73.040  54.952  0.00  0.00            
ATOM   3180  HD2 HIE X 203      32.091  72.320  55.571  0.00  0.00            
ATOM   3181  C   HIE X 203      29.164  71.752  57.151  0.00  0.00            
ATOM   3182  O   HIE X 203      30.111  71.726  57.906  0.00  0.00            
ATOM   3183  N   LYS X 204      28.021  72.169  57.667  0.00  0.00            
ATOM   3184  H   LYS X 204      27.188  71.915  57.105  0.00  0.00            
ATOM   3185  CA  LYS X 204      27.709  72.818  59.095  0.00  0.00            
ATOM   3186  HA  LYS X 204      28.440  73.580  59.324  0.00  0.00            
ATOM   3187  CB  LYS X 204      26.288  73.499  58.929  0.00  0.00            
ATOM   3188  HB2 LYS X 204      25.641  72.863  58.250  0.00  0.00            
ATOM   3189  HB3 LYS X 204      25.763  73.526  59.891  0.00  0.00            
ATOM   3190  CG  LYS X 204      26.480  74.856  58.282  0.00  0.00            
ATOM   3191  HG2 LYS X 204      27.060  75.619  58.842  0.00  0.00            
ATOM   3192  HG3 LYS X 204      26.983  74.791  57.367  0.00  0.00            
ATOM   3193  CD  LYS X 204      25.211  75.556  57.779  0.00  0.00            
ATOM   3194  HD2 LYS X 204      25.502  76.404  57.180  0.00  0.00            
ATOM   3195  HD3 LYS X 204      24.577  74.759  57.190  0.00  0.00            
ATOM   3196  CE  LYS X 204      24.325  76.099  58.918  0.00  0.00            
ATOM   3197  HE2 LYS X 204      23.282  75.749  58.701  0.00  0.00            
ATOM   3198  HE3 LYS X 204      24.791  75.944  59.872  0.00  0.00            
ATOM   3199  NZ  LYS X 204      24.312  77.659  58.882  0.00  0.00            
ATOM   3200  HZ1 LYS X 204      23.348  77.994  58.558  0.00  0.00            
ATOM   3201  HZ2 LYS X 204      24.478  78.018  59.769  0.00  0.00            
ATOM   3202  HZ3 LYS X 204      25.143  77.982  58.330  0.00  0.00            
ATOM   3203  C   LYS X 204      27.628  72.054  60.386  0.00  0.00            
ATOM   3204  O   LYS X 204      27.499  72.675  61.411  0.00  0.00            
ATOM   3205  N   ILE X 205      27.743  70.690  60.359  0.00  0.00            
ATOM   3206  H   ILE X 205      28.096  70.351  59.490  0.00  0.00            
ATOM   3207  CA  ILE X 205      27.481  69.829  61.615  0.00  0.00            
ATOM   3208  HA  ILE X 205      27.540  70.557  62.368  0.00  0.00            
ATOM   3209  CB  ILE X 205      26.049  69.166  61.572  0.00  0.00            
ATOM   3210  HB  ILE X 205      25.730  68.570  62.420  0.00  0.00            
ATOM   3211  CG2 ILE X 205      24.941  70.136  61.349  0.00  0.00            
ATOM   3212 HG21 ILE X 205      24.204  69.702  61.965  0.00  0.00            
ATOM   3213 HG22 ILE X 205      25.267  71.126  61.746  0.00  0.00            
ATOM   3214 HG23 ILE X 205      24.751  70.296  60.288  0.00  0.00            
ATOM   3215  CG1 ILE X 205      26.106  67.867  60.630  0.00  0.00            
ATOM   3216 HG12 ILE X 205      26.525  68.159  59.640  0.00  0.00            
ATOM   3217 HG13 ILE X 205      26.868  67.123  61.015  0.00  0.00            
ATOM   3218  CD1 ILE X 205      24.785  67.070  60.715  0.00  0.00            
ATOM   3219 HD11 ILE X 205      25.098  66.200  61.223  0.00  0.00            
ATOM   3220 HD12 ILE X 205      23.943  67.488  61.248  0.00  0.00            
ATOM   3221 HD13 ILE X 205      24.500  66.677  59.715  0.00  0.00            
ATOM   3222  C   ILE X 205      28.582  68.888  62.154  0.00  0.00            
ATOM   3223  O   ILE X 205      28.454  68.498  63.309  0.00  0.00            
ATOM   3224  N   TRP X 206      29.671  68.581  61.448  0.00  0.00            
ATOM   3225  H   TRP X 206      29.603  68.879  60.437  0.00  0.00            
ATOM   3226  CA  TRP X 206      30.858  68.064  62.105  0.00  0.00            
ATOM   3227  HA  TRP X 206      30.627  67.110  62.594  0.00  0.00            
ATOM   3228  CB  TRP X 206      31.775  67.643  60.974  0.00  0.00            
ATOM   3229  HB2 TRP X 206      31.243  67.524  59.952  0.00  0.00            
ATOM   3230  HB3 TRP X 206      32.425  68.509  60.817  0.00  0.00            
ATOM   3231  CG  TRP X 206      32.652  66.532  61.427  0.00  0.00            
ATOM   3232  CD1 TRP X 206      33.784  66.746  62.167  0.00  0.00            
ATOM   3233  HD1 TRP X 206      34.157  67.707  62.465  0.00  0.00            
ATOM   3234  NE1 TRP X 206      34.284  65.435  62.494  0.00  0.00            
ATOM   3235  HE1 TRP X 206      35.088  65.211  63.016  0.00  0.00            
ATOM   3236  CE2 TRP X 206      33.396  64.426  62.012  0.00  0.00            
ATOM   3237  CZ2 TRP X 206      33.452  63.037  61.809  0.00  0.00            
ATOM   3238  HZ2 TRP X 206      34.276  62.464  62.094  0.00  0.00            
ATOM   3239  CH2 TRP X 206      32.401  62.321  61.184  0.00  0.00            
ATOM   3240  HH2 TRP X 206      32.595  61.297  61.084  0.00  0.00            
ATOM   3241  CZ3 TRP X 206      31.356  62.965  60.668  0.00  0.00            
ATOM   3242  HZ3 TRP X 206      30.592  62.495  60.087  0.00  0.00            
ATOM   3243  CE3 TRP X 206      31.416  64.352  60.683  0.00  0.00            
ATOM   3244  HE3 TRP X 206      30.716  64.885  60.130  0.00  0.00            
ATOM   3245  CD2 TRP X 206      32.453  65.136  61.291  0.00  0.00            
ATOM   3246  C   TRP X 206      31.587  69.012  63.062  0.00  0.00            
ATOM   3247  O   TRP X 206      32.029  70.032  62.590  0.00  0.00            
ATOM   3248  N   LYS X 207      31.882  68.525  64.264  0.00  0.00            
ATOM   3249  H   LYS X 207      31.614  67.540  64.411  0.00  0.00            
ATOM   3250  CA  LYS X 207      32.624  69.221  65.392  0.00  0.00            
ATOM   3251  HA  LYS X 207      33.216  69.955  64.847  0.00  0.00            
ATOM   3252  CB  LYS X 207      31.698  70.007  66.356  0.00  0.00            
ATOM   3253  HB2 LYS X 207      30.731  69.427  66.448  0.00  0.00            
ATOM   3254  HB3 LYS X 207      32.028  70.121  67.412  0.00  0.00            
ATOM   3255  CG  LYS X 207      31.412  71.357  65.845  0.00  0.00            
ATOM   3256  HG2 LYS X 207      32.371  71.760  65.381  0.00  0.00            
ATOM   3257  HG3 LYS X 207      30.674  71.300  65.042  0.00  0.00            
ATOM   3258  CD  LYS X 207      30.849  72.321  66.823  0.00  0.00            
ATOM   3259  HD2 LYS X 207      30.346  73.067  66.272  0.00  0.00            
ATOM   3260  HD3 LYS X 207      30.169  71.915  67.633  0.00  0.00            
ATOM   3261  CE  LYS X 207      31.907  73.173  67.616  0.00  0.00            
ATOM   3262  HE2 LYS X 207      32.609  72.389  68.001  0.00  0.00            
ATOM   3263  HE3 LYS X 207      32.403  73.901  66.883  0.00  0.00            
ATOM   3264  NZ  LYS X 207      31.385  73.839  68.863  0.00  0.00            
ATOM   3265  HZ1 LYS X 207      31.969  74.647  69.165  0.00  0.00            
ATOM   3266  HZ2 LYS X 207      30.479  74.297  68.697  0.00  0.00            
ATOM   3267  HZ3 LYS X 207      31.128  73.296  69.695  0.00  0.00            
ATOM   3268  C   LYS X 207      33.660  68.312  66.103  0.00  0.00            
ATOM   3269  O   LYS X 207      33.523  67.120  65.932  0.00  0.00            
ATOM   3270  N   GLU X 208      34.547  68.892  66.889  0.00  0.00            
ATOM   3271  H   GLU X 208      34.467  69.881  67.044  0.00  0.00            
ATOM   3272  CA  GLU X 208      35.694  68.134  67.481  0.00  0.00            
ATOM   3273  HA  GLU X 208      35.300  67.118  67.649  0.00  0.00            
ATOM   3274  CB  GLU X 208      36.752  68.276  66.349  0.00  0.00            
ATOM   3275  HB2 GLU X 208      36.501  67.944  65.344  0.00  0.00            
ATOM   3276  HB3 GLU X 208      36.957  69.265  66.475  0.00  0.00            
ATOM   3277  CG  GLU X 208      38.073  67.589  66.790  0.00  0.00            
ATOM   3278  HG2 GLU X 208      38.497  67.258  65.919  0.00  0.00            
ATOM   3279  HG3 GLU X 208      38.817  68.347  66.985  0.00  0.00            
ATOM   3280  CD  GLU X 208      37.893  66.615  67.862  0.00  0.00            
ATOM   3281  OE1 GLU X 208      37.152  65.610  67.677  0.00  0.00            
ATOM   3282  OE2 GLU X 208      38.537  66.684  68.968  0.00  0.00            
ATOM   3283  C   GLU X 208      36.087  69.069  68.742  0.00  0.00            
ATOM   3284  O   GLU X 208      37.215  69.213  69.111  0.00  0.00            
ATOM   3285  N   GLY X 209      35.128  69.644  69.439  0.00  0.00            
ATOM   3286  H   GLY X 209      34.243  69.458  69.226  0.00  0.00            
ATOM   3287  CA  GLY X 209      35.347  70.366  70.744  0.00  0.00            
ATOM   3288  HA2 GLY X 209      35.243  69.539  71.497  0.00  0.00            
ATOM   3289  HA3 GLY X 209      36.290  70.842  70.852  0.00  0.00            
ATOM   3290  C   GLY X 209      34.153  71.327  70.812  0.00  0.00            
ATOM   3291  O   GLY X 209      33.090  71.190  70.249  0.00  0.00            
ATOM   3292  N   ASP X 210      34.402  72.341  71.590  0.00  0.00            
ATOM   3293  H   ASP X 210      35.343  72.421  71.962  0.00  0.00            
ATOM   3294  CA  ASP X 210      33.542  73.543  71.875  0.00  0.00            
ATOM   3295  HA  ASP X 210      32.511  73.023  71.621  0.00  0.00            
ATOM   3296  CB  ASP X 210      33.610  73.920  73.356  0.00  0.00            
ATOM   3297  HB2 ASP X 210      34.491  74.498  73.519  0.00  0.00            
ATOM   3298  HB3 ASP X 210      32.683  74.491  73.422  0.00  0.00            
ATOM   3299  CG  ASP X 210      33.597  72.844  74.308  0.00  0.00            
ATOM   3300  OD1 ASP X 210      32.572  72.128  74.375  0.00  0.00            
ATOM   3301  OD2 ASP X 210      34.574  72.518  74.962  0.00  0.00            
ATOM   3302  C   ASP X 210      33.987  74.679  70.960  0.00  0.00            
ATOM   3303  O   ASP X 210      33.188  75.549  70.653  0.00  0.00            
ATOM   3304  N   HIE X 211      35.311  74.851  70.851  0.00  0.00            
ATOM   3305  H   HIE X 211      35.922  74.320  71.586  0.00  0.00            
ATOM   3306  CA  HIE X 211      35.850  75.881  69.923  0.00  0.00            
ATOM   3307  HA  HIE X 211      35.380  76.878  70.168  0.00  0.00            
ATOM   3308  CB  HIE X 211      37.368  75.779  70.267  0.00  0.00            
ATOM   3309  HB2 HIE X 211      37.312  76.093  71.336  0.00  0.00            
ATOM   3310  HB3 HIE X 211      37.748  74.777  70.116  0.00  0.00            
ATOM   3311  CG  HIE X 211      38.128  76.940  69.682  0.00  0.00            
ATOM   3312  ND1 HIE X 211      37.889  78.359  69.728  0.00  0.00            
ATOM   3313  CE1 HIE X 211      38.944  78.856  69.082  0.00  0.00            
ATOM   3314  HE1 HIE X 211      38.930  79.871  68.695  0.00  0.00            
ATOM   3315  NE2 HIE X 211      39.757  77.906  68.640  0.00  0.00            
ATOM   3316  HE2 HIE X 211      40.669  77.945  68.003  0.00  0.00            
ATOM   3317  CD2 HIE X 211      39.299  76.676  69.042  0.00  0.00            
ATOM   3318  HD2 HIE X 211      39.697  75.731  68.773  0.00  0.00            
ATOM   3319  C   HIE X 211      35.657  75.534  68.451  0.00  0.00            
ATOM   3320  O   HIE X 211      35.295  74.502  68.016  0.00  0.00            
ATOM   3321  N   TYR X 212      36.075  76.593  67.625  0.00  0.00            
ATOM   3322  H   TYR X 212      36.412  77.413  68.073  0.00  0.00            
ATOM   3323  CA  TYR X 212      35.790  76.839  66.229  0.00  0.00            
ATOM   3324  HA  TYR X 212      35.046  76.064  65.963  0.00  0.00            
ATOM   3325  CB  TYR X 212      35.168  78.142  66.049  0.00  0.00            
ATOM   3326  HB2 TYR X 212      35.276  78.318  65.021  0.00  0.00            
ATOM   3327  HB3 TYR X 212      34.074  78.069  66.063  0.00  0.00            
ATOM   3328  CG  TYR X 212      35.644  79.422  66.716  0.00  0.00            
ATOM   3329  CD1 TYR X 212      36.611  80.218  66.102  0.00  0.00            
ATOM   3330  HD1 TYR X 212      36.954  80.052  65.160  0.00  0.00            
ATOM   3331  CE1 TYR X 212      36.945  81.450  66.692  0.00  0.00            
ATOM   3332  HE1 TYR X 212      37.680  82.051  66.173  0.00  0.00            
ATOM   3333  CZ  TYR X 212      36.373  81.853  67.953  0.00  0.00            
ATOM   3334  OH  TYR X 212      36.632  83.027  68.469  0.00  0.00            
ATOM   3335  HH  TYR X 212      36.985  83.762  67.877  0.00  0.00            
ATOM   3336  CE2 TYR X 212      35.501  80.910  68.589  0.00  0.00            
ATOM   3337  HE2 TYR X 212      35.021  81.124  69.583  0.00  0.00            
ATOM   3338  CD2 TYR X 212      35.206  79.702  68.008  0.00  0.00            
ATOM   3339  HD2 TYR X 212      34.514  79.000  68.461  0.00  0.00            
ATOM   3340  C   TYR X 212      37.006  76.550  65.209  0.00  0.00            
ATOM   3341  O   TYR X 212      37.027  77.241  64.159  0.00  0.00            
ATOM   3342  N   HIE X 213      37.904  75.669  65.512  0.00  0.00            
ATOM   3343  H   HIE X 213      37.744  75.114  66.385  0.00  0.00            
ATOM   3344  CA  HIE X 213      39.052  75.206  64.727  0.00  0.00            
ATOM   3345  HA  HIE X 213      39.580  76.040  64.297  0.00  0.00            
ATOM   3346  CB  HIE X 213      40.068  74.467  65.593  0.00  0.00            
ATOM   3347  HB2 HIE X 213      40.944  74.030  64.969  0.00  0.00            
ATOM   3348  HB3 HIE X 213      40.544  75.269  66.249  0.00  0.00            
ATOM   3349  CG  HIE X 213      39.353  73.538  66.448  0.00  0.00            
ATOM   3350  ND1 HIE X 213      38.537  73.660  67.591  0.00  0.00            
ATOM   3351  CE1 HIE X 213      38.033  72.406  67.729  0.00  0.00            
ATOM   3352  HE1 HIE X 213      37.328  72.231  68.481  0.00  0.00            
ATOM   3353  NE2 HIE X 213      38.476  71.503  66.876  0.00  0.00            
ATOM   3354  HE2 HIE X 213      38.214  70.556  66.672  0.00  0.00            
ATOM   3355  CD2 HIE X 213      39.350  72.204  66.050  0.00  0.00            
ATOM   3356  HD2 HIE X 213      39.700  71.684  65.148  0.00  0.00            
ATOM   3357  C   HIE X 213      38.532  74.254  63.529  0.00  0.00            
ATOM   3358  O   HIE X 213      37.537  73.562  63.732  0.00  0.00            
ATOM   3359  N   HIE X 214      39.233  74.428  62.333  0.00  0.00            
ATOM   3360  H   HIE X 214      39.896  75.171  62.213  0.00  0.00            
ATOM   3361  CA  HIE X 214      39.272  73.432  61.332  0.00  0.00            
ATOM   3362  HA  HIE X 214      38.241  73.201  60.900  0.00  0.00            
ATOM   3363  CB  HIE X 214      40.199  74.011  60.176  0.00  0.00            
ATOM   3364  HB2 HIE X 214      39.620  73.837  59.242  0.00  0.00            
ATOM   3365  HB3 HIE X 214      40.264  75.076  60.270  0.00  0.00            
ATOM   3366  CG  HIE X 214      41.569  73.292  59.851  0.00  0.00            
ATOM   3367  ND1 HIE X 214      41.656  72.095  59.078  0.00  0.00            
ATOM   3368  CE1 HIE X 214      42.975  71.967  58.900  0.00  0.00            
ATOM   3369  HE1 HIE X 214      43.473  71.168  58.371  0.00  0.00            
ATOM   3370  NE2 HIE X 214      43.672  72.816  59.637  0.00  0.00            
ATOM   3371  HE2 HIE X 214      44.691  72.896  59.505  0.00  0.00            
ATOM   3372  CD2 HIE X 214      42.722  73.619  60.332  0.00  0.00            
ATOM   3373  HD2 HIE X 214      42.914  74.513  60.830  0.00  0.00            
ATOM   3374  C   HIE X 214      39.915  72.153  61.816  0.00  0.00            
ATOM   3375  O   HIE X 214      40.670  72.240  62.773  0.00  0.00            
ATOM   3376  N   GLN X 215      39.684  71.037  61.081  0.00  0.00            
ATOM   3377  H   GLN X 215      39.180  71.048  60.207  0.00  0.00            
ATOM   3378  CA  GLN X 215      40.319  69.718  61.335  0.00  0.00            
ATOM   3379  HA  GLN X 215      41.141  69.997  61.927  0.00  0.00            
ATOM   3380  CB  GLN X 215      39.361  68.804  62.244  0.00  0.00            
ATOM   3381  HB2 GLN X 215      39.079  69.566  62.963  0.00  0.00            
ATOM   3382  HB3 GLN X 215      38.554  68.345  61.814  0.00  0.00            
ATOM   3383  CG  GLN X 215      40.096  67.720  63.065  0.00  0.00            
ATOM   3384  HG2 GLN X 215      39.496  67.465  63.939  0.00  0.00            
ATOM   3385  HG3 GLN X 215      40.216  66.855  62.436  0.00  0.00            
ATOM   3386  CD  GLN X 215      41.476  68.081  63.598  0.00  0.00            
ATOM   3387  OE1 GLN X 215      42.463  68.259  62.919  0.00  0.00            
ATOM   3388  NE2 GLN X 215      41.491  68.516  64.835  0.00  0.00            
ATOM   3389 HE21 GLN X 215      42.403  68.818  65.152  0.00  0.00            
ATOM   3390 HE22 GLN X 215      40.543  68.671  65.346  0.00  0.00            
ATOM   3391  C   GLN X 215      40.950  69.089  60.091  0.00  0.00            
ATOM   3392  O   GLN X 215      40.239  69.103  59.084  0.00  0.00            
ATOM   3393  N   ILE X 216      42.058  68.468  60.261  0.00  0.00            
ATOM   3394  H   ILE X 216      42.509  68.396  61.152  0.00  0.00            
ATOM   3395  CA  ILE X 216      42.764  67.931  59.047  0.00  0.00            
ATOM   3396  HA  ILE X 216      42.956  68.704  58.274  0.00  0.00            
ATOM   3397  CB  ILE X 216      44.250  67.390  59.304  0.00  0.00            
ATOM   3398  HB  ILE X 216      44.317  66.551  59.973  0.00  0.00            
ATOM   3399  CG2 ILE X 216      44.945  66.653  58.066  0.00  0.00            
ATOM   3400 HG21 ILE X 216      45.135  67.523  57.335  0.00  0.00            
ATOM   3401 HG22 ILE X 216      45.746  66.094  58.454  0.00  0.00            
ATOM   3402 HG23 ILE X 216      44.293  65.891  57.607  0.00  0.00            
ATOM   3403  CG1 ILE X 216      45.179  68.463  59.995  0.00  0.00            
ATOM   3404 HG12 ILE X 216      45.811  69.039  59.319  0.00  0.00            
ATOM   3405 HG13 ILE X 216      44.608  69.103  60.701  0.00  0.00            
ATOM   3406  CD1 ILE X 216      46.149  67.871  61.005  0.00  0.00            
ATOM   3407 HD11 ILE X 216      46.430  66.900  60.695  0.00  0.00            
ATOM   3408 HD12 ILE X 216      47.131  68.388  60.925  0.00  0.00            
ATOM   3409 HD13 ILE X 216      45.736  67.976  62.060  0.00  0.00            
ATOM   3410  C   ILE X 216      41.858  66.809  58.410  0.00  0.00            
ATOM   3411  O   ILE X 216      41.624  65.787  59.098  0.00  0.00            
ATOM   3412  N   SER X 217      41.462  67.049  57.147  0.00  0.00            
ATOM   3413  H   SER X 217      41.476  67.980  56.696  0.00  0.00            
ATOM   3414  CA  SER X 217      40.848  65.967  56.335  0.00  0.00            
ATOM   3415  HA  SER X 217      40.203  65.345  56.958  0.00  0.00            
ATOM   3416  CB  SER X 217      40.138  66.489  55.100  0.00  0.00            
ATOM   3417  HB2 SER X 217      39.188  66.888  55.582  0.00  0.00            
ATOM   3418  HB3 SER X 217      40.662  67.514  54.822  0.00  0.00            
ATOM   3419  OG  SER X 217      39.956  65.447  53.966  0.00  0.00            
ATOM   3420  HG  SER X 217      39.336  64.744  54.264  0.00  0.00            
ATOM   3421  C   SER X 217      41.847  64.823  55.960  0.00  0.00            
ATOM   3422  O   SER X 217      42.857  65.059  55.274  0.00  0.00            
ATOM   3423  N   VAL X 218      41.561  63.550  56.361  0.00  0.00            
ATOM   3424  H   VAL X 218      40.777  63.567  56.951  0.00  0.00            
ATOM   3425  CA  VAL X 218      42.298  62.412  55.936  0.00  0.00            
ATOM   3426  HA  VAL X 218      43.314  62.658  56.118  0.00  0.00            
ATOM   3427  CB  VAL X 218      42.227  61.034  56.797  0.00  0.00            
ATOM   3428  HB  VAL X 218      42.309  61.407  57.783  0.00  0.00            
ATOM   3429  CG1 VAL X 218      41.028  60.082  56.682  0.00  0.00            
ATOM   3430 HG11 VAL X 218      40.168  60.650  56.961  0.00  0.00            
ATOM   3431 HG12 VAL X 218      41.009  59.336  55.862  0.00  0.00            
ATOM   3432 HG13 VAL X 218      40.971  59.353  57.435  0.00  0.00            
ATOM   3433  CG2 VAL X 218      43.425  60.218  56.600  0.00  0.00            
ATOM   3434 HG21 VAL X 218      43.393  59.785  55.586  0.00  0.00            
ATOM   3435 HG22 VAL X 218      44.344  60.768  56.704  0.00  0.00            
ATOM   3436 HG23 VAL X 218      43.457  59.408  57.353  0.00  0.00            
ATOM   3437  C   VAL X 218      41.937  62.033  54.487  0.00  0.00            
ATOM   3438  O   VAL X 218      40.838  61.699  54.209  0.00  0.00            
ATOM   3439  N   PRO X 219      42.915  62.065  53.540  0.00  0.00            
ATOM   3440  CD  PRO X 219      44.362  62.623  53.692  0.00  0.00            
ATOM   3441  HD2 PRO X 219      45.038  61.762  53.817  0.00  0.00            
ATOM   3442  HD3 PRO X 219      44.453  63.254  54.521  0.00  0.00            
ATOM   3443  CG  PRO X 219      44.457  63.507  52.348  0.00  0.00            
ATOM   3444  HG2 PRO X 219      45.440  63.783  51.998  0.00  0.00            
ATOM   3445  HG3 PRO X 219      43.629  64.204  52.616  0.00  0.00            
ATOM   3446  CB  PRO X 219      43.925  62.589  51.385  0.00  0.00            
ATOM   3447  HB2 PRO X 219      44.378  61.836  51.008  0.00  0.00            
ATOM   3448  HB3 PRO X 219      43.463  63.068  50.594  0.00  0.00            
ATOM   3449  CA  PRO X 219      42.746  61.853  52.080  0.00  0.00            
ATOM   3450  HA  PRO X 219      41.903  62.410  51.742  0.00  0.00            
ATOM   3451  C   PRO X 219      42.461  60.443  51.612  0.00  0.00            
ATOM   3452  O   PRO X 219      41.857  60.308  50.545  0.00  0.00            
ATOM   3453  N   ASP X 220      42.346  59.450  52.413  0.00  0.00            
ATOM   3454  H   ASP X 220      42.571  59.726  53.288  0.00  0.00            
ATOM   3455  CA  ASP X 220      42.049  58.038  52.251  0.00  0.00            
ATOM   3456  HA  ASP X 220      42.498  57.646  51.333  0.00  0.00            
ATOM   3457  CB  ASP X 220      42.945  57.222  53.303  0.00  0.00            
ATOM   3458  HB2 ASP X 220      43.992  57.470  53.026  0.00  0.00            
ATOM   3459  HB3 ASP X 220      42.721  57.608  54.335  0.00  0.00            
ATOM   3460  CG  ASP X 220      42.862  55.651  53.305  0.00  0.00            
ATOM   3461  OD1 ASP X 220      42.903  55.054  54.394  0.00  0.00            
ATOM   3462  OD2 ASP X 220      42.934  55.126  52.205  0.00  0.00            
ATOM   3463  C   ASP X 220      40.487  57.798  52.261  0.00  0.00            
ATOM   3464  O   ASP X 220      39.977  57.196  51.293  0.00  0.00            
ATOM   3465  N   LYS X 221      39.724  58.354  53.230  0.00  0.00            
ATOM   3466  H   LYS X 221      40.404  58.620  53.981  0.00  0.00            
ATOM   3467  CA  LYS X 221      38.349  58.199  53.425  0.00  0.00            
ATOM   3468  HA  LYS X 221      37.884  57.613  52.662  0.00  0.00            
ATOM   3469  CB  LYS X 221      38.113  57.101  54.528  0.00  0.00            
ATOM   3470  HB2 LYS X 221      38.673  57.421  55.423  0.00  0.00            
ATOM   3471  HB3 LYS X 221      37.062  56.889  54.636  0.00  0.00            
ATOM   3472  CG  LYS X 221      38.791  55.719  54.138  0.00  0.00            
ATOM   3473  HG2 LYS X 221      39.920  55.863  53.999  0.00  0.00            
ATOM   3474  HG3 LYS X 221      38.555  54.998  54.910  0.00  0.00            
ATOM   3475  CD  LYS X 221      38.272  54.969  52.846  0.00  0.00            
ATOM   3476  HD2 LYS X 221      37.294  54.769  53.172  0.00  0.00            
ATOM   3477  HD3 LYS X 221      38.280  55.601  51.970  0.00  0.00            
ATOM   3478  CE  LYS X 221      39.031  53.573  52.720  0.00  0.00            
ATOM   3479  HE2 LYS X 221      39.376  53.354  53.740  0.00  0.00            
ATOM   3480  HE3 LYS X 221      38.295  52.817  52.348  0.00  0.00            
ATOM   3481  NZ  LYS X 221      40.243  53.577  51.846  0.00  0.00            
ATOM   3482  HZ1 LYS X 221      40.902  54.297  52.181  0.00  0.00            
ATOM   3483  HZ2 LYS X 221      40.778  52.749  51.821  0.00  0.00            
ATOM   3484  HZ3 LYS X 221      39.940  53.791  50.933  0.00  0.00            
ATOM   3485  C   LYS X 221      37.629  59.527  53.519  0.00  0.00            
ATOM   3486  O   LYS X 221      36.599  59.485  54.156  0.00  0.00            
ATOM   3487  N   ASN X 222      38.065  60.698  52.974  0.00  0.00            
ATOM   3488  H   ASN X 222      38.917  60.593  52.394  0.00  0.00            
ATOM   3489  CA  ASN X 222      37.478  62.101  53.002  0.00  0.00            
ATOM   3490  HA  ASN X 222      38.279  62.659  52.552  0.00  0.00            
ATOM   3491  CB  ASN X 222      36.228  62.279  52.042  0.00  0.00            
ATOM   3492  HB2 ASN X 222      35.423  61.756  52.598  0.00  0.00            
ATOM   3493  HB3 ASN X 222      35.962  63.364  52.048  0.00  0.00            
ATOM   3494  CG  ASN X 222      36.500  61.613  50.640  0.00  0.00            
ATOM   3495  OD1 ASN X 222      36.077  60.485  50.313  0.00  0.00            
ATOM   3496  ND2 ASN X 222      37.132  62.284  49.809  0.00  0.00            
ATOM   3497 HD21 ASN X 222      37.307  61.914  48.931  0.00  0.00            
ATOM   3498 HD22 ASN X 222      37.036  63.279  49.827  0.00  0.00            
ATOM   3499  C   ASN X 222      37.257  62.685  54.364  0.00  0.00            
ATOM   3500  O   ASN X 222      37.475  63.782  54.565  0.00  0.00            
ATOM   3501  N   TYR X 223      36.647  61.978  55.372  0.00  0.00            
ATOM   3502  H   TYR X 223      36.295  61.071  55.114  0.00  0.00            
ATOM   3503  CA  TYR X 223      36.318  62.583  56.683  0.00  0.00            
ATOM   3504  HA  TYR X 223      35.482  63.414  56.734  0.00  0.00            
ATOM   3505  CB  TYR X 223      35.743  61.542  57.681  0.00  0.00            
ATOM   3506  HB2 TYR X 223      35.995  61.983  58.629  0.00  0.00            
ATOM   3507  HB3 TYR X 223      34.684  61.548  57.447  0.00  0.00            
ATOM   3508  CG  TYR X 223      36.375  60.159  57.815  0.00  0.00            
ATOM   3509  CD1 TYR X 223      37.533  59.914  58.524  0.00  0.00            
ATOM   3510  HD1 TYR X 223      38.101  60.638  59.131  0.00  0.00            
ATOM   3511  CE1 TYR X 223      37.990  58.618  58.644  0.00  0.00            
ATOM   3512  HE1 TYR X 223      38.848  58.508  59.224  0.00  0.00            
ATOM   3513  CZ  TYR X 223      37.295  57.533  58.106  0.00  0.00            
ATOM   3514  OH  TYR X 223      37.794  56.353  58.320  0.00  0.00            
ATOM   3515  HH  TYR X 223      37.675  55.808  57.573  0.00  0.00            
ATOM   3516  CE2 TYR X 223      36.058  57.731  57.476  0.00  0.00            
ATOM   3517  HE2 TYR X 223      35.500  56.866  57.109  0.00  0.00            
ATOM   3518  CD2 TYR X 223      35.642  59.088  57.182  0.00  0.00            
ATOM   3519  HD2 TYR X 223      34.757  59.346  56.593  0.00  0.00            
ATOM   3520  C   TYR X 223      37.523  63.336  57.474  0.00  0.00            
ATOM   3521  O   TYR X 223      38.728  63.281  57.214  0.00  0.00            
ATOM   3522  N   LYS X 224      37.162  64.036  58.581  0.00  0.00            
ATOM   3523  H   LYS X 224      36.164  64.043  58.817  0.00  0.00            
ATOM   3524  CA  LYS X 224      38.003  64.869  59.352  0.00  0.00            
ATOM   3525  HA  LYS X 224      38.771  65.264  58.817  0.00  0.00            
ATOM   3526  CB  LYS X 224      37.199  66.149  59.701  0.00  0.00            
ATOM   3527  HB2 LYS X 224      36.148  65.923  59.999  0.00  0.00            
ATOM   3528  HB3 LYS X 224      37.637  66.620  60.573  0.00  0.00            
ATOM   3529  CG  LYS X 224      37.226  67.185  58.577  0.00  0.00            
ATOM   3530  HG2 LYS X 224      38.119  67.719  58.657  0.00  0.00            
ATOM   3531  HG3 LYS X 224      37.153  66.844  57.543  0.00  0.00            
ATOM   3532  CD  LYS X 224      36.140  68.195  58.695  0.00  0.00            
ATOM   3533  HD2 LYS X 224      35.179  67.935  58.262  0.00  0.00            
ATOM   3534  HD3 LYS X 224      35.804  68.382  59.769  0.00  0.00            
ATOM   3535  CE  LYS X 224      36.624  69.547  58.173  0.00  0.00            
ATOM   3536  HE2 LYS X 224      37.558  69.685  58.714  0.00  0.00            
ATOM   3537  HE3 LYS X 224      36.864  69.348  57.150  0.00  0.00            
ATOM   3538  NZ  LYS X 224      35.719  70.664  58.355  0.00  0.00            
ATOM   3539  HZ1 LYS X 224      34.954  70.768  57.767  0.00  0.00            
ATOM   3540  HZ2 LYS X 224      35.319  70.694  59.222  0.00  0.00            
ATOM   3541  HZ3 LYS X 224      36.327  71.458  58.319  0.00  0.00            
ATOM   3542  C   LYS X 224      38.464  64.175  60.644  0.00  0.00            
ATOM   3543  O   LYS X 224      37.667  63.342  61.022  0.00  0.00            
ATOM   3544  N   ASN X 225      39.690  64.306  61.097  0.00  0.00            
ATOM   3545  H   ASN X 225      40.288  64.966  60.612  0.00  0.00            
ATOM   3546  CA  ASN X 225      40.404  63.362  62.049  0.00  0.00            
ATOM   3547  HA  ASN X 225      39.953  62.358  61.982  0.00  0.00            
ATOM   3548  CB  ASN X 225      41.804  63.387  61.507  0.00  0.00            
ATOM   3549  HB2 ASN X 225      41.806  63.568  60.404  0.00  0.00            
ATOM   3550  HB3 ASN X 225      42.300  64.272  61.901  0.00  0.00            
ATOM   3551  CG  ASN X 225      42.468  62.135  61.777  0.00  0.00            
ATOM   3552  OD1 ASN X 225      41.955  61.058  61.544  0.00  0.00            
ATOM   3553  ND2 ASN X 225      43.515  62.237  62.597  0.00  0.00            
ATOM   3554 HD21 ASN X 225      43.682  61.385  63.046  0.00  0.00            
ATOM   3555 HD22 ASN X 225      43.761  63.112  63.116  0.00  0.00            
ATOM   3556  C   ASN X 225      40.444  63.790  63.586  0.00  0.00            
ATOM   3557  O   ASN X 225      41.162  64.765  63.905  0.00  0.00            
ATOM   3558  N   ASP X 226      39.698  63.253  64.414  0.00  0.00            
ATOM   3559  H   ASP X 226      38.879  62.768  64.210  0.00  0.00            
ATOM   3560  CA  ASP X 226      39.871  63.361  65.904  0.00  0.00            
ATOM   3561  HA  ASP X 226      40.009  64.365  66.218  0.00  0.00            
ATOM   3562  CB  ASP X 226      38.593  62.696  66.578  0.00  0.00            
ATOM   3563  HB2 ASP X 226      37.758  63.002  66.181  0.00  0.00            
ATOM   3564  HB3 ASP X 226      38.501  61.628  66.328  0.00  0.00            
ATOM   3565  CG  ASP X 226      38.489  62.988  68.067  0.00  0.00            
ATOM   3566  OD1 ASP X 226      39.170  63.889  68.577  0.00  0.00            
ATOM   3567  OD2 ASP X 226      37.528  62.569  68.657  0.00  0.00            
ATOM   3568  C   ASP X 226      41.143  62.680  66.592  0.00  0.00            
ATOM   3569  O   ASP X 226      41.839  61.897  65.820  0.00  0.00            
ATOM   3570  N   VAL X 227      41.671  63.100  67.730  0.00  0.00            
ATOM   3571  H   VAL X 227      41.148  63.906  68.134  0.00  0.00            
ATOM   3572  CA  VAL X 227      42.868  62.443  68.420  0.00  0.00            
ATOM   3573  HA  VAL X 227      43.419  62.217  67.523  0.00  0.00            
ATOM   3574  CB  VAL X 227      43.793  63.513  69.102  0.00  0.00            
ATOM   3575  HB  VAL X 227      43.961  64.391  68.601  0.00  0.00            
ATOM   3576  CG1 VAL X 227      43.207  63.931  70.491  0.00  0.00            
ATOM   3577 HG11 VAL X 227      43.848  64.638  70.963  0.00  0.00            
ATOM   3578 HG12 VAL X 227      42.160  64.269  70.352  0.00  0.00            
ATOM   3579 HG13 VAL X 227      43.099  63.147  71.209  0.00  0.00            
ATOM   3580  CG2 VAL X 227      45.196  62.772  69.152  0.00  0.00            
ATOM   3581 HG21 VAL X 227      45.307  62.320  68.167  0.00  0.00            
ATOM   3582 HG22 VAL X 227      46.006  63.534  69.315  0.00  0.00            
ATOM   3583 HG23 VAL X 227      45.046  62.066  69.922  0.00  0.00            
ATOM   3584  C   VAL X 227      42.533  61.183  69.220  0.00  0.00            
ATOM   3585  O   VAL X 227      41.537  61.181  69.861  0.00  0.00            
ATOM   3586  N   ASN X 228      43.351  60.103  69.217  0.00  0.00            
ATOM   3587  H   ASN X 228      44.116  60.060  68.555  0.00  0.00            
ATOM   3588  CA  ASN X 228      43.403  58.996  70.097  0.00  0.00            
ATOM   3589  HA  ASN X 228      43.051  59.244  71.147  0.00  0.00            
ATOM   3590  CB  ASN X 228      42.714  57.791  69.481  0.00  0.00            
ATOM   3591  HB2 ASN X 228      41.676  57.964  69.254  0.00  0.00            
ATOM   3592  HB3 ASN X 228      43.202  57.385  68.563  0.00  0.00            
ATOM   3593  CG  ASN X 228      42.749  56.594  70.486  0.00  0.00            
ATOM   3594  OD1 ASN X 228      43.314  56.513  71.539  0.00  0.00            
ATOM   3595  ND2 ASN X 228      42.182  55.478  70.076  0.00  0.00            
ATOM   3596 HD21 ASN X 228      42.426  54.635  70.548  0.00  0.00            
ATOM   3597 HD22 ASN X 228      41.821  55.373  69.104  0.00  0.00            
ATOM   3598  C   ASN X 228      44.903  58.594  70.391  0.00  0.00            
ATOM   3599  O   ASN X 228      45.595  58.178  69.398  0.00  0.00            
ATOM   3600  N   PHE X 229      45.389  59.079  71.529  0.00  0.00            
ATOM   3601  H   PHE X 229      44.815  59.631  72.165  0.00  0.00            
ATOM   3602  CA  PHE X 229      46.747  58.726  71.990  0.00  0.00            
ATOM   3603  HA  PHE X 229      47.281  58.070  71.354  0.00  0.00            
ATOM   3604  CB  PHE X 229      47.524  59.927  71.988  0.00  0.00            
ATOM   3605  HB2 PHE X 229      48.538  59.880  71.617  0.00  0.00            
ATOM   3606  HB3 PHE X 229      47.112  60.608  71.216  0.00  0.00            
ATOM   3607  CG  PHE X 229      47.582  60.705  73.203  0.00  0.00            
ATOM   3608  CD1 PHE X 229      48.667  60.601  74.145  0.00  0.00            
ATOM   3609  HD1 PHE X 229      49.406  59.842  73.957  0.00  0.00            
ATOM   3610  CE1 PHE X 229      48.669  61.542  75.208  0.00  0.00            
ATOM   3611  HE1 PHE X 229      49.522  61.589  75.894  0.00  0.00            
ATOM   3612  CZ  PHE X 229      47.774  62.652  75.304  0.00  0.00            
ATOM   3613  HZ  PHE X 229      47.906  63.320  76.166  0.00  0.00            
ATOM   3614  CE2 PHE X 229      46.723  62.636  74.368  0.00  0.00            
ATOM   3615  HE2 PHE X 229      46.144  63.561  74.437  0.00  0.00            
ATOM   3616  CD2 PHE X 229      46.662  61.796  73.264  0.00  0.00            
ATOM   3617  HD2 PHE X 229      45.909  61.871  72.469  0.00  0.00            
ATOM   3618  C   PHE X 229      46.902  57.991  73.333  0.00  0.00            
ATOM   3619  O   PHE X 229      46.114  58.024  74.265  0.00  0.00            
ATOM   3620  N   LYS X 230      47.834  56.972  73.350  0.00  0.00            
ATOM   3621  H   LYS X 230      48.373  56.851  72.504  0.00  0.00            
ATOM   3622  CA  LYS X 230      48.159  56.251  74.565  0.00  0.00            
ATOM   3623  HA  LYS X 230      47.311  56.370  75.324  0.00  0.00            
ATOM   3624  CB  LYS X 230      48.354  54.709  74.240  0.00  0.00            
ATOM   3625  HB2 LYS X 230      49.210  54.768  73.439  0.00  0.00            
ATOM   3626  HB3 LYS X 230      48.649  54.319  75.191  0.00  0.00            
ATOM   3627  CG  LYS X 230      47.097  53.868  73.604  0.00  0.00            
ATOM   3628  HG2 LYS X 230      46.858  54.402  72.666  0.00  0.00            
ATOM   3629  HG3 LYS X 230      47.369  52.889  73.415  0.00  0.00            
ATOM   3630  CD  LYS X 230      45.791  53.911  74.440  0.00  0.00            
ATOM   3631  HD2 LYS X 230      45.280  53.034  74.125  0.00  0.00            
ATOM   3632  HD3 LYS X 230      45.906  53.857  75.530  0.00  0.00            
ATOM   3633  CE  LYS X 230      44.970  55.137  74.172  0.00  0.00            
ATOM   3634  HE2 LYS X 230      45.264  56.026  74.701  0.00  0.00            
ATOM   3635  HE3 LYS X 230      45.281  55.418  73.155  0.00  0.00            
ATOM   3636  NZ  LYS X 230      43.500  54.835  74.255  0.00  0.00            
ATOM   3637  HZ1 LYS X 230      42.977  55.652  73.947  0.00  0.00            
ATOM   3638  HZ2 LYS X 230      43.186  54.111  73.596  0.00  0.00            
ATOM   3639  HZ3 LYS X 230      43.086  54.737  75.222  0.00  0.00            
ATOM   3640  C   LYS X 230      49.412  56.739  75.246  0.00  0.00            
ATOM   3641  O   LYS X 230      50.375  57.246  74.612  0.00  0.00            
ATOM   3642  N   LEU X 231      49.388  56.672  76.606  0.00  0.00            
ATOM   3643  H   LEU X 231      48.533  56.430  77.132  0.00  0.00            
ATOM   3644  CA  LEU X 231      50.568  57.047  77.490  0.00  0.00            
ATOM   3645  HA  LEU X 231      51.518  57.186  76.833  0.00  0.00            
ATOM   3646  CB  LEU X 231      50.351  58.372  78.187  0.00  0.00            
ATOM   3647  HB2 LEU X 231      50.097  59.139  77.471  0.00  0.00            
ATOM   3648  HB3 LEU X 231      49.505  58.339  78.873  0.00  0.00            
ATOM   3649  CG  LEU X 231      51.484  58.693  79.232  0.00  0.00            
ATOM   3650  HG  LEU X 231      51.566  57.970  80.095  0.00  0.00            
ATOM   3651  CD1 LEU X 231      52.876  58.906  78.569  0.00  0.00            
ATOM   3652 HD11 LEU X 231      53.521  59.494  79.253  0.00  0.00            
ATOM   3653 HD12 LEU X 231      53.278  57.955  78.267  0.00  0.00            
ATOM   3654 HD13 LEU X 231      52.704  59.641  77.758  0.00  0.00            
ATOM   3655  CD2 LEU X 231      51.101  59.979  79.961  0.00  0.00            
ATOM   3656 HD21 LEU X 231      50.165  59.810  80.575  0.00  0.00            
ATOM   3657 HD22 LEU X 231      51.839  60.447  80.597  0.00  0.00            
ATOM   3658 HD23 LEU X 231      50.686  60.714  79.271  0.00  0.00            
ATOM   3659  C   LEU X 231      51.006  55.868  78.483  0.00  0.00            
ATOM   3660  O   LEU X 231      52.107  55.502  78.517  0.00  0.00            
ATOM   3661  N   ASN X 232      50.016  55.029  78.992  0.00  0.00            
ATOM   3662  H   ASN X 232      49.001  55.397  79.110  0.00  0.00            
ATOM   3663  CA  ASN X 232      50.154  53.760  79.492  0.00  0.00            
ATOM   3664  HA  ASN X 232      51.109  53.341  79.039  0.00  0.00            
ATOM   3665  CB  ASN X 232      50.504  53.873  81.001  0.00  0.00            
ATOM   3666  HB2 ASN X 232      51.232  54.552  81.031  0.00  0.00            
ATOM   3667  HB3 ASN X 232      49.662  54.109  81.656  0.00  0.00            
ATOM   3668  CG  ASN X 232      51.191  52.668  81.521  0.00  0.00            
ATOM   3669  OD1 ASN X 232      52.331  52.360  81.327  0.00  0.00            
ATOM   3670  ND2 ASN X 232      50.459  51.655  81.933  0.00  0.00            
ATOM   3671 HD21 ASN X 232      51.060  50.851  82.074  0.00  0.00            
ATOM   3672 HD22 ASN X 232      49.473  51.718  82.078  0.00  0.00            
ATOM   3673  C   ASN X 232      48.965  52.842  79.140  0.00  0.00            
ATOM   3674  O   ASN X 232      47.844  53.281  79.151  0.00  0.00            
ATOM   3675  N   GLU X 233      49.302  51.622  78.700  0.00  0.00            
ATOM   3676  H   GLU X 233      50.266  51.315  78.430  0.00  0.00            
ATOM   3677  CA  GLU X 233      48.343  50.610  78.250  0.00  0.00            
ATOM   3678  HA  GLU X 233      47.534  50.774  78.998  0.00  0.00            
ATOM   3679  CB  GLU X 233      47.700  51.052  76.882  0.00  0.00            
ATOM   3680  HB2 GLU X 233      47.262  52.026  76.919  0.00  0.00            
ATOM   3681  HB3 GLU X 233      48.460  50.962  76.038  0.00  0.00            
ATOM   3682  CG  GLU X 233      46.452  50.222  76.476  0.00  0.00            
ATOM   3683  HG2 GLU X 233      46.816  49.699  75.574  0.00  0.00            
ATOM   3684  HG3 GLU X 233      46.228  49.354  77.141  0.00  0.00            
ATOM   3685  CD  GLU X 233      45.205  50.938  76.083  0.00  0.00            
ATOM   3686  OE1 GLU X 233      44.621  51.580  76.944  0.00  0.00            
ATOM   3687  OE2 GLU X 233      44.662  50.825  74.987  0.00  0.00            
ATOM   3688  C   GLU X 233      48.981  49.144  78.341  0.00  0.00            
ATOM   3689  O   GLU X 233      50.187  49.021  78.199  0.00  0.00            
ATOM   3690  N   GLU X 234      48.175  48.126  78.682  0.00  0.00            
ATOM   3691  H   GLU X 234      47.072  48.283  78.497  0.00  0.00            
ATOM   3692  CA  GLU X 234      48.471  47.109  79.562  0.00  0.00            
ATOM   3693  HA  GLU X 234      49.508  47.018  79.515  0.00  0.00            
ATOM   3694  CB  GLU X 234      48.270  47.570  81.056  0.00  0.00            
ATOM   3695  HB2 GLU X 234      48.558  46.758  81.690  0.00  0.00            
ATOM   3696  HB3 GLU X 234      49.069  48.337  81.262  0.00  0.00            
ATOM   3697  CG  GLU X 234      46.921  48.079  81.549  0.00  0.00            
ATOM   3698  HG2 GLU X 234      46.343  47.401  82.142  0.00  0.00            
ATOM   3699  HG3 GLU X 234      47.207  48.563  82.492  0.00  0.00            
ATOM   3700  CD  GLU X 234      45.983  48.917  80.700  0.00  0.00            
ATOM   3701  OE1 GLU X 234      45.653  50.079  80.998  0.00  0.00            
ATOM   3702  OE2 GLU X 234      45.483  48.304  79.768  0.00  0.00            
ATOM   3703  C   GLU X 234      47.785  45.742  79.329  0.00  0.00            
ATOM   3704  O   GLU X 234      47.465  45.025  80.310  0.00  0.00            
ATOM   3705  N   GLY X 235      47.557  45.337  78.118  0.00  0.00            
ATOM   3706  H   GLY X 235      47.727  45.930  77.346  0.00  0.00            
ATOM   3707  CA  GLY X 235      46.717  44.081  77.876  0.00  0.00            
ATOM   3708  HA2 GLY X 235      46.958  43.879  76.824  0.00  0.00            
ATOM   3709  HA3 GLY X 235      47.079  43.207  78.463  0.00  0.00            
ATOM   3710  C   GLY X 235      45.302  44.136  78.130  0.00  0.00            
ATOM   3711  O   GLY X 235      44.617  43.140  77.871  0.00  0.00            
ATOM   3712  N   THR X 236      44.820  45.266  78.741  0.00  0.00            
ATOM   3713  H   THR X 236      45.524  45.871  79.073  0.00  0.00            
ATOM   3714  CA  THR X 236      43.422  45.665  78.611  0.00  0.00            
ATOM   3715  HA  THR X 236      42.924  44.784  78.291  0.00  0.00            
ATOM   3716  CB  THR X 236      42.729  46.199  79.928  0.00  0.00            
ATOM   3717  HB  THR X 236      41.700  46.494  79.692  0.00  0.00            
ATOM   3718  CG2 THR X 236      42.683  45.036  80.957  0.00  0.00            
ATOM   3719 HG21 THR X 236      42.309  44.150  80.393  0.00  0.00            
ATOM   3720 HG22 THR X 236      43.646  44.796  81.303  0.00  0.00            
ATOM   3721 HG23 THR X 236      41.927  45.453  81.625  0.00  0.00            
ATOM   3722  OG1 THR X 236      43.320  47.263  80.628  0.00  0.00            
ATOM   3723  HG1 THR X 236      44.276  47.277  80.259  0.00  0.00            
ATOM   3724  C   THR X 236      43.211  46.664  77.518  0.00  0.00            
ATOM   3725  O   THR X 236      43.227  47.877  77.632  0.00  0.00            
ATOM   3726  N   THR X 237      43.357  46.173  76.336  0.00  0.00            
ATOM   3727  H   THR X 237      43.786  45.243  76.274  0.00  0.00            
ATOM   3728  CA  THR X 237      43.427  47.034  75.138  0.00  0.00            
ATOM   3729  HA  THR X 237      43.019  48.051  75.363  0.00  0.00            
ATOM   3730  CB  THR X 237      44.893  47.386  74.878  0.00  0.00            
ATOM   3731  HB  THR X 237      45.217  47.831  75.864  0.00  0.00            
ATOM   3732  CG2 THR X 237      45.765  46.098  74.448  0.00  0.00            
ATOM   3733 HG21 THR X 237      45.349  45.265  74.940  0.00  0.00            
ATOM   3734 HG22 THR X 237      45.756  45.782  73.405  0.00  0.00            
ATOM   3735 HG23 THR X 237      46.841  46.453  74.691  0.00  0.00            
ATOM   3736  OG1 THR X 237      44.895  48.331  73.759  0.00  0.00            
ATOM   3737  HG1 THR X 237      44.734  49.290  74.050  0.00  0.00            
ATOM   3738  C   THR X 237      42.820  46.513  73.861  0.00  0.00            
ATOM   3739  O   THR X 237      43.103  45.399  73.423  0.00  0.00            
ATOM   3740  N   GLN X 238      42.048  47.254  73.141  0.00  0.00            
ATOM   3741  H   GLN X 238      41.877  48.075  73.628  0.00  0.00            
ATOM   3742  CA  GLN X 238      41.676  47.144  71.718  0.00  0.00            
ATOM   3743  HA  GLN X 238      41.589  46.104  71.566  0.00  0.00            
ATOM   3744  CB  GLN X 238      40.380  47.936  71.495  0.00  0.00            
ATOM   3745  HB2 GLN X 238      40.590  48.972  71.561  0.00  0.00            
ATOM   3746  HB3 GLN X 238      39.897  47.686  70.555  0.00  0.00            
ATOM   3747  CG  GLN X 238      39.070  47.691  72.434  0.00  0.00            
ATOM   3748  HG2 GLN X 238      39.289  48.466  73.170  0.00  0.00            
ATOM   3749  HG3 GLN X 238      38.141  47.844  71.909  0.00  0.00            
ATOM   3750  CD  GLN X 238      38.992  46.436  73.141  0.00  0.00            
ATOM   3751  OE1 GLN X 238      39.401  46.260  74.314  0.00  0.00            
ATOM   3752  NE2 GLN X 238      38.512  45.304  72.614  0.00  0.00            
ATOM   3753 HE21 GLN X 238      38.590  44.425  73.090  0.00  0.00            
ATOM   3754 HE22 GLN X 238      38.509  45.220  71.585  0.00  0.00            
ATOM   3755  C   GLN X 238      42.709  47.556  70.660  0.00  0.00            
ATOM   3756  O   GLN X 238      42.466  48.267  69.683  0.00  0.00            
ATOM   3757  N   HIE X 239      43.934  46.941  70.848  0.00  0.00            
ATOM   3758  H   HIE X 239      44.065  46.383  71.685  0.00  0.00            
ATOM   3759  CA  HIE X 239      44.990  46.711  69.860  0.00  0.00            
ATOM   3760  HA  HIE X 239      44.734  47.275  68.988  0.00  0.00            
ATOM   3761  CB  HIE X 239      46.290  47.120  70.492  0.00  0.00            
ATOM   3762  HB2 HIE X 239      46.324  48.087  70.870  0.00  0.00            
ATOM   3763  HB3 HIE X 239      46.497  46.339  71.207  0.00  0.00            
ATOM   3764  CG  HIE X 239      47.332  46.968  69.578  0.00  0.00            
ATOM   3765  ND1 HIE X 239      48.353  46.003  69.691  0.00  0.00            
ATOM   3766  CE1 HIE X 239      48.825  46.057  68.479  0.00  0.00            
ATOM   3767  HE1 HIE X 239      49.401  45.293  68.061  0.00  0.00            
ATOM   3768  NE2 HIE X 239      48.411  47.012  67.662  0.00  0.00            
ATOM   3769  HE2 HIE X 239      48.779  47.370  66.729  0.00  0.00            
ATOM   3770  CD2 HIE X 239      47.578  47.776  68.488  0.00  0.00            
ATOM   3771  HD2 HIE X 239      47.191  48.742  68.324  0.00  0.00            
ATOM   3772  C   HIE X 239      44.852  45.285  69.299  0.00  0.00            
ATOM   3773  O   HIE X 239      44.142  44.500  69.872  0.00  0.00            
ATOM   3774  N   ASN X 240      45.501  44.984  68.138  0.00  0.00            
ATOM   3775  H   ASN X 240      46.192  45.691  67.738  0.00  0.00            
ATOM   3776  CA  ASN X 240      45.505  43.591  67.702  0.00  0.00            
ATOM   3777  HA  ASN X 240      44.463  43.093  67.917  0.00  0.00            
ATOM   3778  CB  ASN X 240      45.738  43.554  66.129  0.00  0.00            
ATOM   3779  HB2 ASN X 240      45.060  42.788  65.602  0.00  0.00            
ATOM   3780  HB3 ASN X 240      45.581  44.523  65.620  0.00  0.00            
ATOM   3781  CG  ASN X 240      47.061  43.062  65.729  0.00  0.00            
ATOM   3782  OD1 ASN X 240      47.872  43.915  65.391  0.00  0.00            
ATOM   3783  ND2 ASN X 240      47.250  41.755  65.787  0.00  0.00            
ATOM   3784 HD21 ASN X 240      48.203  41.525  65.536  0.00  0.00            
ATOM   3785 HD22 ASN X 240      46.560  41.075  66.006  0.00  0.00            
ATOM   3786  C   ASN X 240      46.457  42.636  68.565  0.00  0.00            
ATOM   3787  O   ASN X 240      46.366  41.422  68.582  0.00  0.00            
ATOM   3788  N   ASN X 241      47.400  43.245  69.305  0.00  0.00            
ATOM   3789  H   ASN X 241      47.456  44.206  69.327  0.00  0.00            
ATOM   3790  CA  ASN X 241      48.365  42.444  70.174  0.00  0.00            
ATOM   3791  HA  ASN X 241      47.921  41.432  70.207  0.00  0.00            
ATOM   3792  CB  ASN X 241      49.801  42.258  69.553  0.00  0.00            
ATOM   3793  HB2 ASN X 241      49.680  41.999  68.531  0.00  0.00            
ATOM   3794  HB3 ASN X 241      50.199  43.250  69.391  0.00  0.00            
ATOM   3795  CG  ASN X 241      50.648  41.360  70.307  0.00  0.00            
ATOM   3796  OD1 ASN X 241      51.583  41.617  71.088  0.00  0.00            
ATOM   3797  ND2 ASN X 241      50.719  40.094  70.017  0.00  0.00            
ATOM   3798 HD21 ASN X 241      51.245  39.464  70.550  0.00  0.00            
ATOM   3799 HD22 ASN X 241      50.189  39.687  69.263  0.00  0.00            
ATOM   3800  C   ASN X 241      48.370  42.899  71.635  0.00  0.00            
ATOM   3801  O   ASN X 241      48.734  44.024  71.844  0.00  0.00            
ATOM   3802  N   THR X 242      48.117  42.068  72.604  0.00  0.00            
ATOM   3803  H   THR X 242      47.901  41.128  72.344  0.00  0.00            
ATOM   3804  CA  THR X 242      47.844  42.508  73.992  0.00  0.00            
ATOM   3805  HA  THR X 242      47.526  43.612  74.043  0.00  0.00            
ATOM   3806  CB  THR X 242      46.741  41.691  74.761  0.00  0.00            
ATOM   3807  HB  THR X 242      46.782  42.002  75.833  0.00  0.00            
ATOM   3808  CG2 THR X 242      45.374  42.212  74.225  0.00  0.00            
ATOM   3809 HG21 THR X 242      45.168  41.737  73.214  0.00  0.00            
ATOM   3810 HG22 THR X 242      44.598  41.719  74.896  0.00  0.00            
ATOM   3811 HG23 THR X 242      45.349  43.281  74.092  0.00  0.00            
ATOM   3812  OG1 THR X 242      46.918  40.265  74.551  0.00  0.00            
ATOM   3813  HG1 THR X 242      47.538  39.914  75.227  0.00  0.00            
ATOM   3814  C   THR X 242      49.123  42.545  74.760  0.00  0.00            
ATOM   3815  O   THR X 242      49.121  43.005  75.912  0.00  0.00            
ATOM   3816  N   GLU X 243      50.256  42.215  74.151  0.00  0.00            
ATOM   3817  H   GLU X 243      50.215  41.841  73.213  0.00  0.00            
ATOM   3818  CA  GLU X 243      51.554  42.304  74.804  0.00  0.00            
ATOM   3819  HA  GLU X 243      51.465  42.573  75.815  0.00  0.00            
ATOM   3820  CB  GLU X 243      52.217  40.936  74.622  0.00  0.00            
ATOM   3821  HB2 GLU X 243      52.642  40.987  73.637  0.00  0.00            
ATOM   3822  HB3 GLU X 243      53.087  40.808  75.304  0.00  0.00            
ATOM   3823  CG  GLU X 243      51.204  39.747  74.750  0.00  0.00            
ATOM   3824  HG2 GLU X 243      50.727  39.568  73.732  0.00  0.00            
ATOM   3825  HG3 GLU X 243      51.826  38.867  75.042  0.00  0.00            
ATOM   3826  CD  GLU X 243      50.287  39.817  76.006  0.00  0.00            
ATOM   3827  OE1 GLU X 243      49.087  39.353  75.994  0.00  0.00            
ATOM   3828  OE2 GLU X 243      50.876  40.286  76.963  0.00  0.00            
ATOM   3829  C   GLU X 243      52.416  43.398  74.091  0.00  0.00            
ATOM   3830  O   GLU X 243      53.531  43.601  74.637  0.00  0.00            
ATOM   3831  N   ILE X 244      52.048  44.028  72.967  0.00  0.00            
ATOM   3832  H   ILE X 244      51.402  43.554  72.362  0.00  0.00            
ATOM   3833  CA  ILE X 244      52.550  45.397  72.758  0.00  0.00            
ATOM   3834  HA  ILE X 244      53.637  45.570  72.755  0.00  0.00            
ATOM   3835  CB  ILE X 244      52.136  45.896  71.381  0.00  0.00            
ATOM   3836  HB  ILE X 244      51.085  45.559  71.163  0.00  0.00            
ATOM   3837  CG2 ILE X 244      52.399  47.411  71.113  0.00  0.00            
ATOM   3838 HG21 ILE X 244      52.066  47.650  70.082  0.00  0.00            
ATOM   3839 HG22 ILE X 244      51.931  47.999  71.917  0.00  0.00            
ATOM   3840 HG23 ILE X 244      53.397  47.538  71.169  0.00  0.00            
ATOM   3841  CG1 ILE X 244      53.005  45.035  70.355  0.00  0.00            
ATOM   3842 HG12 ILE X 244      54.043  45.301  70.522  0.00  0.00            
ATOM   3843 HG13 ILE X 244      52.908  43.954  70.559  0.00  0.00            
ATOM   3844  CD1 ILE X 244      52.805  45.202  68.852  0.00  0.00            
ATOM   3845 HD11 ILE X 244      53.674  45.143  68.243  0.00  0.00            
ATOM   3846 HD12 ILE X 244      51.995  44.559  68.491  0.00  0.00            
ATOM   3847 HD13 ILE X 244      52.317  46.213  68.609  0.00  0.00            
ATOM   3848  C   ILE X 244      52.062  46.444  73.830  0.00  0.00            
ATOM   3849  O   ILE X 244      50.795  46.737  73.852  0.00  0.00            
ATOM   3850  N   LYS X 245      52.825  46.897  74.775  0.00  0.00            
ATOM   3851  H   LYS X 245      53.711  46.427  74.694  0.00  0.00            
ATOM   3852  CA  LYS X 245      52.476  47.583  76.133  0.00  0.00            
ATOM   3853  HA  LYS X 245      51.390  47.935  76.194  0.00  0.00            
ATOM   3854  CB  LYS X 245      52.633  46.642  77.330  0.00  0.00            
ATOM   3855  HB2 LYS X 245      53.560  46.027  77.402  0.00  0.00            
ATOM   3856  HB3 LYS X 245      52.572  47.277  78.294  0.00  0.00            
ATOM   3857  CG  LYS X 245      51.478  45.623  77.449  0.00  0.00            
ATOM   3858  HG2 LYS X 245      50.641  46.219  77.963  0.00  0.00            
ATOM   3859  HG3 LYS X 245      51.224  45.181  76.482  0.00  0.00            
ATOM   3860  CD  LYS X 245      51.742  44.450  78.553  0.00  0.00            
ATOM   3861  HD2 LYS X 245      52.379  43.630  78.159  0.00  0.00            
ATOM   3862  HD3 LYS X 245      51.925  44.773  79.582  0.00  0.00            
ATOM   3863  CE  LYS X 245      50.367  43.776  78.698  0.00  0.00            
ATOM   3864  HE2 LYS X 245      49.779  43.952  79.657  0.00  0.00            
ATOM   3865  HE3 LYS X 245      49.792  43.909  77.840  0.00  0.00            
ATOM   3866  NZ  LYS X 245      50.578  42.293  78.686  0.00  0.00            
ATOM   3867  HZ1 LYS X 245      50.938  41.845  77.856  0.00  0.00            
ATOM   3868  HZ2 LYS X 245      51.091  41.914  79.379  0.00  0.00            
ATOM   3869  HZ3 LYS X 245      49.620  41.786  78.571  0.00  0.00            
ATOM   3870  C   LYS X 245      53.221  48.949  76.182  0.00  0.00            
ATOM   3871  O   LYS X 245      54.529  49.049  76.382  0.00  0.00            
ATOM   3872  N   TYR X 246      52.451  50.117  76.011  0.00  0.00            
ATOM   3873  H   TYR X 246      51.508  50.069  76.163  0.00  0.00            
ATOM   3874  CA  TYR X 246      52.928  51.421  76.289  0.00  0.00            
ATOM   3875  HA  TYR X 246      53.759  51.639  75.794  0.00  0.00            
ATOM   3876  CB  TYR X 246      51.715  52.303  75.925  0.00  0.00            
ATOM   3877  HB2 TYR X 246      50.738  51.844  76.158  0.00  0.00            
ATOM   3878  HB3 TYR X 246      51.755  53.216  76.591  0.00  0.00            
ATOM   3879  CG  TYR X 246      51.637  52.888  74.529  0.00  0.00            
ATOM   3880  CD1 TYR X 246      52.436  54.036  74.230  0.00  0.00            
ATOM   3881  HD1 TYR X 246      53.211  54.323  74.907  0.00  0.00            
ATOM   3882  CE1 TYR X 246      52.333  54.653  72.943  0.00  0.00            
ATOM   3883  HE1 TYR X 246      52.962  55.447  72.555  0.00  0.00            
ATOM   3884  CZ  TYR X 246      51.421  54.010  72.025  0.00  0.00            
ATOM   3885  OH  TYR X 246      51.525  54.484  70.818  0.00  0.00            
ATOM   3886  HH  TYR X 246      52.256  55.163  70.559  0.00  0.00            
ATOM   3887  CE2 TYR X 246      50.517  53.010  72.324  0.00  0.00            
ATOM   3888  HE2 TYR X 246      49.941  52.557  71.567  0.00  0.00            
ATOM   3889  CD2 TYR X 246      50.566  52.457  73.643  0.00  0.00            
ATOM   3890  HD2 TYR X 246      49.968  51.610  73.971  0.00  0.00            
ATOM   3891  C   TYR X 246      53.180  51.695  77.735  0.00  0.00            
ATOM   3892  O   TYR X 246      52.788  50.889  78.648  0.00  0.00            
ATOM   3893  N   LYS X 247      54.022  52.766  77.982  0.00  0.00            
ATOM   3894  H   LYS X 247      54.243  53.385  77.229  0.00  0.00            
ATOM   3895  CA  LYS X 247      55.095  52.766  79.051  0.00  0.00            
ATOM   3896  HA  LYS X 247      54.603  52.347  79.981  0.00  0.00            
ATOM   3897  CB  LYS X 247      56.200  51.879  78.567  0.00  0.00            
ATOM   3898  HB2 LYS X 247      55.973  51.620  77.591  0.00  0.00            
ATOM   3899  HB3 LYS X 247      57.239  52.337  78.559  0.00  0.00            
ATOM   3900  CG  LYS X 247      56.541  50.602  79.375  0.00  0.00            
ATOM   3901  HG2 LYS X 247      55.633  49.975  79.440  0.00  0.00            
ATOM   3902  HG3 LYS X 247      57.401  50.013  78.862  0.00  0.00            
ATOM   3903  CD  LYS X 247      56.884  50.862  80.862  0.00  0.00            
ATOM   3904  HD2 LYS X 247      57.715  51.638  80.855  0.00  0.00            
ATOM   3905  HD3 LYS X 247      55.987  51.259  81.279  0.00  0.00            
ATOM   3906  CE  LYS X 247      57.204  49.537  81.538  0.00  0.00            
ATOM   3907  HE2 LYS X 247      56.335  48.938  81.610  0.00  0.00            
ATOM   3908  HE3 LYS X 247      58.021  49.155  81.007  0.00  0.00            
ATOM   3909  NZ  LYS X 247      57.706  49.771  82.926  0.00  0.00            
ATOM   3910  HZ1 LYS X 247      58.035  50.663  82.956  0.00  0.00            
ATOM   3911  HZ2 LYS X 247      57.016  49.761  83.689  0.00  0.00            
ATOM   3912  HZ3 LYS X 247      58.426  49.097  83.067  0.00  0.00            
ATOM   3913  C   LYS X 247      55.521  54.192  79.398  0.00  0.00            
ATOM   3914  O   LYS X 247      56.530  54.701  78.921  0.00  0.00            
ATOM   3915  N   TYR X 248      54.778  54.804  80.337  0.00  0.00            
ATOM   3916  H   TYR X 248      53.966  54.252  80.625  0.00  0.00            
ATOM   3917  CA  TYR X 248      55.239  55.951  81.124  0.00  0.00            
ATOM   3918  HA  TYR X 248      55.705  56.789  80.469  0.00  0.00            
ATOM   3919  CB  TYR X 248      53.974  56.408  81.842  0.00  0.00            
ATOM   3920  HB2 TYR X 248      53.332  56.603  81.006  0.00  0.00            
ATOM   3921  HB3 TYR X 248      53.746  55.725  82.678  0.00  0.00            
ATOM   3922  CG  TYR X 248      53.985  57.779  82.522  0.00  0.00            
ATOM   3923  CD1 TYR X 248      53.137  57.927  83.589  0.00  0.00            
ATOM   3924  HD1 TYR X 248      52.538  57.138  83.876  0.00  0.00            
ATOM   3925  CE1 TYR X 248      53.059  59.191  84.237  0.00  0.00            
ATOM   3926  HE1 TYR X 248      52.490  59.301  85.215  0.00  0.00            
ATOM   3927  CZ  TYR X 248      53.809  60.295  83.776  0.00  0.00            
ATOM   3928  OH  TYR X 248      53.693  61.552  84.303  0.00  0.00            
ATOM   3929  HH  TYR X 248      54.340  62.264  84.197  0.00  0.00            
ATOM   3930  CE2 TYR X 248      54.598  60.176  82.586  0.00  0.00            
ATOM   3931  HE2 TYR X 248      55.151  60.838  81.956  0.00  0.00            
ATOM   3932  CD2 TYR X 248      54.585  58.905  82.012  0.00  0.00            
ATOM   3933  HD2 TYR X 248      55.298  58.682  81.253  0.00  0.00            
ATOM   3934  C   TYR X 248      56.325  55.527  82.117  0.00  0.00            
ATOM   3935  O   TYR X 248      56.248  54.349  82.488  0.00  0.00            
ATOM   3936  N   THR X 249      57.341  56.414  82.423  0.00  0.00            
ATOM   3937  H   THR X 249      57.538  57.279  81.849  0.00  0.00            
ATOM   3938  CA  THR X 249      58.414  56.185  83.446  0.00  0.00            
ATOM   3939  HA  THR X 249      59.149  56.978  83.311  0.00  0.00            
ATOM   3940  CB  THR X 249      57.962  56.317  84.842  0.00  0.00            
ATOM   3941  HB  THR X 249      58.889  56.308  85.440  0.00  0.00            
ATOM   3942  CG2 THR X 249      57.322  57.687  85.183  0.00  0.00            
ATOM   3943 HG21 THR X 249      56.277  57.656  85.030  0.00  0.00            
ATOM   3944 HG22 THR X 249      57.545  58.047  86.133  0.00  0.00            
ATOM   3945 HG23 THR X 249      57.786  58.372  84.479  0.00  0.00            
ATOM   3946  OG1 THR X 249      57.010  55.389  85.164  0.00  0.00            
ATOM   3947  HG1 THR X 249      57.198  54.559  84.775  0.00  0.00            
ATOM   3948  C   THR X 249      59.134  54.825  83.254  0.00  0.00            
ATOM   3949  O   THR X 249      59.315  54.052  84.178  0.00  0.00            
ATOM   3950  N   GLU X 250      59.569  54.645  81.952  0.00  0.00            
ATOM   3951  H   GLU X 250      59.387  55.329  81.240  0.00  0.00            
ATOM   3952  CA  GLU X 250      60.297  53.358  81.616  0.00  0.00            
ATOM   3953  HA  GLU X 250      59.814  52.550  82.097  0.00  0.00            
ATOM   3954  CB  GLU X 250      60.203  53.259  80.088  0.00  0.00            
ATOM   3955  HB2 GLU X 250      59.092  53.155  79.893  0.00  0.00            
ATOM   3956  HB3 GLU X 250      60.527  54.138  79.704  0.00  0.00            
ATOM   3957  CG  GLU X 250      60.878  52.273  79.237  0.00  0.00            
ATOM   3958  HG2 GLU X 250      60.365  51.321  79.342  0.00  0.00            
ATOM   3959  HG3 GLU X 250      60.743  52.668  78.188  0.00  0.00            
ATOM   3960  CD  GLU X 250      62.394  52.002  79.484  0.00  0.00            
ATOM   3961  OE1 GLU X 250      63.302  52.805  79.104  0.00  0.00            
ATOM   3962  OE2 GLU X 250      62.603  50.862  80.015  0.00  0.00            
ATOM   3963  C   GLU X 250      61.782  53.516  82.100  0.00  0.00            
ATOM   3964  O   GLU X 250      62.352  52.584  82.631  0.00  0.00            
ATOM   3965  N   ASP X 251      62.264  54.789  81.825  0.00  0.00            
ATOM   3966  H   ASP X 251      61.649  55.491  81.355  0.00  0.00            
ATOM   3967  CA  ASP X 251      63.426  55.280  82.627  0.00  0.00            
ATOM   3968  HA  ASP X 251      64.113  54.437  82.937  0.00  0.00            
ATOM   3969  CB  ASP X 251      64.210  55.959  81.636  0.00  0.00            
ATOM   3970  HB2 ASP X 251      63.552  56.661  81.114  0.00  0.00            
ATOM   3971  HB3 ASP X 251      65.056  56.362  82.259  0.00  0.00            
ATOM   3972  CG  ASP X 251      65.002  55.103  80.569  0.00  0.00            
ATOM   3973  OD1 ASP X 251      65.089  55.699  79.482  0.00  0.00            
ATOM   3974  OD2 ASP X 251      65.395  53.981  80.838  0.00  0.00            
ATOM   3975  C   ASP X 251      62.888  56.076  83.802  0.00  0.00            
ATOM   3976  O   ASP X 251      61.833  56.660  83.789  0.00  0.00            
ATOM   3977  N   GLY X 252      63.672  56.153  84.866  0.00  0.00            
ATOM   3978  H   GLY X 252      64.502  55.533  84.964  0.00  0.00            
ATOM   3979  CA  GLY X 252      63.315  56.922  86.085  0.00  0.00            
ATOM   3980  HA2 GLY X 252      62.220  56.857  86.156  0.00  0.00            
ATOM   3981  HA3 GLY X 252      63.818  56.610  86.990  0.00  0.00            
ATOM   3982  C   GLY X 252      63.566  58.384  85.728  0.00  0.00            
ATOM   3983  O   GLY X 252      64.576  58.707  85.128  0.00  0.00            
ATOM   3984  N   GLY X 253      62.719  59.227  86.107  0.00  0.00            
ATOM   3985  H   GLY X 253      62.192  58.926  86.838  0.00  0.00            
ATOM   3986  CA  GLY X 253      62.714  60.708  85.875  0.00  0.00            
ATOM   3987  HA2 GLY X 253      61.869  61.040  86.428  0.00  0.00            
ATOM   3988  HA3 GLY X 253      63.672  61.058  86.275  0.00  0.00            
ATOM   3989  C   GLY X 253      62.696  61.321  84.508  0.00  0.00            
ATOM   3990  O   GLY X 253      62.852  62.537  84.366  0.00  0.00            
ATOM   3991  N   ASN X 254      62.390  60.440  83.548  0.00  0.00            
ATOM   3992  H   ASN X 254      62.435  59.538  83.838  0.00  0.00            
ATOM   3993  CA  ASN X 254      62.242  60.746  82.042  0.00  0.00            
ATOM   3994  HA  ASN X 254      62.591  61.788  81.761  0.00  0.00            
ATOM   3995  CB  ASN X 254      63.146  59.579  81.436  0.00  0.00            
ATOM   3996  HB2 ASN X 254      64.217  59.713  81.584  0.00  0.00            
ATOM   3997  HB3 ASN X 254      62.900  58.533  81.881  0.00  0.00            
ATOM   3998  CG  ASN X 254      63.137  59.678  79.920  0.00  0.00            
ATOM   3999  OD1 ASN X 254      62.588  58.748  79.259  0.00  0.00            
ATOM   4000  ND2 ASN X 254      63.497  60.784  79.381  0.00  0.00            
ATOM   4001 HD21 ASN X 254      63.827  60.717  78.448  0.00  0.00            
ATOM   4002 HD22 ASN X 254      63.919  61.625  79.846  0.00  0.00            
ATOM   4003  C   ASN X 254      60.787  60.622  81.617  0.00  0.00            
ATOM   4004  O   ASN X 254      60.309  59.448  81.688  0.00  0.00            
ATOM   4005  N   LEU X 255      59.978  61.685  81.511  0.00  0.00            
ATOM   4006  H   LEU X 255      60.437  62.608  81.591  0.00  0.00            
ATOM   4007  CA  LEU X 255      58.513  61.738  81.466  0.00  0.00            
ATOM   4008  HA  LEU X 255      58.013  61.215  82.289  0.00  0.00            
ATOM   4009  CB  LEU X 255      58.223  63.214  81.858  0.00  0.00            
ATOM   4010  HB2 LEU X 255      59.080  63.810  81.688  0.00  0.00            
ATOM   4011  HB3 LEU X 255      57.526  63.684  81.254  0.00  0.00            
ATOM   4012  CG  LEU X 255      57.859  63.408  83.368  0.00  0.00            
ATOM   4013  HG  LEU X 255      56.981  62.692  83.623  0.00  0.00            
ATOM   4014  CD1 LEU X 255      58.931  62.979  84.441  0.00  0.00            
ATOM   4015 HD11 LEU X 255      58.342  62.368  85.084  0.00  0.00            
ATOM   4016 HD12 LEU X 255      59.738  62.274  84.131  0.00  0.00            
ATOM   4017 HD13 LEU X 255      59.459  63.844  84.969  0.00  0.00            
ATOM   4018  CD2 LEU X 255      57.687  64.897  83.661  0.00  0.00            
ATOM   4019 HD21 LEU X 255      56.899  65.278  83.031  0.00  0.00            
ATOM   4020 HD22 LEU X 255      57.211  65.014  84.722  0.00  0.00            
ATOM   4021 HD23 LEU X 255      58.555  65.416  83.668  0.00  0.00            
ATOM   4022  C   LEU X 255      57.815  61.319  80.124  0.00  0.00            
ATOM   4023  O   LEU X 255      56.593  61.399  80.116  0.00  0.00            
ATOM   4024  N   LYS X 256      58.487  60.942  79.005  0.00  0.00            
ATOM   4025  H   LYS X 256      59.438  60.945  79.197  0.00  0.00            
ATOM   4026  CA  LYS X 256      57.938  60.552  77.650  0.00  0.00            
ATOM   4027  HA  LYS X 256      57.266  61.392  77.399  0.00  0.00            
ATOM   4028  CB  LYS X 256      59.092  60.514  76.649  0.00  0.00            
ATOM   4029  HB2 LYS X 256      58.561  60.602  75.701  0.00  0.00            
ATOM   4030  HB3 LYS X 256      59.687  61.525  76.558  0.00  0.00            
ATOM   4031  CG  LYS X 256      60.088  59.321  76.749  0.00  0.00            
ATOM   4032  HG2 LYS X 256      60.481  59.242  77.731  0.00  0.00            
ATOM   4033  HG3 LYS X 256      59.579  58.462  76.506  0.00  0.00            
ATOM   4034  CD  LYS X 256      61.300  59.740  75.886  0.00  0.00            
ATOM   4035  HD2 LYS X 256      60.970  60.077  74.990  0.00  0.00            
ATOM   4036  HD3 LYS X 256      61.801  60.471  76.437  0.00  0.00            
ATOM   4037  CE  LYS X 256      62.060  58.565  75.576  0.00  0.00            
ATOM   4038  HE2 LYS X 256      61.345  57.909  75.229  0.00  0.00            
ATOM   4039  HE3 LYS X 256      62.733  58.576  74.737  0.00  0.00            
ATOM   4040  NZ  LYS X 256      62.889  58.136  76.640  0.00  0.00            
ATOM   4041  HZ1 LYS X 256      62.809  57.055  76.689  0.00  0.00            
ATOM   4042  HZ2 LYS X 256      63.809  58.347  76.521  0.00  0.00            
ATOM   4043  HZ3 LYS X 256      62.684  58.290  77.622  0.00  0.00            
ATOM   4044  C   LYS X 256      57.103  59.260  77.659  0.00  0.00            
ATOM   4045  O   LYS X 256      57.150  58.581  78.642  0.00  0.00            
ATOM   4046  N   ALA X 257      56.378  58.899  76.567  0.00  0.00            
ATOM   4047  H   ALA X 257      56.623  59.506  75.765  0.00  0.00            
ATOM   4048  CA  ALA X 257      55.882  57.502  76.273  0.00  0.00            
ATOM   4049  HA  ALA X 257      55.623  56.916  77.078  0.00  0.00            
ATOM   4050  CB  ALA X 257      54.613  57.613  75.397  0.00  0.00            
ATOM   4051  HB1 ALA X 257      53.788  58.019  75.967  0.00  0.00            
ATOM   4052  HB2 ALA X 257      54.806  58.465  74.781  0.00  0.00            
ATOM   4053  HB3 ALA X 257      54.388  56.682  74.983  0.00  0.00            
ATOM   4054  C   ALA X 257      56.984  56.734  75.554  0.00  0.00            
ATOM   4055  O   ALA X 257      57.438  57.214  74.525  0.00  0.00            
ATOM   4056  N   GLU X 258      57.235  55.541  75.980  0.00  0.00            
ATOM   4057  H   GLU X 258      56.758  55.235  76.808  0.00  0.00            
ATOM   4058  CA  GLU X 258      57.746  54.423  75.092  0.00  0.00            
ATOM   4059  HA  GLU X 258      57.886  54.824  74.109  0.00  0.00            
ATOM   4060  CB  GLU X 258      59.105  53.934  75.745  0.00  0.00            
ATOM   4061  HB2 GLU X 258      58.897  53.633  76.732  0.00  0.00            
ATOM   4062  HB3 GLU X 258      59.440  52.977  75.413  0.00  0.00            
ATOM   4063  CG  GLU X 258      60.247  54.950  75.680  0.00  0.00            
ATOM   4064  HG2 GLU X 258      60.417  55.254  74.639  0.00  0.00            
ATOM   4065  HG3 GLU X 258      59.919  55.920  76.186  0.00  0.00            
ATOM   4066  CD  GLU X 258      61.640  54.699  76.360  0.00  0.00            
ATOM   4067  OE1 GLU X 258      62.418  53.761  76.024  0.00  0.00            
ATOM   4068  OE2 GLU X 258      62.172  55.508  77.159  0.00  0.00            
ATOM   4069  C   GLU X 258      56.562  53.429  74.903  0.00  0.00            
ATOM   4070  O   GLU X 258      55.484  53.475  75.526  0.00  0.00            
ATOM   4071  N   VAL X 259      56.841  52.412  74.122  0.00  0.00            
ATOM   4072  H   VAL X 259      57.712  52.356  73.719  0.00  0.00            
ATOM   4073  CA  VAL X 259      56.008  51.216  73.942  0.00  0.00            
ATOM   4074  HA  VAL X 259      55.424  51.071  74.794  0.00  0.00            
ATOM   4075  CB  VAL X 259      55.237  51.425  72.555  0.00  0.00            
ATOM   4076  HB  VAL X 259      54.890  52.518  72.517  0.00  0.00            
ATOM   4077  CG1 VAL X 259      56.193  51.182  71.355  0.00  0.00            
ATOM   4078 HG11 VAL X 259      56.173  50.110  71.186  0.00  0.00            
ATOM   4079 HG12 VAL X 259      55.747  51.675  70.456  0.00  0.00            
ATOM   4080 HG13 VAL X 259      57.268  51.500  71.545  0.00  0.00            
ATOM   4081  CG2 VAL X 259      53.960  50.476  72.547  0.00  0.00            
ATOM   4082 HG21 VAL X 259      54.214  49.400  72.633  0.00  0.00            
ATOM   4083 HG22 VAL X 259      53.386  50.645  73.335  0.00  0.00            
ATOM   4084 HG23 VAL X 259      53.387  50.888  71.623  0.00  0.00            
ATOM   4085  C   VAL X 259      56.882  50.046  73.778  0.00  0.00            
ATOM   4086  O   VAL X 259      58.036  50.143  73.451  0.00  0.00            
ATOM   4087  N   HIE X 260      56.518  48.920  74.387  0.00  0.00            
ATOM   4088  H   HIE X 260      55.783  49.058  75.035  0.00  0.00            
ATOM   4089  CA  HIE X 260      57.268  47.631  74.231  0.00  0.00            
ATOM   4090  HA  HIE X 260      58.292  47.890  74.293  0.00  0.00            
ATOM   4091  CB  HIE X 260      56.932  46.753  75.418  0.00  0.00            
ATOM   4092  HB2 HIE X 260      57.177  47.052  76.348  0.00  0.00            
ATOM   4093  HB3 HIE X 260      55.835  46.907  75.411  0.00  0.00            
ATOM   4094  CG  HIE X 260      57.431  45.348  75.119  0.00  0.00            
ATOM   4095  ND1 HIE X 260      58.689  45.015  74.604  0.00  0.00            
ATOM   4096  CE1 HIE X 260      58.528  43.649  74.582  0.00  0.00            
ATOM   4097  HE1 HIE X 260      59.280  43.018  74.047  0.00  0.00            
ATOM   4098  NE2 HIE X 260      57.353  43.242  75.008  0.00  0.00            
ATOM   4099  HE2 HIE X 260      57.104  42.289  74.842  0.00  0.00            
ATOM   4100  CD2 HIE X 260      56.615  44.288  75.233  0.00  0.00            
ATOM   4101  HD2 HIE X 260      55.530  44.281  75.469  0.00  0.00            
ATOM   4102  C   HIE X 260      56.861  46.861  72.908  0.00  0.00            
ATOM   4103  O   HIE X 260      55.638  46.691  72.711  0.00  0.00            
ATOM   4104  N   VAL X 261      57.903  46.397  72.157  0.00  0.00            
ATOM   4105  H   VAL X 261      58.873  46.437  72.545  0.00  0.00            
ATOM   4106  CA  VAL X 261      57.505  45.575  71.010  0.00  0.00            
ATOM   4107  HA  VAL X 261      56.369  45.517  71.070  0.00  0.00            
ATOM   4108  CB  VAL X 261      57.761  46.417  69.706  0.00  0.00            
ATOM   4109  HB  VAL X 261      58.757  46.583  69.610  0.00  0.00            
ATOM   4110  CG1 VAL X 261      57.446  45.696  68.430  0.00  0.00            
ATOM   4111 HG11 VAL X 261      56.344  45.535  68.200  0.00  0.00            
ATOM   4112 HG12 VAL X 261      57.833  46.287  67.636  0.00  0.00            
ATOM   4113 HG13 VAL X 261      57.929  44.763  68.488  0.00  0.00            
ATOM   4114  CG2 VAL X 261      57.055  47.807  69.636  0.00  0.00            
ATOM   4115 HG21 VAL X 261      55.926  47.849  69.833  0.00  0.00            
ATOM   4116 HG22 VAL X 261      57.505  48.277  70.466  0.00  0.00            
ATOM   4117 HG23 VAL X 261      57.451  48.295  68.741  0.00  0.00            
ATOM   4118  C   VAL X 261      58.118  44.173  70.937  0.00  0.00            
ATOM   4119  O   VAL X 261      59.386  44.011  70.795  0.00  0.00            
ATOM   4120  N   PRO X 262      57.341  43.044  71.005  0.00  0.00            
ATOM   4121  CD  PRO X 262      55.874  42.940  71.232  0.00  0.00            
ATOM   4122  HD2 PRO X 262      55.223  43.091  70.392  0.00  0.00            
ATOM   4123  HD3 PRO X 262      55.465  43.653  71.943  0.00  0.00            
ATOM   4124  CG  PRO X 262      55.501  41.478  71.415  0.00  0.00            
ATOM   4125  HG2 PRO X 262      54.761  41.071  70.681  0.00  0.00            
ATOM   4126  HG3 PRO X 262      55.315  41.420  72.541  0.00  0.00            
ATOM   4127  CB  PRO X 262      56.771  40.799  71.103  0.00  0.00            
ATOM   4128  HB2 PRO X 262      56.574  40.226  70.174  0.00  0.00            
ATOM   4129  HB3 PRO X 262      57.045  40.055  71.899  0.00  0.00            
ATOM   4130  CA  PRO X 262      57.893  41.710  70.934  0.00  0.00            
ATOM   4131  HA  PRO X 262      58.496  41.732  71.823  0.00  0.00            
ATOM   4132  C   PRO X 262      58.738  41.305  69.766  0.00  0.00            
ATOM   4133  O   PRO X 262      59.769  40.672  69.835  0.00  0.00            
ATOM   4134  N   SER X 263      58.320  41.763  68.553  0.00  0.00            
ATOM   4135  H   SER X 263      57.506  42.250  68.586  0.00  0.00            
ATOM   4136  CA  SER X 263      59.104  41.628  67.298  0.00  0.00            
ATOM   4137  HA  SER X 263      59.554  40.739  67.166  0.00  0.00            
ATOM   4138  CB  SER X 263      58.044  41.642  66.168  0.00  0.00            
ATOM   4139  HB2 SER X 263      58.621  41.936  65.258  0.00  0.00            
ATOM   4140  HB3 SER X 263      57.659  40.645  65.982  0.00  0.00            
ATOM   4141  OG  SER X 263      56.962  42.554  66.439  0.00  0.00            
ATOM   4142  HG  SER X 263      56.133  42.222  66.071  0.00  0.00            
ATOM   4143  C   SER X 263      60.254  42.517  67.130  0.00  0.00            
ATOM   4144  O   SER X 263      60.918  42.375  66.075  0.00  0.00            
ATOM   4145  N   ARG X 264      60.601  43.323  68.131  0.00  0.00            
ATOM   4146  H   ARG X 264      59.960  43.185  68.879  0.00  0.00            
ATOM   4147  CA  ARG X 264      61.918  43.918  68.408  0.00  0.00            
ATOM   4148  HA  ARG X 264      62.731  43.972  67.575  0.00  0.00            
ATOM   4149  CB  ARG X 264      61.808  45.438  68.886  0.00  0.00            
ATOM   4150  HB2 ARG X 264      61.052  45.602  69.661  0.00  0.00            
ATOM   4151  HB3 ARG X 264      62.713  45.680  69.344  0.00  0.00            
ATOM   4152  CG  ARG X 264      61.510  46.421  67.773  0.00  0.00            
ATOM   4153  HG2 ARG X 264      61.777  46.114  66.732  0.00  0.00            
ATOM   4154  HG3 ARG X 264      60.468  46.159  67.499  0.00  0.00            
ATOM   4155  CD  ARG X 264      61.406  47.953  68.131  0.00  0.00            
ATOM   4156  HD2 ARG X 264      61.187  48.040  69.212  0.00  0.00            
ATOM   4157  HD3 ARG X 264      62.373  48.277  67.874  0.00  0.00            
ATOM   4158  NE  ARG X 264      60.428  48.595  67.219  0.00  0.00            
ATOM   4159  HE  ARG X 264      59.453  48.551  67.559  0.00  0.00            
ATOM   4160  CZ  ARG X 264      60.644  49.273  66.134  0.00  0.00            
ATOM   4161  NH1 ARG X 264      61.825  49.169  65.570  0.00  0.00            
ATOM   4162 HH11 ARG X 264      62.022  49.666  64.761  0.00  0.00            
ATOM   4163 HH12 ARG X 264      62.678  48.918  66.121  0.00  0.00            
ATOM   4164  NH2 ARG X 264      59.643  49.811  65.486  0.00  0.00            
ATOM   4165 HH21 ARG X 264      59.927  50.490  64.777  0.00  0.00            
ATOM   4166 HH22 ARG X 264      58.925  50.250  66.100  0.00  0.00            
ATOM   4167  C   ARG X 264      62.817  43.072  69.440  0.00  0.00            
ATOM   4168  O   ARG X 264      63.933  43.574  69.661  0.00  0.00            
ATOM   4169  N   ASN X 265      62.176  42.123  70.171  0.00  0.00            
ATOM   4170  H   ASN X 265      61.191  41.905  69.958  0.00  0.00            
ATOM   4171  CA  ASN X 265      62.655  41.618  71.497  0.00  0.00            
ATOM   4172  HA  ASN X 265      61.824  41.021  71.976  0.00  0.00            
ATOM   4173  CB  ASN X 265      63.910  40.623  71.230  0.00  0.00            
ATOM   4174  HB2 ASN X 265      64.778  41.141  70.857  0.00  0.00            
ATOM   4175  HB3 ASN X 265      64.267  40.266  72.238  0.00  0.00            
ATOM   4176  CG  ASN X 265      63.655  39.474  70.296  0.00  0.00            
ATOM   4177  OD1 ASN X 265      63.133  39.472  69.122  0.00  0.00            
ATOM   4178  ND2 ASN X 265      63.844  38.305  70.947  0.00  0.00            
ATOM   4179 HD21 ASN X 265      63.494  37.446  70.605  0.00  0.00            
ATOM   4180 HD22 ASN X 265      64.256  38.320  71.874  0.00  0.00            
ATOM   4181  C   ASN X 265      62.956  42.808  72.549  0.00  0.00            
ATOM   4182  O   ASN X 265      63.865  42.569  73.370  0.00  0.00            
ATOM   4183  N   LYS X 266      62.446  44.093  72.302  0.00  0.00            
ATOM   4184  H   LYS X 266      61.695  44.033  71.620  0.00  0.00            
ATOM   4185  CA  LYS X 266      62.807  45.300  73.078  0.00  0.00            
ATOM   4186  HA  LYS X 266      62.983  44.928  74.090  0.00  0.00            
ATOM   4187  CB  LYS X 266      64.148  45.852  72.482  0.00  0.00            
ATOM   4188  HB2 LYS X 266      64.056  45.969  71.371  0.00  0.00            
ATOM   4189  HB3 LYS X 266      64.390  46.923  72.968  0.00  0.00            
ATOM   4190  CG  LYS X 266      65.436  45.008  72.758  0.00  0.00            
ATOM   4191  HG2 LYS X 266      65.309  44.013  72.343  0.00  0.00            
ATOM   4192  HG3 LYS X 266      66.293  45.472  72.158  0.00  0.00            
ATOM   4193  CD  LYS X 266      65.943  44.848  74.120  0.00  0.00            
ATOM   4194  HD2 LYS X 266      66.004  45.853  74.646  0.00  0.00            
ATOM   4195  HD3 LYS X 266      65.222  44.276  74.713  0.00  0.00            
ATOM   4196  CE  LYS X 266      67.333  44.126  74.287  0.00  0.00            
ATOM   4197  HE2 LYS X 266      67.483  43.313  73.569  0.00  0.00            
ATOM   4198  HE3 LYS X 266      68.090  44.916  73.964  0.00  0.00            
ATOM   4199  NZ  LYS X 266      67.494  43.593  75.666  0.00  0.00            
ATOM   4200  HZ1 LYS X 266      66.722  43.118  75.942  0.00  0.00            
ATOM   4201  HZ2 LYS X 266      68.413  43.083  75.683  0.00  0.00            
ATOM   4202  HZ3 LYS X 266      67.689  44.269  76.325  0.00  0.00            
ATOM   4203  C   LYS X 266      61.753  46.401  73.165  0.00  0.00            
ATOM   4204  O   LYS X 266      60.820  46.461  72.377  0.00  0.00            
ATOM   4205  N   VAL X 267      61.844  47.283  74.176  0.00  0.00            
ATOM   4206  H   VAL X 267      62.599  47.133  74.889  0.00  0.00            
ATOM   4207  CA  VAL X 267      61.163  48.627  74.320  0.00  0.00            
ATOM   4208  HA  VAL X 267      60.102  48.646  74.181  0.00  0.00            
ATOM   4209  CB  VAL X 267      61.388  49.207  75.776  0.00  0.00            
ATOM   4210  HB  VAL X 267      62.378  49.164  76.240  0.00  0.00            
ATOM   4211  CG1 VAL X 267      60.706  50.559  75.924  0.00  0.00            
ATOM   4212 HG11 VAL X 267      60.585  50.773  77.060  0.00  0.00            
ATOM   4213 HG12 VAL X 267      61.378  51.313  75.705  0.00  0.00            
ATOM   4214 HG13 VAL X 267      59.859  50.673  75.330  0.00  0.00            
ATOM   4215  CG2 VAL X 267      60.546  48.369  76.796  0.00  0.00            
ATOM   4216 HG21 VAL X 267      60.668  47.358  76.524  0.00  0.00            
ATOM   4217 HG22 VAL X 267      60.908  48.530  77.689  0.00  0.00            
ATOM   4218 HG23 VAL X 267      59.439  48.560  76.840  0.00  0.00            
ATOM   4219  C   VAL X 267      61.719  49.639  73.242  0.00  0.00            
ATOM   4220  O   VAL X 267      62.786  49.399  72.709  0.00  0.00            
ATOM   4221  N   ILE X 268      60.916  50.661  72.826  0.00  0.00            
ATOM   4222  H   ILE X 268      59.941  50.669  72.987  0.00  0.00            
ATOM   4223  CA  ILE X 268      61.427  51.771  72.004  0.00  0.00            
ATOM   4224  HA  ILE X 268      62.375  51.975  72.496  0.00  0.00            
ATOM   4225  CB  ILE X 268      61.433  51.332  70.465  0.00  0.00            
ATOM   4226  HB  ILE X 268      61.807  50.317  70.329  0.00  0.00            
ATOM   4227  CG2 ILE X 268      60.142  51.307  69.617  0.00  0.00            
ATOM   4228 HG21 ILE X 268      60.392  50.880  68.700  0.00  0.00            
ATOM   4229 HG22 ILE X 268      59.398  50.684  70.106  0.00  0.00            
ATOM   4230 HG23 ILE X 268      59.832  52.331  69.330  0.00  0.00            
ATOM   4231  CG1 ILE X 268      62.619  51.928  69.783  0.00  0.00            
ATOM   4232 HG12 ILE X 268      62.502  52.968  69.753  0.00  0.00            
ATOM   4233 HG13 ILE X 268      63.555  51.658  70.283  0.00  0.00            
ATOM   4234  CD1 ILE X 268      63.022  51.459  68.367  0.00  0.00            
ATOM   4235 HD11 ILE X 268      63.936  51.858  68.042  0.00  0.00            
ATOM   4236 HD12 ILE X 268      63.173  50.400  68.476  0.00  0.00            
ATOM   4237 HD13 ILE X 268      62.187  51.698  67.658  0.00  0.00            
ATOM   4238  C   ILE X 268      60.439  52.983  72.166  0.00  0.00            
ATOM   4239  O   ILE X 268      59.397  52.869  72.836  0.00  0.00            
ATOM   4240  N   HIE X 269      60.955  54.133  71.684  0.00  0.00            
ATOM   4241  H   HIE X 269      61.906  54.238  71.449  0.00  0.00            
ATOM   4242  CA  HIE X 269      60.091  55.345  71.754  0.00  0.00            
ATOM   4243  HA  HIE X 269      59.669  55.409  72.692  0.00  0.00            
ATOM   4244  CB  HIE X 269      60.981  56.634  71.736  0.00  0.00            
ATOM   4245  HB2 HIE X 269      60.289  57.433  71.852  0.00  0.00            
ATOM   4246  HB3 HIE X 269      61.668  56.760  72.582  0.00  0.00            
ATOM   4247  CG  HIE X 269      61.829  56.698  70.432  0.00  0.00            
ATOM   4248  ND1 HIE X 269      63.113  56.091  70.217  0.00  0.00            
ATOM   4249  CE1 HIE X 269      63.441  56.464  69.000  0.00  0.00            
ATOM   4250  HE1 HIE X 269      64.311  56.009  68.458  0.00  0.00            
ATOM   4251  NE2 HIE X 269      62.506  57.211  68.389  0.00  0.00            
ATOM   4252  HE2 HIE X 269      62.595  57.676  67.472  0.00  0.00            
ATOM   4253  CD2 HIE X 269      61.483  57.422  69.305  0.00  0.00            
ATOM   4254  HD2 HIE X 269      60.586  58.030  69.199  0.00  0.00            
ATOM   4255  C   HIE X 269      58.936  55.426  70.685  0.00  0.00            
ATOM   4256  O   HIE X 269      59.128  55.322  69.519  0.00  0.00            
ATOM   4257  N   ASP X 270      57.699  55.978  71.138  0.00  0.00            
ATOM   4258  H   ASP X 270      57.706  56.342  72.060  0.00  0.00            
ATOM   4259  CA  ASP X 270      56.753  56.549  70.223  0.00  0.00            
ATOM   4260  HA  ASP X 270      56.647  55.988  69.277  0.00  0.00            
ATOM   4261  CB  ASP X 270      55.351  56.698  70.831  0.00  0.00            
ATOM   4262  HB2 ASP X 270      55.357  56.024  71.748  0.00  0.00            
ATOM   4263  HB3 ASP X 270      55.324  57.697  71.355  0.00  0.00            
ATOM   4264  CG  ASP X 270      54.157  56.555  69.792  0.00  0.00            
ATOM   4265  OD1 ASP X 270      54.324  56.583  68.565  0.00  0.00            
ATOM   4266  OD2 ASP X 270      53.014  56.396  70.211  0.00  0.00            
ATOM   4267  C   ASP X 270      57.222  58.002  69.876  0.00  0.00            
ATOM   4268  O   ASP X 270      57.749  58.581  70.856  0.00  0.00            
ATOM   4269  N   GLU X 271      57.150  58.647  68.712  0.00  0.00            
ATOM   4270  H   GLU X 271      56.917  58.206  67.785  0.00  0.00            
ATOM   4271  CA  GLU X 271      57.799  59.983  68.538  0.00  0.00            
ATOM   4272  HA  GLU X 271      58.729  59.934  69.122  0.00  0.00            
ATOM   4273  CB  GLU X 271      58.064  60.236  67.097  0.00  0.00            
ATOM   4274  HB2 GLU X 271      58.711  61.058  67.111  0.00  0.00            
ATOM   4275  HB3 GLU X 271      58.466  59.294  66.636  0.00  0.00            
ATOM   4276  CG  GLU X 271      56.867  60.607  66.139  0.00  0.00            
ATOM   4277  HG2 GLU X 271      56.085  61.300  66.645  0.00  0.00            
ATOM   4278  HG3 GLU X 271      57.283  60.950  65.155  0.00  0.00            
ATOM   4279  CD  GLU X 271      56.086  59.346  65.701  0.00  0.00            
ATOM   4280  OE1 GLU X 271      56.462  58.132  66.013  0.00  0.00            
ATOM   4281  OE2 GLU X 271      55.118  59.644  65.039  0.00  0.00            
ATOM   4282  C   GLU X 271      56.943  61.162  69.104  0.00  0.00            
ATOM   4283  O   GLU X 271      57.234  62.335  69.048  0.00  0.00            
ATOM   4284  N   TYR X 272      55.737  60.836  69.557  0.00  0.00            
ATOM   4285  H   TYR X 272      55.666  59.857  69.915  0.00  0.00            
ATOM   4286  CA  TYR X 272      54.620  61.816  69.907  0.00  0.00            
ATOM   4287  HA  TYR X 272      54.264  62.253  68.967  0.00  0.00            
ATOM   4288  CB  TYR X 272      53.613  60.708  70.257  0.00  0.00            
ATOM   4289  HB2 TYR X 272      53.639  59.844  69.661  0.00  0.00            
ATOM   4290  HB3 TYR X 272      53.953  60.376  71.270  0.00  0.00            
ATOM   4291  CG  TYR X 272      52.198  61.187  70.403  0.00  0.00            
ATOM   4292  CD1 TYR X 272      51.565  61.719  69.218  0.00  0.00            
ATOM   4293  HD1 TYR X 272      51.999  61.646  68.204  0.00  0.00            
ATOM   4294  CE1 TYR X 272      50.423  62.377  69.236  0.00  0.00            
ATOM   4295  HE1 TYR X 272      49.946  62.644  68.272  0.00  0.00            
ATOM   4296  CZ  TYR X 272      49.810  62.492  70.483  0.00  0.00            
ATOM   4297  OH  TYR X 272      48.709  63.307  70.755  0.00  0.00            
ATOM   4298  HH  TYR X 272      48.137  63.247  69.953  0.00  0.00            
ATOM   4299  CE2 TYR X 272      50.410  61.827  71.614  0.00  0.00            
ATOM   4300  HE2 TYR X 272      49.830  61.891  72.437  0.00  0.00            
ATOM   4301  CD2 TYR X 272      51.619  61.237  71.644  0.00  0.00            
ATOM   4302  HD2 TYR X 272      51.925  60.676  72.500  0.00  0.00            
ATOM   4303  C   TYR X 272      54.871  62.736  71.115  0.00  0.00            
ATOM   4304  O   TYR X 272      54.615  62.392  72.251  0.00  0.00            
ATOM   4305  N   LYS X 273      55.415  63.968  70.842  0.00  0.00            
ATOM   4306  H   LYS X 273      55.884  64.060  69.905  0.00  0.00            
ATOM   4307  CA  LYS X 273      55.337  65.181  71.650  0.00  0.00            
ATOM   4308  HA  LYS X 273      56.070  65.111  72.547  0.00  0.00            
ATOM   4309  CB  LYS X 273      56.001  66.285  70.696  0.00  0.00            
ATOM   4310  HB2 LYS X 273      56.694  65.762  69.988  0.00  0.00            
ATOM   4311  HB3 LYS X 273      55.305  66.896  70.052  0.00  0.00            
ATOM   4312  CG  LYS X 273      56.835  67.297  71.437  0.00  0.00            
ATOM   4313  HG2 LYS X 273      56.201  67.746  72.147  0.00  0.00            
ATOM   4314  HG3 LYS X 273      57.727  66.737  71.840  0.00  0.00            
ATOM   4315  CD  LYS X 273      57.525  68.401  70.719  0.00  0.00            
ATOM   4316  HD2 LYS X 273      58.393  68.055  70.177  0.00  0.00            
ATOM   4317  HD3 LYS X 273      56.861  68.778  69.988  0.00  0.00            
ATOM   4318  CE  LYS X 273      57.927  69.447  71.716  0.00  0.00            
ATOM   4319  HE2 LYS X 273      56.987  69.741  72.221  0.00  0.00            
ATOM   4320  HE3 LYS X 273      58.593  69.005  72.498  0.00  0.00            
ATOM   4321  NZ  LYS X 273      58.705  70.680  71.106  0.00  0.00            
ATOM   4322  HZ1 LYS X 273      58.062  71.431  70.731  0.00  0.00            
ATOM   4323  HZ2 LYS X 273      59.396  71.148  71.640  0.00  0.00            
ATOM   4324  HZ3 LYS X 273      59.397  70.410  70.414  0.00  0.00            
ATOM   4325  C   LYS X 273      53.856  65.450  71.978  0.00  0.00            
ATOM   4326  O   LYS X 273      53.050  65.738  71.106  0.00  0.00            
ATOM   4327  N   VAL X 274      53.609  65.805  73.227  0.00  0.00            
ATOM   4328  H   VAL X 274      54.376  65.626  73.885  0.00  0.00            
ATOM   4329  CA  VAL X 274      52.267  66.279  73.702  0.00  0.00            
ATOM   4330  HA  VAL X 274      51.604  66.246  72.845  0.00  0.00            
ATOM   4331  CB  VAL X 274      51.468  65.216  74.437  0.00  0.00            
ATOM   4332  HB  VAL X 274      51.333  64.393  73.770  0.00  0.00            
ATOM   4333  CG1 VAL X 274      52.028  64.792  75.713  0.00  0.00            
ATOM   4334 HG11 VAL X 274      53.101  64.765  75.616  0.00  0.00            
ATOM   4335 HG12 VAL X 274      52.029  65.643  76.357  0.00  0.00            
ATOM   4336 HG13 VAL X 274      51.563  63.858  76.102  0.00  0.00            
ATOM   4337  CG2 VAL X 274      50.133  65.719  74.842  0.00  0.00            
ATOM   4338 HG21 VAL X 274      49.748  66.036  73.896  0.00  0.00            
ATOM   4339 HG22 VAL X 274      49.502  64.915  75.309  0.00  0.00            
ATOM   4340 HG23 VAL X 274      50.098  66.677  75.382  0.00  0.00            
ATOM   4341  C   VAL X 274      52.250  67.819  73.965  0.00  0.00            
ATOM   4342  O   VAL X 274      51.264  68.452  73.561  0.00  0.00            
ATOM   4343  N   ASN X 275      53.411  68.303  74.439  0.00  0.00            
ATOM   4344  H   ASN X 275      54.134  67.653  74.406  0.00  0.00            
ATOM   4345  CA  ASN X 275      53.589  69.717  74.437  0.00  0.00            
ATOM   4346  HA  ASN X 275      52.730  70.011  75.081  0.00  0.00            
ATOM   4347  CB  ASN X 275      54.861  70.066  75.285  0.00  0.00            
ATOM   4348  HB2 ASN X 275      54.982  69.468  76.165  0.00  0.00            
ATOM   4349  HB3 ASN X 275      55.571  69.888  74.632  0.00  0.00            
ATOM   4350  CG  ASN X 275      54.884  71.465  75.683  0.00  0.00            
ATOM   4351  OD1 ASN X 275      53.915  71.929  76.259  0.00  0.00            
ATOM   4352  ND2 ASN X 275      55.900  72.248  75.484  0.00  0.00            
ATOM   4353 HD21 ASN X 275      55.784  73.250  75.658  0.00  0.00            
ATOM   4354 HD22 ASN X 275      56.769  71.877  75.035  0.00  0.00            
ATOM   4355  C   ASN X 275      53.790  70.422  73.052  0.00  0.00            
ATOM   4356  O   ASN X 275      53.717  71.653  72.986  0.00  0.00            
ATOM   4357  N   GLY X 276      53.993  69.658  71.967  0.00  0.00            
ATOM   4358  H   GLY X 276      54.055  68.641  72.133  0.00  0.00            
ATOM   4359  CA  GLY X 276      54.356  70.201  70.650  0.00  0.00            
ATOM   4360  HA2 GLY X 276      55.042  70.968  70.864  0.00  0.00            
ATOM   4361  HA3 GLY X 276      54.805  69.460  70.033  0.00  0.00            
ATOM   4362  C   GLY X 276      53.192  70.833  69.848  0.00  0.00            
ATOM   4363  O   GLY X 276      52.041  70.439  69.991  0.00  0.00            
ATOM   4364  N   ASP X 277      53.411  71.848  69.061  0.00  0.00            
ATOM   4365  H   ASP X 277      54.435  72.005  68.997  0.00  0.00            
ATOM   4366  CA  ASP X 277      52.458  72.713  68.348  0.00  0.00            
ATOM   4367  HA  ASP X 277      51.481  72.600  68.728  0.00  0.00            
ATOM   4368  CB  ASP X 277      52.906  74.174  68.717  0.00  0.00            
ATOM   4369  HB2 ASP X 277      53.752  74.477  68.142  0.00  0.00            
ATOM   4370  HB3 ASP X 277      52.049  74.907  68.521  0.00  0.00            
ATOM   4371  CG  ASP X 277      53.359  74.473  70.151  0.00  0.00            
ATOM   4372  OD1 ASP X 277      52.566  74.330  71.132  0.00  0.00            
ATOM   4373  OD2 ASP X 277      54.486  74.985  70.395  0.00  0.00            
ATOM   4374  C   ASP X 277      52.156  72.257  66.884  0.00  0.00            
ATOM   4375  O   ASP X 277      52.922  71.433  66.337  0.00  0.00            
ATOM   4376  N   GLU X 278      51.242  72.752  66.110  0.00  0.00            
ATOM   4377  H   GLU X 278      50.717  73.526  66.554  0.00  0.00            
ATOM   4378  CA  GLU X 278      51.025  72.274  64.702  0.00  0.00            
ATOM   4379  HA  GLU X 278      50.920  71.235  64.755  0.00  0.00            
ATOM   4380  CB  GLU X 278      49.775  72.713  64.027  0.00  0.00            
ATOM   4381  HB2 GLU X 278      49.656  72.244  63.105  0.00  0.00            
ATOM   4382  HB3 GLU X 278      48.887  72.482  64.703  0.00  0.00            
ATOM   4383  CG  GLU X 278      49.657  74.170  63.492  0.00  0.00            
ATOM   4384  HG2 GLU X 278      50.633  74.654  63.249  0.00  0.00            
ATOM   4385  HG3 GLU X 278      49.213  74.087  62.498  0.00  0.00            
ATOM   4386  CD  GLU X 278      48.948  75.011  64.519  0.00  0.00            
ATOM   4387  OE1 GLU X 278      47.862  75.668  64.322  0.00  0.00            
ATOM   4388  OE2 GLU X 278      49.517  75.143  65.576  0.00  0.00            
ATOM   4389  C   GLU X 278      52.144  72.668  63.849  0.00  0.00            
ATOM   4390  O   GLU X 278      52.407  72.053  62.803  0.00  0.00            
ATOM   4391  N   LEU X 279      52.804  73.754  64.053  0.00  0.00            
ATOM   4392  H   LEU X 279      52.771  74.041  65.082  0.00  0.00            
ATOM   4393  CA  LEU X 279      53.814  74.491  63.230  0.00  0.00            
ATOM   4394  HA  LEU X 279      53.471  74.581  62.182  0.00  0.00            
ATOM   4395  CB  LEU X 279      53.861  75.867  63.782  0.00  0.00            
ATOM   4396  HB2 LEU X 279      52.819  76.203  63.610  0.00  0.00            
ATOM   4397  HB3 LEU X 279      54.013  75.767  64.890  0.00  0.00            
ATOM   4398  CG  LEU X 279      54.830  77.016  63.292  0.00  0.00            
ATOM   4399  HG  LEU X 279      55.909  76.642  63.378  0.00  0.00            
ATOM   4400  CD1 LEU X 279      54.583  77.484  61.834  0.00  0.00            
ATOM   4401 HD11 LEU X 279      55.455  77.997  61.696  0.00  0.00            
ATOM   4402 HD12 LEU X 279      54.450  76.631  61.164  0.00  0.00            
ATOM   4403 HD13 LEU X 279      53.833  78.357  61.854  0.00  0.00            
ATOM   4404  CD2 LEU X 279      54.712  78.200  64.202  0.00  0.00            
ATOM   4405 HD21 LEU X 279      53.700  78.438  64.498  0.00  0.00            
ATOM   4406 HD22 LEU X 279      55.319  77.957  65.060  0.00  0.00            
ATOM   4407 HD23 LEU X 279      55.317  79.107  63.852  0.00  0.00            
ATOM   4408  C   LEU X 279      55.167  73.794  63.544  0.00  0.00            
ATOM   4409  O   LEU X 279      56.152  74.070  62.965  0.00  0.00            
ATOM   4410  N   GLU X 280      55.193  72.744  64.389  0.00  0.00            
ATOM   4411  H   GLU X 280      54.682  72.696  65.240  0.00  0.00            
ATOM   4412  CA  GLU X 280      56.436  71.959  64.630  0.00  0.00            
ATOM   4413  HA  GLU X 280      57.123  72.282  63.905  0.00  0.00            
ATOM   4414  CB  GLU X 280      57.098  72.458  65.913  0.00  0.00            
ATOM   4415  HB2 GLU X 280      58.176  72.126  66.094  0.00  0.00            
ATOM   4416  HB3 GLU X 280      57.100  73.559  65.803  0.00  0.00            
ATOM   4417  CG  GLU X 280      56.290  72.053  67.079  0.00  0.00            
ATOM   4418  HG2 GLU X 280      55.292  72.586  66.979  0.00  0.00            
ATOM   4419  HG3 GLU X 280      56.164  70.947  67.059  0.00  0.00            
ATOM   4420  CD  GLU X 280      56.730  72.798  68.395  0.00  0.00            
ATOM   4421  OE1 GLU X 280      56.504  72.308  69.508  0.00  0.00            
ATOM   4422  OE2 GLU X 280      57.086  73.980  68.339  0.00  0.00            
ATOM   4423  C   GLU X 280      56.432  70.456  64.445  0.00  0.00            
ATOM   4424  O   GLU X 280      57.407  70.006  63.935  0.00  0.00            
ATOM   4425  N   LYS X 281      55.362  69.790  64.788  0.00  0.00            
ATOM   4426  H   LYS X 281      54.559  70.249  65.243  0.00  0.00            
ATOM   4427  CA  LYS X 281      55.365  68.325  64.892  0.00  0.00            
ATOM   4428  HA  LYS X 281      56.133  67.893  65.573  0.00  0.00            
ATOM   4429  CB  LYS X 281      54.018  67.778  65.438  0.00  0.00            
ATOM   4430  HB2 LYS X 281      53.684  68.602  66.116  0.00  0.00            
ATOM   4431  HB3 LYS X 281      53.405  67.557  64.619  0.00  0.00            
ATOM   4432  CG  LYS X 281      54.165  66.469  66.205  0.00  0.00            
ATOM   4433  HG2 LYS X 281      54.438  65.720  65.452  0.00  0.00            
ATOM   4434  HG3 LYS X 281      54.888  66.667  66.940  0.00  0.00            
ATOM   4435  CD  LYS X 281      52.778  65.980  66.844  0.00  0.00            
ATOM   4436  HD2 LYS X 281      52.953  65.253  67.649  0.00  0.00            
ATOM   4437  HD3 LYS X 281      52.248  66.898  67.269  0.00  0.00            
ATOM   4438  CE  LYS X 281      51.615  65.621  65.746  0.00  0.00            
ATOM   4439  HE2 LYS X 281      50.814  65.509  66.376  0.00  0.00            
ATOM   4440  HE3 LYS X 281      51.399  66.402  65.102  0.00  0.00            
ATOM   4441  NZ  LYS X 281      51.853  64.393  64.967  0.00  0.00            
ATOM   4442  HZ1 LYS X 281      51.121  64.164  64.324  0.00  0.00            
ATOM   4443  HZ2 LYS X 281      52.672  64.408  64.319  0.00  0.00            
ATOM   4444  HZ3 LYS X 281      51.949  63.559  65.440  0.00  0.00            
ATOM   4445  C   LYS X 281      55.692  67.603  63.593  0.00  0.00            
ATOM   4446  O   LYS X 281      55.521  68.148  62.583  0.00  0.00            
ATOM   4447  N   THR X 282      56.155  66.364  63.762  0.00  0.00            
ATOM   4448  H   THR X 282      56.611  66.049  64.626  0.00  0.00            
ATOM   4449  CA  THR X 282      56.093  65.440  62.654  0.00  0.00            
ATOM   4450  HA  THR X 282      56.378  66.045  61.762  0.00  0.00            
ATOM   4451  CB  THR X 282      57.157  64.224  62.844  0.00  0.00            
ATOM   4452  HB  THR X 282      56.987  63.634  63.695  0.00  0.00            
ATOM   4453  CG2 THR X 282      57.164  63.405  61.497  0.00  0.00            
ATOM   4454 HG21 THR X 282      57.969  62.764  61.391  0.00  0.00            
ATOM   4455 HG22 THR X 282      56.215  62.936  61.453  0.00  0.00            
ATOM   4456 HG23 THR X 282      57.346  64.116  60.732  0.00  0.00            
ATOM   4457  OG1 THR X 282      58.380  64.824  63.254  0.00  0.00            
ATOM   4458  HG1 THR X 282      58.835  65.034  62.384  0.00  0.00            
ATOM   4459  C   THR X 282      54.682  64.833  62.541  0.00  0.00            
ATOM   4460  O   THR X 282      54.356  64.065  63.446  0.00  0.00            
ATOM   4461  N   TYR X 283      53.899  65.088  61.498  0.00  0.00            
ATOM   4462  H   TYR X 283      54.350  65.710  60.721  0.00  0.00            
ATOM   4463  CA  TYR X 283      52.625  64.441  61.094  0.00  0.00            
ATOM   4464  HA  TYR X 283      52.072  63.851  61.860  0.00  0.00            
ATOM   4465  CB  TYR X 283      51.727  65.461  60.506  0.00  0.00            
ATOM   4466  HB2 TYR X 283      52.274  66.178  59.823  0.00  0.00            
ATOM   4467  HB3 TYR X 283      50.839  64.963  59.970  0.00  0.00            
ATOM   4468  CG  TYR X 283      51.172  66.411  61.552  0.00  0.00            
ATOM   4469  CD1 TYR X 283      51.818  67.593  62.009  0.00  0.00            
ATOM   4470  HD1 TYR X 283      52.760  68.024  61.548  0.00  0.00            
ATOM   4471  CE1 TYR X 283      51.288  68.356  63.063  0.00  0.00            
ATOM   4472  HE1 TYR X 283      51.768  69.267  63.248  0.00  0.00            
ATOM   4473  CZ  TYR X 283      49.988  68.131  63.512  0.00  0.00            
ATOM   4474  OH  TYR X 283      49.316  69.115  64.215  0.00  0.00            
ATOM   4475  HH  TYR X 283      48.830  68.665  64.818  0.00  0.00            
ATOM   4476  CE2 TYR X 283      49.250  66.989  63.080  0.00  0.00            
ATOM   4477  HE2 TYR X 283      48.246  66.701  63.525  0.00  0.00            
ATOM   4478  CD2 TYR X 283      49.884  66.084  62.101  0.00  0.00            
ATOM   4479  HD2 TYR X 283      49.272  65.298  61.737  0.00  0.00            
ATOM   4480  C   TYR X 283      52.970  63.388  60.018  0.00  0.00            
ATOM   4481  O   TYR X 283      53.629  63.639  59.003  0.00  0.00            
ATOM   4482  N   LYS X 284      52.545  62.148  60.254  0.00  0.00            
ATOM   4483  H   LYS X 284      51.795  61.926  60.933  0.00  0.00            
ATOM   4484  CA  LYS X 284      52.786  61.070  59.338  0.00  0.00            
ATOM   4485  HA  LYS X 284      53.580  61.211  58.644  0.00  0.00            
ATOM   4486  CB  LYS X 284      53.028  59.781  60.029  0.00  0.00            
ATOM   4487  HB2 LYS X 284      52.171  59.599  60.744  0.00  0.00            
ATOM   4488  HB3 LYS X 284      52.998  58.919  59.407  0.00  0.00            
ATOM   4489  CG  LYS X 284      54.434  59.846  60.801  0.00  0.00            
ATOM   4490  HG2 LYS X 284      55.151  60.333  60.197  0.00  0.00            
ATOM   4491  HG3 LYS X 284      54.354  60.444  61.679  0.00  0.00            
ATOM   4492  CD  LYS X 284      54.936  58.546  61.210  0.00  0.00            
ATOM   4493  HD2 LYS X 284      54.249  58.222  61.964  0.00  0.00            
ATOM   4494  HD3 LYS X 284      55.041  57.748  60.353  0.00  0.00            
ATOM   4495  CE  LYS X 284      56.261  58.596  62.002  0.00  0.00            
ATOM   4496  HE2 LYS X 284      57.064  58.616  61.296  0.00  0.00            
ATOM   4497  HE3 LYS X 284      56.329  59.444  62.536  0.00  0.00            
ATOM   4498  NZ  LYS X 284      56.319  57.401  62.830  0.00  0.00            
ATOM   4499  HZ1 LYS X 284      56.755  57.559  63.693  0.00  0.00            
ATOM   4500  HZ2 LYS X 284      55.404  57.151  63.072  0.00  0.00            
ATOM   4501  HZ3 LYS X 284      56.724  56.587  62.339  0.00  0.00            
ATOM   4502  C   LYS X 284      51.584  60.865  58.247  0.00  0.00            
ATOM   4503  O   LYS X 284      51.822  60.419  57.078  0.00  0.00            
ATOM   4504  N   VAL X 285      50.400  61.363  58.499  0.00  0.00            
ATOM   4505  H   VAL X 285      50.263  61.752  59.459  0.00  0.00            
ATOM   4506  CA  VAL X 285      49.565  61.871  57.321  0.00  0.00            
ATOM   4507  HA  VAL X 285      49.233  61.077  56.728  0.00  0.00            
ATOM   4508  CB  VAL X 285      48.301  62.397  57.972  0.00  0.00            
ATOM   4509  HB  VAL X 285      48.475  63.376  58.486  0.00  0.00            
ATOM   4510  CG1 VAL X 285      47.366  62.880  56.833  0.00  0.00            
ATOM   4511 HG11 VAL X 285      47.163  62.067  56.217  0.00  0.00            
ATOM   4512 HG12 VAL X 285      46.505  63.234  57.366  0.00  0.00            
ATOM   4513 HG13 VAL X 285      47.831  63.686  56.290  0.00  0.00            
ATOM   4514  CG2 VAL X 285      47.490  61.614  59.161  0.00  0.00            
ATOM   4515 HG21 VAL X 285      48.173  61.350  59.922  0.00  0.00            
ATOM   4516 HG22 VAL X 285      46.593  62.183  59.400  0.00  0.00            
ATOM   4517 HG23 VAL X 285      47.425  60.589  58.748  0.00  0.00            
ATOM   4518  C   VAL X 285      50.350  62.933  56.588  0.00  0.00            
ATOM   4519  O   VAL X 285      50.493  64.017  57.086  0.00  0.00            
ATOM   4520  N   GLY X 286      50.666  62.653  55.334  0.00  0.00            
ATOM   4521  H   GLY X 286      50.527  61.755  54.950  0.00  0.00            
ATOM   4522  CA  GLY X 286      51.407  63.557  54.423  0.00  0.00            
ATOM   4523  HA2 GLY X 286      51.094  63.429  53.433  0.00  0.00            
ATOM   4524  HA3 GLY X 286      51.302  64.572  54.843  0.00  0.00            
ATOM   4525  C   GLY X 286      52.928  63.238  54.352  0.00  0.00            
ATOM   4526  O   GLY X 286      53.665  63.329  55.295  0.00  0.00            
ATOM   4527  N   ASP X 287      53.467  63.001  53.151  0.00  0.00            
ATOM   4528  H   ASP X 287      52.623  62.769  52.479  0.00  0.00            
ATOM   4529  CA  ASP X 287      54.858  62.365  52.962  0.00  0.00            
ATOM   4530  HA  ASP X 287      55.150  61.977  53.982  0.00  0.00            
ATOM   4531  CB  ASP X 287      54.744  61.045  52.186  0.00  0.00            
ATOM   4532  HB2 ASP X 287      55.773  60.754  51.850  0.00  0.00            
ATOM   4533  HB3 ASP X 287      54.355  60.262  52.898  0.00  0.00            
ATOM   4534  CG  ASP X 287      53.828  60.870  51.075  0.00  0.00            
ATOM   4535  OD1 ASP X 287      54.155  59.970  50.220  0.00  0.00            
ATOM   4536  OD2 ASP X 287      52.755  61.482  51.062  0.00  0.00            
ATOM   4537  C   ASP X 287      55.936  63.438  52.491  0.00  0.00            
ATOM   4538  O   ASP X 287      56.863  63.091  51.705  0.00  0.00            
ATOM   4539  N   VAL X 288      55.732  64.738  52.737  0.00  0.00            
ATOM   4540  H   VAL X 288      54.920  64.938  53.273  0.00  0.00            
ATOM   4541  CA  VAL X 288      56.565  65.893  52.322  0.00  0.00            
ATOM   4542  HA  VAL X 288      57.534  65.512  52.173  0.00  0.00            
ATOM   4543  CB  VAL X 288      56.078  66.743  51.101  0.00  0.00            
ATOM   4544  HB  VAL X 288      55.119  66.984  51.418  0.00  0.00            
ATOM   4545  CG1 VAL X 288      56.829  68.069  50.954  0.00  0.00            
ATOM   4546 HG11 VAL X 288      56.949  68.574  51.891  0.00  0.00            
ATOM   4547 HG12 VAL X 288      57.727  67.771  50.304  0.00  0.00            
ATOM   4548 HG13 VAL X 288      56.239  68.668  50.315  0.00  0.00            
ATOM   4549  CG2 VAL X 288      56.043  65.904  49.788  0.00  0.00            
ATOM   4550 HG21 VAL X 288      55.799  66.702  49.048  0.00  0.00            
ATOM   4551 HG22 VAL X 288      56.899  65.193  49.662  0.00  0.00            
ATOM   4552 HG23 VAL X 288      55.286  65.212  49.844  0.00  0.00            
ATOM   4553  C   VAL X 288      56.640  66.823  53.615  0.00  0.00            
ATOM   4554  O   VAL X 288      55.660  66.889  54.321  0.00  0.00            
ATOM   4555  N   THR X 289      57.816  67.330  54.015  0.00  0.00            
ATOM   4556  H   THR X 289      58.566  67.219  53.406  0.00  0.00            
ATOM   4557  CA  THR X 289      58.177  68.185  55.153  0.00  0.00            
ATOM   4558  HA  THR X 289      59.226  68.286  55.261  0.00  0.00            
ATOM   4559  CB  THR X 289      57.526  69.555  55.015  0.00  0.00            
ATOM   4560  HB  THR X 289      57.937  69.920  54.078  0.00  0.00            
ATOM   4561  CG2 THR X 289      56.044  69.833  55.487  0.00  0.00            
ATOM   4562 HG21 THR X 289      55.981  70.845  55.898  0.00  0.00            
ATOM   4563 HG22 THR X 289      55.473  69.691  54.590  0.00  0.00            
ATOM   4564 HG23 THR X 289      55.746  69.203  56.337  0.00  0.00            
ATOM   4565  OG1 THR X 289      58.256  70.454  55.872  0.00  0.00            
ATOM   4566  HG1 THR X 289      58.167  71.340  55.421  0.00  0.00            
ATOM   4567  C   THR X 289      57.893  67.408  56.451  0.00  0.00            
ATOM   4568  O   THR X 289      57.447  66.279  56.619  0.00  0.00            
ATOM   4569  N   ALA X 290      58.083  68.062  57.618  0.00  0.00            
ATOM   4570  H   ALA X 290      58.075  69.046  57.385  0.00  0.00            
ATOM   4571  CA  ALA X 290      57.752  67.708  58.991  0.00  0.00            
ATOM   4572  HA  ALA X 290      57.739  66.600  59.191  0.00  0.00            
ATOM   4573  CB  ALA X 290      58.893  68.220  59.931  0.00  0.00            
ATOM   4574  HB1 ALA X 290      59.859  67.677  59.710  0.00  0.00            
ATOM   4575  HB2 ALA X 290      59.139  69.307  59.907  0.00  0.00            
ATOM   4576  HB3 ALA X 290      58.799  67.995  61.003  0.00  0.00            
ATOM   4577  C   ALA X 290      56.350  68.309  59.329  0.00  0.00            
ATOM   4578  O   ALA X 290      55.366  67.573  59.604  0.00  0.00            
ATOM   4579  N   LYS X 291      56.346  69.687  59.540  0.00  0.00            
ATOM   4580  H   LYS X 291      57.198  70.190  59.333  0.00  0.00            
ATOM   4581  CA  LYS X 291      55.283  70.457  60.167  0.00  0.00            
ATOM   4582  HA  LYS X 291      55.108  70.000  61.154  0.00  0.00            
ATOM   4583  CB  LYS X 291      55.871  71.817  60.511  0.00  0.00            
ATOM   4584  HB2 LYS X 291      55.027  72.476  60.507  0.00  0.00            
ATOM   4585  HB3 LYS X 291      56.408  71.774  61.515  0.00  0.00            
ATOM   4586  CG  LYS X 291      56.856  72.511  59.540  0.00  0.00            
ATOM   4587  HG2 LYS X 291      56.667  72.095  58.559  0.00  0.00            
ATOM   4588  HG3 LYS X 291      56.750  73.550  59.761  0.00  0.00            
ATOM   4589  CD  LYS X 291      58.332  72.487  59.843  0.00  0.00            
ATOM   4590  HD2 LYS X 291      58.514  72.378  60.861  0.00  0.00            
ATOM   4591  HD3 LYS X 291      58.778  71.600  59.544  0.00  0.00            
ATOM   4592  CE  LYS X 291      59.009  73.650  59.189  0.00  0.00            
ATOM   4593  HE2 LYS X 291      59.087  73.357  58.195  0.00  0.00            
ATOM   4594  HE3 LYS X 291      58.303  74.607  59.362  0.00  0.00            
ATOM   4595  NZ  LYS X 291      60.446  73.772  59.772  0.00  0.00            
ATOM   4596  HZ1 LYS X 291      61.043  74.444  59.203  0.00  0.00            
ATOM   4597  HZ2 LYS X 291      60.531  74.129  60.689  0.00  0.00            
ATOM   4598  HZ3 LYS X 291      61.051  72.914  59.698  0.00  0.00            
ATOM   4599  C   LYS X 291      53.936  70.483  59.452  0.00  0.00            
ATOM   4600  O   LYS X 291      53.884  70.170  58.273  0.00  0.00            
ATOM   4601  N   ARG X 292      52.820  71.024  59.999  0.00  0.00            
ATOM   4602  H   ARG X 292      52.835  71.360  60.966  0.00  0.00            
ATOM   4603  CA  ARG X 292      51.564  71.316  59.222  0.00  0.00            
ATOM   4604  HA  ARG X 292      51.441  70.326  58.709  0.00  0.00            
ATOM   4605  CB  ARG X 292      50.398  71.301  60.184  0.00  0.00            
ATOM   4606  HB2 ARG X 292      50.647  70.660  61.034  0.00  0.00            
ATOM   4607  HB3 ARG X 292      50.123  72.342  60.461  0.00  0.00            
ATOM   4608  CG  ARG X 292      49.111  70.679  59.612  0.00  0.00            
ATOM   4609  HG2 ARG X 292      48.834  71.241  58.653  0.00  0.00            
ATOM   4610  HG3 ARG X 292      49.180  69.591  59.510  0.00  0.00            
ATOM   4611  CD  ARG X 292      48.058  70.982  60.812  0.00  0.00            
ATOM   4612  HD2 ARG X 292      47.252  70.244  60.616  0.00  0.00            
ATOM   4613  HD3 ARG X 292      48.478  70.630  61.764  0.00  0.00            
ATOM   4614  NE  ARG X 292      47.413  72.311  60.973  0.00  0.00            
ATOM   4615  HE  ARG X 292      47.198  72.852  60.182  0.00  0.00            
ATOM   4616  CZ  ARG X 292      46.652  72.687  61.993  0.00  0.00            
ATOM   4617  NH1 ARG X 292      46.582  71.947  63.082  0.00  0.00            
ATOM   4618 HH11 ARG X 292      47.115  71.123  63.240  0.00  0.00            
ATOM   4619 HH12 ARG X 292      45.612  71.969  63.570  0.00  0.00            
ATOM   4620  NH2 ARG X 292      45.934  73.771  61.920  0.00  0.00            
ATOM   4621 HH21 ARG X 292      45.892  74.384  61.152  0.00  0.00            
ATOM   4622 HH22 ARG X 292      45.357  73.891  62.705  0.00  0.00            
ATOM   4623  C   ARG X 292      51.535  72.221  58.039  0.00  0.00            
ATOM   4624  O   ARG X 292      50.584  72.879  57.687  0.00  0.00            
ATOM   4625  N   TRP X 293      52.745  72.582  57.540  0.00  0.00            
ATOM   4626  H   TRP X 293      53.571  72.248  57.954  0.00  0.00            
ATOM   4627  CA  TRP X 293      52.992  73.736  56.691  0.00  0.00            
ATOM   4628  HA  TRP X 293      52.577  74.548  57.126  0.00  0.00            
ATOM   4629  CB  TRP X 293      54.511  73.932  56.704  0.00  0.00            
ATOM   4630  HB2 TRP X 293      54.719  74.023  57.830  0.00  0.00            
ATOM   4631  HB3 TRP X 293      55.143  73.064  56.439  0.00  0.00            
ATOM   4632  CG  TRP X 293      55.100  75.123  56.033  0.00  0.00            
ATOM   4633  CD1 TRP X 293      55.639  75.273  54.845  0.00  0.00            
ATOM   4634  HD1 TRP X 293      55.664  74.538  54.098  0.00  0.00            
ATOM   4635  NE1 TRP X 293      56.178  76.523  54.731  0.00  0.00            
ATOM   4636  HE1 TRP X 293      56.726  76.809  53.906  0.00  0.00            
ATOM   4637  CE2 TRP X 293      55.923  77.241  55.932  0.00  0.00            
ATOM   4638  CZ2 TRP X 293      56.422  78.496  56.395  0.00  0.00            
ATOM   4639  HZ2 TRP X 293      57.302  78.941  55.921  0.00  0.00            
ATOM   4640  CH2 TRP X 293      55.915  79.051  57.525  0.00  0.00            
ATOM   4641  HH2 TRP X 293      56.199  79.948  58.097  0.00  0.00            
ATOM   4642  CZ3 TRP X 293      54.912  78.400  58.275  0.00  0.00            
ATOM   4643  HZ3 TRP X 293      54.506  78.851  59.200  0.00  0.00            
ATOM   4644  CE3 TRP X 293      54.611  77.114  57.942  0.00  0.00            
ATOM   4645  HE3 TRP X 293      53.977  76.652  58.694  0.00  0.00            
ATOM   4646  CD2 TRP X 293      55.040  76.435  56.710  0.00  0.00            
ATOM   4647  C   TRP X 293      52.402  73.567  55.317  0.00  0.00            
ATOM   4648  O   TRP X 293      51.877  72.534  54.899  0.00  0.00            
ATOM   4649  N   TYR X 294      52.387  74.645  54.556  0.00  0.00            
ATOM   4650  H   TYR X 294      52.853  75.480  54.978  0.00  0.00            
ATOM   4651  CA  TYR X 294      51.942  74.784  53.188  0.00  0.00            
ATOM   4652  HA  TYR X 294      50.891  74.590  53.208  0.00  0.00            
ATOM   4653  CB  TYR X 294      52.190  76.153  52.529  0.00  0.00            
ATOM   4654  HB2 TYR X 294      53.209  76.209  52.142  0.00  0.00            
ATOM   4655  HB3 TYR X 294      51.435  76.152  51.752  0.00  0.00            
ATOM   4656  CG  TYR X 294      51.903  77.368  53.505  0.00  0.00            
ATOM   4657  CD1 TYR X 294      50.661  77.942  53.886  0.00  0.00            
ATOM   4658  HD1 TYR X 294      49.707  77.438  53.541  0.00  0.00            
ATOM   4659  CE1 TYR X 294      50.592  79.037  54.828  0.00  0.00            
ATOM   4660  HE1 TYR X 294      49.717  79.560  55.169  0.00  0.00            
ATOM   4661  CZ  TYR X 294      51.740  79.360  55.455  0.00  0.00            
ATOM   4662  OH  TYR X 294      51.806  80.501  56.278  0.00  0.00            
ATOM   4663  HH  TYR X 294      52.728  80.793  56.452  0.00  0.00            
ATOM   4664  CE2 TYR X 294      52.971  78.775  55.179  0.00  0.00            
ATOM   4665  HE2 TYR X 294      53.895  79.087  55.730  0.00  0.00            
ATOM   4666  CD2 TYR X 294      53.112  77.801  54.136  0.00  0.00            
ATOM   4667  HD2 TYR X 294      54.025  77.279  53.900  0.00  0.00            
ATOM   4668  C   TYR X 294      52.450  73.679  52.309  0.00  0.00            
ATOM   4669  O   TYR X 294      53.624  73.467  51.988  0.00  0.00            
ATOM   4670  N   LYS X 295      51.489  72.922  51.753  0.00  0.00            
ATOM   4671  H   LYS X 295      50.590  72.982  52.087  0.00  0.00            
ATOM   4672  CA  LYS X 295      51.690  71.627  51.028  0.00  0.00            
ATOM   4673  HA  LYS X 295      50.700  71.195  50.829  0.00  0.00            
ATOM   4674  CB  LYS X 295      52.410  71.893  49.579  0.00  0.00            
ATOM   4675  HB2 LYS X 295      52.337  72.932  49.331  0.00  0.00            
ATOM   4676  HB3 LYS X 295      53.509  71.741  49.652  0.00  0.00            
ATOM   4677  CG  LYS X 295      51.810  71.093  48.447  0.00  0.00            
ATOM   4678  HG2 LYS X 295      51.973  70.027  48.699  0.00  0.00            
ATOM   4679  HG3 LYS X 295      50.668  71.237  48.474  0.00  0.00            
ATOM   4680  CD  LYS X 295      52.352  71.358  47.028  0.00  0.00            
ATOM   4681  HD2 LYS X 295      53.401  71.054  47.211  0.00  0.00            
ATOM   4682  HD3 LYS X 295      51.889  70.821  46.220  0.00  0.00            
ATOM   4683  CE  LYS X 295      52.263  72.901  46.602  0.00  0.00            
ATOM   4684  HE2 LYS X 295      53.047  73.572  47.177  0.00  0.00            
ATOM   4685  HE3 LYS X 295      52.337  73.069  45.509  0.00  0.00            
ATOM   4686  NZ  LYS X 295      50.957  73.500  46.915  0.00  0.00            
ATOM   4687  HZ1 LYS X 295      50.627  73.569  47.907  0.00  0.00            
ATOM   4688  HZ2 LYS X 295      50.928  74.494  46.648  0.00  0.00            
ATOM   4689  HZ3 LYS X 295      50.190  72.939  46.352  0.00  0.00            
ATOM   4690  C   LYS X 295      52.329  70.463  51.746  0.00  0.00            
ATOM   4691  O   LYS X 295      53.227  69.817  51.225  0.00  0.00            
ATOM   4692  N   LYS X 296      51.806  70.230  52.961  0.00  0.00            
ATOM   4693  H   LYS X 296      51.077  70.888  53.283  0.00  0.00            
ATOM   4694  CA  LYS X 296      51.937  68.978  53.726  0.00  0.00            
ATOM   4695  HA  LYS X 296      53.033  68.639  53.702  0.00  0.00            
ATOM   4696  CB  LYS X 296      51.528  69.256  55.205  0.00  0.00            
ATOM   4697  HB2 LYS X 296      52.235  70.043  55.515  0.00  0.00            
ATOM   4698  HB3 LYS X 296      50.459  69.650  55.256  0.00  0.00            
ATOM   4699  CG  LYS X 296      51.501  68.083  56.283  0.00  0.00            
ATOM   4700  HG2 LYS X 296      51.267  68.484  57.286  0.00  0.00            
ATOM   4701  HG3 LYS X 296      50.791  67.356  55.905  0.00  0.00            
ATOM   4702  CD  LYS X 296      52.907  67.411  56.387  0.00  0.00            
ATOM   4703  HD2 LYS X 296      53.323  67.383  55.406  0.00  0.00            
ATOM   4704  HD3 LYS X 296      53.438  68.001  57.144  0.00  0.00            
ATOM   4705  CE  LYS X 296      53.094  65.980  56.862  0.00  0.00            
ATOM   4706  HE2 LYS X 296      52.688  65.659  57.841  0.00  0.00            
ATOM   4707  HE3 LYS X 296      52.628  65.200  56.193  0.00  0.00            
ATOM   4708  NZ  LYS X 296      54.504  65.526  56.906  0.00  0.00            
ATOM   4709  HZ1 LYS X 296      54.960  65.919  56.094  0.00  0.00            
ATOM   4710  HZ2 LYS X 296      54.834  65.824  57.824  0.00  0.00            
ATOM   4711  HZ3 LYS X 296      54.534  64.511  56.765  0.00  0.00            
ATOM   4712  C   LYS X 296      51.069  67.848  53.055  0.00  0.00            
ATOM   4713  O   LYS X 296      51.575  66.728  53.164  0.00  0.00            
ATOM   4714  N   SER X 297      49.931  67.963  52.286  0.00  0.00            
ATOM   4715  H   SER X 297      49.361  68.810  52.423  0.00  0.00            
ATOM   4716  CA  SER X 297      49.239  66.787  51.751  0.00  0.00            
ATOM   4717  HA  SER X 297      49.517  65.950  52.388  0.00  0.00            
ATOM   4718  CB  SER X 297      47.694  67.108  51.921  0.00  0.00            
ATOM   4719  HB2 SER X 297      47.279  67.076  52.904  0.00  0.00            
ATOM   4720  HB3 SER X 297      47.307  68.126  51.574  0.00  0.00            
ATOM   4721  OG  SER X 297      46.929  66.280  51.207  0.00  0.00            
ATOM   4722  HG  SER X 297      46.655  66.666  50.405  0.00  0.00            
ATOM   4723  C   SER X 297      49.630  66.493  50.339  0.00  0.00            
ATOM   4724  O   SER X 297      49.517  67.362  49.475  0.00  0.00            
ATOM   4725  N   SER X 298      49.985  65.291  50.225  0.00  0.00            
ATOM   4726  H   SER X 298      50.037  64.727  51.064  0.00  0.00            
ATOM   4727  CA  SER X 298      50.537  64.839  48.937  0.00  0.00            
ATOM   4728  HA  SER X 298      51.124  65.624  48.446  0.00  0.00            
ATOM   4729  CB  SER X 298      51.381  63.684  49.239  0.00  0.00            
ATOM   4730  HB2 SER X 298      51.580  63.176  48.365  0.00  0.00            
ATOM   4731  HB3 SER X 298      52.284  64.089  49.821  0.00  0.00            
ATOM   4732  OG  SER X 298      50.703  62.744  50.040  0.00  0.00            
ATOM   4733  HG  SER X 298      51.403  62.181  50.418  0.00  0.00            
ATOM   4734  C   SER X 298      49.468  64.391  47.890  0.00  0.00            
ATOM   4735  O   SER X 298      49.602  64.624  46.660  0.00  0.00            
ATOM   4736  N   SER X 299      48.383  63.924  48.442  0.00  0.00            
ATOM   4737  H   SER X 299      48.601  64.137  49.433  0.00  0.00            
ATOM   4738  CA  SER X 299      47.092  63.697  47.852  0.00  0.00            
ATOM   4739  HA  SER X 299      47.088  63.175  46.822  0.00  0.00            
ATOM   4740  CB  SER X 299      46.512  62.615  48.698  0.00  0.00            
ATOM   4741  HB2 SER X 299      46.912  62.646  49.712  0.00  0.00            
ATOM   4742  HB3 SER X 299      45.437  62.745  48.499  0.00  0.00            
ATOM   4743  OG  SER X 299      46.961  61.413  48.127  0.00  0.00            
ATOM   4744  HG  SER X 299      47.932  61.559  48.075  0.00  0.00            
ATOM   4745  C   SER X 299      46.197  64.978  47.797  0.00  0.00            
ATOM   4746  O   SER X 299      46.388  65.969  48.550  0.00  0.00            
ATOM   4747  N   SER X 300      45.189  65.003  46.939  0.00  0.00            
ATOM   4748  H   SER X 300      45.067  64.151  46.356  0.00  0.00            
ATOM   4749  CA  SER X 300      44.155  66.134  46.760  0.00  0.00            
ATOM   4750  HA  SER X 300      44.669  66.980  46.957  0.00  0.00            
ATOM   4751  CB  SER X 300      43.731  66.035  45.230  0.00  0.00            
ATOM   4752  HB2 SER X 300      43.255  66.917  44.885  0.00  0.00            
ATOM   4753  HB3 SER X 300      44.525  65.986  44.489  0.00  0.00            
ATOM   4754  OG  SER X 300      42.753  65.017  45.164  0.00  0.00            
ATOM   4755  HG  SER X 300      42.541  64.687  46.049  0.00  0.00            
ATOM   4756  C   SER X 300      42.892  66.087  47.651  0.00  0.00            
ATOM   4757  O   SER X 300      42.497  67.161  48.266  0.00  0.00            
ATOM   4758  OXT SER X 300      42.229  65.093  47.673  0.00  0.00            
ATOM   4759  N   ALA X 301      32.051  31.951  55.752  0.00  0.00            
ATOM   4760  H1  ALA X 301      31.357  31.263  55.510  0.00  0.00            
ATOM   4761  H2  ALA X 301      32.811  31.538  55.434  0.00  0.00            
ATOM   4762  H3  ALA X 301      31.782  32.752  55.216  0.00  0.00            
ATOM   4763  CA  ALA X 301      32.116  32.216  57.199  0.00  0.00            
ATOM   4764  HA  ALA X 301      32.421  31.326  57.717  0.00  0.00            
ATOM   4765  CB  ALA X 301      33.008  33.419  57.580  0.00  0.00            
ATOM   4766  HB1 ALA X 301      32.443  34.278  57.193  0.00  0.00            
ATOM   4767  HB2 ALA X 301      32.997  33.490  58.683  0.00  0.00            
ATOM   4768  HB3 ALA X 301      33.973  33.402  57.193  0.00  0.00            
ATOM   4769  C   ALA X 301      30.645  32.393  57.690  0.00  0.00            
ATOM   4770  O   ALA X 301      29.846  33.038  56.937  0.00  0.00            
ATOM   4771  N   PRO X 302      30.256  32.048  59.013  0.00  0.00            
ATOM   4772  CD  PRO X 302      31.025  31.236  60.030  0.00  0.00            
ATOM   4773  HD2 PRO X 302      31.560  31.843  60.696  0.00  0.00            
ATOM   4774  HD3 PRO X 302      31.555  30.503  59.512  0.00  0.00            
ATOM   4775  CG  PRO X 302      29.902  30.666  60.960  0.00  0.00            
ATOM   4776  HG2 PRO X 302      30.271  30.463  61.970  0.00  0.00            
ATOM   4777  HG3 PRO X 302      29.466  29.722  60.752  0.00  0.00            
ATOM   4778  CB  PRO X 302      28.779  31.716  60.862  0.00  0.00            
ATOM   4779  HB2 PRO X 302      28.986  32.469  61.588  0.00  0.00            
ATOM   4780  HB3 PRO X 302      27.803  31.336  61.184  0.00  0.00            
ATOM   4781  CA  PRO X 302      28.869  32.182  59.394  0.00  0.00            
ATOM   4782  HA  PRO X 302      28.181  31.632  58.668  0.00  0.00            
ATOM   4783  C   PRO X 302      28.538  33.637  59.340  0.00  0.00            
ATOM   4784  O   PRO X 302      29.354  34.560  59.449  0.00  0.00            
ATOM   4785  N   ALA X 303      27.297  33.884  58.996  0.00  0.00            
ATOM   4786  H   ALA X 303      26.688  33.005  58.946  0.00  0.00            
ATOM   4787  CA  ALA X 303      26.663  35.132  58.583  0.00  0.00            
ATOM   4788  HA  ALA X 303      27.487  35.638  57.963  0.00  0.00            
ATOM   4789  CB  ALA X 303      25.406  34.774  57.759  0.00  0.00            
ATOM   4790  HB1 ALA X 303      25.282  35.608  57.019  0.00  0.00            
ATOM   4791  HB2 ALA X 303      25.449  33.871  57.169  0.00  0.00            
ATOM   4792  HB3 ALA X 303      24.644  34.781  58.521  0.00  0.00            
ATOM   4793  C   ALA X 303      26.427  36.136  59.774  0.00  0.00            
ATOM   4794  O   ALA X 303      25.759  37.176  59.564  0.00  0.00            
ATOM   4795  N   GLU X 304      26.793  35.889  60.986  0.00  0.00            
ATOM   4796  H   GLU X 304      27.470  35.113  61.109  0.00  0.00            
ATOM   4797  CA  GLU X 304      26.455  36.490  62.377  0.00  0.00            
ATOM   4798  HA  GLU X 304      25.441  36.890  62.219  0.00  0.00            
ATOM   4799  CB  GLU X 304      26.382  35.325  63.393  0.00  0.00            
ATOM   4800  HB2 GLU X 304      25.950  34.463  62.904  0.00  0.00            
ATOM   4801  HB3 GLU X 304      27.463  35.063  63.677  0.00  0.00            
ATOM   4802  CG  GLU X 304      25.774  35.758  64.827  0.00  0.00            
ATOM   4803  HG2 GLU X 304      26.183  35.011  65.510  0.00  0.00            
ATOM   4804  HG3 GLU X 304      25.948  36.800  65.144  0.00  0.00            
ATOM   4805  CD  GLU X 304      24.181  35.651  64.753  0.00  0.00            
ATOM   4806  OE1 GLU X 304      23.645  34.794  64.004  0.00  0.00            
ATOM   4807  OE2 GLU X 304      23.449  36.455  65.396  0.00  0.00            
ATOM   4808  C   GLU X 304      27.447  37.640  62.840  0.00  0.00            
ATOM   4809  O   GLU X 304      27.079  38.332  63.877  0.00  0.00            
ATOM   4810  N   GLY X 305      28.332  38.103  61.968  0.00  0.00            
ATOM   4811  H   GLY X 305      28.277  37.658  61.036  0.00  0.00            
ATOM   4812  CA  GLY X 305      29.111  39.344  62.232  0.00  0.00            
ATOM   4813  HA2 GLY X 305      29.238  39.366  63.311  0.00  0.00            
ATOM   4814  HA3 GLY X 305      30.091  39.354  61.698  0.00  0.00            
ATOM   4815  C   GLY X 305      28.424  40.630  61.770  0.00  0.00            
ATOM   4816  O   GLY X 305      29.096  41.534  61.386  0.00  0.00            
ATOM   4817  N   HIE X 306      27.127  40.725  61.794  0.00  0.00            
ATOM   4818  H   HIE X 306      26.553  39.996  62.126  0.00  0.00            
ATOM   4819  CA  HIE X 306      26.238  41.744  61.258  0.00  0.00            
ATOM   4820  HA  HIE X 306      26.836  42.210  60.540  0.00  0.00            
ATOM   4821  CB  HIE X 306      25.081  40.873  60.693  0.00  0.00            
ATOM   4822  HB2 HIE X 306      24.371  41.579  60.358  0.00  0.00            
ATOM   4823  HB3 HIE X 306      25.427  40.220  59.921  0.00  0.00            
ATOM   4824  CG  HIE X 306      24.374  40.083  61.760  0.00  0.00            
ATOM   4825  ND1 HIE X 306      23.162  39.535  61.480  0.00  0.00            
ATOM   4826  CE1 HIE X 306      22.812  38.725  62.528  0.00  0.00            
ATOM   4827  HE1 HIE X 306      21.936  38.069  62.495  0.00  0.00            
ATOM   4828  NE2 HIE X 306      23.761  38.774  63.488  0.00  0.00            
ATOM   4829  HE2 HIE X 306      23.727  38.277  64.397  0.00  0.00            
ATOM   4830  CD2 HIE X 306      24.726  39.693  63.109  0.00  0.00            
ATOM   4831  HD2 HIE X 306      25.603  39.952  63.640  0.00  0.00            
ATOM   4832  C   HIE X 306      25.760  42.871  62.298  0.00  0.00            
ATOM   4833  O   HIE X 306      24.556  43.205  62.240  0.00  0.00            
ATOM   4834  N   ASP X 307      26.384  43.029  63.503  0.00  0.00            
ATOM   4835  H   ASP X 307      27.114  42.268  63.633  0.00  0.00            
ATOM   4836  CA  ASP X 307      26.064  43.978  64.640  0.00  0.00            
ATOM   4837  HA  ASP X 307      25.357  44.674  63.997  0.00  0.00            
ATOM   4838  CB  ASP X 307      24.788  43.222  67.322  0.00  0.00            
ATOM   4839  HB2 ASP X 307      25.420  43.170  68.242  0.00  0.00            
ATOM   4840  HB3 ASP X 307      24.106  43.946  67.756  0.00  0.00            
ATOM   4841  CG  ASP X 307      23.854  42.016  67.585  0.00  0.00            
ATOM   4842  OD1 ASP X 307      22.582  42.061  67.497  0.00  0.00            
ATOM   4843  OD2 ASP X 307      24.318  41.094  68.327  0.00  0.00            
ATOM   4844  C   ASP X 307      27.382  44.886  64.411  0.00  0.00            
ATOM   4845  O   ASP X 307      28.500  44.391  64.300  0.00  0.00            
ATOM   4846  N   ASP X 308      27.209  46.187  64.549  0.00  0.00            
ATOM   4847  H   ASP X 308      26.289  46.488  64.813  0.00  0.00            
ATOM   4848  CA  ASP X 308      28.251  47.287  64.552  0.00  0.00            
ATOM   4849  HA  ASP X 308      29.067  46.833  65.104  0.00  0.00            
ATOM   4850  CB  ASP X 308      28.651  47.607  63.046  0.00  0.00            
ATOM   4851  HB2 ASP X 308      28.990  46.672  62.566  0.00  0.00            
ATOM   4852  HB3 ASP X 308      27.737  48.051  62.592  0.00  0.00            
ATOM   4853  CG  ASP X 308      29.819  48.495  62.955  0.00  0.00            
ATOM   4854  OD1 ASP X 308      30.006  48.806  61.724  0.00  0.00            
ATOM   4855  OD2 ASP X 308      30.591  48.824  63.905  0.00  0.00            
ATOM   4856  C   ASP X 308      27.597  48.454  65.285  0.00  0.00            
ATOM   4857  O   ASP X 308      26.431  48.417  65.744  0.00  0.00            
ATOM   4858  N   ALA X 309      28.357  49.531  65.180  0.00  0.00            
ATOM   4859  H   ALA X 309      29.145  49.348  64.542  0.00  0.00            
ATOM   4860  CA  ALA X 309      27.937  50.903  65.171  0.00  0.00            
ATOM   4861  HA  ALA X 309      27.247  51.160  64.398  0.00  0.00            
ATOM   4862  CB  ALA X 309      29.101  51.769  64.752  0.00  0.00            
ATOM   4863  HB1 ALA X 309      29.610  51.334  63.902  0.00  0.00            
ATOM   4864  HB2 ALA X 309      28.725  52.749  64.557  0.00  0.00            
ATOM   4865  HB3 ALA X 309      29.837  51.924  65.508  0.00  0.00            
ATOM   4866  C   ALA X 309      27.415  51.468  66.533  0.00  0.00            
ATOM   4867  O   ALA X 309      27.375  52.731  66.734  0.00  0.00            
ATOM   4868  N   LYS X 310      26.987  50.653  67.428  0.00  0.00            
ATOM   4869  H   LYS X 310      27.189  49.676  67.272  0.00  0.00            
ATOM   4870  CA  LYS X 310      26.225  51.139  68.569  0.00  0.00            
ATOM   4871  HA  LYS X 310      25.708  52.030  68.376  0.00  0.00            
ATOM   4872  CB  LYS X 310      24.970  50.256  68.904  0.00  0.00            
ATOM   4873  HB2 LYS X 310      25.306  49.274  68.723  0.00  0.00            
ATOM   4874  HB3 LYS X 310      24.610  50.328  69.995  0.00  0.00            
ATOM   4875  CG  LYS X 310      23.908  50.417  67.801  0.00  0.00            
ATOM   4876  HG2 LYS X 310      23.488  51.464  67.769  0.00  0.00            
ATOM   4877  HG3 LYS X 310      24.459  50.116  66.881  0.00  0.00            
ATOM   4878  CD  LYS X 310      22.689  49.534  67.904  0.00  0.00            
ATOM   4879  HD2 LYS X 310      22.199  49.715  66.922  0.00  0.00            
ATOM   4880  HD3 LYS X 310      23.038  48.536  67.754  0.00  0.00            
ATOM   4881  CE  LYS X 310      21.820  49.653  69.159  0.00  0.00            
ATOM   4882  HE2 LYS X 310      22.420  49.285  70.038  0.00  0.00            
ATOM   4883  HE3 LYS X 310      21.582  50.744  69.260  0.00  0.00            
ATOM   4884  NZ  LYS X 310      20.685  48.788  69.219  0.00  0.00            
ATOM   4885  HZ1 LYS X 310      20.607  47.864  68.694  0.00  0.00            
ATOM   4886  HZ2 LYS X 310      20.417  48.741  70.199  0.00  0.00            
ATOM   4887  HZ3 LYS X 310      19.924  49.332  68.870  0.00  0.00            
ATOM   4888  C   LYS X 310      27.104  51.109  69.880  0.00  0.00            
ATOM   4889  O   LYS X 310      28.118  50.300  69.914  0.00  0.00            
ATOM   4890  N   ALA X 311      26.975  51.987  70.925  0.00  0.00            
ATOM   4891  H   ALA X 311      26.251  52.646  70.928  0.00  0.00            
ATOM   4892  CA  ALA X 311      27.881  51.954  72.067  0.00  0.00            
ATOM   4893  HA  ALA X 311      28.916  51.965  71.717  0.00  0.00            
ATOM   4894  CB  ALA X 311      27.675  53.282  72.791  0.00  0.00            
ATOM   4895  HB1 ALA X 311      28.391  53.447  73.552  0.00  0.00            
ATOM   4896  HB2 ALA X 311      27.742  54.106  72.137  0.00  0.00            
ATOM   4897  HB3 ALA X 311      26.697  53.266  73.266  0.00  0.00            
ATOM   4898  C   ALA X 311      27.651  50.757  73.062  0.00  0.00            
ATOM   4899  O   ALA X 311      28.642  50.380  73.731  0.00  0.00            
ATOM   4900  N   GLU X 312      26.438  50.144  73.212  0.00  0.00            
ATOM   4901  H   GLU X 312      25.615  50.466  72.681  0.00  0.00            
ATOM   4902  CA  GLU X 312      26.169  48.869  73.820  0.00  0.00            
ATOM   4903  HA  GLU X 312      27.128  48.404  73.932  0.00  0.00            
ATOM   4904  CB  GLU X 312      25.548  49.026  75.250  0.00  0.00            
ATOM   4905  HB2 GLU X 312      26.111  49.572  75.939  0.00  0.00            
ATOM   4906  HB3 GLU X 312      24.730  49.747  75.213  0.00  0.00            
ATOM   4907  CG  GLU X 312      25.246  47.689  75.972  0.00  0.00            
ATOM   4908  HG2 GLU X 312      24.770  47.937  76.827  0.00  0.00            
ATOM   4909  HG3 GLU X 312      24.579  47.160  75.306  0.00  0.00            
ATOM   4910  CD  GLU X 312      26.520  46.817  76.248  0.00  0.00            
ATOM   4911  OE1 GLU X 312      27.084  46.240  75.225  0.00  0.00            
ATOM   4912  OE2 GLU X 312      27.033  46.816  77.387  0.00  0.00            
ATOM   4913  C   GLU X 312      25.245  48.157  72.778  0.00  0.00            
ATOM   4914  O   GLU X 312      24.454  48.886  72.186  0.00  0.00            
ATOM   4915  N   TRP X 313      25.495  46.861  72.548  0.00  0.00            
ATOM   4916  H   TRP X 313      26.381  46.475  73.001  0.00  0.00            
ATOM   4917  CA  TRP X 313      24.626  46.037  71.742  0.00  0.00            
ATOM   4918  HA  TRP X 313      24.416  46.542  70.796  0.00  0.00            
ATOM   4919  CB  TRP X 313      25.204  44.728  71.208  0.00  0.00            
ATOM   4920  HB2 TRP X 313      25.178  43.973  72.038  0.00  0.00            
ATOM   4921  HB3 TRP X 313      24.530  44.344  70.394  0.00  0.00            
ATOM   4922  CG  TRP X 313      26.588  44.812  70.580  0.00  0.00            
ATOM   4923  CD1 TRP X 313      27.366  45.944  70.309  0.00  0.00            
ATOM   4924  HD1 TRP X 313      26.998  46.921  70.345  0.00  0.00            
ATOM   4925  NE1 TRP X 313      28.619  45.573  69.893  0.00  0.00            
ATOM   4926  HE1 TRP X 313      29.313  46.299  69.515  0.00  0.00            
ATOM   4927  CE2 TRP X 313      28.677  44.210  69.755  0.00  0.00            
ATOM   4928  CZ2 TRP X 313      29.773  43.431  69.384  0.00  0.00            
ATOM   4929  HZ2 TRP X 313      30.702  43.833  68.964  0.00  0.00            
ATOM   4930  CH2 TRP X 313      29.707  42.045  69.547  0.00  0.00            
ATOM   4931  HH2 TRP X 313      30.492  41.383  69.237  0.00  0.00            
ATOM   4932  CZ3 TRP X 313      28.477  41.583  69.981  0.00  0.00            
ATOM   4933  HZ3 TRP X 313      28.355  40.484  69.926  0.00  0.00            
ATOM   4934  CE3 TRP X 313      27.338  42.307  70.460  0.00  0.00            
ATOM   4935  HE3 TRP X 313      26.485  41.850  70.894  0.00  0.00            
ATOM   4936  CD2 TRP X 313      27.430  43.708  70.343  0.00  0.00            
ATOM   4937  C   TRP X 313      23.251  45.640  72.254  0.00  0.00            
ATOM   4938  O   TRP X 313      23.197  44.638  73.019  0.00  0.00            
ATOM   4939  N   THR X 314      22.249  46.316  71.875  0.00  0.00            
ATOM   4940  H   THR X 314      22.389  47.079  71.375  0.00  0.00            
ATOM   4941  CA  THR X 314      21.090  46.250  72.790  0.00  0.00            
ATOM   4942  HA  THR X 314      20.618  47.051  72.219  0.00  0.00            
ATOM   4943  CB  THR X 314      20.189  44.996  72.554  0.00  0.00            
ATOM   4944  HB  THR X 314      20.784  44.311  71.937  0.00  0.00            
ATOM   4945  CG2 THR X 314      19.576  44.395  73.844  0.00  0.00            
ATOM   4946 HG21 THR X 314      19.082  43.475  73.565  0.00  0.00            
ATOM   4947 HG22 THR X 314      20.263  44.073  74.557  0.00  0.00            
ATOM   4948 HG23 THR X 314      18.907  45.160  74.334  0.00  0.00            
ATOM   4949  OG1 THR X 314      19.048  45.521  71.853  0.00  0.00            
ATOM   4950  HG1 THR X 314      19.416  45.663  70.982  0.00  0.00            
ATOM   4951  C   THR X 314      21.268  46.844  74.216  0.00  0.00            
ATOM   4952  O   THR X 314      21.682  46.085  75.112  0.00  0.00            
ATOM   4953  N   GLY X 315      20.780  48.091  74.575  0.00  0.00            
ATOM   4954  H   GLY X 315      20.253  48.552  73.896  0.00  0.00            
ATOM   4955  CA  GLY X 315      21.397  48.831  75.660  0.00  0.00            
ATOM   4956  HA2 GLY X 315      22.435  48.439  75.920  0.00  0.00            
ATOM   4957  HA3 GLY X 315      21.284  49.917  75.397  0.00  0.00            
ATOM   4958  C   GLY X 315      20.529  48.691  76.904  0.00  0.00            
ATOM   4959  O   GLY X 315      19.416  48.146  76.911  0.00  0.00            
ATOM   4960  N   LYS X 316      21.140  48.993  78.000  0.00  0.00            
ATOM   4961  H   LYS X 316      22.012  49.517  77.907  0.00  0.00            
ATOM   4962  CA  LYS X 316      20.900  48.412  79.320  0.00  0.00            
ATOM   4963  HA  LYS X 316      20.260  47.542  79.263  0.00  0.00            
ATOM   4964  CB  LYS X 316      22.155  47.852  79.997  0.00  0.00            
ATOM   4965  HB2 LYS X 316      21.813  47.340  80.880  0.00  0.00            
ATOM   4966  HB3 LYS X 316      22.632  47.125  79.336  0.00  0.00            
ATOM   4967  CG  LYS X 316      23.190  48.901  80.357  0.00  0.00            
ATOM   4968  HG2 LYS X 316      23.427  49.518  79.479  0.00  0.00            
ATOM   4969  HG3 LYS X 316      22.619  49.421  81.113  0.00  0.00            
ATOM   4970  CD  LYS X 316      24.598  48.422  80.804  0.00  0.00            
ATOM   4971  HD2 LYS X 316      25.183  49.261  80.919  0.00  0.00            
ATOM   4972  HD3 LYS X 316      24.506  47.881  81.749  0.00  0.00            
ATOM   4973  CE  LYS X 316      25.321  47.617  79.630  0.00  0.00            
ATOM   4974  HE2 LYS X 316      24.764  46.704  79.415  0.00  0.00            
ATOM   4975  HE3 LYS X 316      25.366  48.331  78.822  0.00  0.00            
ATOM   4976  NZ  LYS X 316      26.614  47.283  80.099  0.00  0.00            
ATOM   4977  HZ1 LYS X 316      27.231  47.219  79.305  0.00  0.00            
ATOM   4978  HZ2 LYS X 316      27.065  48.074  80.639  0.00  0.00            
ATOM   4979  HZ3 LYS X 316      26.642  46.374  80.564  0.00  0.00            
ATOM   4980  C   LYS X 316      20.066  49.326  80.298  0.00  0.00            
ATOM   4981  O   LYS X 316      20.004  49.221  81.546  0.00  0.00            
ATOM   4982  N   SER X 317      19.363  50.261  79.646  0.00  0.00            
ATOM   4983  H   SER X 317      19.487  50.452  78.636  0.00  0.00            
ATOM   4984  CA  SER X 317      18.237  51.124  80.197  0.00  0.00            
ATOM   4985  HA  SER X 317      18.331  51.152  81.293  0.00  0.00            
ATOM   4986  CB  SER X 317      18.394  52.528  79.683  0.00  0.00            
ATOM   4987  HB2 SER X 317      19.482  52.753  79.812  0.00  0.00            
ATOM   4988  HB3 SER X 317      18.115  52.519  78.605  0.00  0.00            
ATOM   4989  OG  SER X 317      17.831  53.457  80.507  0.00  0.00            
ATOM   4990  HG  SER X 317      18.386  54.269  80.558  0.00  0.00            
ATOM   4991  C   SER X 317      16.962  50.350  79.924  0.00  0.00            
ATOM   4992  O   SER X 317      17.008  49.214  79.401  0.00  0.00            
ATOM   4993  N   TRP X 318      15.830  50.954  80.297  0.00  0.00            
ATOM   4994  H   TRP X 318      15.868  51.808  80.807  0.00  0.00            
ATOM   4995  CA  TRP X 318      14.435  50.488  80.226  0.00  0.00            
ATOM   4996  HA  TRP X 318      14.472  49.518  80.833  0.00  0.00            
ATOM   4997  CB  TRP X 318      13.508  51.649  80.770  0.00  0.00            
ATOM   4998  HB2 TRP X 318      12.690  51.818  80.009  0.00  0.00            
ATOM   4999  HB3 TRP X 318      12.971  51.342  81.628  0.00  0.00            
ATOM   5000  CG  TRP X 318      14.026  53.023  81.013  0.00  0.00            
ATOM   5001  CD1 TRP X 318      14.238  53.567  82.197  0.00  0.00            
ATOM   5002  HD1 TRP X 318      14.155  52.856  83.058  0.00  0.00            
ATOM   5003  NE1 TRP X 318      14.555  54.870  82.083  0.00  0.00            
ATOM   5004  HE1 TRP X 318      14.723  55.534  82.752  0.00  0.00            
ATOM   5005  CE2 TRP X 318      14.552  55.283  80.726  0.00  0.00            
ATOM   5006  CZ2 TRP X 318      14.495  56.564  80.058  0.00  0.00            
ATOM   5007  HZ2 TRP X 318      14.727  57.530  80.531  0.00  0.00            
ATOM   5008  CH2 TRP X 318      14.736  56.589  78.645  0.00  0.00            
ATOM   5009  HH2 TRP X 318      14.759  57.604  78.144  0.00  0.00            
ATOM   5010  CZ3 TRP X 318      14.751  55.364  77.928  0.00  0.00            
ATOM   5011  HZ3 TRP X 318      14.870  55.290  76.842  0.00  0.00            
ATOM   5012  CE3 TRP X 318      14.429  54.152  78.540  0.00  0.00            
ATOM   5013  HE3 TRP X 318      14.619  53.211  77.975  0.00  0.00            
ATOM   5014  CD2 TRP X 318      14.412  54.082  79.995  0.00  0.00            
ATOM   5015  C   TRP X 318      14.130  50.221  78.766  0.00  0.00            
ATOM   5016  O   TRP X 318      14.830  50.784  77.915  0.00  0.00            
ATOM   5017  N   MET X 319      12.993  49.568  78.497  0.00  0.00            
ATOM   5018  H   MET X 319      12.449  49.041  79.237  0.00  0.00            
ATOM   5019  CA  MET X 319      12.688  49.452  76.991  0.00  0.00            
ATOM   5020  HA  MET X 319      13.663  49.433  76.576  0.00  0.00            
ATOM   5021  CB  MET X 319      11.822  48.249  76.616  0.00  0.00            
ATOM   5022  HB2 MET X 319      10.993  48.371  77.289  0.00  0.00            
ATOM   5023  HB3 MET X 319      11.510  48.404  75.543  0.00  0.00            
ATOM   5024  CG  MET X 319      12.534  46.932  76.832  0.00  0.00            
ATOM   5025  HG2 MET X 319      13.409  47.049  76.123  0.00  0.00            
ATOM   5026  HG3 MET X 319      12.849  46.765  77.829  0.00  0.00            
ATOM   5027  SD  MET X 319      11.834  45.359  76.281  0.00  0.00            
ATOM   5028  CE  MET X 319      12.949  44.929  74.969  0.00  0.00            
ATOM   5029  HE1 MET X 319      12.520  43.985  74.491  0.00  0.00            
ATOM   5030  HE2 MET X 319      13.126  45.824  74.369  0.00  0.00            
ATOM   5031  HE3 MET X 319      13.867  44.592  75.479  0.00  0.00            
ATOM   5032  C   MET X 319      12.226  50.840  76.435  0.00  0.00            
ATOM   5033  O   MET X 319      11.866  50.875  75.265  0.00  0.00            
ATOM   5034  N   GLY X 320      11.992  51.866  77.282  0.00  0.00            
ATOM   5035  H   GLY X 320      12.379  51.785  78.254  0.00  0.00            
ATOM   5036  CA  GLY X 320      11.460  53.246  76.896  0.00  0.00            
ATOM   5037  HA2 GLY X 320      11.484  53.912  77.704  0.00  0.00            
ATOM   5038  HA3 GLY X 320      12.088  53.808  76.165  0.00  0.00            
ATOM   5039  C   GLY X 320      10.015  53.236  76.274  0.00  0.00            
ATOM   5040  O   GLY X 320       9.117  52.799  76.967  0.00  0.00            
ATOM   5041  N   LYS X 321       9.866  53.777  75.077  0.00  0.00            
ATOM   5042  H   LYS X 321      10.630  54.209  74.601  0.00  0.00            
ATOM   5043  CA  LYS X 321       8.660  53.730  74.362  0.00  0.00            
ATOM   5044  HA  LYS X 321       8.023  54.413  74.816  0.00  0.00            
ATOM   5045  CB  LYS X 321       9.100  54.319  73.038  0.00  0.00            
ATOM   5046  HB2 LYS X 321       9.639  55.255  73.085  0.00  0.00            
ATOM   5047  HB3 LYS X 321       9.605  53.529  72.626  0.00  0.00            
ATOM   5048  CG  LYS X 321       7.994  54.673  72.056  0.00  0.00            
ATOM   5049  HG2 LYS X 321       7.333  53.834  71.879  0.00  0.00            
ATOM   5050  HG3 LYS X 321       7.341  55.412  72.609  0.00  0.00            
ATOM   5051  CD  LYS X 321       8.349  55.271  70.605  0.00  0.00            
ATOM   5052  HD2 LYS X 321       9.151  54.761  70.087  0.00  0.00            
ATOM   5053  HD3 LYS X 321       7.376  55.167  70.058  0.00  0.00            
ATOM   5054  CE  LYS X 321       8.608  56.718  70.605  0.00  0.00            
ATOM   5055  HE2 LYS X 321       7.600  57.188  70.642  0.00  0.00            
ATOM   5056  HE3 LYS X 321       9.328  56.912  71.358  0.00  0.00            
ATOM   5057  NZ  LYS X 321       9.120  56.982  69.245  0.00  0.00            
ATOM   5058  HZ1 LYS X 321      10.078  57.319  69.443  0.00  0.00            
ATOM   5059  HZ2 LYS X 321       9.099  56.170  68.660  0.00  0.00            
ATOM   5060  HZ3 LYS X 321       8.595  57.756  68.935  0.00  0.00            
ATOM   5061  C   LYS X 321       7.900  52.303  74.182  0.00  0.00            
ATOM   5062  O   LYS X 321       6.779  52.226  73.756  0.00  0.00
[truncated: 163,930 more chars]
